# Supplementary material for: Alternative polyadenylation drives genome-to-phenome information detours in the AMPKα1 and AMPKα2 knockout mice
Source: Sci Rep. 2018 Apr 24;8:6462. doi: 10.1038/s41598-018-24683-7 (PMC5915415; doi:10.1038/s41598-018-24683-7)
Supplement: Supplementary file 2 — Dataset 2A [file 41598_2018_24683_MOESM2_ESM.xlsx]

## Sheet: Sheet1
Alternative polyadenylation drives genome-to-phenome information detours in the AMPKα1 and AMPKα2 knockout mice
Shuwen Zhang, Yangzi Zhang, Xiang Zhou, Xing Fu, Jennifer J. Michal, Guoli Ji, Min Du, Jon F. Davis and Zhihua Jiang
ID	Chr	position	biotype	symbol	class_code	ARS/NARS	signals	Count	max_length_mapped_result
1	chr1	3690962	-	-	u	NARS	AAAAAG,-48,-43;ATAAAA,-52,-47;TATAAA,-53,-48	21	ATGGGGGTAGGGACCGTACTAGCCGTACCGACCGATGCTTCAGCAAACCTAAATGGTGATTAAGTAAGC
2	chr1	4043490	-	-	u	NARS	AAAAAG,-98,-93;AAGAAA,-95,-90;AAGAAA,-90,-85;AAGAAA,-85,-80;AAGAAA,-71,-66	26	GGTGAGGAGAGGAGAGAGAGAGAGAGAGAGAGAGAGAGAG
3	chr1	4094897	-	-	u	NARS	AAAATA,-21,-16;AATAGA,-94,-89;AATAGA,-83,-78;AATATA,-19,-14;ACTAAA,-87,-82;ATTAAA,-98,-93	21	GGGGGATGCAGACTTCATGGATGGTTCTTGTATAAATTAAAAATAAATAAATAGTTTATTTATAAC
4	chr1	4235963	protein_coding	Gm38717	i	NARS	AAAAAG,-25,-20;AAAAAG,-18,-13;AAATAA,-31,-26;AAGAAA,-42,-37;AAGAAA,-22,-17;AATAAA,-30,-25;ATAAAA,-29,-24	26	CTATCCCCTGGTGAGCTTGGCATCTCTCACCTCGTCTATGGCACCGGTTAGGTTGCCCGTGTGGGCTGGGAACCTTCGGACATGTCTACTTAGCGGTAGTGGGATGGTTCGCGCGCTGCCCTAATAAAAAAAGAAAAAAGAC
5	chr1	4534430	-	-	u	ARS	-	34	GGGGGGCCAGCATTTGGCAAAACAACCCCATCTAATTACCCTGAATGTTGCATTAGGAGCGAAC
6	chr1	4771284	pseudogene	Gm6123	c	NARS	AAAAAG,-14,-9;AATAAT,-51,-46;GATGAA,-36,-31;GATGAA,-18,-13;TAATAA,-52,-47	105	GGGGGAGGATTACGGCAAGGATGGCGGTGGTGGCTGGTCTGGTGCGGGGACCCTTGCGGCAGGCTTCCGGGCTGCTGAAGAGGCGTTTTCACCGCTCGGCGCCCGCAGCGGTGCAGTTGACAGTTCGTGAAGCTATTAATCAAGGTATGGATGAAGAACTAGAAAGAGATGAAAAAGTTTTTCTGCTTGGGGAAGAAGTTGCCCAGTATGACGGTGCATACAAGGTTAGCAGAGGCCTGTGG
7	chr1	4772544	pseudogene	Gm6123	p	ARS	AATAAA,-21,-16;ATAAAG,-20,-15	713	CGTCAATTGTACAAATTATTAAATTTTAAAATCCCGTTAGTTTGGGGGTACCTTTCGAACCCTGGATGGCTGTAAGTTAGTTAATTAAAAAGTTTAATGCCATGGAAAGTCAGCCAGTGGCAGGTTGTGCTGAACTAGTAAAGAATGTTTTCGAAAGTTGCTTATGACGTTGGGAATGTTTTACCACTCCCCTTACCCCTAGATACTCTGCTTTCTTTGTTCTGTTACTGTTTAAGTTAATTTGCCCTCTTTCACTGGAAGGGGCAAGATAAGAATGCCCCCACAGAAGATAACTTATATGTCTAAAAGTATATTATCTACATTGCTGTTAATGTTTGATAAGGAATGAAGGGACTCCAC
8	chr1	4839319	protein_coding	Lypla1	i	ARS	AAAACA,-16,-11;AAAACA,-11,-6;AAGAAA,-6,-1	20	GGTACCTGGTTTGATTCAGTATCTTTTCTTATGGACATTGCTAATAAGAATTCGTCTAACATAGCCGGGCGTGTGGCGCACGCCTTTAATCCCAGCACTTAGGAAGCAGAGGCAGGTGAATTTCTGAGCTCCAGGACAGCCAGGGCTACACAGAGAAACCCTGTCTCG
9	chr1	4846738	protein_coding	Lypla1	o	NARS	AAATAA,-26,-21;AAGAAA,-97,-92;AATAAA,-25,-20;ATAAAA,-24,-19	126	GGGACACCTTTATTAAACAGGTGGCTAATTTGATATGAAGATATTTTGGTATGTCCTAGATTAGAATGAAGCCAAATGTCTGGATTTAAACAATTTCAAACAATCATTTACTATTTGCTTTACTTTAAAGAACATAAATTTACTTCAGTTATTCTATCTGTAAAGATTTATTGGTATAAGAAATATTCCATTGACTGTGTGCTGTAATGTGGGAAAATGTCATGTTTTTCACAGTTTCTATCAATGTGAAATAAAATTTAATTTTGGCTTT
10	chr1	4859417	protein_coding	Tcea1	i	ARS	-	34	GGGGTCCTGAAATTCAAACAGGCTGATGAAATGCAAAGAAAGATCAAAATGATACTCAATAAATTCTTGGGCCAGGCATTGGTGCTGCACGCCTTTAATCCCAGCATTTGGGAGGCAGAGGTAGGCGGATTTCTGAGTTCGAGGCCAGCCTGGTCTACAGAGTGAGTTCCAGGACAGCCAGGACTATACAGAGTCTCAAC
11	chr1	4864601	protein_coding	Tcea1	i	ARS	AAAACA,-7,-2	30	GGGTAACTGCCAAATTACACACACGACTTAAAGTATCTTTCTTGCCGGTCGTGTGGCGCCAGCTTAATCCCAGGCATCTGGGAGGTCAGAGGCAGGCCGGATTTCTAGTTCGAAGGCCAGCCTGGTCTCAGAAGTGAGGTCCAGGCAGCCAGGCTATACAGAACGAACCTGTCTTGACAAC
12	chr1	4879406	pseudogene	Gm6104	x	NARS	AAAAAG,-35,-30;ACTAAA,-9,-4;TTTAAA,-38,-33	38	GGGCATACAAAAAATTAACAGAATGTTGCAAATTGTGTTTAGGGTCCAGAGGGTTCTTTGAACTTCCATTGATGCAGTAGTTCTTTGCTTTGCTGACAATTGATGAGTTCCTACAGTTTCTTTAAAAAGTTTCAAACCTACTTGCACTTAACTAAC
13	chr1	4897756	protein_coding	Tcea1	c	NARS	-	22	GGGCACTCTTCTATGCTCTGCTTGTAGACCGTTGTCATAACATGGAAAACAATATGTCCATGTTAAAGATGGTCTGCCGGGCGTGTGGCCCACACCTTTATCCCAGAACTCGGGAGGCAGAGGCAGGCGGATTTCTGAGTTTGAGGCCAGCCTGGTCTACAGAGTGAGTTCCAGGACAGCCAGGGCTATACAGAGAAACCCTGTCTCAACCCCCTCCCCCCCC
14	chr1	4897906	protein_coding	Tcea1	o	NARS	AAAATA,-67,-62;AATAAA,-22,-17;ATAAAG,-21,-16;CAATAA,-23,-18;TAATAA,-77,-72;TGTAAA,-30,-25;TTTAAA,-85,-80;TTTAAA,-39,-34	17	TAACATGGGAAAACAAATATGTCCAATGGTTAAAGGATGGTCTGCCGGGCGTGGTGGGACCCACACCTTTAATCCCAGAACTCGGGAGGCAGAGGCAGGCGGATTCTGAGTTTGAGGCCAGCCTGGTCTACAGAGTGAGTTCCAGGACAGCCAGGGCTATACAGAGAAACCCTGTCTCAACCCCCCTCCCCCCCAAAAAAGATTGGTCCATGGATAATTCTGTCACTTTAAAAATAAAGTACAGTTTGAAAAGAATTAAGTTTAAAAGTAATAAGGGTTAAAATAGTCCCCACTTTTTAAGATGATTCCAATTTAAAAATTTGTAAATCAAATAAGTTTTTGTTGTTAAACAT
15	chr1	5005457	protein_coding	Rgs20	i	NARS	-	231	AGAGAGAGAAGAGAAGAGAAGAGAAGAGAAGAGAAG
16	chr1	5083075	protein_coding	Atp6v1h	c	NARS	-	26	GGGTGGGTTGGAACTAAGGGGCGAAGGTACGGTCATCGGATCCAGTACCTTAGGTACTGGGTTCCACGAACTTCCCTGGGATAGCCTGGGCGCTCTCGGCTTCCAACG
17	chr1	5162449	protein_coding	Atp6v1h	c	NARS	AATATA,-28,-23;AATGAA,-32,-27;ATTAAA,-22,-17	323	GGCATGGACCAGTGGAGTGAGAACCTCAGTCTTTAGGGTTAAAAGCAAATAGTTTTAATTTATGATTACTTCTTTTCTGTTGTATAGCTTTTCCCTATGGTAATTCCTGGGAGAATAAAAGTGTTTGCCCTTGTTAAATTGCTTGATAAAATTAGATACCTGCCTGTATTAGGAGAAATATTTGACTGGTTAACTTAGTATTCTTTAGATTTTGATTTATTGTCCTCTGAAATAGAATAATAATTAAAGATCTCGCACAAC
18	chr1	5163214	protein_coding	Atp6v1h	c	NARS	AATAAA,-23,-18;ATAAAT,-22,-17;CATGAA,-59,-54;TTTAAA,-34,-29	27	GGGCACTTAACTCTCATTATCAGCAGCATCACACAGGTGAGCAAGACCAAGTGCTCCAGTACCAGTATCTACAACATTGCTGTGTTTAGAACATTTTGCACCGTTGTGATTTTTATGGCATTATCATGGTATATGCAGTGTGTTATTCATGAATGACTGTGAAGTTAAAAAATTTAAACCTTGAATAAATTTTGTTAGACTTTG
19	chr1	6218466	protein_coding	Rb1cc1	i	NARS	AAAATA,-28,-23;AAATAA,-27,-22;AATAAA,-26,-21;ATAAAA,-30,-25;ATAAAT,-25,-20;CATAAA,-31,-26;TTTAAA,-13,-8	40	GGGCAGGTAAGATACATGATAGTATGTATGGCTTATGGTCGGAACAAAACTGCAATGATCATTACTTGTTACCTTTAATCTTCAGCAAGTACTGTGGCGGAATTGATCTCTAGTAAAATAAATGTAATCTTAATATT
20	chr1	6232070	protein_coding	Rb1cc1	i	NARS	AAAAAG,-91,-86;AAGAAA,-88,-83;AAGAAA,-65,-60	34	GGGCCCCTACCCATGCTCTTAAAGTAACCCCAGTTAAACCTTAAAAAGAAAGATCAGCATGAGAGTAGAAGAAAGATGGGCAAGTAGCTGGAAAGAGGAAGGAGACTAATGAGAGTATAAGGGAGATAACAGAAC
21	chr1	6233699	protein_coding	Rb1cc1	i	ARS	CAATAA,-6,-1	61	GGGCAGCCGGGCGGTGGCAGTGCACACCTTTAATCCCAGCACTTGGGAGGTAGAGGCAGGTGGATTTCTGAGTTCAAGGCCAGCCTGGTCTACAAAAGTTGAGTTCCAGGACAGCCAGGGCTACACAACGAGAACCCTGTCTC
22	chr1	6248839	protein_coding	Rb1cc1	c	NARS	-	20	GGGGTCCAGAAATGATGGTGGAGTCGACTTTACTCTTCAGTCATCAATGCAATAGATAGTAGGCGTATGCAAGACACAAGTACACGTGGAAACGAGGGCTTTGGGGATCGGGCTGCTCTACATGTCCAGCTGGAGAAATGCAGAGCTGCTGCACAAGACTCTCACAGCAGTATACAAACCATCAAGGACGATCTGTGCCATTTCAGAACATTTGTAC
23	chr1	6249395	protein_coding	Rb1cc1	c	ARS	-	267	CCGGGGTTAAACCGGGGTTAAAGGGGCTTTTGGGTAAAACCAAATTCCGGGAAATTCGGAAATGGCTTCAAGGAACGTTAACGTAAGTGTCTCGCAGCGAAGAAAAGGATCAGAAGTTGTTAGAGATGGAAAAGATAATGTCATACTCAACATTGTGAAATTAAAGAACTGAAGCAGTCACGAGAGATGGCATTAGAAGACCTGAAAAAGCTGCATGATGAAAAAATCGAGTCATTGAGAGCTGAATTTCAGTGCTTAGAACAAAATCACCTGAAGGAATTAGAGGACACACTGCACATCAGGCACACACAGGAGTTTGAGAAAGTTATGACAGACCACAATATGTCTTTGGAG
24	chr1	6249855	protein_coding	Rb1cc1	c	ARS	AATAGA,-8,-3;AATATA,-64,-59;CATGAA,-79,-74;TATGAA,-13,-8	30	GGGAAGAACAGAAATAGTAAACTAAACCAAAAATTCATGATAATAATGAGAGTTACCAGGTGGGTTTGTCAGAGTTAAGAGCTTTTAATGACAATTGAAAAAGATCAGTGCATTTCAGAGTTAATCAGTAGACATGAAGAAGAATCTAATATACTTAAGGCTGAATTAGACAATGTTACATCTTTGCATCGCCAAGCATTTGAATAG
25	chr1	6249950	protein_coding	Rb1cc1	c	NARS	AAAACA,-31,-26;AAAATA,-15,-10;AAATAA,-14,-9;GATGAA,-21,-16	205	GGGTACCAGGGTGGGTTTGTCAGAGTTAAGAGCTTTAATGACAATTGAAAAAGATCAGTGCATTTCAGAGTTAATCAGTAGACATGAAGAAGAATCTAATATACTTAAGGCTGAATTAGACAATGTTACATCTTTGCATCGCCAAGCATATGAAATAGAAAAAAAAACTGAAAGAACAAATAGTTGAATTGCAGACTAGATTGAACTCAGAATTGAGTGCTCTTGAAAAACAGAAAGATG
26	chr1	6251882	protein_coding	Rb1cc1	i	NARS	AAAACA,-17,-12;AAAATA,-31,-26;AAATAA,-30,-25;AAATAA,-26,-21;AAATAA,-22,-17;AAATAA,-7,-2;AATAAA,-29,-24;AATAAA,-25,-20;AATAAA,-21,-16;AATAAT,-6,-1;ATAAAA,-20,-15;ATAAAT,-28,-23;ATAAAT,-24,-19;ATTAAA,-34,-29;TTTAAA,-74,-69	46	GGGTGAGCGACGGCTACAACCACTTCTGAGATAGGACGGGGCTCTCTTGTCTCCCAACCTTGAAGGTGTTCTTATTGGCATATTTGAAGCTCTTCAAGGGATTTGGGGAAATGTAGAATCTCTGCCTTGAAGTATGTATGAGATTGCAAAGAGTTGGTAGCAGTGTTGTGGGGAGCACAGTCTAGCATTGTACCCTGTTTTAAACTTAGTAGTCAGATGTCAATATTTCTTTATTCATATTAAAATAAT
27	chr1	6261040	protein_coding	Rb1cc1	c	ARS	AAAAAG,-39,-34;AAGAAA,-42,-37	27	GGGGAAGATTCTTCAAGCTTAGTTGCGGAACTTCAAGAGAAACTTCAAGAAGAAAAAGCTAAGTTTCTGGAACAACTTGAAGAACAAGAGAAAAGAAAGAATGAGGAAATGC
28	chr1	6262015	protein_coding	Rb1cc1	i	ARS	TGTAAA,-61,-56	85	GGGGCAGTGGTGGCACATGCACTTGGAAGGCAGAGGCAGGCGGATTTCTGAGTTCGAGGCCAGCCTGGTCTACAGAGTGAGTTCCAGGACAGCTCGAACTACACAGAGAAACCCTGTCTCAAAAGAAAAAAAAAAAACTACAAAAAAAAATATTGTGATTATCTTAATCCATTCATATTACAGAAATAGCATAGTTCATGAAGATAATCAATGGTTAATGTACTTTTACATGTGCTAATTTTCTATTTGTAAACAGAAATTACCTAGTAGTAAGCTGCAATTGGTAACATCTTCCTTCTTTCTGAC
29	chr1	6262880	protein_coding	Rb1cc1	e	NARS	AAGAAA,-6,-1	61	GGGGAGAAAGAAAGAATGAGGAAATGCAAAATGTCAGAACCTCTTTGATCTTGACGTGAGCGGCAGACCAACTTTAACACAGTCTTAACAAGAGAGAAAATGAGGAAAGAAAACATAATAAATGATCTTAGTGATAAGCT
30	chr1	6266280	protein_coding	Rb1cc1	i	ARS	-	49	GGGAAGTTTGACGAAAGGTTAGAACTGACTACCTTACTTTGACACTTAGAG
31	chr1	6269877	protein_coding	Rb1cc1	i	NARS	-	23	GGGGTACTGAGAAAGTGAAGGCAAGAGGCAAAGTCAAAGGCTATTCCATATAGCAAATGTCTAAAAGAGGAAC
32	chr1	6274345	protein_coding	Rb1cc1	c	NARS	AAGAAA,-81,-76;AAGAAA,-63,-58;ATAAAC,-15,-10;GATAAA,-16,-11	57	GGGTAATGGAAAGGAATACTGTCAAGCCAAAAGGCACAAAACAGATTTAAAGTTCCTTGGGGACAAAGTTTTACAGAGTGAAAGCTGTGTCATGGAATAAGAAAGTATAGCCACAGAAGAAATCTCTACATCTCATACCATTTTTGATTTGTCCTCCAGTGCTGATAACTACTCTAAAACAGAC
33	chr1	6274500	protein_coding	Rb1cc1	c	NARS	AATAAA,-29,-24;AATATA,-84,-79;ATAAAT,-28,-23;ATTAAA,-20,-15;CAATAA,-30,-25	204	CCGTGGACCTGGGGAAAGCACGAAAGAAATAATGTCATACAAAATGCACGAAAACAACGATTAAGTTCCTTAGGGGACAAGTTTATCAGAATGAAAGGCTTGTGCGATGGAATAAGAAGTATACCACAGAACAATCTCTACATCTCACACATTTTGATTGTCCTCCAGTGCTGATAAACTACTCTAAAAACAGCTGCCATTGTTGGTTGTTGTTGTTTGTTGTTGTTGTTTTTACAAAAGTCAACATAACAATATACTTCATGGTGGACTGCACTTACCTTTTAAGTGGCTACATCTTAGGAACAATAATTTATTAAAATTCTTGGCTG
34	chr1	6275169	protein_coding	Rb1cc1	c	NARS	AAATAA,-68,-63;AATAAA,-22,-17;ATAAAG,-21,-16;CAATAA,-23,-18;TGTAAA,-49,-44;TGTAAA,-6,-1;TTTAAA,-71,-66	250	GGGCTGGGCTCCAGGGAGGAAGAGTCTGTGCCACTGATGTTTTCAAGTGCAGGACTCACTCAAACCTCTCAGCATCTTAGGACTGTTTCAAGTAATCATATTGATGAACTCGTAATTCATGGTTGACCTTCAAGAAGAAGATTATTCATTGTATTATTAATCATTTAGAGGTCATTTAAATAACAAAAGTCTGTATTGTAAAGGACCTGTACAATTTTAAGACAATAAAGAATTGAAAGTGT
35	chr1	6275589	protein_coding	Rb1cc1	c	NARS	AAAACA,-46,-41;AATAAA,-77,-72;AATAAA,-32,-27;AATAGA,-93,-88;AATGAA,-88,-83;AATGAA,-36,-31;ATAAAC,-76,-71;ATAAAC,-31,-26	109	GGGTATGTAACAGGGTGAAGTGGTGTTCTGTGGAACAGAACCATGTTAAATCAAGTTTAAAAGCTGGCACTGAACAAAGATATTGAAGTAGCTAGGCTAGTTGATTGGAAGAGTTTCGTTAGGGTTTGTTGTTAGCAGTAATAATTGATTCTTTTTCAGAAATATTTAATTTCTCCATAAAATAAGTTGGATATTTTTATAAATATGTAATCTAATAGAATGAAAATGAATAAACATAGTGTATAGAATACCATAATTCAAAAACATATTAATGAATAAACGAACAAATGATTTC
36	chr1	6276377	protein_coding	Rb1cc1	o	NARS	AAAACA,-21,-16;AATAAA,-25,-20;AATATA,-30,-25;ATAAAA,-24,-19;TAATAA,-26,-21;TTTAAA,-78,-73	310	GGGGTTTTAAACCGGGTTTAAAGGGGGGCCCTTTGGGGTTTTTAAAAACCCAAAATTTTCCCGGGGAAAAATCGATGCAGACCGTACGTATGCTCTAGCTGAGAGCGCTGCGATCTCTCGATCTAGGTGGAGGCAGTGGGGGGGTAATGAGGAAAGCGCTATAGCAGCATCCATCATCCACACGAGGTAGACGTGAGGGAGCGAATGCACGTACGAAGACAGAAGAATAACATACGCATGAAACAAGTGAGGGTAAACGGAAAGCGGTTCTTTGACAGTGAACTTTTAAAGAATGCTTATTGTTACAATATGTTTATTGTGACAGTGTAATTAATATAATAAAACAATATATATC
37	chr1	6917014	pseudogene	Gm37108	o	NARS	AAGAAA,-29,-24;AAGAAA,-17,-12;TTTAAA,-48,-43	29	GGGGCACGATGGCCCCTTGGGCGGGCAAGAACGGGGCCAAGCTGGACTCCTGCAGGAGGAAGAGATTTTAAACAAAAACGATCAAAGAAAATTCAAAGAAATACGATGAC
38	chr1	7089460	protein_coding	Pcmtd1	i	ARS	AAGAAA,-6,-1	28	GGGGAGCCAAGGTGTTTTTACAGCTTATTGCTTTTATGCGTGTTCTTTTAAAATCGTGAAACCACAGCTGTGCGTTTACAAATCTGAAGAATTTGGGTACAGAAGGAGGAGGAGGAATGCTCTTAGAAATGGAGCTAAAGTACTGCGTGCTCTGTAAGAAC
39	chr1	7090208	protein_coding	Pcmtd1	i	ARS	AAATAA,-10,-5;AAGAAA,-6,-1;GATGAA,-52,-47;TTTAAA,-76,-71	43	GGGTATGAAACAGGTTGCTAGTCTTTGCTTAGACCTCTAGAGTTTACAATGAGTAGGGAATGTAACTGTCCTAATGATTACACAAAGTTTACTTTTCTTTATGTCATAAAGTTTAAATACCATAGGTTAGATAGCAGCATTTAATTCTTTAACTCTAGGAGGCTACTTTTGATGAAACTCGTAGAAAGTCACCATTTAGAAATTTTGTACTCAAT
40	chr1	7169640	protein_coding	Pcmtd1	c	NARS	ATAAAT,-57,-52;CATAAA,-58,-53	99	GGGGGGCTCCCTCCATGTGCTGTCAGGAATCTCCAAGACTTGGCTCGCATTTACATTCGACGTACACTTAGAAACTTCATAATGATGAGATGCAGGCCAAGGGGATTCCACAAAGGGCTCCACCCAAGAGG
41	chr1	7169749	protein_coding	Pcmtd1	c	NARS	GATGAA,-28,-23	282	GGTACGATCAAGTTGGGCAGTATTGTCATGCCTATAGAGGATCAGTTGACACAGATTATGCGGACTGGACAAAACACTTGGAAGTAAAAATATCCTTGCGGTTTCCTTTGCACCACTAGTACAGCCTAGTAAGAATGATAATTGGCACACCGGACTCTGTGGGCTCCCTCCATGTGCTGTCAGGAATCTCCAAGACTTGGCTCGCATTTACATTCGACGTACACTTAGAAACTTCATAAATGATGAGATGCAGGCCAAGGGGATTCCACAAAGGGCTCCACCCAGAGG
42	chr1	7172624	protein_coding	Pcmtd1	c	ARS	AAAATA,-24,-19;AATATA,-35,-30;TTTAAA,-81,-76	819	CTTAGAATGGGATTGGTGGTGTGGGGCGTTTAAGTGTCAAGCTGCGGATTTGGACGACAGGGGCTGAAGGAACATCGACCATCACTGAAATCCCCAGGATCTGGGAGCAACACCATAGCTGCCAAGGGTCTAATTTAATCTGTCCTACTCACTGGTCAACATATTGGACTCTGGTGTTAATATAATGTTAAAATAGCTGCTTACATGGTTAAAAGAAAAGAAAAGAAAATGTGCTGATTGTTTGAGATGAAAGTAAAAGAAAACCTGCTAAATCATTGGGGAAACTTTGGGGAGGGAAAATCCAATTTTTAAATAAACAAATCACATCATTACACAGAC
43	chr1	7839649	-	-	u	NARS	AAAAAG,-18,-13;AAAAAG,-12,-7;AAGAAA,-15,-10;ATAAAA,-20,-15;TATAAA,-21,-16	67	GGGGGGAGACAAGGGATGGGGGACGGCAAAGATTGGGGTTTGAAAGGGTGAGGTAGGCCCGTGACTCTACAATCTTCGGATGGGCTAAGGCGGTGGACGGTCTGGGGTAGTGCAGGCTGTCAAATGCTTGGGCTGTTGAAGGGACAGGGATGATATAAAAAGAAAAAGAAC
44	chr1	8612747	protein_coding	Sntg1	i	NARS	AAAACA,-30,-25;AAATAA,-19,-14;AATAAA,-22,-17;AATAAT,-18,-13;AGTAAA,-45,-40;ATAAAA,-32,-27;ATAAAT,-21,-16;ATTAAA,-82,-77;TAATAA,-16,-11;TATAAA,-33,-28	109	GGTACCACACCCAAAATCCAATTTCCCCGAAAGGCCAAAATCATGGACGATAATGTTCAACATTGATTGAAACTATTTTTCCTTGCTTCACTTTCAACTACGTTTACCTTTGACACTCGAACGTGCAAACCAAAGAGCATTCAAACCTACAAAAAGAAAAAAAAAGAATAAATAATAACTTTT
45	chr1	9356210	-	-	u	NARS	AATAAT,-93,-88;AATATA,-56,-51;AATGAA,-97,-92;TTTAAA,-12,-7	69	GGGGGTAGTCCACGCCGTAAACGATGATTGCTAGTTGTCGGGCTGCATGCAGTTCGGTGACGCAGCTAACGCATTAAGCAATCCGCCTGGGGAGTACGGTCGCAAGATTAAAACTCAAAGGAATTGACG
46	chr1	9546515	protein_coding	Rrs1	c	NARS	-	25	GGGCAAGAAACCTCGGCTGGACGTGACGAGGGCCACCAACAAGCAGATGAGGGAAGAGGACCAGGAGGAGGCTGCCAAGAGGAGGAAAATGAGCCAGAAAGGCAAGAGGAAAGGGGGCCGGCAAGGACCTTCGGGCAAGAGAAAGGGCGGCCCGCCGGGTCAGGGAG
47	chr1	9547454	protein_coding	Rrs1	o	NARS	AATAAA,-22,-17;ATAAAC,-21,-16;TAATAA,-23,-18	401	CCTATCCCCTGTTGTGCCCTTGGCAAGTCCTCCAGCCCTTCCTTCTTGAATAGGGGCCACGTTCCGGGTTGGAATGGTTCACGGGGTACCAGAAATAGTTGTTCTATTTGTTTGTAACCGGTTGGCTTTTGTTTAATTGGCTTGGGTTTTAGATATTGTCAAAATATCTGGCATTCACTATGGAACCAAGGCTGCCCTGGAACTCAGGGCCAAGTGCTGAGATTATAATCGAGCAGCAGATTTCATGTTTATTTCTGTCCTAGATGTTTTCCCTGTTTCATTGTCTTATTTTGTTCTTAATAAACTTATCTTTGCATAAC
48	chr1	9563131	lncRNA	2610203C22Rik	x	NARS	AAAATA,-43,-38;AAAATA,-29,-24;AAAATA,-23,-18;AAAATA,-18,-13;AAATAA,-51,-46;AAATAA,-28,-23;AAATAA,-22,-17;AAATAA,-17,-12;AAGAAA,-46,-41;AATAAA,-50,-45;AATAAA,-34,-29;AATAAA,-27,-22;AATAAA,-21,-16;AATAAA,-16,-11;ATAAAA,-33,-28;ATAAAA,-26,-21;ATAAAA,-20,-15;ATAAAA,-15,-10;ATAAAG,-49,-44;ATTAAA,-9,-4;TAATAA,-35,-30;TGTAAA,-54,-49	28	GGGGGGAGTGGGTGGGTAGGAGAGCAGGGCAGGGGGAGGGTATAAGGAACTTTCAGGATAGCATTTGAAATGTAAATAAAGAAAATATCTAATAAAAAATAAAAATAAAATAAAAATT
49	chr1	9571029	lncRNA	2610203C22Rik	x	ARS	AAAAAG,-16,-11	40	TGGGCGGCCTTTAATCCCCATGATCCAGTTCGGGAGGTCGAGGAGGCAGGGCAGATATCTGAGTTCGAGGCCAGCCTGGTCCTACAAGTGAATTCCAGGACAACCAGGGTTATACAGAGAAACCCTCTCTCGAAAAAAGGAAAGG
50	chr1	9576737	protein_coding	Adhfe1	c	NARS	AAAACA,-95,-90;AATAAA,-26,-21;AATATA,-60,-55;AATGAA,-70,-65;AATGAA,-20,-15;AGTAAA,-55,-50;AGTAAA,-15,-10;ATAAAA,-25,-20;ATTAAA,-98,-93;TAATAA,-27,-22	238	CCTTCGTGCTCCATTAACCAGTGGAACCCTATGGGCCATCATCCCCAAGGGTTCAGTATTACCTGTACCAAACCCCATCAAATACATAAAAATGCCTATCTCCAAACACTGCATGTCTAGACTTACCTGAAGAAATACTAGCATTAGTGTCAAAAAAACAATGCATACTAGGTTGCACACAAGATGAGTCTGACATATTTTAGATAGTAAAAATTAAAACAATCTAAATATTCAATACTGAATGAATCCTAATATAGTAATGATAGAATACTGTGGTATTATTAATAAAAATGAAGTAAAACTCTTG
51	chr1	9576910	protein_coding	Adhfe1	c	ARS	AAAAAG,-66,-61;AAAATA,-51,-46;AATAAA,-11,-6;ATAAAT,-10,-5;ATTAAA,-54,-49;ATTAAA,-46,-41;ATTAAA,-6,-1;TAATAA,-12,-7	159	GGATCTAATATTCAATACTGATAATCCTATATAGTAATGATAGAATATGTGGTATTATTAATAAAATGAATGTAAACTCTGTAAATATGTCTGTTTCATAAAGCTGTGTCAGGAACAAGTGGCCAGAAAGGTCTATTAAGTAGAGTCTACTTAACTTTTCTAACTGTTGATATGAGTAGTGGTCTCTATAGAAAGGAAGTGCTTAAATAAATTAAAGAATATCAGAGAAGAGAATTCAGGAGTCGTATAATAAGTAAC
52	chr1	9581685	lncRNA	2610203C22Rik	i	ARS	-	44	GGCACCTTAGGAATCAGTTAGAAACTCTTAGAGACTAATACATTGAGGTTAGATTACACAAGCACTATTGCAAACACTGTCCTACCTTGATCTTATAAGCATTCCCTTTCCTGTGCCCAGAATGGTCTTCATATAATACATATTCATCTAAGTCTTTCAGTAGAAGATGGAGACATAGCTCAATGGCAGAGGCATCTGAGTAGCAGTAAGTGAAGTCCCTGGGCTTGGATCATCCACACTGCCACACGAAC
53	chr1	9825402	protein_coding	Sgk3	i	ARS	-	18	GGGCAGGACAGCCAAGGGCTATACAGAGACACCCTGTCTTGGAAAGAAC
54	chr1	9865648	protein_coding	Sgk3	i	ARS	-	30	GGGGACCAGGTGGTGGCGGTACACACCTCTAATCCCAGCACTGTAGAGGAAGGTGGATCTCTTGAGTTCAAGGCCAGCCTGGTCTACAGAGCTGGTTCCCAACCCGGCCAGGGCTACAACAGAGAAACCCTCCCTCAAAGAAC
55	chr1	9892331	protein_coding	Sgk3	i	ARS	AAAATA,-92,-87;AAATAA,-91,-86;AATAAT,-90,-85;TAATAA,-88,-83	27	GGGGCCCTTAAGCAAAGTCTTTTCCTGGGAATATTAAGTTAGTACCTAGCACTTTTAGAAAATAATAAGGCCTGGCCAGAGGCAGGCCTGGTCTACCAGAGTGAGTTCCAGGGACAGCCAGGGCTATACAGAGAAACTGTCTTAGAAAATC
56	chr1	9899851	protein_coding	Sgk3	c	NARS	AAAAAG,-56,-51;AAATAA,-17,-12;AATAAA,-13,-8;AATAAT,-16,-11;ATAAAA,-12,-7;ATTAAA,-20,-15;TAATAA,-14,-9;TTTAAA,-70,-65	23	GACGGAAAAGTGAAAATGATTTTAATAGACGTACCTAGAATTTTTTTAGAATTCCCAACGAAACTGAGAAGTGTAATTAAAATGCTACCAGATGTTTTTTAAGGTGGTGCCCACCATAATGTCTCTGTCACATATTTATATTACAAATGTTTTCTATTTATGTTCCTTTGACTCTTTGAAGGGTTAGTGTATTGTTGAGCAGGTCTAAACCTTGGTGTCTGGTTTTGCAATAGCTATTTCAAAACTGCCTTCCTAATTGATTGTGTTTTTAAATGACAGAAAAAAGTAGCCTTCTATAATGTTTACCTAGTTGTGAATTAAATATAATGGC
57	chr1	9900847	protein_coding	Sgk3	c	NARS	AATATA,-89,-84;AATATA,-18,-13;ATTAAA,-22,-17	88	GGGGGATGAATGAATCGAAAGTTAACCTTAAGTTTATTTTATAACTGAACAAATAGTGTAATTGGGTTGGGAAAAAATTCTTAATTTTCAAGTCTTTAATTTTTCTCCTAAACTGTTAAGTCTTTTATTAAATATATGCCTTTTG
58	chr1	10062435	protein_coding	Cspp1	i	ARS	-	58	GGGCAGAAGGAAACTGTCTCAAAACCAAAACACAGCCTGCAGTGGCCTGCACACTTTTAATCCCAGCACTCAGGAGGCCAGCCTGGACTACAGAGCAGGTTTCAGGACAGCCAGGGCTACACAGAGAAACCCTGTCTTAGCAAACATCAAGCAAAGAAAGAAC
59	chr1	10076196	protein_coding	Cspp1	i	ARS	-	31	GGGAGCTTTGGGGATGTGGCTTAGTGGTAGACTGGTTGCTCACATGGACAAAGCCCAGGAATTAACCCCCAGCATAGTATAAACCTCACATGGTGGGGCACACCTGTGACCCCAGCACTACGGGTGGGAGGGGCAGAAGTTCAAAGTTCGAGACTTTAGAGGGAATTGAAGGTGAAGATGGGGTACATGAGACTCCTCCCCCCAACCC
60	chr1	10092365	protein_coding	Cspp1	i	NARS	AAAACA,-94,-89;AAGAAA,-97,-92;AATGAA,-52,-47	38	CGCTAGTGTACTGAATGCGCATCCTTGCTGCTGGTCCGTGATGCCCCTTCGCCGGTTTGTTAGCCTTGGGGTCATCGGACGATGCTTTCGCCGGTCCACTGGGGGTATCGGGTCGAAGTTTGGGTACGTAAGCTGGGGGCATGTCAATGTTTGAGGGGACCTATGGATTCTCGATGGTTTGAGAGTAGGTCGTGAGGTTGAGCGTATGGTCGCGAGTGCGAGTGAGAGAGAAAGAAGAAGAGAGAGAGAGAGAGAGAGAGGAAGAGGAAGAGAGAGGAGAGAGAGAGTGAAAGAGAGAAGAAGAAGAAGAAGAAGAAGAAGAAGAAG
61	chr1	10096002	protein_coding	Cspp1	c	NARS	AAAAAG,-96,-91;TATGAA,-85,-80	25	GGGGTGATGGACTCAGGAATTCAGGACTGGTCTTTGAGGATAAGCCAAAACCTTCTACACAGTCGCTTCAGTCTTACCAAGAAGCTTTGCAGGAGCAGATTCGGGAAAGAGAAGCAAGAAGGAAGAAAGAACGTTTAGAC
62	chr1	10105818	protein_coding	Cspp1	i	ARS	AAAACA,-10,-5	64	TGGGCAGCTGGGCGTGGTGGTGCATGCCTTTTAATCCCGACCACTCCGGGAGGCAGAGGCAGAGGCAGGCAGATTTCTGAGTTCAAGGCTAGCCTGGTCTACAAAGTGAGTTCCAGGACAGCCAGGGTTACACAGAGAAACCATGTCTTGAAAAAACAGG
63	chr1	10136768	protein_coding	Cspp1	o	NARS	AAATAA,-22,-17;AATAAA,-21,-16;ATAAAG,-20,-15	25	GCCTACTTGCCACTGTTAGCATTGTGGAGAAACAATTCAGAGAGACTTGTTTATATACTTGCTGTTGCTGTGACTATGCCAGCTGCTAGGCAATGAAAGATTCAAACAAGCTGCTCATTTTCATATCTGTAGTTACACATTCCATAGGAGCAAAGGGATTTGTGATCATCCATGAGCCATGATTAAATGTATTATCATTTCTGCCTCCATCTTATTTTATGCTGATAGAAGCACAGACTGGGTTACTAAATTTATCTTGATTTCACTATTTCTTAACACAAAATAAAGTTCTATTTTTATT
64	chr1	10908214	-	-	u	ARS	-	91	GGGATCTAAACACAGTAGGTTTAAATCCTCTTTTACCACC
65	chr1	10996611	protein_coding	Prex2	i	ARS	AAAACA,-26,-21	32	GGGGTGTTGAACAAATTGACTGATAAATTCATTGGCCAAAGCAGAAAAATAAAACCCAAACTGATAGTTCCTTCCTAAGTCATTTATAGATCTAATTGGAGCTCGGAAGTTTCATCTGTGCCTTAGCTTTAAGCTGACAGAGTTGAAGGGTGACTCCTATCTTTATTAGGAGGAAGAGGTAGAAAACACATTTAGCTTTAC
66	chr1	11023177	protein_coding	Prex2	i	NARS	AAGAAA,-43,-38;AATAGA,-57,-52	108	GGGGTGCCAGAAGAAGGTTGTCACAGAAGAAAAATAGCCATCATTACTCAAGAGAGGAGTCCCCTCCACCAGCAGTACCAGAAATACCAAGAAGAAGTACCTAAC
67	chr1	11102489	protein_coding	Prex2	i	ARS	AAAAAG,-73,-68;AAAATA,-87,-82;AAATAA,-95,-90;AAGAAA,-70,-65;AATAAA,-91,-86;AATAAT,-94,-89;ATAAAA,-90,-85;ATTAAA,-77,-72;TAATAA,-92,-87	22	GGGTGTGTGTGTTGTTGTGTGTGTGTGTGTGTGTGTGTGTGTGTGACTTGAGAATGACAGTGATTGGGTGCATGATGTGAAATTCCTAAATAATAAAAATACTACATTAAAAAAGAAAAGATTTGCCTTTGAAATTTGTTTACAAAGAGACAAAGCTGATCTTATTGTTTAATGATAGTAAAAAAAATAAAAAGAAC
68	chr1	11105766	protein_coding	Prex2	i	NARS	AAAATA,-8,-3;AAATAA,-7,-2;AATAAT,-6,-1;AATATA,-80,-75;ATTAAA,-11,-6;TATGAA,-40,-35;TTTAAA,-17,-12	41	TCAAAGCCAAACAAAACCCATGGAGGAGAAAGCACTATCGACCTTTTCCTTGGTCTTAATGAGAATGGTCTTTATGAATAAAGTTTTCTAATGGGATTATTTTTGAACAAATGTGCTGTCGTTATATGTCTTCTTACAGAGTGTTGCATTATTAAAGTAAATCAGGAGCAACTGTTTTATTTTGTGTAATATGTGTTTAATTATATTTATAATATATATACTCATTTTTCAAGGCTCCCATATGTATCCCATATATGAAAGAACTACAGTATAGAATGATTTAAAATTAAATAATAAGTT
69	chr1	11186039	protein_coding	Prex2	i	ARS	ATAAAG,-31,-26;ATAAAG,-11,-6;ATAAAT,-50,-45;CATAAA,-51,-46;CATAAA,-32,-27;CATAAA,-12,-7	83	CGCTATGTTGGATTCAAATCATAGAACTTAGAAAAATGATTTGTAAGATATATTCATATATGTGTACATATTTATACTCATATATTCATATATTATGAATGCATATAACACTCAAAAATCTAACCCTTAATAGATTGATTCAATAATCAACCTCTTGAAAGGACAAGCTGTTATAAGAGCCTTTGAGCAGACCAAGTATCTCACACCGGGTCGAGGATTGCAAGGTATGTTTGACATAAATATCAGATGATAGCATAAAGTAGGCAACATAGTCATAAACAAC
70	chr1	11191520	protein_coding	Prex2	i	ARS	ATTAAA,-65,-60;ATTAAA,-6,-1	45	GGGAGCCTACTGAAGGTGGGGGGAATGTGAAGAAGATAGTAGACAATAGCCAACTCAAATGGTGACTGATTTCACAAAAAATGGTCTCCTTCTTAATCCCTCAGCTAAGCATAGGCTCCTGGTACCAGCTACATTAAAGTACATTTACTTAAATTTTTGTTCAATTTGTATTACATGAGTTTTCTTAGCAAGATT
71	chr1	11210276	protein_coding	Prex2	i	NARS	AAAAAG,-34,-29;AAGAAA,-47,-42;AAGAAA,-31,-26;AATGAA,-38,-33;TGTAAA,-52,-47	72	GGGAGGCTATTCTCCGATCAGGTTTCCACAGTGATTCCACCCAAGGGCCATATCTGTGATCTTGAAGGAGTAGGAGGCATTTTCATTTATCTTGGGCATTATGTGATAGTTAAGATCAATGTTGGTGATAGTGTAAAAGAAAAAAATGAAC
72	chr1	11232499	protein_coding	Prex2	i	ARS	AAAATA,-74,-69;AAATAA,-73,-68;AATAAT,-72,-67;AATATA,-69,-64;TTTAAA,-77,-72	20	GGGCATGACAGCCCATGTGCTTTGGTATTTGGGTAAAAAAAATGGTATTTTGCATCCCAAGTAAATGATATTTGAAGTTAATTCTCCCTTTCTTCCTACGCACAGTTACTGTGCAGTTATTCCAGATATTAGCAGACTTGGAAGCCATGGAAGATAGACTCTTTCATCATGGTTAACTTTAGAGCTAACTTATTTCTCTGGTAATACAATGAAAGGAAATGTCAGCTTCCCTCTTTCTAAGATTTAAAATAATATATGGAAAAGTAGAGGTATCAGGGATTTTGGAGTCTCTTTAAGGGAAAGCTACTTCCTGCTG
73	chr1	11237358	protein_coding	Prex2	i	ARS	AATAGA,-38,-33;ACTAAA,-80,-75;TATGAA,-47,-42	20	CCACTTTCAACCCAAAGTTATCAAAAGGACAAGGAGGGGCACTCATAACTCATCAAGGTAAAATCTACCAAGATGAACACTCAATTCTGAATACCTATGCTCCAAATGCAAGGGCTAGACCACATTCACTTAAGAAAAGTTTACTTAAACTTAAATCCAACACCATGACAATCTCACCTACATAATATGATGGGAGGAGAGTCAACACACCACTTTCTTCAATGGACAGATCAGTGGAAACAGAAACTAAACAGAGACACATGGACACTAACAGATCTTAATGAAACAAATAGATTTCACAGATTATCTACAGAACATTTATCC
74	chr1	11290472	protein_coding	Prex2	i	ARS	AAAACA,-10,-5	41	GGGCATGGTGAGCAGAAGAGGAAGGTGACTACAGCCATTTATGAAGTTATACCTCAGGGCTGATAACCTACTTGGGAGGTTTGGAGTGCTTTCAAAAGAGGAACCATGTTTCCCCCAGTGGAAATGGATGAGACTACCATGTAGTGGGCTGCATTTCATTTTACAGGTGGCTGACTTTCTAAACTCAAGCCCTTGTTAATGTCATTCTTAGCTGGGTTTTGTCTTTGAGGGCTTTTTCTATTTGTTTAAAGGGACTCATTTTCAAC
75	chr1	11303685	protein_coding	Prex2	o	NARS	AATAAA,-24,-19;AATAAT,-30,-25;AATAAT,-27,-22;ATAAAA,-61,-56;ATAAAG,-23,-18;ATAAAT,-39,-34;CAATAA,-31,-26;CATAAA,-62,-57;GATAAA,-40,-35;TAATAA,-28,-23;TAATAA,-25,-20;TGTAAA,-52,-47	64	GGGCATGTTACATAGTTTCAATCATTCCATAGTTTGTGTATGGTTAAATTATCTAAAGTTCCATTATGTATTTTATGTCATTTGTTTTCCCCACATAAAAGATTGTAAAGATCTGATAAATGTCAATAATAATAAAGTGAATTATAGAATG
76	chr1	11918017	protein_coding	A830018L16Rik	i	NARS	-	35	ATGTCTAGTCGCACAGACAGGAAGCTATGGTGCTCCGGACACTCTCGTAGTGCCTGTATCTTCCCGTCAGCTGCTCGTAGTTCTCGACGATCCGGTCAGGTGAGAGAGGTAGGGAGGAAGTAGAGAAGAAGAGAAGAAGAAGAAGTAAGAGAAGAAGAAGAAGAAGAAAGTAAAGAAGAAGAAGAAGAAGAAGAAG
77	chr1	12120723	-	-	u	ARS	-	25	TTGGGGAGGAGGTATTTCGGCAGTTTGAGGGCAGCCTGGTCTACAGAGTCGAGTCCAGGACAGGCCAGGGCTGTACAGAACGAACCTGTCTAC
78	chr1	12566594	pseudogene	Gm2383	o	ARS	AATAAA,-25,-20;ATAAAG,-24,-19;CAATAA,-26,-21;TAATAA,-75,-70	106	GGGCACCCCCAGCAAGGGCCACCGTGAGCTCAACAAGAGGGCCCCTGTGTACCCAATTCCGGCCCCCCAACCACTGGAGCATCTCCCCTCGCAAATTTCCACTCCCAGCACCCCCCATAATAACGAGGAGGGGCCTTCACGGAGGCCCTCCCCTACTACTCTTGATACCATCAATAAAGTTCGCTGCACCGAC
79	chr1	12710907	protein_coding	Sulf1	i	ARS	AAAAAG,-7,-2	44	GGGACCTCAAAAATTTAAGTTGGCTCTATTCACCAAACCTCAAGGCTTTATAGCAAAGCACCATGACTGACGTCGAAGCACAGAGAGAGAGAGGAGGGGAGAGAAGAAATTATACTTTTAAATGATTAAGTCAGCCCTTGGAAAGCTGAACTGCCCTCTTGATAATTTGACAGATGTGGCCTTTGACTGGATCACTTTGTTTAGATTACAGTCACTTGTCTGAATGACAAAAGG
80	chr1	12747296	protein_coding	Sulf1	i	ARS	-	31	GGGGGACAAGAGAGTTAGTATTTTAAGAGGTGGGACTAGAACGGTGGCTCAGCAATTAAGAGCCCCTGCTGTTCTTCCGCAGGACATCCTGTGGAAGTTCAGATCCCACAATAAAAATAATCTTAAAAAAAAAATTAGAGAAATCGCAGCATGTTTAGCATGTTTATACAGGGATGGAAATGGCATGGTTTTGAGGGGTAAATATGGAAGTTTAG
81	chr1	12767169	protein_coding	Sulf1	i	NARS	-	29	AGAGAGGAGAGAGAGAGAGAGAGAGAGAGAGACTGAGTGAAGATGCAGCAGAGTGGCAGAGTACTTGTCTTATGTGCAAGGCTCTAAGTTAGATGTTCAGCGACCAAACAGAAAAGTAGAAG
82	chr1	12774262	protein_coding	Sulf1	i	NARS	AAGAAA,-55,-50	33	GGGGTTTCAGAGAAGAATAGGAAGGAGGAGGAAGAGGAGAAGAAGAAGAAGAAGAAGAAGAAGAAGAAGAAGAAGAAGAAGAAGAAGAAGAAGAAGAAGAAG
83	chr1	12831567	protein_coding	Sulf1	i	ARS	-	51	GGCGACAGAAGCATTGGGCAGCACTGATGGTGGAGGTAAAAACGTAAAGAGGAATGAAAAATATTTTTCAAAAGCTGGGCGGTGCAATGGCACGAGCCTTTAATCCCAGCACTTTGGGAGGCCAGAGGCAGGTGGATTTCTGAGTTCGAGGCCAGCCTGGTCTACAAAGTGAGCTCCAGGACAGCCAGGGCTACACAGAGAAACCCTGTCTCGAAAAACGAAC
84	chr1	12860358	protein_coding	Sulf1	c	NARS	AAATAA,-28,-23;AAGAAA,-31,-26;AATAAA,-27,-22;ATAAAT,-26,-21;CAATAA,-6,-1	50	GGGAGAGTCACACACTTTGTCCTAGGAGGACAAAGGAATAGACCCCCGGCAAGGACACACAGTATGGATCACATATTGTTTAGCGTACGCTTTCCCAGGAACCATTGCATGTATTTTACCTCGACGTGCTAAACTTGATTACAGAAAGGCATGGCTCACAAGTGTTGGTGGTAAGAAATAATCCTGCGGGAATAAGCAATAAATAAGC
85	chr1	12891932	protein_coding	Slco5a1	i	NARS	-	17	CCTATCCCCCTCTAGTGTCCCCCTTCGGTATGCCCCTTGTCAGCCGCCTACTCGCTAGGATGGTCGAGTGGAGGAAGGAAGGAAGAAGAGAAGGAAAGGAAAGGAC
86	chr1	13123648	protein_coding	Prdm14	i	NARS	AATGAA,-26,-21;ATTAAA,-71,-66;TTTAAA,-32,-27	24	GGCGAGGCACTACTCCCTGTGTGTCCTTGGCAGTTCGTCAGCCGTCTCTCATGTGGATAGTCGGTGATGGGCGAGCACGGGAGATCACGAGTCGAGGCACGCCTGGCTAACAACAATG
87	chr1	13181147	protein_coding	Ncoa2	i	NARS	AAGAAA,-74,-69	27	CCTTACCCCCCTGGTGGTAGGCCTTTTGGGGCCAATGGTTCCTTCAAGGCCCTTCCTTCCTCAATTGGGGGCAAGGTTCCGGGGTTGATTGGGGGCGGAGAGAAGGAAGAAACGGTTAAGCCACGGATGGGAAACTTCCGGAAGGAAGGGAAAAAAACTGGTTTTACAAAGAAAAATTTTCAATCTACTTAGTTTCCCGGTACCATGAAGTTCGGCGAAGGTAATGTACTTGTCATGTAATAAATAATCTCTAATTAATATCAC
88	chr1	13244360	protein_coding	Ncoa2	i	NARS	AATAAA,-52,-47;AATGAA,-56,-51;ATAAAA,-51,-46;ATAAAG,-34,-29;CATAAA,-35,-30	255	CGGCATAGATAGTCTGTCTGACTCTCGACTGAGGCATACGCTGGCTCTACGTGCGGCTCGTGATGAGCGATAGCGCTGATGAGTCGCGTGGAGAGGAGTGCGAGAGAGAGAGTGGAGAGAGAGAGGTGGAGGAGTGAGAGAGAGAGAGAGAGGAGAGGCAGAGAGGAGCAGGTGCTAGGTGTGGGGCAGCGTGTAGCCCTCCGCCCTCGCCCGCCCTCCACGCAGCGGGCCGTGGACAGAAACAATAATAAAAGAGACAGAAGCAC
89	chr1	13664770	-	-	u	ARS	AAAACA,-28,-23;AAAACA,-11,-6	33	GGGGCTGGGCAGTGGTGGCACACGCCTTTAATCCCAGCACTTGGGAGGCAGAGGCAGGCGGATTTCTGAGTTCGAGGCCAGCCTGGTCTACAGAGTGAGTTCCAGGACAGCCAGGGCTATACAGAGAAACCCTGTCTCGAAAACCAAAAAAGAAAAAAAAAGGAAC
90	chr1	14457284	-	-	u	NARS	AATGAA,-33,-28;TATGAA,-37,-32	416	TCAGCCCCCCTTAATTCCCCCCCTTGGTGGTTGCCCTTTGGGCAGTCCTTCAAGCCCTTCCTCCTATTGGGGGCCAGTTCGGTGAATTGGGGGGGGTTCAATAAAGGGAAAAGGACAACCTTGGAACAAAAGGGAAAACGGGGGAACCCTTGCCGTTGGCGGTTGGGGGGTGGACCTTGGGAAGGGGAAAGAAAATTAATTTTAAGGAGAGTTCCTGGGCCATGGAGGGGGACCGGGGAACCGGAAAAAATGGAAATTTCGGATTGGATGTTGAGGTACCGTTAACCTTGAACCCCATGCTTCCCCCCACTTTACCCCCAACCGTTCACCGCAAGTTGGGGAATTCGGGAACCCCAACCCAATCCCATCCGATGCTCGGTAGGGTAACTTGGCCATCTG…
91	chr1	14866027	pseudogene	Rpl5-ps1	p	ARS	AATAAA,-28,-23;ATAAAC,-27,-22;ATAAAG,-36,-31;CAATAA,-29,-24;CATAAA,-37,-32;TATGAA,-51,-46	183	CCCTTATCCCCCCCTGGTGGTTGGCCCTTTGGGCAGTTCCTCAAGCCCTTCCTCTATGGGGGCCAGTTCCGGTTGAATTGGGGGGGAAAAGGAAGGAAAAGGAGGGGTTGGGGAAAATCCGTTCCCCCAAAAAAATTGGTTCTCCTTTGCCCCCAGAAAGAAAAAGGAATTCCGGGGGTTTTGGCCTTCAAAGACGGAAAAGAAAAGGGCCAATCGCTTCCTCAGAGGCATCGAGGAAGGGCTGAACTGAAAAGCTAATGCAGTTTCTAATGAAGATTTTTCATAAAGACAATAAACATATTGATCAAGCAGCAAC
92	chr1	14960718	-	-	u	NARS	AAAAAG,-79,-74;AAAATA,-91,-86;AAATAA,-90,-85;AAGAAA,-76,-71;AATAAA,-89,-84;ATAAAA,-100,-95;ATAAAA,-88,-83	55	CCTATCCCCCTCGTTGTGCCCTTTTGGGGCAGGTTCCTTCAAGGCCCTCCTTCCTTAACTTGGGGCCAAGCTTCCGGGGTTTGGAAGTTGGGGGGGTAAGGAACAACCCAGCCCTTTTCCTTCGGGGGGTTCCGGGGGGGGGTTTTTTTCCGGTATCGATCAGGTCAAGGCGACGAAGGCATCCCTCGCCCTGCTGCGTATCTTAATTAAAGCCAGCCTCGCAAACAAAAAAAAAAAAGAAAAAAAAAAAAACAAAAAAAAAAAAAATAAAAAAAAAAAAGAAC
93	chr1	15350634	protein_coding	Kcnb2	i	ARS	AAGAAA,-6,-1	20	GGGCAGCCTGGTCGTACAAAGTGAGTTCCAGGACAGCCAGGGCTACACAGAGAAACCCTGTCTCGAAG
94	chr1	15812923	protein_coding	Terf1	i	NARS	AAAACA,-9,-4	19	GGGGCGGCCGGGCGTGGTGGCGCACGCCTTTCAATCCCAGGCACTTGGGAGGCAGAGGCAGGCGGATTTCTGAGTTCAAGGCCAGCCTGGTCTACAAAGTGAGTTCCAGGACAGCCAGGGCTATACAGAGAAACCCTGTGTC
95	chr1	15843416	protein_coding	Terf1	c	NARS	AAAATA,-84,-79;AATACA,-27,-22;AATATA,-82,-77;ATTAAA,-6,-1;TAATAA,-13,-8;TGTAAA,-87,-82	38	GGGGCGATGGATGGAGGGAAGGGGAAGAAGAAGAGATTGTTTTTGTTTTTTGGTTTTTGTTTGTTTGTTTGTTTGTTTGTTTTTTAGAGGAGATTTGTGCTTTAAATCTATGTCATCATTATTTTCTGAATCTTTATTTTGTAAAATATAGATATGTTGAACCCTACCAAATTCAGTACCCCATCCCATATTCTGTTTTAATACAAAAGAGTCTAATAAGATTAAATGAATAT
96	chr1	15867764	protein_coding	Sbspon	i	NARS	AATAAA,-26,-21;ATAAAA,-25,-20;CAATAA,-27,-22	30	GGGGGGAGGAAATGTTAGTCTCCCCTCCCCCCAGCCTGAAACCTGCTTGCTCAGGGGTGGAGCTTCCTGCTCATTCGTTCTGCCACGCCCACTGCTAGAACCTGCGGAGCCACACACGTGCACCTTTCTACTGGACCAGAGATTATTCGGCGGGAATCGGGTCCCCTCCCCTTTCCTTCATAACTAGTGTCGCAGCAATAAAATTTGAGCCTTGATCAG
97	chr1	16132552	protein_coding	Rdh10	o	NARS	AAAATA,-67,-62;AAATAA,-66,-61;ATTAAA,-22,-17;TTTAAA,-97,-92	49	TCTCTAGACGATCTGCGAGATCTCCCGTAATCCCCTTCCGTTGATTGCCCCCTTTGGTCGTAGCCTTGGGTCCATCGATCCTTCAGCCTTCCTACTGGTCATGGGTCAGGGTTACGTGGGATGGGGACTAGAAACAGACAAATGTACATTTACAGTATTTTTTGTAAAGCAACTATTTTGTGCCTTGAATTTGGTATATGTGTATTAGTGAAACATTGTAAAAGTGAATTTCTACCTCTGTATCTATGTGTACCATCCTCTTGTAAATTACTATGAACTACT
98	chr1	16133736	protein_coding	Rdh10	p	NARS	AATAAA,-20,-15;ATAAAA,-44,-39;ATAAAC,-19,-14;CAATAA,-21,-16;TATAAA,-45,-40	41	CGTAACGTACTGAATTTATCCACTGCTGCTTGATTTTCAATTATGGGTTTAATAAGCACTTGAAGTAATGTTCTAACAATGTTGTGTAGGTCAGCTATTTTCAAGTTATCTAGGTCTTTTCCCACTTAGGCTAGGATATACAAAACCATTCTAGAGAAATCTGTTAATTTAATAGTCTGTTTCGTCAGCCTTAAAGCCAACAAGAACTCTCATTTATCTTTTAATGTTGTTTGAGTCTTGAAGTCTATTCTGTTCTATTTTGTTTGGTTTGGCCCTTATAAAATGGTCCATCTCCAAGTTCAATAAACCTAATTTGTTTACAC
99	chr1	16421479	protein_coding	Stau2	i	NARS	ATTAAA,-60,-55;TTTAAA,-65,-60	21	GGGCTCCAAGTCCAGAGCTGTCGAGATCTGTCGTTAGAGACGTAGCGAACTAGGACAATGAACTAGAATGATTTATTTAAATTAAATATTTAACT
100	chr1	16669890	protein_coding	Tmem70	i	ARS	-	59	GGGGCGTGTCACTAATGGAGTGCATGTAGCAACCTGGCCCTGGTTATACCTCTTTAGAATAGTTGTTTGAAGCTGGGTGTCGGGGTGCACACCATTAGTGCAAGTGTATATTCTGTGTAGGTTTGGGGGCTAGGCCCTTTGTTTGAGGACAGTCAGAGCTACATAGTGAAACTCTGTCTC
101	chr1	16677825	protein_coding	Tmem70	c	NARS	AAAACA,-94,-89;AAAATA,-26,-21;AATAAA,-29,-24;ATAAAA,-28,-23;ATTAAA,-13,-8;TAATAA,-30,-25;TTTAAA,-18,-13	784	CTATCCCTGTGTGCCTGCAGTTCGCAGCCTCTTCTATGCTGTAGACGTCGTGAAGGGGGGCCCCTAGGAATTTGGGCCTTGTTCATAGAAGTCAGGACTGCTTTTGTACGACTTAGAAATCCCCAGCACGAATGGGACAGCGAGGGTAGGAAGAATTTACGTAAAGTACTGAGGTCAGTTCCTTGGGTTAATGTCAGGTCATGGGTTTTGAAAGGTTTAAGCCTGGGACCTTTGGATCTTTAAAAAACAGAAAGTTGAAACTATCAAAGTCAGAATTTAACTGAAAATTTTTACATGACAATGTTCCTATGTAATAAAATATGTTTAAATTAAATATGTAAAATGTG
102	chr1	16678201	protein_coding	Tmem70	o	NARS	AAATAA,-52,-47;AAATAA,-48,-43;AAATAA,-28,-23;AATAAA,-51,-46;AATAAA,-47,-42;AATAAA,-27,-22;ATAAAG,-46,-41;ATAAAT,-50,-45;ATAAAT,-26,-21;ATTAAA,-55,-50	487	CAGATGCTCGTAGGCTCCTGTGCTGCCTGCATCTTCACTATCTCAGTTGGCAGCGGTCCTTCGGGTGATTGGGGCCCTCAGGAAATTTGGCTTACATAGAAAGGTCAAGGATGGCCTTTTTGGTTATCCGACCTTCAAGAATCCCCCAAGTCAACGAAGGGAATTAGGAGACGGGTAAGGGACCGAATACCTTAAAGTAACTTGGAAGGATTCAAGGTTTCCGTGGGGTTTAAATGGTCCAGGTTCCATTGGTTTCTTAAAAACGGTAAGCTGGGAACCGTTTTGGAATCCTTAAAAATACGAAAGTTGGAAACTCAAGAAAGTTGAATTAAACTGTAAAATTTTTACATGACAATGTTCCTAATGTAATAAAATATGTTTAAATTAAATATGTAAAAT…
103	chr1	16709609	protein_coding	Ly96	o	NARS	AATACA,-62,-57	48	GGGGGAAGTACTATTCCCTAATGGGCCAAGTTACCAGATGTGTTGCAGAAGCTAATTGCTGGGGATACTTGAAGGAAAAGCTCATTCTGTTTTGAAATTTCATCCCATCCATTTCACCGCCCGTGATGTCAAATTAGATAATGCGATAATACACACACACACACACACACACACACACACATATGTATATATATATTTACCTTAAC
104	chr1	17100795	lncRNA	LOC108167615	o	NARS	AAAAAG,-18,-13;AATAAA,-21,-16;ATAAAA,-20,-15;TAATAA,-22,-17	48	GGGCAGCCATTACTAGTTTCTCTTCTAAACATTTTTATAATAAACAGTAAGCTGGTGCAGTGTATGTCCAGTTCATATGTTGGTAAGGATGTTTTGCTTACAATTTAATGAATGTTATTTTTAAGTGATATGATTCTATTAGAATTTACTAGAGTTAATAAATTTATTAAAGTTATATAG
105	chr1	17102584	lncRNA	Gm31982	i	NARS	-	55	GGGGTCACAACAAGTGAAGATCAGTGAAGACCAGCAAAACGTTGAAAGGCGAACCCAATGACAAGAGTGTCTTCAGTTGTGGGTATTATTATTTATTTTCTTTCTAAC
106	chr1	17105491	lncRNA	Gm31982	i	NARS	ATAAAG,-84,-79;TAATAA,-97,-92;TATAAA,-85,-80	23	GGGGGGGACTAGATAAGTATATTTAGGAGTGTTGGCATTAAGACTAAAATTTAGTGAAAAATTGATGTAATACCTTTTTTAATAAACGCGCTGTCTAAAGAAGGGCGGCATACAATATTATTGGAATACAACTTAGGAGTAGGTCGTAAATGACGTCAAGTACTGAGG
107	chr1	17136087	-	-	u	ARS	AGTAAA,-6,-1;TATGAA,-30,-25	58	TGGAGGGGTGCTGCTTACTGACTTGCTCCCCATGACTTAGCCTGCGTTCTCATACATTTCCAGGACTACCTACCAGGGGTAGCATTGCCCAGGGTGAACTGAGTCCTCCCATAGCTATCGTGGATCAAGACAATTCCCCACAGTCTTGCCTATAGGCCAATCTGATGGAGGCGTTTTCTCAATTAAGATTCCTTTCTTCCCACACATGTCTAGGTTTAAGTTGACAAAAACCATTATAAGAGATAGCCAATCCTCTCCACCAGATATGAAAGACAGAGTGAATGTTCTAGT
108	chr1	17164267	protein_coding	Gdap1	o	NARS	AAAATA,-14,-9;AAATAA,-13,-8;AATAAA,-18,-13;AATAAT,-12,-7;ATAAAA,-17,-12;ATTAAA,-47,-42;CAATAA,-19,-14	33	TCGATGGTAACTGGTCAATATGCTTCTCATGTGAAAAAAAAAGTATAAATGCCACAGCTAGAAAATGCCCAAGGCATTAACAGGTTATGTTGCCTATTTCTTAACATACATGCACACTATTTTATTGGTACTGCCATTATATGCCTTTTGATTCTCAAGACTGGTGAACTGCTTGCTCGTTTTAGTAATCATTGCTATTGATATCAAAGTTGTAATGTATTGTTGATTGTCATGGGAAATTAAAGATATTATTCTGATGGTAAGATCAATAAAAATAATTTG
109	chr1	17605448	protein_coding	Pi15	i	ARS	-	24	GGGACTCAAAAATGAGGGAAATCCCTTGAAAAGAGCAGGGCAAAGGACCAGAGGAAC
110	chr1	17630935	protein_coding	Pi15	o	NARS	AAAATA,-17,-12;AATAAA,-20,-15;ATAAAA,-19,-14;CAATAA,-21,-16;TTTAAA,-49,-44	56	GGGCAGGTGCTCCTTTATGTAGTGATACACGTGTTATGAATGTATGGATTTTTAACCTCTGTACTTGCAGACCGATAGCAAATGTAGCTTTTAAACCTCGACTGTGTTTATTTTCCTTACAATAAAATCATTATTCCACATTATTTGAC
111	chr1	17668107	-	-	u	NARS	AAATAA,-28,-23;CATGAA,-36,-31	17	GGGATCCTGAAAGAGATGGAACATGAAGGAAATAAGCACGAAGAAGAAGAAGAAGAAC
112	chr1	17764695	protein_coding	Crispld1	c	NARS	AAAATA,-18,-13;ATTAAA,-21,-16	44	GGCAGCCTGAAAACTTAAATGAAACTTTTTAATCACTTTTGTTTTTCAAACCAGTCCAGTTATTCAGTTCTGACCTATTTTAAATCTCTATCTGCCTTACCCTTAGGACTGGGCAGTTTTTTCTCTTGTGTTAAGTTTCATTGTGCAGAATATTAAGTCCTGATGTGGCACTTGTTATTTTGTAATTAAATAGTTACTTTTACTTAC
113	chr1	17766206	protein_coding	Crispld1	c	NARS	ATTAAA,-20,-15;CATGAA,-71,-66	84	GGGGGGATTGAGGGTGGTTTGGTATATACAGCGTATGTGTGAAAATAAAAGTGTAGTTATGATTGTGGTAAAAGACAATATTGGGTCACGCAATATACCATTATCTTAGTATTTTTGTTATTTCTCATTTTATTTTCTTTTCCATAAAAAACCTGTTCACCCTCGCATTATTATAGTGCTTTCTGTTGGTGAACATATTAAACAATGTATTTCTTAC
114	chr1	17771765	lncRNA	Gm28153	i	ARS	AAGAAA,-90,-85;AAGAAA,-86,-81;AAGAAA,-82,-77;AAGAAA,-78,-73;AAGAAA,-74,-69;AAGAAA,-70,-65;AAGAAA,-66,-61;AAGAAA,-62,-57;AAGAAA,-58,-53;AAGAAA,-54,-49;AAGAAA,-50,-45;AAGAAA,-46,-41;AAGAAA,-42,-37	82	GGCACTTAGAATAGTAAATCATCAGTCAAGAAAATACTCAAAGATATTTTGCCTACTAGGCAATCTGATGGAGACATTTTCTCAGCTGAAGTTTCCATTTTCAGCATTTCAGTCTGACTCCTGTTAGACTATAGTTGATAAAAAAGAAAAGGACGAAAGAAAGAAAGAAAGAAAGAAAGAAAGAAAGAAAGAAAGAAAGAAAGAAAGAAAGAGAAGGATGGAAGGAAGAAGGAAAGAAGG
115	chr1	17969362	-	-	u	NARS	AAGAAA,-80,-75;AAGAAA,-43,-38;AAGAAA,-39,-34;AAGAAA,-31,-26;AAGAAA,-19,-14;AAGAAA,-11,-6;TTTAAA,-84,-79	25	GGGGAAGAAAGGAAGAAAGAAAGGAAGAAAGGAAGAAAGGAAGAAAGG
116	chr1	18198715	-	-	u	NARS	AATAAT,-51,-46;ATTAAA,-47,-42;TAATAA,-52,-47	64	CATGTGCTCCGTAATTCCCCCTTGGTAGGCTGTCCCTTTCGGGTCAGGTGCCTCTAGCCCGTCTTCTTGGAATTGGGGAGAAGGTCGGGTCATTGGATGGGGGACTTGGAAACGGGGAAGTAAGGGTTCCAATGGATGAGCTTGGGAGTAACCGGAACGGATCGTTCTCAACCCCGACGAGACTAACAGGAGACTATAATTAATAATTAAAAGTTTACTTACGACCAC
117	chr1	18440263	-	-	u	NARS	AAATAA,-67,-62;AATACA,-98,-93;AATAGA,-78,-73	17	GGGGGAAGTCAAAAACGAAAAGTGAAGGAAACTACCTTGAATGGGAAAGGCAAAGACCAACGGCAAACCATCCTGAAACCAAACAAATGACCGCCAAACTCACAACACAAGCTGCGATGAAAGGAGAGAAGAAAGAAGAATACAAC
118	chr1	19239319	protein_coding	Tfap2b	p	NARS	-	50	GGGATAAAGACAAGGAGGACAGACGGCCGGGCGTGGTTGGACGCCAGCCTTTATTCCCGAGGCACTCGGAGGACAGAGGCAGGCGAACTTTCTGGAGTTCGAGGCCAGCCTGGTCTACAAAGTGAGTTCCAGGAGTAGCCAGGCTATACAGAGAACCCTGTCTCAGC
119	chr1	20670238	lncRNA	Linc-md1	i	NARS	-	22	GAGAGAGAGAGAGAGAGACCCTGAAGAGAGGAATAAGAAGGAGATCAGGGAGAGGAGATGAGACAGGAAAGCGAAGAAGGAAGAGAGGAATGAGGG
120	chr1	20670784	lncRNA	Linc-md1	i	ARS	-	110	GGGGGCGGGTCTGTAAAGAGACAAACAAGAAATGAGTACAGGCATAGCGGCCTAACTGTCAGAAAGTCACCGGGTTGTTCAGCTGGGCTGCAGGTAGAGCCACAGCTTTACCCAAGAGGGGACCATCAGAAAGACAGGAGCAGGCAATTTAAGCAGCTAGAGTACTGGGGGCCGGGGGGAGGAAAAGG
121	chr1	20678635	lncRNA	Linc-md1	i	NARS	GATGAA,-39,-34;GATGAA,-27,-22	27	GGGACGGAGGAGAAGGAGAGGAGAAGGAGGAGAAGGAGGAGGAAGGAGGAAGGAAGAAGGAGGAAGGAGAAGGAAGAAGAAGAAGAGAAGAAGAAGAAGAAGAAGAAGAAGAAGAAGAAGAAGAAGAAGAAGAAGAAGAAGATGAAGAAGAAGATGAAGAAGAAGAAGAAG
122	chr1	20679079	miRNA	Mir206	c	NARS	-	472	GGGGGAATGTAAGGAAGTGTGTGGTAAT
123	chr1	20684299	lncRNA	Linc-md1	p	NARS	ATTAAA,-20,-15;TAATAA,-6,-1;TTTAAA,-41,-36	107	GGGGAACGTCCCTCCGTTGGGTGTGTGAGGACTATGAAGTCAATGTTTTCTAAAGGCAGAAGAATGGACACAGCTGCAGCTGGTCCGCCCTGCCCCTCCCACTACTGAATCCTGTTTCCTCATAGGAAAGAATGGAAACATCAATAATTATCTAATAATAAAAAGAATTTGTGGGAGTGAAAAATATACAAGGGTCTAAAACTAGGACTGGGTGCACAATGTGGTTTTCTCTTTGACAATGACTTTAAACCAAATTGGTATTCATTAAACTTTTCTCTAATAAC
124	chr1	20939653	protein_coding	Paqr8	c	NARS	ATTAAA,-28,-23	28	GGGCCAACTGAAAGAGGTTGAACACTACATCTATCTAAACTAGGAAGATATAAAAACTTTGAAAATAAGTCTACTGCAGAATAAACTACCCTTCGAAGAAATGTGGAGTTGATTTCTCTGCAGATTTCAGTATAATTGCGTAGATATTCCTAGCTACATCACAATCTTATTAAGATCTTGGATTTTGAATTG
125	chr1	21069815	protein_coding	Tram2	i	NARS	AAAACA,-85,-80;AAGAAA,-79,-74;AAGAAA,-36,-31	34	GGGCAGGCCAGTGTAGACAGAGTAAGAGCCCTATCTGAAAACAAAGAAAAACCTCTCCCGTGTGGGATCCCATTCCCAACATTGTGAGGAAGAAAGCAAGCCGCTTTCTTGGTCAGAGTAGG
126	chr1	21230166	protein_coding	Tmem14a	o	NARS	AAATAA,-21,-16;AATAAA,-20,-15;ATAAAA,-19,-14	106	GGGACAACGTTAATGAAGGTTGAAAATAAGTTAAATAAGTTACTGCATCCTGTCAAGACAATTGGGGAGTTCCTGGTCGTTGGGCCACAGGGAGTGTTTAATGAATTATAAGTCACTTTGTACGTAGGGTTTTATTTGTATTATTGGGGTGGGGCAGGTTTGCATAGAAGGAATTCTATTCTCAGCACATCAGCATCCTGACACAATGCACTCAGTGTTGAAATAAAATGCATCTTAGTCTAAC
127	chr1	21260393	lncRNA	Gm28836	x	ARS	AAAACA,-8,-3	28	GGGCCAGCACTTGGGAGGCAGAGGCAGGTGGATTTCTGAGTTCGAGGCCAGCCTGGTCTACAGAGTGAGTTCCAGGACAGCCGAGGTAGCTTACAGAACGAACCTGTCTACGAACAC
128	chr1	21431576	protein_coding	Kcnq5	i	ARS	AAAAAG,-32,-27	30	GGGGTGCCAAGAATGTACTGAGTGGACATCTCCGACGCCTACCAACCATTCCTTTCAATGAAAAAAAAAAGAGACAGATCTGGATGTTCAAAATGTAAC
129	chr1	21973579	-	-	u	NARS	AATAAA,-21,-16;ATAAAC,-20,-15	24	GGGGGGGGTTTGTTTTTCCTGGAAGAGATTGATTTCTGGAGAGAGATTCATGCCTGATTATTGAAAGGTTCCTGAATAAAACTGCTTTGAGAAG
130	chr1	23258225	-	-	u	NARS	AAAAAG,-72,-67;AAAAAG,-48,-43;AAAATA,-80,-75;AAATAA,-79,-74;AATAAA,-75,-70;AATAAT,-78,-73;ATAAAA,-83,-78;ATAAAA,-74,-69;GATAAA,-84,-79;TAATAA,-76,-71	23	GGGGCAGGTGCTCCGCTGGCTATTTTCTCCCCACCATGGAGCTTAGAAGCTTATAAACAATGCAAGTTTGTAAGTTAGATATTCAGCATATATTTGCTCACAAAAAAATATCCAGTGCCCAGATAAAAATAATAAAAAGTCCACTCCACCCATTCTTAAAAAGAATTATTACCATGCTTTTCTGGAAAGAAGGGAGAGATAGC
131	chr1	23264328	-	-	u	NARS	ATTAAA,-75,-70	122	GGGGGCTTTGTAAATAATTATGGAGAATTGTTTTTTTCTCCCGGGTTTAATTTCAGGCCAGTTTATCCTCCCCTTGCCCTTCATATATTTCTTTGAAAATAGTGCTCAATAGTGTGTTACAATTGTATATAACTATGAGACTGATAGTGAAGTAACAGAATTAAAGGGCAAAGCAATCTTTTGTTTGAATTCAGGAGAGAAGATGAGAGCGGTTAAATGTAGAAC
132	chr1	23272277	miRNA	Mir30a	c	NARS	-	24	GGGTAGATGAATAATAAATGTTTCTGAACATATTAAACTATATCTTACATAACTTTAGTTATATTTCTAGGGCATCGAGGCTTTGCAGTTTACAGAATGTTGCCTGTACATTTCAGAAACTCCCGCAGAGCACTTCTCAGGTCAGTAAGACAGAATGCTGAAGAAGGCATATCAACGTTGACAGTGAGCGAC
133	chr1	23276674	-	-	u	NARS	-	86	GGGAACAAAGAGTTTTAATAATGAGAGGGAAATAAAAGCCAAGAATTGGGTCACACCATGTGATTTAAAACTTAGGCAGGAAAGCATCCTTGAGGAAGTCTGTACAGAAGGGATAAGGCCCATGTTCGATTGCTAGCGTTTCAGTGATCATTACTGGGCCAAGGTGTGGAGCACAGTTACTTCATGGTTGATTTTGGCACGAAGAGTGGAATGGACAGAAAGGAAGGAAG
134	chr1	23279023	-	-	u	ARS	-	341	CCCTCTTCTATACAGTTCGGCGATGGGGGGGTCACAGTTTTGAGTAAGAGTGCTCGGTCATATTATGGTGGCAGTAGTCATGAGGCACTTGGTTCACATATGCCTGCAGTGAGAAGGGGAGAAGGGGAGAGAGACATGAATCCTAGACCTTCACTTAGCTCACTTTCTTCCTTTTGCTCAGTTCACTACTCCAGCCCATGGTACACTGCCACATACATTCAGAATGAGGTCTTCCATCTTACTTCTACAGAATTAGGTGCAGAATTAGGTAAAGAATTAGCTAAAAGG
135	chr1	23284712	-	-	u	NARS	AATGAA,-13,-8	424	CCCCAACTCTTCGGGTTTTGTCTTTTGGGGGGGGGGGGAAAAAAGGAAGGGACCAGGAAAAAACACCAATAGGCCTTTGGCAATAATCTTTTACTTCCAAGCCATGTCCTGCTTCTTCTTCCACCAGACGAACTCCCAACGGTACCACGTTCAGCAGCTGGCTTAAGCAATTAGATTTGGAGCCAGTCAGGTTTGTGTACATATTTGAACTTCTGTGTGTGTGTTGTGTGTGTGTATGTGTTGTGTTGTAATGAAAAGGAAC
136	chr1	23291717	miRNA	Mir30c-2	=	NARS	-	23	GGGGGGCCAAACCAGGAAATCCCAGGAGAATCCTGGCATGTGCAAACAGAAATTGATTAGGCATCAAGAAGGTAAGCATCCTGCAGCCTTCTTACCGGCTCCAGACCTAGAAGCTGAAATTTTAGTCCCAAGTACACTCTGTTTTCTAGCCCCTGTTCTAACACGTCACGGGATCTCCAGATGTTCCACGGCATCCTGATGCTTGTGCTGCTCACCGCCAACCTGCTCTAGAGAGCACTGGAGTGACGATAT
137	chr1	23294072	-	-	u	NARS	AAAAAG,-54,-49;AAAATA,-60,-55;AAAATA,-20,-15;AAATAA,-59,-54;AATAAA,-58,-53;AATAAA,-24,-19;AATAGA,-18,-13;AGTAAA,-84,-79;ATAAAA,-57,-52;ATAAAA,-23,-18;TAATAA,-25,-20;TGTAAA,-33,-28;TTTAAA,-98,-93	57	GGGTACCGATGCTGTAAACACTTTAAAGAATATGAGTAAATATCAAGTGTTCTATTGGAAAAATAAAAAAGCTTTAATCAACTTATTGTAAACTTAATAAAAATAGAAATTTGCCTTATT
138	chr1	23307597	-	-	u	ARS	CATGAA,-36,-31;TGTAAA,-94,-89	24	TGGGGACAGTGTAAATGGGAACTACATGCCAAGTCACCAAATCCCAGCATAAGATTGGGGAGTTTGGCCATTAGAAATTTCAACCTCAAACATGGAGCATGGTAAC
139	chr1	23349518	-	-	u	NARS	AAAAAG,-21,-16;AAAACA,-80,-75;AAAACA,-72,-67;AAAACA,-64,-59;AAAACA,-56,-51;AAAACA,-51,-46;AAAACA,-28,-23	22	GGATCGATGCTCACAATATATACTCGTATTCCCCTCTCGAGCTGTCAGACTCGCTTCTACGACATCGCAGTACGTAATAGGGAACGTTGGGAATTAACCAACCAACTGGTTAGACGAACTCTCTAACAAAAAACAAAAAAATAAAAAAATAAAAAAATAAAAAAAAAGAAAAAAAATAAAAAAAACAAAAAAAGAC
140	chr1	23640662	-	-	u	NARS	AATAAT,-100,-95;AATAAT,-73,-68;TAATAA,-74,-69	65	GGGAGGAAGAAGAAGAAGAAGAAGAAGAAGAAGAAGAAGAAG
141	chr1	24008920	-	-	u	NARS	AAAAAG,-38,-33;AAAAAG,-31,-26;AAAAAG,-22,-17;AAAATA,-45,-40;AAATAA,-44,-39;AAGAAA,-35,-30;AATAAA,-62,-57;AATAAA,-43,-38;ATAAAA,-61,-56;ATAAAA,-42,-37;TTTAAA,-48,-43	83	CCTATCCCTGTGTGCTTGGCAGTATTCACCTCTCCTTATCCCGGCGTAGTGCTTTGGGTCGAATGGGGGGTTCGTACCAAGGCTGTCCTCTCGGTTTGAGGGACGGTGGGGATTCGGGGATGGAAAGAGGGAAGACCGTAGCTGGCATTGGTCGAGGCTACCGGAATAGGCTGGGTTTAGTGAATAAACACGAAGTCTGAACGGTTAAAATAAAAAAAGAAAAAAGAAC
142	chr1	24243864	protein_coding	Col9a1	i	NARS	AAAACA,-21,-16;AAAACA,-16,-11;AAAACA,-11,-6	73	GGGCAGCCGGCTGGCAGTGGTGGCACACGCCTTTAATCCCAGCACTTGGGAGGCAGAGGCAGGCGGATTCTGAGTTCGAGGCCAGCCTGGTCTACAGAGTGAGTTCCAGGACAGCCAGGGCTATACAGAGAAACCCTGTCTCGAAACAAAACAAAAAAAAAGG
143	chr1	24252582	protein_coding	Col9a1	c	NARS	AAAATA,-21,-16;AAATAA,-20,-15;AAGAAA,-26,-21;AATAAA,-19,-14;ATAAAC,-18,-13;TTTAAA,-61,-56	33	GGGGTACTGCATCCAATCCATTTGTATTCTAAAATCCACGTGAAAGCAAAGAAGTAATACCCTGACACACATATGTTTTGTGGCTGACATTATTTATTTTAAAAGTTTGAGGTAACATGTCTGGTTGTACCAAAGAAAAATAAACACGGTTCCTAGTC
144	chr1	24763058	protein_coding	Lmbrd1	c	NARS	AAAATA,-63,-58;AAGAAA,-6,-1;AATATA,-31,-26;ATTAAA,-46,-41;TGTAAA,-66,-61	39	GTCTACTCTCGCGTGAACGGCCTTCTGTCCTAAGGGCTTAATGAAGCTGGCTGAATATACTATTATGCGTTTTCAAAAGTTTAAAGTTAACATTAAAATGAACTAGTCTAGCTTTCATTCAAAAATAGAGAGCATGGTCCAATTAAAAGTTACTAATATTTTTATTGTTTCCTTGAAGTAGCATTATTGTATCATAGATTAATCATTTAAAATTGCTATAATACTGTGTAAATACAGAGTTTCCAGGTTTGTGAGGGAATGTTTGTGGAAATTTTCTTTATTGTAAATAGTGTTAAATTTATTAAAATCTTACACAATAT
145	chr1	24765738	protein_coding	Lmbrd1	c	ARS	AAAAAG,-81,-76;AAAACA,-70,-65;TTTAAA,-84,-79	19	GGGAGAGAATCATTCAGAGCATTGGCTTTCCAAAGACTGAGGGCCCTCATGTCCCATGTCGACTTCAAAGTGATCAATTTATGTAGCCATGATCGGAAATGAGAAGCCTGGAACCAGCTTCTAGCCAGCTCAGGGCTGCTGCAGCAAAGGAAGTTTAAAAAGGAAACAAAACAAACAACAACAACAACAAAACCCTTACTGTGCAGGT
146	chr1	24765936	protein_coding	Lmbrd1	c	ARS	ACTAAA,-6,-1	451	CGATACTGGGAATTGAGAATGCCTTAGGAACCGAGGCATTCTAGCCAGCTCCAGGGCTGCTGCGAGTGAAAGGAAGTTTAAAAGGAAACAAAACAACAACAACGAACAAGAAACCCTTGACTGTGCTGGTAAAAACTGGTTAGGAGCTCCAGGAGAAAAAAAAATAAGAGCAATGTTTCATGAACCTATAAGATAGATCAGCAGTGGCTCGGGGCGTAGGTGGCACGCCTTTGAATCCCAGCACTTGGGAGGCAGAGGCAGGTGAATTTCTGAGTTCAAGGCCAGCCTGGTCTACAGAGTGAGTTCCAGGACAGCCAGGGCTACACAGAGAAACCCTGTCCCGAAAAACT
147	chr1	24766302	protein_coding	Lmbrd1	c	NARS	AAAACA,-43,-38;ATTAAA,-30,-25	28	GGGGGTCCCTGACCTGCCTATGCCTGCACTCCCACATATGCAGCATAAACTAATAGTGTTTTCTGGTGTACTACTAAGGTCTTATGAATGTTACATATTTAAGTAATGTACTGATTTAGAAACAATCTACAGACACAGCACACTTGATGTTGGCCACTTTGTCATCTTTCTGTCACTATGACAAAACAAATCATATTAAAGGAACTTTGTCCCAATGC
148	chr1	25730120	protein_coding	Adgrb3	i	NARS	-	21	GGGAGACGTCCAGCACACAATCCAAATTCGAAGGCGCATGGCAATGTGGCAGGTCTGCCTTTCTTTT
149	chr1	26693655	lncRNA	Gm31136	i	NARS	AAAAAG,-66,-61;AAAAAG,-49,-44;AAAACA,-57,-52;AAATAA,-87,-82;AAGAAA,-63,-58;AAGAAA,-46,-41;AATAAA,-86,-81;AATGAA,-91,-86;ATAAAT,-85,-80;TGTAAA,-95,-90;TTTAAA,-73,-68	45	GGGGAGGGGAGGAAACAACGGAACGGGGAAGCGACTGGAAGGCTTTTACCCCTCCTTGTGGGGGTAGGTGAAAGCTCAACCCCAAAGTATACCCCCCTTTCCTGGGGCTTGGGAAGAACTCGGGAACCCCCAAGCCTGTTTCCATTCGGATCAATTCGCGGCGTAGAATCCAAAACAAAACTAAAAAAGAAAAAAACAAAAAAAAGAAAAAATG
150	chr1	27904818	-	-	u	NARS	AAAATA,-88,-83;AAAATA,-73,-68;AAAATA,-68,-63;AAAATA,-63,-58;AAAATA,-58,-53;AAAATA,-53,-48;AAAATA,-48,-43;AAAATA,-43,-38;AAAATA,-38,-33;AAAATA,-33,-28;AAAATA,-28,-23;AAAATA,-19,-14;AAATAA,-96,-91;AAATAA,-92,-87;AAATAA,-72,-67;AAATAA,-67,-62;AAATAA,-62,-57;AAATAA,-57,-52;AAATAA,-52,-47;AAATAA,-47,-42;AAATAA,-42,-37;AAATAA,-37,-32;AAATAA,-32,-27;AAATAA,-27,-22;AAATAA,-23,-18;AAATAA,-18,-13;AATAAA,-9…	46	ACAAAAAAACCAACAAAAAATAAATAAAATAAAGC
151	chr1	29588431	-	-	u	NARS	AAAACA,-51,-46;AAAATA,-22,-17;AAATAA,-21,-16;AATAAT,-20,-15;ACTAAA,-9,-4;TAATAA,-18,-13;TTTAAA,-56,-51	28	CCAACTAACAAATATTTCCGAACCAACGAATAACTCAAAATAATAACTCAC
152	chr1	31106323	-	-	u	ARS	-	55	GGGCAGCATAGAAAGAGCGAAC
153	chr1	31255943	-	-	u	NARS	AAGAAA,-99,-94;AATAAA,-82,-77;AATATA,-38,-33;ATAAAC,-81,-76;ATAAAT,-35,-30;ATTAAA,-31,-26;CAATAA,-83,-78;TATAAA,-36,-31	282	GGGGGGCGCGTTGTCCCCCCTTTCTGACCGCGACCTCAGATCAGACGTGGCGACCCGCTGAATTTAAGCATTATTAGTCAGCGGAGG
154	chr1	31257122	-	-	u	NARS	AATACA,-55,-50;ATTAAA,-59,-54	35	GGGGGGTGAGTGTGGGGGGGCAGCCTGCTGTCCCTCCCCACCTGCACCAGGTGGATGCCTGTCTGGGTTGGGGGCTCCCTCGGTGGCCTGACGTAGGAGAATGAAGAGTTGACGGTTTTCCCTTACCGTGATAAATGTATATTTGATGAATTAAATACACACAC
155	chr1	31587465	-	-	u	NARS	AAAAAG,-44,-39;AAAATA,-72,-67;AAAATA,-58,-53;AAATAA,-99,-94;AAATAA,-71,-66;AAATAA,-57,-52;AAGAAA,-41,-36;AATAAA,-98,-93;AATAAA,-70,-65;AATAAA,-56,-51;ACTAAA,-85,-80;ATAAAA,-69,-64;ATAAAA,-55,-50;ATAAAC,-97,-92;TTTAAA,-77,-72	46	GAGATACCTAATCCCCCTCGTGTTGTCCCCCTTGGGCAGGCTTCCGTCTAGCCCTCTTCTATCCTCGGTCAGGATCGGTTCGAGTTGGGGACCGGTTAGGGGCCTGGGTATGGGTCGTGGCGCCGACCGAGCCGGGTTTACGATGTTAGGAGGCAAGGAGGGCAGGAGGGATCGACGGAGTTCGAGGTCCAGGCCTGGGCCGTACACATTTTAAATTAAAAAAAAAAAAAAATAAAAAAAAAAAAAAGAAC
156	chr1	31613041	-	-	u	NARS	AAAAAG,-97,-92;AAAAAG,-84,-79;AAAAAG,-75,-70;AAGAAA,-94,-89;AAGAAA,-81,-76;AAGAAA,-72,-67	21	CCTCGTAACCTTCCCGTGAGTGGCCTTTCGGTAAGCTTCGTCAAGCCGTCTCGTTAGTTGGCGATGGCGGGTGTGGGGAGGTAGGTGGGGACTGGGCGTCCGTCGCTCTACCCTGAAAAAACAAAAAAAAAAAGAAAAAAAAAAAACAAAAAAAAAAAACAAAAAAAAAAAAAAGAAAAAAAAAAAAGAAAAAAAAAAAACAAAAAAAAGAC
157	chr1	32282472	protein_coding	Khdrbs2	i	NARS	AAAACA,-36,-31;AATAAA,-55,-50;ATAAAC,-54,-49;TGTAAA,-39,-34	41	AGAAGCCAAGTTTTTGATCTTGTGACGAGATGGGCTTTGAGGAGCTTCACAAGCGAAGGTGATGGTCGCCGTGATTACGAACAAACCCTGAACCTTTGAAGACAATAAACATATTTACATG
158	chr1	32434593	protein_coding	Khdrbs2	i	NARS	AATAAA,-29,-24;AATAGA,-36,-31;ATAAAG,-28,-23;ATTAAA,-95,-90;CAATAA,-30,-25	96	TGGGAACAGGAAAGGAAGGGAATGTACAACACCTGGTAAGCCCGAACGAGCTTGTCATTGGATCAGCAGAACAATAAAGACAGATGGCAACCTG
159	chr1	32588652	protein_coding	Khdrbs2	i	NARS	-	37	GGGATCTAAAGGTCCCTGGTTCGTTCCCGGGTTTCGGCACC
160	chr1	33101129	pseudogene	Gm7114	c	NARS	AAAAAG,-33,-28;AAAATA,-49,-44	29	CTAGGGAGTGGCGGAGTGGTCGCGGTCGGTCCGGCGGAGTGTGCGCCGCCGCTGCGCGAAGACGAAGCGGGCAGTCAGAAATGGTAAGAAGAGTCGAGTGAAACTCAGAAATCAGTACTGGGGCGTACAGCCACTGTGTCACCAAAGAATTTTGAACCTGACAAGTGAGCTGTTGCAGAAATGTAGCAGTCCTGCACCCAGCCCAGGGAAAGAATGGGAAGAGTACACGCAGATCCGGGCTCTGGTTGAGAAAATACGGAAGAAGCAAAAAGGTCTGTCTGTTACTTTGATGG
161	chr1	33469467	protein_coding	Prim2	i	NARS	AAAACA,-86,-81;AAAACA,-81,-76;AAGAAA,-33,-28;AATAAA,-37,-32;ATAAAA,-67,-62;ATAAAG,-36,-31;CATAAA,-68,-63;TAATAA,-38,-33	17	GGGCCTCGGCACCTTCGATCTACTTCCCAATGCTTCGAGGCCAGTCAGTGTCAGATATTATCCAGACCATAAGAATGAAGCAGATTATTTTAGGAAGTTTTAATAAAGAAAATTACC
162	chr1	33622857	protein_coding	Prim2	i	ARS	-	86	GGGTGGTGGCATTAATGCTTTATCTGTGCTCTTGGAGGCAGAGGCAGGTGGATTTCTGAGTTCGAGGCCAGCCTGGTCTACAGAGTGAGTTCCAGGACAGCCAGGGCTATACAGAGAAACCCTGTCTCGAAAACCAAAAGG
163	chr1	33925255	protein_coding	Dst	i	NARS	AAAAAG,-12,-7;AAATAA,-53,-48;AAGAAA,-97,-92;AATAAA,-52,-47;AATGAA,-45,-40;AGTAAA,-27,-22;AGTAAA,-15,-10;ATAAAG,-51,-46;TGTAAA,-37,-32	27	GGGCCCCAAAAAAAGAAGAGAAAAGATCAAATTTAAATATCTTAGGTGTGACAGAAGAAAGTGGGGGCTCTGGCTCTGAGAATGAGGCTTTTAGGAGGAAATAAAGAATGAAAATGTAAAAGTAAGTAAACTGATAAGTAAAAAGGAGAAC
164	chr1	34016568	protein_coding	Dst	i	ARS	AAAATA,-10,-5;AATAGA,-8,-3	425	GGGGTAATTCTCACTGAGTAACTACCATTTAGATTGATCACAGAACTTGTTTACTGCCTTAGGACATAAGAACGTGTATCAGGCCGGGCGGTGGTGGCGCACGCCTTTAATCCCAGCACTCGGGAGGCAGAGACAGGCGATTTCTGAGTTCGAGACTAGCCTGGTCTACAAAGTGAGTTCCATGACAGCCAGGGCTACACAGAGAAACCTTGTCTCGAGAAATAG
165	chr1	34032610	protein_coding	Dst	i	ARS	-	33	GGGGCCCTGAAGGCAGGGGCAGTGTTATTTTGTTCATTCAGACAGTAACGTGGCCGGGCGTGGTGGCGCACGCCTTTAATCCCAGCACTCGGGAGGCAGAGGCAGGCGGGATTTCTGAGTTCGAGGCCAGCCTGGTCTACAAAGTGAGCTCCAGGACAGCCAGGGCGACACAGAGAAACCCTGTCTCGAAAAACCAAAAAAAAAACC
166	chr1	34047774	protein_coding	Dst	i	ARS	AAGAAA,-6,-1;ATAAAA,-79,-74;TATAAA,-80,-75	94	GTGGGGCTCCGTGGCACAAGGGTGTTATGTGCGTAGAGCCAAAGGGAAAGGTCTTACTACCAAAAAGCGGGCACTGTGCCTATATAAAGATAAATTGGTATGCTGCTCATTAGCTCATGTTTTGTTCTAAAGATATCTTGTCATGAGGCCCTCTTATAAAGAGCGGCTGCAGTAGCATCAGTACTTGATAGAACTCTCAGTAGTTGAATCAGACCTTATTAATTAAG
167	chr1	34099482	protein_coding	Dst	i	ARS	AAAATA,-31,-26;AAGAAA,-34,-29;AATAAA,-22,-17;ATAAAA,-21,-16;ATAAAG,-37,-32;TAATAA,-23,-18;TATAAA,-38,-33	196	CCTATAGCCTTCCGTATTGGCCCCTCGTGAGCCTTGGTCTCATGTCCTTCGGCCGGTCCTACGTTCGGGGTCAAGGGTCACGGTTCGATTGGGGGCCCATGTTGAGTTTGGGGGACGTTACCGAATGGGATTTCCAAATGAAAGGCGGAAGTTTACTAATGGCACGAAGATTGCGGCTTAGTTGGACTCCGGAATTCGAAGCTAGGGGAACCGTTAGGAAGGCCCTGGGTCATAATTATCGAAACTTATATGGTACGGATTCAGTTCAGGGGGACCGGACCGAGGGGTCGAGAAGGTGGTGGAGGTGGGTCGGTAGGGGAGTAGGTGTGGGGGAGGGTATAGGGAACTTTCGAGATAGCATTTGAAATGTATATAAAGAAAATATCTAATAAAAAAAAT…
168	chr1	34119107	protein_coding	Dst	i	ARS	AAAAAG,-7,-2;AAGAAA,-11,-6;ATAAAA,-42,-37;GATAAA,-43,-38	417	CGTAACTCCTTGTTAACAAATCCGATTAATGCTCCAAGAACGTTCCGTAAGGTGACTGAACGTGCTGAAGTCTCACTAGCAAGACTCGTTGACTGACGTCTGATACTACCCTTAAGAGCCCGTTGGTGTTGACCTTTGGCACCCTTTCCTCTAACCTCATCCGATTCAATTGGGCAGACGTTCCGGCTTGGGTATTGGGGAATTTTCGAAAGTTTAATAAGTTACTGGATTTTGAATATCAATTGGAAATGAAGGAACATGTGAATGAGGTGTCATAGTGTGGTATGGTGGGGGGCAAGACAACAGAAATGCTTTCAGACAGGAGGGATACTAGGCCAGGTGGGGATAAAAATTTTATCTAAGAGGTGCTATTTTGAAGAAC
169	chr1	34122783	protein_coding	Dst	i	ARS	AAAACA,-64,-59;AAATAA,-71,-66;AAGAAA,-67,-62	83	CCTTGGCAGTTCTCACGCTCTAGTGGCAGGCTTGGTGTTGGGTTGAGTCGTAACTTGGGAAAGCTTCTGGCTCAGCAGGACACTTAAGCTTGATGTCTTTACTCATGGCTCTTGATTTTTCTTTTGTAATAGTCTATAGAAACTTAGCTCTGTGATAGGTAAAAGTTAATAAGAAACACTTGAATACCTCAGTGTAGATAGCAGAGAGGATTTTGATGTTCCCAACATATAACAAAAAAAACAACAACAACAAAAAAACC
170	chr1	34156674	protein_coding	Dst	c	NARS	AAGAAA,-41,-36;ATTAAA,-6,-1	21	GGGGGAACCTAAAGGCACTTTATAATTCAAGTATTTACAGTTCAAAGAGAAAGAAATCCCACCAAAGGAGATGAGAATACAAC
171	chr1	34161129	protein_coding	Dst	e	NARS	AATGAA,-89,-84	20	GGGAGGGATAGTGTCAGCTGCGAAGACAAACTCATCCTCGCCCGAAATGCTCTCCAGTCTGATTCCAAAAGATTAGAGTCGGGAGTCCAGTTTCAGAATGAAGCAGAGATTGCCGGGTACATACTTGAATGTGAGACCTTTTACGCCAGCATGTGATTGATGTACAGAAC
172	chr1	34162197	protein_coding	Dst	i	ARS	AAGAAA,-28,-23	45	GGGGGATCCAGAGGCAGAGTGAATATTTAAGTAAGCCAAAGTTAAGGCCCTAGGTTTAGTCCTCAGACCTCCAGATGAGGAGGAGGAGGAGGAAGAGGAAGAAAGGGTAATTTATAACATTAGAAC
173	chr1	34164199	protein_coding	Dst	e	NARS	AATGAA,-42,-37	21	GGGGATGACAGCGCTCTGAAACTCTCTTACACAGATAAGTTGCACAGATTAGAGAGTCAGTACGCTAAACTCTTGAATACATCCAGAATCAGGAGCGACACCTCGATACACTGCACAACTTTGTAACCCGCGCAACTAACGAGCTTATCTGGTTGAATGAAAGGAGGAAC
174	chr1	34167033	protein_coding	Dst	e	NARS	-	27	GGGTCCAGGAGTCCATGGAGGAAAGGAGGAGCTCCTGCAGTACCGGAGTGTGGTGGCAGGGCTGATGGGGCGAGCGAAGACAGTGGTGCAGCTGAAGCCGAGGAATCCTGACAACCCACTCAAGACGTCCATCCCATCAAAGCCATCTGCGACTACAGACAGATTGAGATAACCATTAC
175	chr1	34167948	protein_coding	Dst	e	NARS	-	38	GGGACATGTAAGAGTGTCGTCTCCTGGCACTATCTAGTCAATGAATCGACAGATTCGAGCTAGTAATGTGGCTTCGATAAAGACGATGTTGCCTGGCGAGCACCAGCAGGTTCTCAGTAATCTCCAGTCCGCTTCGAGGTATTCCTGGAGGATCCAGGAACTCCCAGATATTCGTCAGCTCGGATATAGTCACTAC
176	chr1	34171185	protein_coding	Dst	e	NARS	-	37	GGGAAGAGGAAGCAGTTATAGCAGACAAGAATAACATTGAGAATTTAATGAGTACTTTAAAGCAATGGCGATCAGAAGTAGATGAGAAGAGAGAGGTGTTCCATGCATTGGAAGACGAGTTGCAGAAAGCAAAAAGCCATCAGCGATGAGATGTTCAAGACACACAAAGAACGGGACCTTGACTTTGACTGGCACAAAGAAAGGCAGACCGCTTGC
177	chr1	34172382	protein_coding	Dst	e	NARS	AAAACA,-77,-72	69	GGGGATGTTCAAGACACACAAAGAACGGGACCTTGACTTTGACTGGCACAAAGAAAAGGCAGACCAGCTTGTCGAAAGGTGGCAGAGCGTTCACGTCCAGATCGACAACAGGCTCCGGGACTTAGAAGGAATCCGGGAAGTCCCTGAAGCACTACAGGGACCTCCTACCACCCTCTCGATGACTGGATCCAGCACATTGAAACGACCCAGAGAAAATTCAGG
178	chr1	34173049	protein_coding	Dst	e	NARS	AATAGA,-33,-28	34	GGGCAGCAAAGCCCTGGCCCTGCAGCTGAACCAACAGAAGATGCTGGTGTCTGAAATAGAGGTGAAGCAGAGCAAAATGGACGAGTGTCAGAAATACTCAGAGCAGTACTCGGCTGCCGTCAAGGACT
179	chr1	34174828	protein_coding	Dst	e	NARS	ATTAAA,-77,-72	90	CCGGGTAAGGGCCTTGGTTAAACCCCAATTCCCGGGAAATTTCCGGGAAACTCCGTGTACTGTCTTGCGCTCTCGCGTCTCGTGAGTTCTGAGTACGGGGAAGGCGACGCGGATACTAGTCAGCTCGACTCTATTCAAGAGTTCATGCCTACGGGACACGGTACACTGCCCTGGTCACTCTTATGACGCAGTATATTAAATTTGCTGGTGATTCGTTTGAAAAGGCTCGATGGAAGGAGGAGGAAGACGCTCGTGAATGAGAGAAGAAACAAC
180	chr1	34184068	protein_coding	Dst	e	NARS	AAAAAG,-18,-13;AAGAAA,-34,-29;GATGAA,-43,-38;TTTAAA,-74,-69	104	GGGCAAGAGTTCATGGACCTACGGACACGGTACACTGCCCTGGTCACTCTTATGACGCAGTATATTAAATTTGCTGGTGATTCGTTGAAAAGGCTGGAAGAGGAGGAGAAGTCACTGGATGAAGAGAAGAAACAACATATTGAAAAAGCTAAAGAATTGCAGAAATGGGTATCAAATATCAGCAAGACCCTGG
181	chr1	34186100	protein_coding	Dst	i	NARS	-	38	GGGAGGCTGGAAGAGGAGGAGAAGTCACTGGATGAAGAGAAGAAACAACATATTGAAAAAGCTAAAGAATTGCAGAAATGGGTATCAAATATCAGCAAGACCCTGGGAGATGGGGAGAAAGCTGGGAAACCTCTCTTCTCTAAGCAACAGATGTCCAGTAAAGAAATATCAACCAAGAAGGAGCAGTTCTCAGAAGCTCTTCAGACCACACAGATCTTTTTGGCTAAACATGGAGACAAACTGACAGAGC
182	chr1	34191033	protein_coding	Dst	c	NARS	-	129	GGGGAGTCTGTGTCTGAAAGTGAGAACCCGCCTGGCCTTTGGGATAGTGAGTCTGACTCGTTGACTGAGGGTGAGATTATAGGAAGGAAAGAGAGGTTAGGAGCTTCGTTAACACCTGATGGTCATTGGAGAGGGGACAGAGAAGAGTGTGACACCAGCCGAGAAAGCCAGTCTGATACCGATGGGGTAGGCTCCATACAAAGTAGCGAAAGCTACAGGCCTTATATGAGCGATGGTAGCGACTTGGATGAGG
183	chr1	34191294	protein_coding	Dst	c	NARS	-	24	GTGGGAGGACGGCGAGGAGGACAAGGAGTAGCAGATGAGGGTGGAGAGCCCCAGTACCAAGCTGACCCTACCCAGTTGTACACTGCTATCAGGAAAGAACACGGGGTGAAACCCAAAATGTCAGTGACATGATCCCCCTGGACAAAACGCACAGTTATAGTCCGTTAGAAACGCAGCATGGTGCAGGTGTTTTCCAGCCAGAGTCAGCTGGTAGGGGAGGTTGGGACACAGAAAGAAGCAGCCATCCAGAACTTACCACTGAAGCTGATGAGGAAGACGAAGAC
184	chr1	34191719	protein_coding	Dst	c	NARS	-	75	TTCCGGGAATTGGGCCCTCCCAAGGGAACGGTTACCGGTAAGCTGTACATCGGGACGATGCTCCATAAGAATGCACGTCATCCACCTAGAACTTACCATCGTGAAGCTGATTGAGGAAGACGAGCAAGTCTGTCCACTCACATGCAACTAAGGTGTGTCGCTGTCTAATGCCGAAGGCACTGCCTCAGAAGAAATCAGGTTGGTTCAAGGGCCAGACTCTACAGGCATTCTAAAAGCTGAAGACCTCGAGAATGTATCGCCAGAAATCAGCCCATCTTCTGACAACATTGTCCGTTCTGAAGCTGAGTTGGAG
185	chr1	34197326	protein_coding	Dst	e	NARS	-	37	GGCAGCGTGGAGCGAGGAGGCTGGGTCGAGTCAGAAGGTTGTGGGCAGAGCGTCAGCAAGAGTACAGAGAGAAACTCCAAGGGCTGTGTGATCTCCTCACCCAGACTGAAAACCGCCTAATTAGTAACCAGGAAGCCTTTGTGATTGGAGACGGCACGGTGGAGTTACAGAAGTACCAGTCCAAGCAAGAGGAATTACAGAGAGATATGCAAGGAAGTACACAGGCAATG
186	chr1	34198701	protein_coding	Dst	e	NARS	GATGAA,-43,-38	102	GCAAGAGTACAGAGTAGAAACTCCAGGGCTGTGTGATCTCCTCACCCAGACTGAAACCGCCTAATTAGTAACCAGGAAGCCTTTGTGATTGGAGACGGCACGGTGGAGTTACAGAAGTACCAGTCCAAGCAAGAGGAATTACAGAGAGATATGCAAGGAAGTACACAGGCAATGGAAGAAATAGTGCGAAACACAGAACTCTTTTTTAAAAGAGAGCGGTGACGAGTTGTCCCCAAGCGGGATAGAGCTTTGATTGAGCAGAAACTGAACGAGGTG
187	chr1	34199435	protein_coding	Dst	e	NARS	-	36	GGGCGAGAAAGGAGTTGGATAAGGCAGTGACTAGGCCCTCAAGGAGGAGACTGAAAAGGTTGCAGCTGTGGGGCAGCTGGAAGAGAGCAAAACCAAGATAGAAAATCTTTTGAACTGGCTGTCAAATGTTGAGGAAGACTCCGAAGGGTGGTGGACGAAGCACACACAACCCATGGAGCAGAACGGAACCTATTTGCATGAAGGTGATAGCAAGTTAGGAGCTGGCGAAGAGGATGAAGTCAATGGTAACCTGCTGG
188	chr1	34200975	protein_coding	Dst	c	NARS	-	123	CTCGAAGGGGTGTGGACGAAGCGGACACACAACCCATCGGAGTCGAGAACGGAACCTAATTGCATGAAGGTGTATAGCAAGTTTAGAGCTGGCGAAGAGGAGTGAAGTCAATGGTAACCTGCTGGAGACAGATGCTGAGGGCACAGTGAGGCCACGAAGGGGACTCTGAACCAGCAGTAGTGAGAAAGTCCAAAGGCCCAGCACGGGAAAGATCATGGCTCAGCACCAGGCGGTCCTCCTAGCCACGCAGTTCGGCCCAGGTGCTGCTTGAGAAACAGGGCCACTATCTGTCCCCCG
189	chr1	34201305	protein_coding	Dst	c	NARS	-	33	CCGGGGGTTTAAAACCCGGGTTTTAAGGGGGGCCCTTTTTTGGGGGGTTTTTAAAAAAAACCCCAAAAAATTTCCCGGGGGGAAAAATTTCCGGGGAAAATTGGGCCCTCCCAAAAAAAGGGAAAACCGGGTTTAAAACCGGGGTAAAAAAGCCTGGTACAATCCCGGAAATTTCCGAAAGGGCCCTTCACCCCTAGTTCTGCATTGCATCACCTTCTCTCCCTTATGTTAGGGCAGGTTCGGTTGTGGGGGATCGAAGTCAAATTGGTCTTGAACCTTCTGGAGGACAGATGCATGAAGGGCACCAGTGAGGCCACGAAGGGGAATCTGAACCAGCAGTATGAGAAAGTCAAGGCCCAGCACGGAAAGATCATTGGCTCAGCACCAGGCGGTCCTCCT…
190	chr1	34211278	protein_coding	Dst	o	NARS	AATGAA,-74,-69	22	GGGCACGATATAATGGCAGGTTGGTCGTGGGTAGAGAAGCTGAAGAAAACCGCAGAGGTACTCTTGGATGCCAAGGGCTCGCTGCTTCCTGCCAAGAATGACATCCAGAAGACGCTTGATGACATTGTCGGGAGATACGATGATCTGTCAAGTGTGTGAACGAAC
191	chr1	34218602	protein_coding	Dst	i	NARS	-	180	CGTACGAAGCGTACACGAGGATTTCTTGCAATAAGTTTAACATCTATTAAGAAGGACATGACTGCATAAGCCACGAGTTACGAAGACCTGGGCCTCTTACTCAGGATAAATAGTTGAACTGAACACTAAGCTCTCCAAATTGCAAAAGCTCAGGAAGAGTCCAGTGCATGATGCAGTGGTAGAGAAGATTGAACAAGACCGGCCATGCGAGGTGGCGCCAGACCACCTACAGCCTCAGAGCACTGGGTCGACTGGTGAAAGTTTGCAGGGTGGAGCACGAACAAGTCATTTGAGGCAGAAACTGAAG
192	chr1	34219432	protein_coding	Dst	c	ARS	TGTAAA,-10,-5	33	GGGGCAGACACTGAGTCTGTGAAGTTGCAGGTGGAGCAGAACAAGTCATTTGAGGCAGAACTGAAGCAAAATGTAAACAAAGTGCAGGAC
193	chr1	34223752	protein_coding	Dst	i	ARS	AATACA,-40,-35;AATGAA,-6,-1;ATTAAA,-10,-5	62	GCAGACTGTCATCTCACAGCGACCGGCATCTTATTATGGCGGGCTCATGATCTAACGTGTAGTCCATGTATCATCTCACACAAGTACTTACTTGTAAGTTGGAATTAATAGGAAGGGGGGTTACCAGATGTGAACAAGCTAGAGATGTAGCTTAGGGTCATGCTTGCCTAGTACCAAGGCCCTAGGTTTACATTCTAACAAAGGGAACAAGAGGAATGCCATCTATTATGTATCGTTTGAATACATAGTTACAGTTTTCTGATGGTGATATTAAATG
194	chr1	34225998	protein_coding	Dst	e	NARS	-	57	GTACCAGAGCCTCTGAGAAGTCTCTCGGGTACCCTGACTGAGCTGGATGACAAGCTCAGCAGCGGCCTCACCTCAGGCGCACTGCCAGATGCCGTGAACCAACAACTGGAGGCAGCCCCAGAGGGCTGAAGCAGGAAATCGAGCAGCAGGCACCGAAGATCAAGGAGGCCCAGGAGGTCTGTGAGGACCTGTCGGCACTGGTCAAGAGGAGTACTTGAAGCAGAACTGAGCAGACAACTAGAAGGCATCTTAAAGTCGTTTAAGGATATTGAG
195	chr1	34228103	protein_coding	Dst	c	NARS	AAAACA,-35,-30;AAAACA,-12,-7;CATGAA,-39,-34	391	CGAAGAGCGTAACATGATTGGACTAAGGACTCTGTGCGCTGCAGACGACTACCATATCGAATGCCTTCAAGACGATGTGCGATCGAGCGTACACGTCATCGAGATCTGACAGTGCACTATCTGGTCAGCGCAGTACGCGACTACAGTGTGTCTCGTATCCCTTCAGCTGCTCGACATCGCACTCTGTAGGCAGGCGGCGACCCGTATTCCCCTTAGTAAGTTGGCCTTTCGGTGAAGTGCCTTCCAGCCCGTCCATCGATCAATGGGCGAAGGTCAGGTTGGGCATCGGGTCGAAAGGCATTCCAAAGAGAATCATGTTCAGCAAGTG
196	chr1	34228396	protein_coding	Dst	c	NARS	ATAAAG,-42,-37;GATAAA,-43,-38	27	CGTTGGAAAAACACATCCGTAAGCTCCTAGAGAGCAAGTGGAGCTCTGCGGCGTGGATAGCAGATGTCAGCACAGCCTGGACGGCGTGACGTTCTCCCTGGATCCCACTGAATCAGAGAGTTCCATCGCCGAGTTAAGTCCTGCAGAACGGAAATGGACCACCACTTTGGTATGCTGGAACTACTGAATCAACACAGCCAATAGCCTGCTCAGCGTCTGCGAGGTAGATAAAGAAGCAGGTCACGGAGGAGAATCAGCTCATGATG
197	chr1	34228901	protein_coding	Dst	c	NARS	-	33	GGGAGGGAACCGTCTGATGTGTTGTTGCAATGCGGAGACGTTAGCTGAAGAGCACAGCGAACTGAGCCAACAGGTGGACGAGAAGTGTTCTTTCTTAGAAACCAAGCTCCAGGGTCTCGGCCACTTCCAGAATACCATCCGAGAGATGTTCTCTCAGTTTACAGAGTGTGATGATGAGCTGGACGGCATGGCCCCGGTGGGGAGAGATGCAGAACCCTGAG
198	chr1	34229259	protein_coding	Dst	e	NARS	-	50	TGCGGGCAGTGACACGAACCAATGCTGACTAGGAGCCGGGCGAAACCGAGGGAGGACGCAGGTGGATGGAGTCACCGAGAAGCTGGAAGATGTTCACCGTAGCTGGACGAGTCTCCACTCTGACATCAGAAGGCTGAAGAACACGAAGAGTCCCAGGCCCCGTAGGTACAGAAACCGAGACAATCAACCAGCAGCTTGATGTGTTTAAGGTATTCCAGAAAGAAG
199	chr1	34249555	protein_coding	Dst	e	NARS	-	22	GGGGGACAGTAGATGGGAAGCGGCTCCTGAGCAGAGCTGAAGCAAGGAACCGTCAACTGGAAGGGATCTCGGTGGTAGCTCAGGAGTTTCATGAGACCCTGGAGCCACTGAACGAGTGGCTCACAGCTGTAGAAAAGAAGCTGGCAAACTCGGAGCCCATAGGAACCCAGGCACCAAAGCTGGAGGAGCAGATTTCACAGC
200	chr1	34251936	protein_coding	Dst	e	NARS	-	103	TGAAGTCTTGAATCATTCAAGCAAGTTGGAAGCCATTAAAGCCAGGTACAAAGACATCACCAAGTTGAGATGCCGATGTAGCGAAGACCTAGAACATGCTCTGCGCTCGCGGCCAGCTGCAGTCCATGCACAAGGAGCTGTGTAATGGCTGGACAAGGTGGGAGGTGGAGTGCTGTCCTACGAGACTCAGGGCCTGAAAGGAGAAGCTGCCAGTCAAGTGCAAGAGGAGACAGAAAAGAACTGAAAAACGAAAGTCAGGAGCAACAAAGCCTTAGTGGATTCTCTCAATG
201	chr1	34252919	protein_coding	Dst	c	NARS	AATGAA,-60,-55	29	GGGAGTGCAAGAGAGACAGAAAGAACTGAAAAACGAAGTCAGGAGCAACAAAGCCTTAGTGGATTCTCTCAATGAAGTGAGCAGTGCCTTGTTGGAACTGGTGCCCTGGAGGGCCAGGGAAGGGCTCGAGAAGACGATTGCCGAGGCAGTG
202	chr1	34262234	protein_coding	Dst	e	NARS	-	40	GGGGGGCCACAGCGTATTGGAACTGAGCCCAAAGGAAGGCATTTATATCCAAGAAAAGTATGTGGCAGCCGACACCCTCTACAGTCAAATTAAAGAAGATGTCAAAAGCGAGCTGTGGTTCTTGATGAGGCCATTTCTCAGTCCACCCAGTTTCATGACAAGATCGACCAGATCCTTGAGAGCCTGGAACGCATTGCGGAGCGTCTGCGGCAGCCGCCATCCATCTCCGCCGAGGTGGAGAAGATCAAGGAGCAGATTGGTGAAAATAAGAGC
203	chr1	34263366	protein_coding	Dst	c	NARS	-	31	GGGGGTGAAAATAAAGAGCGTGTCCGTGGACATGGAGAAGCTGCAGCCGCTATACGAGACTCTGAGGCAGAGGGGAGAGGAGATGATCGCCAGATCCGAGGGCACTGAAAAGACGTATCTGCCAGAGCTGTACAGGATAAGTTGGACCAAATGGTTTTCATCTGGGGAAGCATCCACACGCTGGCG
204	chr1	34270982	protein_coding	Dst	e	NARS	-	50	CTCTTAACGCACTGGGTCAGTTCCAGCACGCCCTGGACGAGCTCCTCGCATGGCTGACACACACCAAAGGCTTGCTAAGTGAACAGAAACCCGTTGGAGGAGACCCGAAACGCCATGAGATTGAACTGGCTAAGCATCACGTGCTCCAAAACGACGTCTTAGCCCACCAGTCCACGGTAGAAGCCGTCAACAAAGCAGGAAATGAATCTCATCGAGTCGAGTGAAGGCGAAGAAGCAAGCAACCTCCAGTACAAGCTCAGAATTCTCAATCAGCGCTGGCAGGATATTTTGG
205	chr1	34274336	protein_coding	Dst	e	NARS	-	20	GACATGACACACGAGCAAGCGATCTTTTTTAAGTGTGAAAGAATGCTGCTGTTAGGTTTCCTCCGCTGGCAAGTCAGTTGTAACATGAGGGCGGTCTCGTTTCTTAGGAAGTCTGCACCGCCTTTGCCATCAAGGAAGAGACGTACAAGAGCCTGATGCTGAGGGGGCAGCAGATGCTTGCAAGGTGTCCCCGATCTGCGGAGACCAACATTGACCAAGACATCACCAACCTGAAAGAGAAGTGGGAATCCGTGAAGAGCAAACTCAACGAGAAG
206	chr1	34278226	protein_coding	Dst	i	ARS	-	21	GGGGTTGGACAAGACTGGAACCCACCTGAAGTATTTCAGTCAGAAACAAGATGTCGTGCTCATCAAGAACCTGCTCATCAGCGTGCAGAGTCGGTGGGAAAAGGTGGTGCAGCGCCTGGTAGAGAGAGGGCGATCCCTGGACGAAGCCAGGAAGAGGGCCAAGCAGTTCCATGAAGCGTGGAGCAAGCTGATGGAATGGCTGGAAGAGTCAGAAAATCTCTGGATTCTGAGCTGGAAATCGCCAACGATCCAGAC
207	chr1	34287735	protein_coding	Dst	i	ARS	GATGAA,-59,-54	21	GGGGTCCGACTGGCTGCCTCACACTGAACACTAAGGCTGGCAAGAACGATGGAATGTAGGCTTCCTGTGGGCTCCTTGGTATCTTACATCTCTCCTTATATTTG
208	chr1	34290542	protein_coding	Dst	e	NARS	-	22	GGGGAGAGAAAGGCAGAACTAAGTAAGGCCACCGGTATGGGGGACGCTCTTCTGGCCGTCTGCCACCCTGACTCCATTACCACCATTAAGCACTGGATCACGATCATCCAGGCCAGGTTTGAAGAGGTGCTGGCCTGGGCGAAGCAGCACCAGCAGAGGTTAGCAGGGGCGCTGGCTGGGCTCATCGCCAAGCAGGAGCTGCTGGAGACTCTGCTGGCATGGCTACATGGGCGGAAACCACACTGACCGAGAAGATAGAGT
209	chr1	34293526	protein_coding	Dst	i	NARS	-	21	CTACCTCCCTGGTGTTGCTCGCATGCTCCTTCGCCTCTTCTATTGGGGTGATGGGCCCAAAGGGGGTTTCCGAGGGTGGGGGGCCCAAATTACCCTGGGGCCTCCATCCACAACCCTTACCGGGGTACGCAACCATTGGGGGAAACAAGGAGGGACACGGTAACAAAAGGGGTTGAATTTGTTGCCCTAAGTTAGTTTGGCACCCTCTCCAGGGCACTCTTTGGCAAGCTTTGACATTAGCTGTTGCATGCTTCTTATGGCTTGAGTCCGGTGAGCTATCAAGTTAAAGTCAGTCTCCAC
210	chr1	34294495	protein_coding	Dst	e	NARS	AAAATA,-70,-65;AAGAAA,-45,-40;AATACA,-68,-63;GATGAA,-55,-50	40	AAGAGGAGGAAGCTCAACGACGCCTGGACAGCTGGAGGAGCTGAGGGAATTTGCCAACTTCGATTTCGACATCTGGCGGAAAAATACATGAGGTGGATGAACCATAAGAAATCGAGAGTGATGGATTTCTTCCGGAGAATTGATAAGGACCAGGATGGGAAGATCACTCGACAGGAATTCACGACG
211	chr1	34306359	protein_coding	Dst	i	ARS	ATTAAA,-6,-1;CATGAA,-49,-44;TTTAAA,-34,-29	91	CCCTATCCCCTCCGTTAGTGTCCCCCCTTTGGTGAGGCCTTGGTCAAGCGTCTTCCTTCAGCCTTCGGTCCTAATGGGCATCGGTTCAGGTGCGAACTGGGCGACCATTGGCTTTTGTGTTTTGTCTTCAATCATGAAACCATTTTCTTTAAATTTGTCTTTATCCCAGTAAGAATT
212	chr1	34307568	protein_coding	Dst	c	NARS	-	72	GGCGGCCACGAGTCCGAACCAACAGTTCGCTGAGTCCAGGCAAGACGTACCCAGCCGCCCAGGGCAGGCAGAGCCGGAAGCAAAGCCGGAAGCAGAGCCAGCAGCCGCCGAGGCAGCGACGCGTCCGACTTTGACATTTCAGAAATCCAGTCTGTGTGCTCAGACGTGGAGACCGTCCCACAGACACACAGACCTGTGCCCCGAGCAGGTTCTCGGCCATCCACAGCCAAGCCTTCTAAATCCCCACACCCCAGAGGAGGTCACCTGCCAGC
213	chr1	34307717	protein_coding	Dst	c	NARS	AAAATA,-68,-63;TGTAAA,-71,-66;TTTAAA,-23,-18	16	CGTCGTCCGACTTTGATCATTTCAGAAATCCAGTCTGTGTGCTCAGACGTGAGACCGTCCCACAGACACACAGACCTGTGCCCCGAGCAGGTTCTCGGCCATCCACAGCCAAGCCTTCTAAATCCCCACCACCCCAGAGGAGGTCACCTGCCAGCAAATTAGACAAGTTCTTCGAAGAGATTAGTGCAATTGGCTCCAACCAGCCCTTCCCCGAGCATTTACTATTTTAAGCGAATGATGTAAATACGATGTAGAAATTACTGTGAAATATTGCAGGAGGCAAGTTTTAAATTCTGCAGATGG
214	chr1	34308067	protein_coding	Dst	c	NARS	TGTAAA,-28,-23	20	GGGTCAGTTACTGTACCTACAGGTAAGTCCACATTCTCTCTGACAACCACACGCACTACCAGTAGCTGACATTAGGATACCTCATGACACCTTTATGGAGATTCTGAACAGCTGACAAACCAAGCAGGGAATTGTTATTTTATTATTTTTATTTTTATTTTTGCGATGCTCTAACTGTAAATTAGACAGAAGACAAAAGG
215	chr1	34308654	protein_coding	Dst	o	NARS	AAAACA,-19,-14;AATAAA,-87,-82;AATAAA,-22,-17;ATAAAA,-21,-16;ATAAAT,-86,-81;TAATAA,-88,-83;TAATAA,-23,-18	2371	CCCCCGGTTTAAAAACCCCCGGGTTTTTAAAGGGGGTTTTTGGGGTTTTAAAAACCCCCAAAATTTTCCGGTTTTGGGGGAAAATTTTGGGGGCCCCTTCCCCAAAAAAGGGGGAAAAACGGGGTTTAAACCGGGTAAAAGGGCCCCTTGGTTTAAAAACCCAAAATTTCCCCGGGAAAAAATTTCCCCCGGAAAATTTGGCCCTTTCCAAAAGGGAAACCCCCGGGTTTTAAAACCCGGGTTTTAAAAGGGCCTTTTGGGTTTAAAACCCAAATTCCGGGAATTTCGGGAAATTTGGGCCCCTCCCAAAAAGGGAAAACCGGTTTAAACCCGGGTTAAAGGGGCCCTTTGGTTTAAAAAACCCAAAAATTTTCCCGGGAAAAATTTCCCCGGGAAAAA…
216	chr1	34445749	protein_coding	Imp4	o	NARS	AGTAAA,-19,-14;ATAAAT,-36,-31;TATAAA,-37,-32	61	GGGAGCCATCTTGGATGATGTGCAAGGCCCTTGAGGTCCAATAAGATGAGGAAGGTTAGGCCAGTGCTCTGGGACGGGTGGGCCCACAACTCGCAGCTCACCTGAAGTCCCAATTTCGTCAATCAAGGCCTGCCTGGGATCCTCCCATGGCTTTGCGCGTGTGGTGGGGTGTGTGTGTGTATAATTTCAAATGCAT
217	chr1	34449353	-	-	u	NARS	AAATAA,-17,-12;AATAAA,-16,-11;ATAAAG,-15,-10;ATTAAA,-61,-56	31	GGGGTCTGTGGTATAGTTTACACACACTGCTGTCGTTTAACCTGTGCGTGTATATTGTATTTCCTTTGAATTTATTATGTCTGGTGGTTCTTTTTAGACAGGGTCTCATGTAGTTCTGACTGTCCTGGAATTTGCTGTGGAGACCAGACTGGCCTTGAACTACCTCCTTGCCTTTACCTCCTAAGTGCTGAGATTAAAGCCTGTGCTACCATGCCTGATCTGATTGTTCACTGCTAAATAAAGTCCCAG
218	chr1	34473781	protein_coding	Ptpn18	o	NARS	AAAATA,-26,-21;AAATAA,-25,-20;AATAAA,-24,-19;ATAAAA,-23,-18	199	GGCGACGACACGAGACGCACAGGCACGGCACTGCGCCGAGTTCCTGCGGACCAAACTCTTCCGGGCCTGATGCCTACGAAGAAGTAACAGATGGAGCACAGACTGGAGGGCTAGGCTTCAACTTGCGCATCGGAAGGCCCAAAGGGCCCCGGGATCCTCCAGCAGAGTGGACACGGGTGTAACGAGTGCTGTGCCAGTTATAGCCTGCCACTCGGTGGTGGCTGGACTCCTGGAACCACCATACTGCTGTGCAGTGTGTTATGTATGAGTGGGACTTGTGGGCCTGATTCAAAATAAAAGTTTCTCAGCGGAC
219	chr1	34879588	protein_coding	Plekhb2	o	NARS	AAAATA,-35,-30;ATTAAA,-30,-25	123	GGGTGCCCACAGTAGACCTTCTGGAGTTGTAGCAAGTTTGCCTTGCTTGAGACAGAATGGTTAGATTTATTTTCTACCATCTGTTGCTTGCCCATGCACCTCTATTTGCCTTCCAGTCTACGTAGATGAAAGATGAAAGGCAGAGGATGCAGACAGTCTTCTTTGTGATTGCTTCTGTTATTCTGTTGCATCTACCGAGCCCGTTTTCTCCCTGTCTGTGCATACAGTATGTTTATAAGTGAACTTGTTAAAATATTAAATGATCACTACCTTAAAACT
220	chr1	35327209	-	-	u	NARS	-	25	CTATTTAGTTGGTAACCAATTGTTCCGATGCCCTTCCAAGGAAGGTACGGAGGCGCCGGAATCGGATGGAGACCGTAGGTTTCTAACATGTGAGCCTCCAGTACGAAAGGTGTACATTCGGAATCGATTGCTAAGGACGAAGGTAGGCTGCCATCCGTCGAGTTGAGTGAGGACTGGACAGTGGTACGAGGCTCATCGATGAGGCGAGGAGGAAGTGTAGAGAGTAGAGAGCGTGAGGTAGACGAAGTGCTGTGGAGAGTAGAGAGAGAGGAGAGAGAGAGAAGAGAGAGTAGAGAGAGAGAGAGAGAGAGAAGAAGAAGAGAAGAAGAAGAAGAAGAAGAGAAGAAGAAG
221	chr1	35881124	lncRNA	1110002O04Rik	c	NARS	AAAATA,-24,-19;AAATAA,-23,-18;AATAAA,-22,-17;ATAAAC,-21,-16	84	CCTCGAACTGGTCCCATGCATTGCTTTCCAACGAGTAGTCATCCAGAATTCTGAGCTCATGTTGCTTGCACCACAAGGCAATGATTAGAGAACAATCCATGAGGCTTTCATTAGGCTTTGTTCAGACGAGCTGGCCATTCAGAGAAGGCAGAACATGATGGAAAATGCTTCACATCTCACTTCCAGCCCAGAAGATTGTATGGAGTCACAGGGACAGAGACAGCCATTCCAAAGTTCAGGATTGCCCCACTCTGGTCAGGTGACGTGATTCTTAAAATAAACTTTCCTCCCCG
222	chr1	36001754	-	-	u	NARS	-	22	GGACTCCTACAGGACGACAATCGATCAATCGTGGCTGCCTGTGGGTTGCAGGGTGGCCCCCGTCCTCCCGCCCGTGGCTCCATCCGGCCCGCCGCTGCAGCCGGCGCGTTTTGTACGAGTTGACATAGATTTACTCTTTACTATTTTGTTTATTTTTTCCAAACAAAGTTCCCATGAGGAAAGAAATGGGAAAAACTTGAAAGAACATTAAAGCCAAGCCTTCCTGTTTTGCTTCC
223	chr1	36085082	protein_coding	Hs6st1	i	ARS	AAAAAG,-13,-8	26	GGGGTCCGTCCATCAATAGTTATTTAGCTGTTTTTCTTTCTTGGGAATGATGCTGTTGTCCATGTGTGTGTGAAAACGTCTCCTTGAGCCAGACAGTGGTGTGGCACATGCCTTTAATCCCAGCACTCGGGAGGCAGAGGCAGGCGGATTTCTGAGTTTGAGGCCAGCCTGGTCTACAAAGTGAGTTCTAGGACAGCCAAAGTACACAGAGAAACCCTGTCTCGAAAACCAAAAAAAAAAAAAAAAAGAAGAAGAAG
224	chr1	36108073	protein_coding	Hs6st1	p	NARS	-	25	GGGGGAGGAGGAAGAGGAGGAGGAGAAGAAGAAGAAGAGGAAGAGGAAGAGGAAGAGGAAC
225	chr1	36320531	protein_coding	Arid5a	c	NARS	AAAAAG,-29,-24;AATAAA,-32,-27;ATAAAA,-31,-26;CAATAA,-33,-28;CATGAA,-44,-39	52	GCGTTGGAGGATTTAGGGCACGTCCTAGCGCCTTATCTCAGGCCTGAGCCCGAGTAACCCAGATTCCCCAGGCCAGTGAGGCTCCCCAGTCTGTGTCTCTCTGGTACAGCAGCAGGGGAGGCAGTGGGGCTTGTCTGAAGTGAAGCAGCCCGGGCCCAAGCCAGGGGACCAAGTTGTGGTAAGATCATGAAAGTACCCTGAGCCTGGTATTTTCTCTCCACTGAGAGGCCGGGGAGCTAGTTGGCAGCTCAAGGCATCCAGGTTGGCCATGAAAGACCCAATAAAAAGACACTGGTGTGATTGCACAC
226	chr1	36322979	protein_coding	Arid5a	c	NARS	AAATAA,-24,-19;AAGAAA,-19,-14;AATAAA,-23,-18;ATAAAG,-22,-17	78	CCGGTTAACCGGTAAGGCTGTAACAATCGAATTGGATTAATCTATGCACCACCACTGCCCAGCAACCACTCGCCCAGCTCAACCATCGAGTTTAACCGATGGCTGGAATTTCCTTTGAAGACCTTGCGAATGGCTACAGGAGGTGATGAGAACAGCAGCAAGTCCCCAGGGAGTGGCGAGAGAGTGGGGCCAGGAGCCAGGGGGGCTGTTGGGCAGGGACGGAGGAAGCCAGAGATGACTTAGGCTGCATTTAGAACCTTCTAGTCCAGGAGGCAGTTGGGCTTTTATGTGAAATAAAGAAAGATGGAAGAGAC
227	chr1	36395614	protein_coding	Fer1l5	i	NARS	-	30	GGGGGGGAGGAAGGGCAGT
228	chr1	36496588	protein_coding	Cnnm4	i	NARS	AATATA,-90,-85	22	GGGCAGGACGGTGCAGC
229	chr1	36508765	protein_coding	Cnnm4	o	NARS	AAAACA,-75,-70;AATAAA,-23,-18;AATATA,-50,-45;AATGAA,-16,-11;ATAAAA,-22,-17;TAATAA,-24,-19	49	GGTTCCTGGCAGACGCCGATACCCTGAACTGGCCCAGTCTGCATGTCTTCCCAGCAGAGGAGGACTCTGCAGAACGGCATCCAAGTGGGTGGCCAAAGTCACAGCCGCCATAGCAGAATTGAACTCCTTAATTTATTTTGCATTTAAGATTTTAAATTTGTTATATTTGTTTTGTGATTATTTGGCATTGTTTATGATTTGACTCTCGGGAGTTTTGTTGTTATGACTCTTGTGTCTTTGTCACAAAACAATGATAATATTTGCTAAACAATATATGACTTATTTTGATTGGTAATAAAAAATGAAATGTAAC
230	chr1	36515797	protein_coding	Cnnm3	i	ARS	-	74	GGTGTCCAGCTGAGGACAGAGGCAGGAGGAGTGTGAGTTTGAGCCAGGTGGGATCGGGGAGGGGGTGAGCAGGGGAGGTATTCATCATAGTGTCCCATTCCTCTGCAGCTCAGGTTAGGGCGGTGGAAGGGCGAGGGGCATCCCTGTCTGGAGAGAGCTGAATTTAAGCTTTGGGTGTTAGTATTGGTGTGAAGGACAACACAGATGAGAGCTGTTTCTCACTGCAGACCCTTAGTTAAAAGTGTTCACAGAC
231	chr1	36517631	protein_coding	Cnnm3	i	ARS	AATAAA,-19,-14;ATAAAT,-18,-13	27	GGGCACCTTTTAATACTGGCACTTGGGTGCAGAAGCAGGTGAATCTGTGAATTTGAGGCTAGCCTGGTCTACAAAGCAAGGTTCCAGGACAGCCAAAGGCTATACGAATAAACTCTGTCAC
232	chr1	36519479	protein_coding	Cnnm3	i	ARS	AAAATA,-14,-9;AAATAA,-13,-8;AATAAA,-12,-7;ATAAAT,-11,-6;ATTAAA,-17,-12;TTTAAA,-36,-31	22	GGGCACTGGAAGAGGCTCGCTCTTGGCAGGCCCACATTCCTTTGGATGGGATATGAAGCTCAGTAGTAGAGTATTTGTCGAGCTGGAATGGGGCAGAGTTTGATCTCCTTCAGCACACAGTTAGTTAAAAAAAATCCACATTAAAATAAATATTTG
233	chr1	36527216	protein_coding	Cnnm3	c	NARS	AAAATA,-30,-25;AAATAA,-29,-24;AATAAA,-28,-23;ATAAAG,-27,-22;TATGAA,-17,-12	87	CGGACCACGTCAGACTGTTCCATAGACATGTTCTCAGCTCTGTCATTTGTCATGTCAAGAATGTCGTTTGAGGGGCTGTGTTTGCGTGCAGCTGGACTTTGGGATTGACTTCATCCAGCACAGTGCTCTGGAGGCTGTTCCAGGTCAGTGTGTCAGTGGCTCGCTCCTCCTTGCCAATGATGTCCCGTGGTGTATTCAGTGTCCTGTCAGAGGACATCTGGGTGTTTGCAGTTTTTGGCCTTTTCAAAATAAAGCTGCTATGAACATTCACGTAC
234	chr1	36528954	protein_coding	Cnnm3	p	ARS	AAGAAA,-6,-1	25	GGGGCACACATCTTTAATCCCAGCACTCGGGAAGCAGAGGCAAGTGGATTTCTGAGTTCGAGGCCAGCCTGGTCTACAAAGTGAGCTCCAGGAGAGCCAGGGCTATACAGAGAAACCCTGTCTCAGAAG
235	chr1	36602323	protein_coding	Fam178b	i	ARS	AATAAA,-22,-17;ATAAAC,-21,-16;CAATAA,-23,-18;TTTAAA,-99,-94	2350	GGGGGTTATGGGTTTTTAAGTGCTTGTGGCTCTCTGAAGCTTAAGTGAGGAGTTCTGTCTCATGAAGTAGATTACCTTCTGTCCTTGCTCACAAAGTTTAAAAACCTCACAGCTTTGTATAATGTAATCATTTGGGGTCCGCTTTTTAACTTGGACTAGTGTAACTCCTTCATGCAATAAACTGAAAAGACAAC
236	chr1	36693389	protein_coding	Cox5b	o	NARS	AAGAAA,-52,-47;AATAAA,-35,-30;ATAAAG,-34,-29;TAATAA,-36,-31;TGTAAA,-56,-51	10819	CCCCCGGGGGGGTTTTTTTAAAACCCCCCCCGGGGTTTTTTTAAAAAAGGGGGGGGGGGGGGCCCCCCCCCCCCTTTTTTTTTTTTGGGGGGGGGGGTTTTTTTTTTTTAAAAAAAAACCCCCCCCCCCCCAAAAAAAAAAATTTTTTTTTTCCCCCCCCCCCCGGGGGGGGGGGGAAAAAAAAAAATTTTTTCCGGGGGGGAATTTTTTGGGGCCCCCCTTTCCCCAAAAAAAGGGGGGAAAAAAACCCCCCGGGGGGTTTTTTAAAAAAACCCCGGGGGGGTTTTTTAAAAAGGCTTTGGTTTAAACAATTTCGGGAATTCCGGAAATTGGGCTTCGCTCCTAGCTCCCCACTGTCCTCGAGATGCTTGCACTCCTTCCTACGCTTAGGTGACGGGG…
237	chr1	36782820	protein_coding	Zap70	o	NARS	AATAAA,-23,-18;ATAAAC,-22,-17	80	CCGGGCCGACGGGCCCCACAGTGTCGAACCAGGTGGCCGAGGCTTGCATGTGGCTGAGCCCCAAGCCTCCCTACACCCTCTGTCCAGGAGACCTGTGTTCAGATGCCCTATCGACTGTCCCATGTGATTCGCCCGCCCATGGCTGGGCTCGATGGGATATTGGTAAACATCACCAGTGGGCTGAGAGGATGTGTGCTCCCAAAGTCTCTTCCGCTGTTTCTGAGTGGGAGCCCAGAGTCCTCCAGGGGTCACTGTCAGCATCAGAATAAACTCCACTTCTCTTG
238	chr1	37005565	-	-	u	ARS	AAAATA,-29,-24;TTTAAA,-6,-1	163	CTATCCCTGTGTGCCTTCCGTACCTTCTCAGCCCTGTCTCTAGCTTGGCGTCTCGGATGGTGGAGTTCTGGACGGTAAGCAGGGTCGGGCCTTGGTTAGGTACTTGACTGGGAGACCGCCTGGGATACCGGTGCTGTAAGCTT
239	chr1	37187706	protein_coding	Vwa3b	p	NARS	-	28	GTGGGGGGCGTGGGGGTGGGGGCCCGGCCGCCCTCCCACGGCGCGACCGCTCTCCCACCCCTCCGTCGAAC
240	chr1	37263386	protein_coding	Cnga3	o	NARS	AAATAA,-37,-32;AATAAA,-33,-28;AATAAT,-36,-31;AATACA,-29,-24;ATAAAT,-32,-27;ATAAAT,-10,-5;ATTAAA,-40,-35;ATTAAA,-23,-18;TAATAA,-34,-29;TATAAA,-11,-6	21	GGGAGCACTAGCTGCTCTTCCAGAGGTCATGAGTTCAATTCCCAGCAACCACAAGGTGGCTCACAACCATCTATAGGGGGATCTGATGCCCTCTTCGGCAGGTGGATATATGTGCAAAAGAGCACTCATACATTAAATAATAAATACAATTAAAGATATATATAAATGG
241	chr1	37404434	protein_coding	Inpp4a	c	NARS	AAAATA,-15,-10;AAATAA,-14,-9;AATAAA,-13,-8;ATAAAA,-12,-7;ATAAAG,-71,-66;GATAAA,-72,-67;TTTAAA,-97,-92	40	GCGTAGTCCTGGGAGTGCAATAGCAAACAGTCTGCAGAGTAACAACTTGTTCACCTTCATTTCTTTCCCCCTGGGTGACGATGCAGCTGTGGATGCAGGATACATGCCACCGAGTCCAACACATTACCTGTTGCATGTGACTTCAGGGTTGTTCCTAATCCAAGCACTAGTGAGGGGTATAAACTTTTTCTTGAAATAACATTTTTTAATTTAAAACTGTATGTTTAATTCCAGATAAAGTCTAGATATCTTTTTTTCTTTTACTATTAAGTAAGGTTAATAGTGAACAAAAATAAAAATGTCCT
242	chr1	37410737	protein_coding	Inpp4a	c	NARS	AAATAA,-28,-23;AATAAA,-24,-19;AATAAT,-27,-22;ATAAAA,-23,-18;ATAAAT,-30,-25;ATTAAA,-6,-1;GATAAA,-31,-26;TAATAA,-25,-20;TGTAAA,-55,-50	19	GGGGGACAGTATTAATATATATGAACATATAGTCACTGTTTTATTATATTTCTTAGCTTATTCAAAGTCCAATGTATGCTGTAATGTACTTGTCTTTATGAATGATAATAATAAAACTGAACAGAACATTAAT
243	chr1	37416613	-	-	u	ARS	TGTAAA,-6,-1	31	TGGGGCCAGTGGGGTGGGCGTGCTTGTTACCAGGCACGAAGGCCTGAGTTGGACTCCAGTAAGCCATAGTGCTCGAGACCTGATTCCACGGGTCCTCCGACCTCCTCCACGTGTTCAGTTGCATGCATATCTCCCTAACCCCCACAAATGT
244	chr1	37438988	protein_coding	Unc50	o	NARS	AATAAA,-21,-16;ACTAAA,-6,-1;ATAAAT,-20,-15;ATTAAA,-38,-33;TAATAA,-22,-17;TGTAAA,-98,-93;TTTAAA,-11,-6	488	CAACAATTACCGGACTGAAGGACGTTCTCTTGAACCTAGACACAGAGGCTGTTACGCTTCTCGAGCTTCACCTCAGAGAGCGTAGATTGTGTTGTGCTCATCTGCTCACACAACGACCGACACTGCTTGTATGCCTAGAGTGAGGCCCATAATCCCCTCTTTGCTGTCCCCCTTTGGGTGATGGCCTTCGGTCAAGCTCTTCCTTCACCTTCGGCTATGGGCATCGTCGGTTGGGGATTGGGGAAATGGTTAAAGATTTTTAAGCAAAATTCAAAGGACTCGAATTATTTAAACACTTTGCTGTTACAGAAACAATTCCTTAAAACTAATTAAATGTACATTTCTAATAAATATTTTTAAACT
245	chr1	37876234	protein_coding	Lipt1	c	NARS	AAGAAA,-11,-6;ATTAAA,-25,-20	41	GGGATAGGGGTGTCAGTTTGAACCTGTGTTGGTCTTGAGGTGGCCTGTCCCTAATTTCAACTCCTCAGCTTTTGTCAGACTTTGATTGATAATCTGTTAAGGGTTTTGGCACTTTCAGGGCCTCGTCCTCTTCCATTTCTCCTCTCATTAAACTTCAGAGAAG
246	chr1	37898341	protein_coding	Mrpl30	o	NARS	ATTAAA,-27,-22	2300	CCCGGGGGTTTTAAAAACCCCCGGGGTTTAAAAAAGGGGGCCCTTTGGGGGTTTAAAAAAACCCCAAAAAATTTCCCCCGGGGGGAAAAAAATTTCCCGGAAATTGGGCCCTTCCCAAAGGAAACCGGGTAAAACCGGGTAAAGCTGTACCCAATCGGATGAAATGCTCAAAGACTTGAAAAGTGGCATTTAAACACTTTGATACGCATCCAGCCTCTGAAGCTGCCACAGGGACTTCCCACAGAAGAGACCATGTCCAGCACATGCCTCAAGAGCACTGGGAGTTGGTCGTTGCAGTGGCATCTGAAGCCTGTGGAGCAGGAAGCGAAGTCCTGACGCCACAACAGCTTCAGCTCCACAGAATGCACTTACTAAGGAACCGATTCTCATTAAAAGGTG…
247	chr1	37993271	protein_coding	Txndc9	i	ARS	-	20	GGGGGTGGATCTTTGGAGTTTGGAGGCCAGCCTGGGCTACTAAGAGTTTCAGAGATATGAAATTCTATTCTCGCCAAGGCAGTGGGTGGACACGCCTTTAATCCCAGCTATTCGGAGGCATGGAGGCCAGCCGTCGGTCCGTACAAAGTGAGTTCCAAGGACAGCAAGGACTAAGTACAGAGAAACCATGCTCTCGAAAACC
248	chr1	37998302	protein_coding	Eif5b	c	ARS	AAGAAA,-6,-1	254	GGGGTCCCATGGCGTCCCGACGCCGCAGGCGGCGGGGCGATGCGCTTGGCGTTACTGAGGGCTCACACCATATGTGCCCTGTCCCAGTGCGCGGGTCTGTGGAGAGCCGGGTGCGAGAGGCGGCGGCGCGAGGGGGACCGAGCCGAGCGGGCATTGCGTCAGCCGGGAGACAGTGGTCCTGTGAGAGCACCAACCGAGGGGCCGGGGGCGAGCGAGCGCCGGATGACAAGCCGATGGGAG
249	chr1	38017899	protein_coding	Eif5b	e	ARS	AATAGA,-54,-49	1313	CCGGGGCCCTTTGTTTTAACCCATTCGGATTCCGGAAATTGCTTTCGGGTAAGGTTAAGGGATCGATGGTGGGCAAGGGAAACTACCGAGGGCCTGTTAACATCGGACCGAATGCTTCGCGGGTAGGTAGGGCTGGATCGGAGGGAGCCAGAGGTCCGCTGGCGGTCGAGTGATACGAACGGGCGGCGATAGGTTGTGCTGGCGACAGCGACCGGAACCGAGGGCGGGGCCGGCGCGAGCGCGATTGACAAGCGAGTGGGAAGAACAACGAAGAAAACAAGAGCGAAGACAGTACCAAGGATGATACTGATTTGGGCGCCTTGGCTGCAGAAATAGAAGGAGCTGGTGCTGCCAAGGAGCAGGAGCCTCAGAAGTCAAAGGGAAC
250	chr1	38018937	protein_coding	Eif5b	c	NARS	AAAAAG,-30,-25;AAAAAG,-14,-9;AAAACA,-65,-60;AAAACA,-40,-35;AAGAAA,-6,-1;AATGAA,-60,-55;ATAAAA,-32,-27;GATAAA,-33,-28;TAATAA,-92,-87	322	CAGTAGAGTGTCTAGTGGAAGCCCAAGCATTCAGAGACTGATCAAGAAGGAGCCGTCTGCAGTCAAACGTCCTAGCAGAAAAACAATGGAAAGAAAGAAATCTAGACCTCGAAAACAAAGATAAAAAAGAAAGAAAGGGACGAAAAAGGCAAGAAAAACAAGTTTTGAATGAGAATGAATAGTGAAGAATTGGAAGAATTAAAGATTCAAAGTCAAAAAAGACTGCGAGACCTAACTCCAGAGGCACCCTTTCATGGGAGTGAGGATGCTGATGATTCTAATAAACTTTCTAAAAAGGTAAAAAAGCCCAGAAATCCACG
251	chr1	38019388	protein_coding	Eif5b	c	NARS	AAAAAG,-46,-41;AAGAAA,-64,-59;AAGAAA,-49,-44;GATGAA,-37,-32;GATGAA,-11,-6	1556	CCCCGGGGGGTTTAAAAACCCCCGGGGGGTTTTTTAAAAAAAGGGGGGGGGCCCCCCTTTTTTGGGGGGGGTTTTTTAAAAAAAAACCCCCCCCCAAAAAAATTTTTTCCCCCGGGGGGGGGGAAAAAAAAATCGGGGAAAATTTTGGGGGCCCTTTTCCCAAAGGGAAAACCCGGGGGTTTAAAAACCCGGGGGTTAAAAGTGTAACAATTCAATTCCGGAATGCCTCAGACGTTCTTAAGCTTGCCTCGGTCTGGCTTCGGGATCGGGGGGTAGTCGTCCATGGCTGCCAAGGGATGCTCAGGAAGGCCTCGACTCAAAGGGAACGAAAGGAAAAAGGTAGAAAAAGAAACGAAAGAACTTTGATGTAGAACGACAGTTCTGAGAGAGCTGGAGGAG…
252	chr1	38019555	protein_coding	Eif5b	i	NARS	-	1028	CCTGAAGGGCTCCCCCCCTTTTTCATGGGGAAAGGGTGAGAACGGGGAGCCCTGGGTCTTTGCGTTGTTTAATTAACTTGTTAAAAAAAGGTAAAAAAATACCCCAGGAAAATTCCACAAAAAAGTCGGGACGGGTCACGAAGAGGATGAAAGCAAATAGACATCGAAAAGAAGTTAAAGAACGTTCGATGGAGTTCGAAATCTCCGTCTGTGCAAAGTGGTGGTGAGTCCGATGAAATTTTTGCAGTCCAGAAAGGCTGAAAAAAAATCAGAAGAACAAGTCCGTTCCTACCGTTAGACAGTGGGAATTGAGGACGATGACTCTTCCTTCAAAATTAAGACGGTGGCCCAGGAAGAAGGCAGAAAAGAAAGAGCGCGAGAAGAAAAGAGAGAC
253	chr1	38021831	protein_coding	Eif5b	e	NARS	AAGAAA,-69,-64	1635	CCTTCCAGGCCCCTTCCTTCCTTAATTTCGGGGGCAAGTTCCGGGGTTGGAATGGGGGGGGCCCCCCTTGGTTGGGGGGTTCAAACCTTGGTTGAATCTTCCTTGAATTGGAGCCTGGTTTCTTAAGAACCAACAAAAGGGGTTCCTCAGGGTTCGGCCTGGTGGAATTCCCAATTGGCCCCAACCTTCCTTTTTGAGAAACGTAGGCTTGGGTCGACGAAAGGCCAGACCAACGTAGCTCCCTTGCCATTTCTGGCTTACGTTGGTGTATTTCGATCTGTTCCATAGAAATAAACTTAGGAGTCGACTTGCCTTATTCTTATTTTTTGGGTAGACGACAATGAAGGAGACAAAAAGAAAAAAAGATAAGAAGAAAAAGAAAACAGAGAAAGATGAG
254	chr1	38022256	protein_coding	Eif5b	e	NARS	AAAAAG,-75,-70;AAAAAG,-62,-57;AAAAAG,-55,-50;AAAAAG,-49,-44;AAAAAG,-25,-20;AAGAAA,-79,-74;AAGAAA,-52,-47;AAGAAA,-46,-41;AAGAAA,-42,-37	707	GAACGTTTAACTGGACTCTCAAGGTTGCTCTTGGCAATTGAACAGAAAGGAAGTTGGGTACGACGGTTCCGAGCAGGGAAAAGTACCTTTACCCGTTCCAATCCCTCCCCCCGGATGGGTAAGAAGGTACGGAAGGCCTGCACGATCGATGTTACGTCTAACCTGGCCATTAATTAATAAACCTTAGGTGGTTATTTTTAAAGAAATTAAATTTGTAATTAAACAATTTTTTCGGATTAAGTTCTTTACTAAGCATTCGATTAAATCTTCCCAACCAAGTATTTTTTGACAATGTTCATTTTAAAGTATGTTTTGAAATTTGTGTTTAGTTTATTTAAACTTATGGTTCATTAGCTAGTATAATTTTTATATGCCATGTACTCTTGTTTAGGAACGATT…
255	chr1	38032494	protein_coding	Eif5b	e	NARS	-	69	TGCTCAAGGACGTACGTAAGCTGGCTCGAGGTGGTATGAAGCAAAGAAGAGAGATAAGTACAAGAAAAGAAAGAGAAAAGAAAGAACAAAAGAAAAGAAGAAAGAACGGTTAAAAAAGAAGGAAAGCTGTTAACTAAGTCCCAGAGAGAAGCCAGAGCCAGAGCCGAAGTGACCCTTAGACACCTCCAAGCTCAGGGTGTTGAAGTGCCATCAAAAGACTCGTTGCCAAAGAAAAGGCCAGTTTATGAAGAAC
256	chr1	38034103	protein_coding	Eif5b	e	NARS	-	332	GGACAAGAAGAAGAAAGAAAACACCATCAGTCGCTATGACGAGAAAGAAGTATCTGAACTTTGGAATAAGTGCTCCTGTGGAAGCTGTGGACCAGGAGGACCAGAAAAGGAAGAGACGCCACCTTCTGTTGAGCCAGAGGAAGAGGAAGACACCGAAGATGCTGGCTTAGATGACTGGGAGGCTATGGCCAGTTGATGAGGAGAGAGAAAAGAAGGAATATGTTCACATGAG
257	chr1	38034330	protein_coding	Eif5b	i	NARS	-	22	CCAAGAGCCAAGAGCGAGTGACCCTTAGACAACTCCAAGCTCAGGGCTGTTGAAGTGCCATCAAAAGACATCGTTGCCAAGAAAAAGGCCAAGGTTTATGAAGATTCAAGAAGAAAGAAGAAAAAGACCAACAGCCAAGCATTAAGAGAGTAAAGAAAGGTATCTGAAACTTTGGAAATAAAGTATCCTGTGGAAGTCTGTGGACCAAGGAGGAATCCGAGAAAAGGAAAGAGAACAGCCACCTTCTGTTGAGCCAGAGGAAGAGGAAGACACCGAAGATGCTGGCTTAGATTGACTGGGAGGCATGGCCAGTGATGAGAG
258	chr1	38036096	protein_coding	Eif5b	e	NARS	AAGAAA,-76,-71;GATGAA,-17,-12	862	CTACAGGGTGCTTGAAGTGTCATCAAAAAGACTCGTTGCCCAAAGAAAAGGCCAGTTTATGAAGAGTAAGAAGAAGAAGGAAACACACAGGCACTAGACAGTAAAGAGGATACTGGAAACTTTTGGAAAATAATTGCTACCTGTTGGAAGCATGTAGGACCCAGGAGGACCAGAAAAGGAAGTAGACGCCACCTTCTGTTGAGCCAGAGGAAGAAGGAGACACCGAAGATGCTGGCTTAGATGACTGGGAGGCTATGGCCAGTGATGAGGAGAGAGAAAAGAAGGAAATATGATTCACATAGAAGTAGAAGAAACCCTGAGGAGAAGAAGAGG
259	chr1	38044772	protein_coding	Eif5b	c	NARS	AAAAAG,-11,-6;ATAAAT,-83,-78;GATAAA,-84,-79;TTTAAA,-15,-10	45	GGGGTGCCCCTTCATTGTTGCACTTAATAAGATTGACAGGTTATATGATTGGAAGAAGAGTCCTGATTCTGATGTGGCTGTTACTTTAAAAAAGCAGAAGAAG
260	chr1	38049318	protein_coding	Eif5b	e	ARS	AAAATA,-22,-17;AATACA,-20,-15	39	GGGGAATTAACATTGGTCCAGTCCGATAAAAGGACGTTATGAAGGCTTCAGTGATGTTGGAACATGATCCCCAGTATGCAGTAATTTTGGCCTTTGATGTAAGAATTGAACGGGACGCACAAGAGATGGCTGATAGTTTGGGAGTTAGAATCTTTAGTGCAGAAATTATTTATCACTTATTTGATGCCTTTAC
261	chr1	38052027	protein_coding	Eif5b	c	NARS	ATTAAA,-34,-29	61	GGGGAATTTGGAGTGATGAATATTATGTTGTGATATTACCAACGGAACAGACGTTTGGACGCTGATGGACTTAGGTGTATAAAATGTTTTCCATGAGAAACCAAGCAAGCTTACACTGGTTTGACAGTGGTCAGTTCCCCGCCCCCACAGTCCACGCGTGCCTGCATCACCCCACCCTTGCCTTTAAGACTTGGCTGCTGTTTTAAAGTTTGCCCTTCCTTCAAATTTGGATTTTTAGTTACAAATCTAAATCTTTCAATTTTATACTGATTAAATCAGTCCATGACAGTATTTGATT
262	chr1	38807076	protein_coding	Lonrf2	x	NARS	AAGAAA,-89,-84;ATAAAC,-19,-14;GATAAA,-20,-15	93	AGGAAAGGACCTACAAGGCCTTCAAGCCCTTTCTCCCAAGAAATAAACACATGCCAAACC
263	chr1	38991450	protein_coding	Pdcl3	i	NARS	-	31	GGGGGCCGCGCGTGCGCGGAGAGGAGCGGAGGGGCTGGGGCAGAGGGCTGGTTTGAGTGACTGAAGGCAAGATGCAGGACCCCAATGCAGACACCGAGTGGAATGACATCCTACGTAAAAAGGGCATCCTTCCCCCGAAGGAGAGCCTGAAGGAGCTGGAGGAGGAGGAGGCGGAGAAGGAGGAGCAGCTCCTCCAGCAGTCAGTGGC
264	chr1	38996643	protein_coding	Pdcl3	c	NARS	AAAATA,-40,-35;AATAAA,-27,-22;AATATA,-38,-33;ATAAAT,-26,-21;CATGAA,-98,-93	194	CCTCAGCCCTCTTCCTTAATGGGCAGGTCGGTTGGGAAAGTGGGGGGAAAAAGCAAAATGTATTTGATTTCAATTTTGGCTTTTTTTAACCTTTTTATAATTATTTTAAATTTTATACATTTCGGATATAATTCATTGCTGAACTTTTTTAAGAAATTTGTTGGAACTCTTTAATTAATCATGTTTCTTTAAGAGAAATTTAAGCAAGCTTGTTATGTCACATATCTATGTTTTCCTATGTGTATTTCAGGAAACCATGAAACTGTTCAGTATTTTTGACATGTAACTCTATAGAAAGGAATGTGGACTTAAAAAATATAATGCGAATAAATTTAAGTTAAAATCTCTAT
265	chr1	39272852	protein_coding	Npas2	i	NARS	AAAACA,-22,-17;AAAATA,-27,-22;AAATAA,-26,-21;AAATAA,-17,-12;AAGAAA,-6,-1;AATAAA,-25,-20;AATAAA,-16,-11;ATAAAA,-24,-19;ATAAAC,-15,-10	36	GGGGAGAAATAGAAGAACAAAATAAATTCATAGAATAAACACAGCCAGCCATGGTGGCCCATGCTTTCAATCACAGCACTGGAAAGGGAAAGGAAAGACCTCTGTGAGTTCAAGGCCAACCTGATCACACAGTGAGTTCTAAGCCTTCCAGGTGTATACAGTAAGTCCTTATTGTCAAAGAGAAGAACAGCACAGGTCGACAACATTGAAAATAAACAAATAAACAAGAAG
266	chr1	39371373	protein_coding	Rpl31	c	NARS	AAATAA,-27,-22;AATAAA,-26,-21;ATAAAG,-25,-20	180	GGGGGGTGCTGACTGGCTGTTACTCTCCTTCCAGATCTACAGACGGTCAACGTGAATGAGAACTAACCTGCTCGTGTCAAATAAAGTTGCAGAACTGCC
267	chr1	39519746	-	-	u	ARS	-	2390	CCGTACGTCTGGTTACACGAATGATGGCCTTCAAGAAGAGTAGGCTAACTGTCGAGCGCGTTACATGCACATGTCTCAGACACGTAGCTGTACATCGATCGATGCTCAGACGTTCGTGTGTACATCGCGATCTCAGAGTAGACGCCATATCCCTGTGTGCTCGCAGTCTCTACTCCCTCGTGATGCTTGCGCGAGTGTCGGGACTCGTACTAGGTCCTCGGTCCTGAGGGCCGGCTTCGTAGGTGCTGCTTGACTGCAGCTGGCCTCTGCCCGATTGATTGGATCGTTCTCCTCCTTCGGAGGTGCGACGGAGGGTAACGCAGTCTGAGTGGGAC
268	chr1	39541363	protein_coding	Cnot11	i	ARS	AAAAAG,-26,-21;AAAATA,-52,-47;AAATAA,-51,-46;AAGAAA,-33,-28;AAGAAA,-29,-24;AATAAA,-50,-45;AATGAA,-46,-41;ATAAAT,-49,-44;ATTAAA,-80,-75;TTTAAA,-38,-33	33	GGGCACGCAAAGCAAAATAAATGAACTTTTAAAAGAAAGAAAAAGTATGTATTTGGACACAGGAAC
269	chr1	39545383	protein_coding	Cnot11	c	NARS	AAGAAA,-30,-25;AATATA,-26,-21;ATAAAT,-23,-18;TATAAA,-24,-19;TTTAAA,-66,-61	55	CGTCTTGTGTGTGTTGTTTCTCCAGTCTTTGATCCGTAACAAAATTATTAACGTGCAGGGACTTGTTTATTAGAAGTGCAAGGCCTTCTGCATTGAATTTAGTAGGATACGGGAAGCTGCAGGCCTATTCCGGTTGCTGAAGACACTGGATACTGGGGAAACGCTTCAGAGACCAAAATATCAAAATAATACCTCACTAGAACTTCCCTTTCTATTGTTCAACTGTATTTGGATTGGTTTTTAAACTTGTAACTCTTGAGTGGATTGCTTGATCTAAGAAATATAAATGACTTTATTTACTTAAAGTAAAATTTCCTTTTCCTAG
270	chr1	39546887	protein_coding	Cnot11	o	NARS	AAAAAG,-10,-5;AAAATA,-23,-18;AAATAA,-27,-22;AAATAA,-22,-17;AATAAA,-26,-21;AATAAT,-21,-16;ATAAAA,-25,-20;TGTAAA,-30,-25	367	GGGGGAGGTGGGCGGGCGACAGGAACTTGGGGTGGGGTAGGAGTGGGATGGGGAGCAACAGCTGAAATGTAAATAAATAATTTACAAAAAGG
271	chr1	39549541	-	-	u	ARS	-	22	GGGGTACTTGGGAGGCAGAGTCAGGCGGATTTCTGAGTTCGAGGCCAGCCTGGTCTACAAAGTGAGTTCCAGGACAGCCAGGGCTATACAGAGAAGCTCCTGATCTTGAACCACCCCCCCCCCCCAATAAC
272	chr1	39902462	protein_coding	Map4k4	i	ARS	TGTAAA,-6,-1	51	TGGCTCCCTGGGCTGCAGATGAAGCTGAGGAATCTGTTGGCCTGTGTCGCCGCGAGCTGGCACTAAGGCTGTGAACTGTTGTTCATTCTGTTTCGCTCGCTCGGTCTAGAAGGCGGCTCAGGCTCCGAAGTGTAAAAAAAAAAACAC
273	chr1	39975738	protein_coding	Map4k4	i	ARS	ATAAAA,-26,-21;TATAAA,-27,-22	62	GGGGGAAGAGATGTGACTGCAGATCATCCTATTCAGGTGAGGTGAGGCAGATGGCAAGGAAGAACAAATATTCGGTTAGGGTTTGTTTTGTTTCTTGTTTCGTTTTACATTTTTGGGTCCTAGAATTCCTTAATGATATAATTAAATTACACACAGAGACATGTCAAAAAGAAAGAAG
274	chr1	39986782	protein_coding	Map4k4	e	NARS	AAAACA,-79,-74;AATGAA,-51,-46;TTTAAA,-82,-77	22	GGGGCTGAGTCAAAAAATGGTCAAAGAAATTTTTCAGCTTTTATTAGAAGGCTTGTCTGGTGAAGAATTACATGCAGCGGCCCTCTACAGAGCAACTTTTTAAAACACCCCTTTTCATAAGGGATCAGCCCCAATGAAAGGCAGGTTCGAATCCAGCTTAAGGATCACATAGACCGGACCAG
275	chr1	39990274	protein_coding	Map4k4	e	NARS	-	100	GAGGAGGAGGAGGAAGTGCCTGAGCAGGAGGAGAGCCAAGTTCCATCGTCAATGTGCCTGGAGAGTAACTCTGCGACGTGATTCTCGAGACTGCAGCAGGAGAACAAGGAGCGGTCTGAGGCTCTGCGGAGACAGCAGCTTCTGCAGGAGCAGCAGCTCCGGGAGCAGGAGGAGTATAAGAGGCAGCTGCTGGCTGAGAGGCAGAAGCGGATTGAACAGC
276	chr1	39997109	protein_coding	Map4k4	e	NARS	-	68	GGCAGCTCCGGGAGCAGGAGGAGTATAAGAGGCAGCTGCTGGCTTGAGAGGCAGAAGCGGATTGAACAGCAGAAAGAACAGAGGAGGCGGCTGGAAGAGCAACAAAGAAGAGAACGGGAAGCCAGGAGGCAGCAGGAGCGTGAGCAGCGGCGGCGTGAACAAGAGGAGAAGAGGCGTCTCGAGGAACTGGAAAGGCGGCGTAAAGAC
277	chr1	40009333	protein_coding	Map4k4	i	ARS	AAAACA,-25,-20;ATAAAC,-33,-28;TATAAA,-34,-29	71	GGGCATGAACCGTGGAGGGGAAAAGGCCCAGCTATGTCTGTGTAATTAGGGGCAGTGTGCGCAGTTCTAAATAGTCCTCTTAGACATGCTGTCTGGGCTGGAGAGGTGCCTCAGCGGGGAAGAGCACTGACTGCTCTTCCAGAGGTCCTGAGTTCAATTCCCCAACAACCACGTGGTGGCTCACGACCCATCTGTAATGGGGGATCTGATATCCTCTTCTGGTGTTTCTGAAGACAGCTACAGTGTACGTCTATAAAACAAAAAAAACAAAACAAAACAGAAATCCCT
278	chr1	40024951	protein_coding	Map4k4	c	NARS	AAATAA,-25,-20;AATAAA,-24,-19;ATAAAT,-23,-18	72	GGGTAGAGGCGAGTGTGAGCTGGGATCACTGGACCTCTGGAGTCGGCAAAGACCCTGAGCGAGACCTTGGAATTCCTTGTAACTGGAGCTCAGAGCTGTGCTGGTGCAGCCAGGACAGCTGTCTGCAGGCCACCTGCGCGTCGCATCGGGTCGGGTCGGGCCCTCTCCCCTCCCTCCTACACTTTTGCCAGTTTATTCCCATTCTCTCCTTTTCCTTTCTCAAATAAATCAAGGCTGCATTGCAGCTGGTGCTGTCTGGACTCC
279	chr1	40025324	protein_coding	Map4k4	c	NARS	ATAAAA,-18,-13;TATAAA,-19,-14	70	GGGAAGGTCAAACTTTCCAAATTTAAACGGGATATTTCTCAGCCGGCACGCCGGAGGTTGATGGAGGGTTCCTCAGATACGCTTAACACCAATAGAAGCCGGTGTAATGTGTCATTTGCCTCACACCGGTGCCCTTAACATTCAGGACAAGGGAGGTTACATGGCGGAATCCCTGGCTAAGCGAGTAACTAACTCTATTCTCACGACAGGTGTAACGACGGGATGCCTACCTACGTACAACATGTACCAGAGCCGTACTGTACATATCGATGCTCAGACGTAGAGTGACAATCCGATCGATGCTCAGACGACGTAGCTGACATCGACATGTAGACGTACGAGCGTCCTGCAATTGCAGCTGGTGCTGTCTGGACTCC
280	chr1	40025494	protein_coding	Map4k4	c	ARS	-	122	CTATCCTCGTGTGCCCCTTGGTGATGCTTCGTCAGCGTTCTTAGCTGGTCTAGGGTGGTGTGGGTGTGGGGTAGGTGGGTAACGGGTTCCATTTTGTTTCTTTGAAGTTTTTGGAGGGGATTGTCCTGGCCAAGAACTCAGTCATTTTCTGTGTACCAAGTTTTGCCTAAATTGTGCAGGTGGTTCTT
281	chr1	40025833	protein_coding	Map4k4	c	ARS	AAAAAG,-9,-4;AAAACA,-91,-86;ATTAAA,-48,-43	49	GCGTAGTTGGTAACTTCGATCGATTGCCTCAAGCTTATCTACAGATAGTGACGCGAGCTGACATCGATCGTTCTCAAGACGTTACGTTGCGTTACATCGATGATGGCTGACGCGACTGTCACACAAGATATGCACAGTGACTGTGATGCACAGAGCACCTTATCCCCCTCGGTTGATTGCCCCTTTGGTCGTAGCTTGGTCCATCGATGCCCTTCAGCCTCCTTACTGGTCATGGTCCGGGTTGAGTGGGGGGTTAAAATGGGGGGGTAATCCGGATTTCCGATTTTTGTTTTCTTTAAGAATTTTTTGGGAGGGGGATTGTCCCTGCGGACCAAGAACTCAGTATTTTTCTGTGTACCAAGTTTGCCTAAATTGTGCAGGTGGTTCTTAAAAAGAAAG…
282	chr1	40026309	protein_coding	Map4k4	o	NARS	AATAAA,-26,-21;AATAAT,-12,-7;ATAAAT,-25,-20;TAATAA,-27,-22;TAATAA,-13,-8;TATGAA,-50,-45;TTTAAA,-69,-64	83	CTCAGTTGGGTTGGAAGCAGGCAGGGTCACACTGGGGAGTCACACAGACTGTTGATGTTGCAGGAGCCTTTCTTGGGAGTGACGGTGTGTCCCTTTTCTAAGAATGCAATGCACTAAAACTGTTTTAAGAATGTAGTTTGCCCTACTTCTTCATAGATGGCCCCTCCCTGCCTGTGTTTCAGGTGTAAATCGACACTCTGGCTTTTCTCCTTTTCTCACGTGCTCTCTTGTTCTCTTTTTTTAAAACTAATTTTTCTTTATGAATATGTCTGTGACATTTGTAATAAATGTCTTGTAATAATTTGCT
283	chr1	40060686	-	-	u	NARS	CAATAA,-24,-19	20	GGCACAAGGTTTAACTATTTATATACACTGCTGTAGCATACAATAAGCATCATACC
284	chr1	40304686	protein_coding	Il1r1	i	ARS	-	39	GGGGCTCAAGGATATGCTGAGTTTGGGAGAAAGGTCTTGTCTTTGTGGTTTTTAGAAAAGGTGGATTTGAGTGCTTGGGCGGTGGTAGCACACGCCTTTAATCCCAGCACTCGGAGGCAAAGCAAGTGGATTTCTGAGGCCAGCCTGGTCTACAAAGTGAGTTCCAGGACAGCCAGGGCTACACAGAGAACAATCTGTGCTCAAACCAAAACCCCCCAACCCCC
285	chr1	40306751	protein_coding	Il1r1	i	ARS	AAAAAG,-11,-6;AAATAA,-33,-28;AATAAA,-32,-27;AATAAA,-16,-11;AGTAAA,-27,-22;ATAAAA,-15,-10;ATAAAG,-31,-26;TAATAA,-17,-12;TGTAAA,-36,-31	18	GAGGGGGGAAGTATAGGGAACTTTCTGGATAGCATTTGAAATGTAAATAAAGTAAATATCTAATAAAAAAGAAGAAGAAGAAC
286	chr1	40316202	protein_coding	Il1r1	c	NARS	AATAAA,-58,-53;AATAAA,-37,-32;ACTAAA,-53,-48;ATAAAC,-57,-52;ATAAAT,-36,-31;CAATAA,-59,-54;CAATAA,-38,-33	36	GGGCTGGTTTATCAGAATTTATATTTTTGTCTCTCCTGCCTTTTGAATTTTACTTATGACAGAGAAAGTATTGAGCATGACTTTTTAAAAATAATTTATATTTATACTGGTCAATAATGAAGGTTTATTTTTTATTATTAAAAGAACTTGATTTTATAATTCTGCAGCAGATGCCAAATGTTATCTATCACAAACCACAAAATTTATGTACAGTGCATATTATTGATCAATAAACTAAACTTGTTTTCCAATAAC
287	chr1	40367562	protein_coding	Il1rl2	o	NARS	AAAACA,-10,-5;AAATAA,-29,-24;AATAAA,-28,-23;AATAAA,-13,-8;ATAAAA,-12,-7;ATAAAG,-27,-22;CATGAA,-6,-1;TAATAA,-14,-9;TATGAA,-76,-71;TTTAAA,-32,-27	57	GGGGGCCAATGGTGCTGAAAAATTTTAAAAACTGTAATTCACTTTTTGGCCAGAAAGCTTTCCTCTTGCCAACATGTCTTAATTTTCCTTTTGCTTAAACTTATTGGAGATGTATTATGAATGCTAAGATGTGAGTGTGTTATTATCAGTACAATTGAATCAATTTTTAAAATAAAGATTAATAAATTTTAATAAAACAAATG
288	chr1	40464891	protein_coding	Il1rl1	c	NARS	AAAAAG,-89,-84;AAAAAG,-28,-23;AAGAAA,-86,-81;AAGAAA,-31,-26	47	CTGACTCTCTCGAGCGGTCAGTGGATGGGCAGCTGGCGCATGCGCACTTGGAGCAGAGGCAGGTGGATCTCTGTGAGTTTGAGGCCAGCCTGCTCCTACAGAGTTAGTTCCAGGACACCAGAGCTACAAAAGAAAACCTGTCCTAACAACAACAGACAACAGCTGACAGCAGCAACAACAACAC
289	chr1	40768341	protein_coding	Slc9a2	c	NARS	AATATA,-37,-32;TATGAA,-7,-2	104	GCCAAAGCCGACTTGGGGTGATGGGCTAGCATGGCTGTGACTTGTTACTCAAACCTGATCTACCATTTAAAATCCTCTACCTAGAGGCATTCTTTGGGAAGTAGAGTCAAGCCACTGATTCCCAGGAGGAGCGCTGCTTATCTATCCCAAGAGAGGAAGTCCCACAAATGACTTTTGTGACTTTTGGCTAGTAAATGTATTTAGCCTTCGAAGCTGAAAGAAAAAAGTGTGCCTTTACTGAACTTGAATGACAGAACTTGAAAAATTTTAACGCGCCTTTGTTGGTGAAAATTTTAATATATTACAAATATGCCTCAGATTTATTTATG
290	chr1	40769275	protein_coding	Slc9a2	p	NARS	ACTAAA,-77,-72;ATTAAA,-25,-20;TTTAAA,-63,-58;TTTAAA,-11,-6	480	GGGGAGTCCGCCTTCCAGTGTTGAAGGAATGGTTGAGGTTCTTTGGGTTTTGACTTTGGGAATGTAGGAAGCGTCTTTGGAACGAAAACCCCCGCTTTTTGCACTAGTCCTTAATTTGTTACCTCTTTCGCCTTTGATAATGTAGTGACTCAAATCTTTCATTAAGAATTAGATTCTATTCTCTGGAATACTTCTTAGGAGTATGGCAGGGAGAACGGTGGGACGCAATCACTAAAGGTTCATATTTAAACCAATGTCTCTTAAGCTGCAGATTTATTAATTATTAAAGATTCATATTAACTAAC
291	chr1	40808344	protein_coding	Tmem182	i	NARS	AATAAA,-35,-30;ATAAAT,-34,-29;ATTAAA,-79,-74	144	GGGCAGAGAAGGAAGATTTGAGCATCAGCAGAAAAGAATGGGAGAAAAGGTCTGCAAACCCCCTATCATTTACCCAAAGCTGTAACCCAGAGTTGGCGGGGTGGGACATGGGCCTGGGGGGGAAATTGCCTCGGTGGGCGTTCCCAGGGTTCGGAAGGGAGCGACCCCCCGATCCTGTGGGTGCTTCTTCTAGGCCCCCGACCCCATTTGAAGAGGTTGGAATTAAGGTCGAAGTTCCAAGAAAGGGTTGTAAGGTCCATTTGGATTCCGATGTCAGGGACCCTAAACTAACGACTGAACCAATAGGAAATAAGTAAACATAATTTAAAATTGTACTAGCCAAC
292	chr1	40822109	protein_coding	Tmem182	i	ARS	GATGAA,-6,-1	44	GGGGGCCAGAGGCTCGAATTCTGGGGGTTCCAATGAGTCAGGAAAGCCACCTAGTTCCCAAAGGTCAGTTGAAAAGATGAAAAAAAATTCTTCTCAGCACAG
293	chr1	40847570	protein_coding	Tmem182	i	ARS	AAAACA,-100,-95;AAAATA,-90,-85;ACTAAA,-53,-48;TATGAA,-41,-36	22	GGGTTCCACAAGTGATAAATATATTGTGGCTTCCTGATATTTATGTTTCTTTTTTCCCAAAACTCATCTATTCACACTTTAAAAGACTGAAGAAAAAGAAGCACACAATTAAGAAACACAACCAAATACCAGAGTTTAACATGAGGTGTGAGCTAAGTTACTAAATGTTTGTATGAAGACAGTTTGCATGTCTGCAAAAACCCTGTTGC
294	chr1	40856312	protein_coding	Tmem182	c	NARS	AATGAA,-24,-19	21	GGGGAACATCTGACAGACCCACAATCTCCTCTAACCTCCTGCAAGAAAAGGTTTTGTGGGGAAATTATAATTCTTTATCATTCACTAGCACAGGCATTTGTATATCAAAAGGATCATTTGCCAGGACTCTTGATTGAAATCAAGCCAGATACAAAGGCTCCCCTCTACTGGTACTGCATTCTGGAAGTTTCCATCAAGGAAGGTTTGATGTCTGTGAGGCACTGAGAAACACACAGCACTCAGGCTTTGTTGGGGACCCCACAATGAATTCTCCAGTTGTAGC
295	chr1	40856491	protein_coding	Tmem182	c	NARS	ACTAAA,-13,-8	22	GGGGTGAGGCACTGAGAAACACACAGCACTCAGGCTTTGTTGGGGACCCCACAATGAATTCTCCAGTTGTAGCAAGAAGGAAAGACAACACTGAGGCAGGGGGATGACGACATGGAAGGTGCTCTGGGGAAGGCTGGGTTGGGCTTCTTCTTATAGGGTATAGTGATGATGCTGCATCAGCTCTCCCTACAGCCTGCTTTATACACAGGGGGAGACTTGGAAGGTAGCAGGAGCCTGAGCTACCTACT
296	chr1	40856890	protein_coding	Tmem182	o	NARS	AGTAAA,-31,-26;ATAAAT,-12,-7;TATAAA,-13,-8;TTTAAA,-58,-53	194	TTTCAAGGACATTGATATATCTTTGTGTACTTTCACAATGTCATCTTCTGTTTCCTTTTGATATTGGCTCATTTGTTTTGGCCTTTGCTTTTGGCTTTGTATTCTGGTTATTGCATTATATCCCTGTGATATTAAGCTATGGCGTGCCATTAGTTTTCCAGACAACGCTTAAGATGTTGTCCTGGTTTAGGTTTTGTGTCATCTGACGTGCAATTTTCTTTAGATCTTTGTTTGGGGACTTGGGAACCCTTTTCAGGACTGTTAGTCATTTAATTACTATGGCAAGCTTCGTTCTAAGAAATGATTTAATATTAATAATTC
297	chr1	40859544	-	-	u	NARS	AATAAA,-22,-17;ATAAAC,-21,-16;GATGAA,-51,-46	27	GGGGTAGGTCTTGGGTTCTATAAGAGAGCAGGCTGAGCAAGCCAGGGGAAGCAAGCCAGTAAGGAACATCCCTCCATGACCTCTGCATCAGCTCCTGCTTCCTGACCTGCTTGAAGTTCCAGTCCTGACTTCCTTTGGTGATGAACAGCAGTATGGGAAATGTAAGCCGAATAACCCTTTCCTCCC
298	chr1	40953080	-	-	u	NARS	AAGAAA,-100,-95;AAGAAA,-92,-87;AAGAAA,-88,-83;AAGAAA,-84,-79;AAGAAA,-80,-75;AAGAAA,-72,-67;AAGAAA,-64,-59;AAGAAA,-60,-55;AAGAAA,-56,-51;AAGAAA,-52,-47;AAGAAA,-48,-43;AAGAAA,-44,-39;AAGAAA,-40,-35;AAGAAA,-36,-31;AAGAAA,-32,-27;AAGAAA,-28,-23;AAGAAA,-24,-19;AAGAAA,-20,-15;AAGAAA,-16,-11	26	GAGAAGAAGAGAAGAGAAGAAGAAGAAGAAGAAGGAAGGAAGAAGAAAGAAAGAAAGAAAGAAAGAAAGAAAGAAAGAAAGAAAGAAAGAAAGAAAGAAAGAAAGAAAGAAAGAAAGAAAGAAAGAAAGAAAGAAAGAAGAAC
299	chr1	41153156	-	-	u	NARS	-	16	GAGAGAGAGAGAGAGAAGAGAAGAGAAGAGAAGAAAAGAC
300	chr1	41250687	-	-	u	NARS	AAGAAA,-39,-34;AATAAT,-49,-44;AATAAT,-46,-41;TAATAA,-50,-45;TAATAA,-47,-42	33	GGGGCCCAGCCCGTGGACTGTGCGAGCGGAGGCCGCCCGCGCGCGGCTCGGTCTTCCCGGAGTCGGTTGGCTTGGGAATGCAGCCCAAGGCGGGTGGTAACTCCATCTAAGGCTAATACCGGCACCGAAGCCGAATAGTACATACGAGGAAGTGAAAGACTTGAGAGAGAGTCAGAG
301	chr1	41457371	-	-	u	ARS	AAGAAA,-94,-89;AAGAAA,-90,-85;AAGAAA,-54,-49;AAGAAA,-50,-45;AAGAAA,-43,-38;AAGAAA,-36,-31;AAGAAA,-32,-27;AAGAAA,-28,-23;AAGAAA,-24,-19;AAGAAA,-20,-15;AAGAAA,-16,-11;AAGAAA,-12,-7;AAGAAA,-8,-3	90	GAGCCAGAACGTGGTCGCTCGGTAATGCTGAATCTCGTCGTGAGTGCTCTCTCCTCGAGAAGTTCGCGTGCTGCTCAGATTGGTCGAGCATCGGTAAGTGAGGCGAGAGAGAGTGAGGAGAGAGAGAGAGAGGAGAGAGGAGAAGGAGAAGGAAGGAAGGAAGGAAGGAAGAAAGAAGAAGAAAGAAGAAAGAAGAAAGAAGAAAGAAAGAAAGAAAGAAAGAAAGAAAGAAGAAG
302	chr1	41586172	-	-	u	NARS	-	72	TGGGGTGGGATCCCGAGGCC
303	chr1	41790233	lncRNA	Gm29260	i	NARS	AAGAAA,-39,-34	42	TCCTCCGTAATTCCCCCTTGTAGGCTGCCTTTCGGCATGGCTCTTCCAGGCCTGTCTTCGGTTAATGGGCAGGTTCGGTGGACGGGGGTCTGGTTGGATACTAGCCTCGTCGAATGTAGTCCCAACCTGGCACATCCCAGGCCTGGGCAACATACGCGAAAGAAAAACCCGTAAAAATAAT
304	chr1	41973124	-	-	u	NARS	AAATAA,-28,-23;AATAAT,-27,-22;AATACA,-100,-95;AATGAA,-90,-85;AATGAA,-86,-81;AATGAA,-75,-70;ATAAAT,-93,-88;CATGAA,-79,-74;CATGAA,-65,-60;TATAAA,-94,-89	105	GCAGGTCTTCGAAGCCTCTCTAACTGGGCAGTCGGTGAATCGGGGAAATCGGGTAAAACTTGGAAGCCATTAAAGCCAGCCATTCTGTTTGCTCACC
305	chr1	42864389	protein_coding	Mrps9	i	NARS	AAATAA,-27,-22;AATACA,-18,-13;AGTAAA,-22,-17;CATGAA,-31,-26	30	GGGGCCGGAGAGACGGTTCAGTGGTTAAGAGCACTGACTGCTCTTACAGAGGTCCTGAGTTCAGTTCCCAAAAATCACATGGTGCCTCACAGCCACCTGGAATGGGATCCGATGCCCTCTTGTGGTGTGCCAGAAACAGACAGGTACTCACATGAAATAAGTAAATACATCTTTAAGG
306	chr1	42875700	protein_coding	Mrps9	i	NARS	AATGAA,-19,-14	32	TTCGAGCTTGACCTACGTAAGGTCTGGCACGGGTGAAGAGAACATGCAGAGGTCGTACGGAATGAAGTGGGAGGCCC
307	chr1	42885862	protein_coding	Mrps9	i	NARS	AAAAAG,-41,-36;AAGAAA,-38,-33;AAGAAA,-6,-1;GATGAA,-22,-17	63	GGGGTAGTATGTTACTTGTGTAATTTAACTTACCTGTTTTGAACTCTATGACAGGGAACTAAATGGGAGAGGCCTGTATCAACAGCAGACATACTCTGCTTAGAACTACAGGAACATGGACAAGATTTTCATGGAAAATTAAGCTAAAAATCTTAAGGGAACACCTGACAAGTGAAAAAAGAAAAGATGATGATGATGAAGGAAGGAAGGAAC
308	chr1	42905685	protein_coding	Mrps9	o	NARS	AAAAAG,-20,-15;AAAATA,-28,-23;AAATAA,-27,-22;AATAAA,-23,-18;AATAAT,-26,-21;ATAAAA,-22,-17;TAATAA,-24,-19	82	CTCACGCAGGTTGATGTGCATGGATGAGACAAGCCGGATACTTACCCCCTCGATCCTCGGATCAGAGGAACGGAAAGAAGCCAGGCCAGAGGGTGCTCCGAAGAAAGTTCACCTGGAAGAAAGCGCTGAAACTTTTCCCACGGAGAGCGAGGAGCCACATGCGTCTTTCGTGCCTGGCTCATGGTAGAGCGACACGTCAAGTGCACTGCCATTGGAGGTAGCAGTGTACACACGTCTTGAGTTTACGTTATGACATGGTTTATTTTTAGTGCTATTTTGTTATATGATTGCCATTGAAATAATAAAAAGATGTTGGTTC
309	chr1	43115949	protein_coding	AI597479	o	NARS	AAATAA,-22,-17;AATAAA,-21,-16;AATAAA,-12,-7;ATAAAA,-11,-6;ATAAAC,-20,-15;TTTAAA,-25,-20	486	GACAAGTTAAAAAAACCTATTGTAAGAGACTACGCAAGACCTAAGTCACGTTTTTTGAAAAAACCTTTTCGCTAAGGTAAAATAATGGCCCTCCCCAACTTACCGTTAAATGGTTTAAAATCCGTTCCCCCCATCTTCGGTAAAGTAGCGACCTCGTTTCCCGATTGGCTTAACTTTACCCTTAAACGTACTCCGTTGGAAAATCTTCCCAAGGGCCAAGTTGGTATTTTGGAATTCGAAGGGCTCAACTTTAAACTTACTGGGCATTCCCAAAATCGAATGTAGGTAGTATGGCTAATAAATTGGTCCTTGTGTATGTTTGTAATTTCAAAGTTGTAGAAAGGTTGACCTTGTATGTATTTGTATGTATAGCCTTTAGTAGCCTTATCCTTATTAATA…
310	chr1	43201123	-	-	u	NARS	-	42	GAGAGAGAGAGGAGGAAGGAGGAAGGAAGGAAGGAAGG
311	chr1	43263845	lncRNA	Gm29040	i	NARS	AATAGA,-55,-50	46	GGGGTAATACGAAGGGTGCAAGCGTTAATCGGAAGTTACTGGGCGTAAAGCGCGCGTAGGTGGTTTTGTAAGTTGGAGGTGAAATCCCCGGGCTCAACCTGGGAACTGCCTCCAAAACTGCATGACTAGAGTACGGTAGAGGGTAGTGGAATTTCCTG
312	chr1	43454721	protein_coding	Nck2	i	ARS	ATAAAA,-60,-55;ATAAAC,-48,-43;CATAAA,-61,-56;CATAAA,-49,-44;GATGAA,-15,-10	117	GGGGTAACTCATTGAATTCTCGCAAGACCTGAACACGGCACTTTCTGCCTTTATTCTGGAATCCAAGGGGATTGGATTGGCTGGCTGAGATCACAGCCACCCAGTGGCTGTCTGGAACTTCTGTTCTGACCATCTCACCCTCTAAGCCAGGCCACTATACCTTTGTTAAGATATGTCCAAAATGCATAAATGGAACATAAACGTTCATGATAGTTAAGATTTGAGAAATGATGAAGC
313	chr1	43467647	protein_coding	Nck2	i	NARS	AAAAAG,-9,-4;AAGAAA,-31,-26;AAGAAA,-27,-22;AATACA,-23,-18	46	GGGCCCCTGGACTGAATCTGTCCCGCTACCTTTTGTGTGATCAGCCGTATTAGAACACACCCTGGCCAGGCATGGTGGTACATAACCCTAATACTTGGAAGATGGAGGCAGGAGGATCAGGGATTCAAGGCCAGCCTGGCTATGAGTCCCTGTCGCAAAGAAAGAAATACACAAAATCAAAAAAGAG
314	chr1	43475875	protein_coding	Nck2	i	ARS	GATGAA,-34,-29	68	GGGTACCAACAAAACAAGCGATACCCTTGTCATAGGGTGATGGAGGATGGAGTGACTGTCAGTCATGGTCACCCTTATGGTTCCTCTGTGTGCCTCCCTGGGCTGGGACTTGATGAAATGTGAGCATCAGCCTATGGTTTGGGAAC
315	chr1	43491509	protein_coding	Nck2	i	ARS	AAGAAA,-67,-62;AAGAAA,-35,-30;AATAAA,-17,-12;ATAAAA,-16,-11;ATTAAA,-45,-40;CAATAA,-18,-13	32	GGGAAGCCAGAGGGAGCGGAAACCATAATCAAGATATTATCATGTAGAAGAAAAAAAAATGTATTTTTTAATTTAAAGGAAAAGAAAGGGAATTTAGGCAATAAAACCATTAGAAAGAAGAAAGAAAGAAAGAAAGAAG
316	chr1	43570047	protein_coding	Nck2	c	NARS	AATAAA,-57,-52;ATAAAA,-56,-51;CAATAA,-58,-53	20	GGGGTCCAAAACTGTGCGGATAGCAATACTGGAAACCCTGGGGAGATGGTGGTGAGAAAACTGCCCAAGTGCCTTTGAGGCTGTACTTGCAATAAAAGAGGGTTTTGGTAAGAGTTGGTCTGCAAAAGAGGAAGGTGGCAACACAG
317	chr1	43570517	protein_coding	Nck2	o	NARS	AAAAAG,-15,-10;AATAAA,-21,-16;ATAAAA,-20,-15;TAATAA,-22,-17	180	CTCTTGAATCCCCTTCTCCCTTAATGGGGCCTACCGGGTGGAATGGGGTTCTTTGGAGTTTTTAATTCTTTCTACGAAAAGTTTTAATTTAATATTAGTTATGGAGCGTTGGTTGTATATACTTAATTGAATTCAGTAACATCATGAAAGAACTGTAGTCTCTTGGAGGGAGCTACCATATTCTTACATACACTATATATATATATATATATGTGTATATTATATATATATTATTGCGTTTACAGGGAAATTTTTCAGGGTTTACAAAAGAACTATTTGATTAAGTAGTAACAGAATGTTTATCGAGAAT
318	chr1	43742567	protein_coding	1500015O10Rik	o	NARS	AAAATA,-23,-18;AAATAA,-16,-11;AATAAA,-15,-10;AATAGA,-21,-16;AATATA,-76,-71;ATAAAA,-14,-9	334	GAAATCGAACGGCCATGACTACTATGGTGACTACTACCAGCGTCATTATGATGAAGATGCCGGCCATTGGTCCCCACAGCCGGGGAAAGCTTCAGGCATGGAGCCAGTGTCAACTATAATTGACTATTAAGCTTCCTGAGGTGCCCACCAGAGCTTGTGCCTGCTTCCAGTTAGGCCTTCTCTACCTATACCACGTGACCATCAAGGCTAAAGGAAAGAATATAAGTGCTTTTGCATTTCATGCATGTGCTTAACGATATGTCTCAACTTAAAAATAGAAATAAAGCATTAAAAAAGAAC
319	chr1	43817035	protein_coding	Uxs1	i	NARS	AAAACA,-57,-52;AAAACA,-23,-18;AATACA,-85,-80;AATACA,-80,-75	50	CCGTATCCCCTGTGTGCCTTGGCAGTCTCGCTCCTCCTTACCCTTGGGTCGAGCTTGGGTCGAGGATTCTTCAGCGGTCCCGCCGTATCGGGGCCCAGGTTTCCGGTGTTATGGGGGGGAAACTCCGGGACCTGGTATAATTTTGGTGGGTAGGTTCGGGGGACTGCGGTTCGCGCTCCTCCCTTTCGAAAAAAAAACAAAAAAAAACGAC
320	chr1	43889724	misc_RNA	LOC102632770	o	NARS	AATAAA,-25,-20;ATAAAG,-24,-19;ATTAAA,-8,-3	19	GGGAGCCTGCAAGGGTCCGATTTGCCATCGAAAGACGACCTCTACTTTTTTCTTTTGTATTTTGATAAACACTGAAGAAGCTGGAGCTGTTAAATTTATCTTGGGGAAATCTCAGAACTGGTTTATTTGGTGTCGTGGAACCTCTTACCGCTTTCAATACACAATTAGTAATCAACTGTTTTGTATACTTGTTTTCAGTTTTCATTTCGACAAGCACTGTAATTATAGCTGTTAGAATAAAGTCTCTTAACTATTAAAAAAAGAAC
321	chr1	43957006	protein_coding	Tpp2	i	ARS	AAAAAG,-32,-27;AAAACA,-66,-61;AAAATA,-72,-67;AAATAA,-71,-66;AAGAAA,-35,-30;AATAAA,-70,-65;ATAAAA,-69,-64;TTTAAA,-54,-49;TTTAAA,-18,-13	42	GGGGGCGGTGGCGCTTGTTTTTAATCCCAGCAAGGGATTAAAAACCAAGACAGGTGAATCTCTGAGTTGGAAGCTAGTCAGATCTGCAGTAAGTTTCAGGACAGACCAATACTACGAACAAGGAAACACTGTCATCAAAAAAAAAAAATAAAAAACAGCAAAAATTTTAAAGTTTAAAAAATTGCCAAGAAAAAGTTTCTTGATTTAAAGTCTTTATAG
322	chr1	43990596	protein_coding	Tpp2	e	NARS	AAGAAA,-18,-13;ATAAAG,-21,-16;GATAAA,-22,-17	80	GGGAGAAATCAAGCAGCTTAACATTACCACCCAAATACAATCCAGCCATTCTTTGTTACTTCCTTACCTGATGATAAATACCTAAGGGGGCAGGACCCGGATGCTACCTTGCAGGCTCCTTGACATTGTCAAAGACTGAGCTTGGAAAGAAAGCTGATGTGATCCCTGTTCATTACTATCTCATACCTCCACCAACAAAGATTAAGAATGGCAGCAAAGATAAAGAAAGGATTCAG
323	chr1	44002344	protein_coding	Tpp2	c	NARS	ATTAAA,-29,-24;TATGAA,-96,-91	147	GGGGAAGTAAGGCCTTTAAAGTTCAGCGTACCAACATCGTCGAAAAGAAAAAACCTCGAAAAAATGAAAAAACTCGGAAAAAATTAGTATTCAACTCATGAAATTACTTGGATGGACCCACTGTGCATCTTTTACTGAAAACTGGCTCCCCATCATGTATCCTCCTGATATTGTGTATTCTAAATAAGAACCAAAACTTTACATTTCAAAACAGAAAATTTTATAGTGAATGGATATATGAAGAATTGTGTGGCATTTTAGTCTGACTAATGCATGTTTTCATCTACCATTCAATACTGATCATTAAACTATAATGTATTTATCAGAG
324	chr1	44003000	protein_coding	Tpp2	o	NARS	AAAATA,-98,-93;AAATAA,-23,-18;AATAAA,-88,-83;AATAAA,-22,-17;AATACA,-96,-91;AGTAAA,-16,-11;ATAAAA,-21,-16;ATAAAC,-87,-82;ATAAAT,-25,-20;ATTAAA,-9,-4;CATGAA,-92,-87;TATAAA,-26,-21	247	CTCCAGCCTCCTTCTAATCGGGCGTGGTTGGGGAAGAATGGGGAAAAGAAACGTAATGGATTAACGAAATCTCCGATAAGGAGTCAATAAACAAAAACAAGGTGTTTTTAGAGCACCCTCAATTACATAGCATCAGAATGAGTTAAAATTTCTTGTGTTGGTGACAGACAGCTGAATCATATCTGGTTTTGTAAAGAAATACACAGTATGTTTATAACAATTGAAATCATGTAAAATACATGAATAAAACGTGCAAAACCACAGGCACAGTACACCATATGCACTCTGATACCTTATTTGTTTTTTATAAATAAAAGTAAATATTAAAGCTAC
325	chr1	44003253	protein_coding	Tpp2	p	NARS	ATAAAA,-27,-22;TATAAA,-28,-23	27	CCTTCACCCCTTCCTCCTCTGGGTGGTCCGGTGGATTGGGGAATGAAATTGGGAAAAGGTAAAGTAATGGATTCTCGACCAGCTTAGAGTTACAAACAAAAAGAAAAAAGTTTGAAAGGGTGTTTTAACGAATTGCCAACCCTCATACCATTAGACGTAAACTATAATGAGGGTTTAAAATTTCTTTGTCGTTGGTGGACAGAACGACTGTAGTTGTCAATAATCATGGTTTCGTAAAGAAATTATCAACAGTTAATGTTTATGTAACAATTGAAATCATGTAAAATAACATGGAATAAAACCGTGCAAACCACAGGCACAGTACACCATATGCACTCTGATACCTTATTTGTTTTTTATAAATAAAAGTAAATATTAAAGCTAAC
326	chr1	44144525	protein_coding	Bivm	c	NARS	AAATAA,-34,-29;AATAAA,-33,-28;ATAAAG,-32,-27	21	GGGATCAGTGAACTTGGTGATTATCAAGGTGCTGATATGTTGGAACCATTGCAAGTACACCTCAAAATGGGAGGTGTCGATTTGTCTTTTTAAAAAAAATTTTCATTTTTCTCTTGAATTTCATATCCATCTATCCACTCATTAACTTATGTTTACCTAACAGAATTACAAAACCTTAGTCCCTTGTTTTCCTTGAAGAAGGGTTCATTTTGAAGCTTTGAAATAGGTAAATGGGACTTGAAAGAATTTGTTAGGTACGTTAGCTTTTGGTTACTTCATCAACTGGAACTTTGAAAAATGTTTTCAATCAAATAAAGTTTTGTTTTCTACTTTT
327	chr1	44144774	protein_coding	Bivm	o	NARS	AAAAAG,-12,-7;ATTAAA,-20,-15	63	TCTATCCCCTTGTGTGCCTTGGCAGTGCTCACCGTCTCTGAGGTGGCGTACGTGCTGGATTGGAATTGGGGGAATGGTTGTTGGATTTGTTCTTTTTAAAAAAATTTTTCAATTTTCTCTTGAATTTCCATATCCATCTATTCCACTCATAATTATGTTTAAGCCTACCAGAATTACAAACTAGTCCTTGTTTTCTTAGTAAGGAAGGGTTCAATTTAGCTTTGAAGTTAGGTAAATGGACTTGGAAATGATTTGCTTAGGTGTTGCTTTTGGTTACATTCATCAACTGGAACTTTTGAAAATGTTTTCATCAAATAAAGTTTTGTTTTCTACTTTT
328	chr1	44156676	protein_coding	Ercc5	i	NARS	AATAAA,-10,-5;ATAAAC,-9,-4	44	GGGGCCTAAGGAAAGACTTATTAGGCAAGAAAATGTCCTCTTAAGGTAAGGTTACAGGGATCTGGCTAAAGAGGAGGAATTCAATGCTTTCGGAACAAATGCAAGTATGAATTAAGGGGGGAAACGCATTCTTTGAAAAAAAATTGAGAAAGAATAAACTAAC
329	chr1	44164743	protein_coding	Ercc5	i	ARS	-	29	GGGGGCAGAGGCAGGCGGATTTCTGAGTTCGAGGACTGCCTGGTCTACAAAGTGAGTTCCAGGACAGCTAGGGATACACAGAGAAACCCTGTCTTGGAAACAAAACAAACAAACAAACAAACAAACAAC
330	chr1	44181095	protein_coding	Ercc5	c	ARS	AAAAAG,-27,-22;AAGAAA,-63,-58;AAGAAA,-24,-19;ACTAAA,-49,-44;TATGAA,-40,-35;TTTAAA,-12,-7	660	GCACGACAGAGAAGTGCAGCTGAGTCGTCAAAAATCAGCTGCTCAGATGTGCCTGACTTTAGTGAGAGACCCTCCTCATGGGAGGCAAGGCTGTGTGTCCACTAGTAGCTCCAGCGAGGATGATGAGGACAAAGCCAAGACTGTCCTAGTGACTGCTAGACCTGATTTGGGAAGAAAAAACTGAAACTAAAGAGTATGAAGAGAAGGAAAAGAAAACCTAATTTAAGAGAAAAAAAAAGTCATTTAGAAACAGAAAGTGCTTACAATGTATTGAGAGCATAAGATTAAATCTATTGTATAATC
331	chr1	44181305	protein_coding	Ercc5	p	NARS	ATAAAA,-59,-54;ATTAAA,-89,-84;CATAAA,-60,-55	22	GGGGTTTTAAAACCCTTTTAGGGGGGGCCCCTTTTTTGGGGGTTTTTTTAAAACCCCCAAAAATTTTTTCCCGGAAAAAAATCGGAATCCCAAGGAACCGGGTTACCGGGGTAAAGTGAACTCGGGTCTGGCCTGATGCTATAGATCTGAGCTCTATCCTCGCTGCTGCCTGCGTTCTCATCTCTACCTGCACGGCACGGTTCGAGGTGCGTGGGTGCTTGCTATAGTTAGACGAACCTCCTCCTCGGAGAGGGCTGATGCCAGTGAGTTCAGCTCCTAGCTCAAGGCAGAGAGTAGAATGGACGGAATCGAAAGCTCCAAGACTCGTACCGTAGTGACTGCCTAGACTGGAATTGGAAGAAAAACTGAAACTAAAGAGTATGAAGAGAAGC
332	chr1	44198757	-	-	u	NARS	-	70	GGGGCCCATTCTTGGAGTCTTTATTATAACTTCTCTTTTTTTTCTTTTGAATGACTGCAATTAAGATCCTCATATTTTCTGGTTAGATCGATGTGGTGCGTTCCTGTAGTTGCCGTCTTCCGGGCCCAGGGGCCTCAAGCCGCGGCCAGGCGAGGGAACGAAC
333	chr1	44202325	-	-	u	ARS	AAAAAG,-25,-20;AAAATA,-41,-36;AAATAA,-49,-44;AAGAAA,-44,-39;AATAAA,-48,-43;AATAAA,-32,-27;AATGAA,-7,-2;ATAAAC,-31,-26;ATAAAG,-47,-42;CAATAA,-33,-28;TGTAAA,-52,-47;TTTAAA,-75,-70	71	GCAGTTGTTCAGTGGATGACACACACGATGATGCCTAGATACATTTCTATAGTGAACAATTAAGAAATCTCCTTGGTGACTTCTTCCCAGTCCCCACCCCAGCCTTGCCATGTTCCACAGTACCCTTAAAGCTCTATCCAAGGGCTATACTGTCTGTATATATCAAATAGTTCTTTCTATAGACAATTCAGTTGTAGTGTATATCTCTGTTCAGGTAGACATTAACACATTTTAAATTAATAGTCTGGTAAGTGTAAATAAAGAAAATATCCAAGTAAACAAAAGAACCTCTAGAAAACT
334	chr1	44211214	protein_coding	Mettl21e	i	NARS	AAGAAA,-11,-6;ATAAAA,-76,-71;GATAAA,-77,-72	189	GAAAAGACTATCTCATGCAAGATCTAAGGTCACTGCTGAAGGCCAACAGATATTTTGAAATACAACAGTGAATGAAACTGGGAATAATTGGGTACAGCAAATTTGTAAGAATTATACCGATGGCCAGACAAATGCACCATAGCAATCTTTGCCTTCAGTAATCTGAATCTCATGACCAGCAAAGTGAAAGCCTTCCCAAGGAATAGTCGTTATCAGAGTTGGGATAAAACTTCTTGCCATGATCTCTGCGACCACCTGCTTGTCATCATCATCGTCTCTGGGCTCTGAAAGAAGG
335	chr1	44213536	protein_coding	Mettl21e	i	NARS	AAATAA,-24,-19;AATAAA,-23,-18;ACTAAA,-27,-22;ATAAAC,-22,-17	30	CGTGGGAAGGAGTTGGAGTAGGAAGGACGTAAAAAAGATCGAAGACTCCAGATTACTGGCACCACCCGAGCCAAAGAGATCTGAGGAGATTCCAGCCTCCAAGTTCAGTTCTGCAAGCAAGTATGCTGCTCTGTCTGTGGACGGTGAGAACGCGATGAGGGAGAGGACGGCACTGAGTAGACCTCCACCACCCTGTTGGCTTTCCTCCTACGACGTCCACCCTGGAATCATTCCAAGGAGGCAAATCAAACCTCTATCCAGACAAGACTAAATAAACTCACCATCTCCTG
336	chr1	44220462	-	-	u	ARS	AAAAAG,-60,-55;AAAAAG,-29,-24;AAGAAA,-57,-52;AAGAAA,-47,-42;AAGAAA,-37,-32;AAGAAA,-32,-27;AAGAAA,-26,-21;AAGAAA,-12,-7	64	AGAAGAAAGAAAGAAAGAGAGGAAAGAAAGGAAAGAAAGAAAAGGAAAGAAAGAAAAGGAAAGAAAGAAAAGAAAAAGAAAGAGAGGAAAAGAAAAGGAAAGAAAAGAAAAGG
337	chr1	44552112	protein_coding	Gulp1	i	NARS	-	1247	CGTATGGGCAGTGGCCGGTAGACTGGGCCACCCAGGGACGCC
338	chr1	44560972	protein_coding	Gulp1	i	ARS	AAAACA,-38,-33;AAATAA,-22,-17;AAGAAA,-17,-12;AATAAA,-21,-16;ATAAAG,-20,-15;CAATAA,-6,-1;TGTAAA,-25,-20	156	GGGGGAGCTCCCAGGGACTGGACCACCAACCAAATAATATACATCGAGGGACCCATGACACTGGCGAACATATGTGGCAGAGGATGGCCTTGTTGGACATCAGTGGGAGGAGAGGCCCTTGGGCTTGAGGGTGTTGGATGTCCCAGTGTAGGGGAATGCCAGGGAAGAAAGATGGGAGTGAGTGGGCGAGTGGGGAGCACCCTCATGGAGGCAGGGGGACAGAGGATGGGATAGGAGGTTTCTGAAGGGAAGACCTAAAATGGGGAAAACATTTGAAATGTAAATAAAGAAATTATCCAAT
339	chr1	44720471	protein_coding	Gulp1	i	ARS	AAAACA,-26,-21;AAAATA,-56,-51;AAAATA,-42,-37;AAATAA,-41,-36;AAATAA,-21,-16;AAGAAA,-59,-54;AATAAA,-47,-42;AATAAA,-20,-15;AATAAT,-40,-35;AATGAA,-63,-58;ACTAAA,-29,-24;ATAAAA,-46,-41;ATAAAA,-19,-14;TAATAA,-48,-43;TGTAAA,-67,-62	24	GGGCAGGTCCGGGAGCTGTATAGGGGCTTTCAGGATAGCATTAGTGAAATGTAAATGAAGAAAATTATCTAATAAAAAATAAATTACACACTAAAACAAATAAATTAAGTCTCCG
340	chr1	44734972	protein_coding	Gulp1	i	NARS	AAATAA,-97,-92;AATAAA,-96,-91;ATAAAG,-48,-43;ATAAAT,-95,-90;GATAAA,-49,-44	37	GGGATACTCAGAGGAACATCATACACAAAGTAGAAGAAGATAAAGACGAAGAAGAAGACAAAGAAGAAC
341	chr1	44746939	protein_coding	Gulp1	i	NARS	ATAAAC,-59,-54;ATTAAA,-13,-8;GATAAA,-60,-55	41	TGGGGAACTTAGTTATATACAAAAACCATGATTATTAGCAATTATTTTAGCAACTAAGTAGGAGAAACACAAAGTAGTGCCAAATAATTTGCAGATTATATGATAGGATACATAAGTGATACTAACTCCACCAGAGAACTCTTACAGCTGATAAACACCAGCAAAGTATCCAGCAAAGTGGATGCATATGAGATTAATTAAAGAGAAGAAGAAGAAGAG
342	chr1	44747622	protein_coding	Gulp1	i	ARS	AAAAAG,-98,-93;AAAACA,-46,-41;AAGAAA,-58,-53	23	GGGGACTGTTGCACATCCCATACCTCCTCCCCACCCTCCTGTCTTCATGAGGGTTAGGTGCATCTTCTCTGAATAAACCCAGACCCAGTAGTCCTCTGCTGTATATGCCAAGACAATTCTTTAGAGACCTGAAAAAGACAATTCTCTACTTCATATGGAAAAGCAGAAACAAAGAAACAAGCAAAAACAAACAAACAAACAAACAATCCCAAAAACCAGGATGCT
343	chr1	44796830	protein_coding	Gulp1	o	NARS	AATAAA,-16,-11;ATAAAA,-15,-10;TATGAA,-80,-75;TTTAAA,-6,-1	251	TGTAATAGGTATATATTTAGCAAACATTTAGTATCAATTGTAACACAATAGAATACTAAGATGATATTTGCACATTTATTGATATGTTATCATCACAGTTTTAATGGTGACCTGTTCTGCCTACTGGCATGATCAAATAGTAGATAGAAATTTGGTCATTAATATGAACATTAACTTCACCAGTGAATTTTATGAAGACAGATTGGCAATTATTCTATGTAGACTCGATGATATGTATGATTTGCTAAGAATAAAGATTTAAATAAC
344	chr1	45311741	protein_coding	Col3a1	c	NARS	-	49	GGGGACGGGCCCGGTGCTGAAGGGCAGGGACAACTGATGGTGCTACTCTGAGCTGCTTCTTCCTCTCTCCTCTTTTGCACAAAGAGTCTCATGTCTG
345	chr1	45311778	protein_coding	Col3a1	e	NARS	-	27	GGGGGGCTGAGTTTTATGACGGGCCCGTGCTGAAGGGCAGGGACAACTGATGGTGCTACTCTGAGCTGCTTCTTCCTCTCTCCTCTTTTGCACAAAGAGTCTCATGTCTGATATTAGACATGATGAGCTTTGTGCAAAAGTTGGAACCTGGTTTCTTCTCACCCTTCTTCATCCCACTCTTATTTTGGCAC
346	chr1	45313460	protein_coding	Col3a1	i	NARS	AAGAAA,-43,-38;AAGAAA,-39,-34;AAGAAA,-23,-18;GATGAA,-75,-70;TTTAAA,-47,-42	28	GGGAATCTAAGCATGAAGAACTCGATAGAATCTTAATTTTTTTAAAGTAAAGAAAGGACAGAGCAGAAAGAAAAGAACAGACACGACAGAC
347	chr1	45317517	protein_coding	Col3a1	i	ARS	-	24	GAAGCTGTACATCGAAATTCGATATAAACCATCAGGTATTAGTGATGAACACCTGCATTCCCAGCAGTCGAATGCAGTGATACACAACGGCATTTCGAGCAGTTTTGATATTAGTGATGCATACCTGCATTGCTAGCCGTCTGCACCTATGTTCCCAGCAATCTGAACCTTGGAGCAAGGACTGTTGGTTTCAAGGCTAGCCTGGTGGCATCTATATTTGAAAGAAC
348	chr1	45321698	protein_coding	Col3a1	e	NARS	-	34	GGGCACCTTCTTCATCCCACTCTTATTTTGGCACAGCAGTCCAACGTAGATGAATTGGGATGCAGCCACCTTGGTCAGTCCTATGAGTCTAGAGATGTCTGGAAGCCAGAACCATGTCAATACTTGTGTCCTGTTGATGCCTTCAGGATACTGTCCTTTGCACTCATAAGCTGTGAGTGAGGGACGCAGACTGCCAACGAGATGACCATTGGCAGAATGTGTGCATATGC
349	chr1	45322605	protein_coding	Col3a1	e	NARS	AAGAAA,-83,-78;ATTAAA,-70,-65	25	GGGTGGAGAATGTTGTGCAATATGCCCACAGCCTTCTACACCTGCTCCTGTGCTTCCTGATGGCCATGGACCTCAAGGCCCCAAGGGAGATCCGGGTCCTCCTGGCATTCCTGGGAGAAATGGTGACCCTGGCCTTCCAGGACAACCAGGTCTCCCTGGGCCTCCTGGCTCCCCTGGAATCTGTGAATCATGTCCAACTGGTGGCCAAAATTATTCTCCC
350	chr1	45327919	protein_coding	Col3a1	e	NARS	ATAAAT,-6,-1;CATGAA,-26,-21;TATAAA,-7,-2;TATGAA,-71,-66	76	GGGAGTCTGGAGTGGGACGGAATGGGTGGCTACTTCCGGGACCAGCTGGTCCACCAGGCCCTCCAGGACCCCCTGGTTCTTCTGGACATCCTGGAGTCTCCCTGGTTCTCCTTGGGAGTACCAAGGTCCCCCTGGTGAACCTGGTCAAGCTGGTCCGGCAGGCCCTCCAGGACCTCCTGGTGCTCTTGGTCCAGCTGGTCCTGCTGGAAGGATGGAGAGTCAGGAAGACCTGGACGACCTGGAGAGCGTGGACTGCCTGG
351	chr1	45328464	protein_coding	Col3a1	e	NARS	AAAACA,-70,-65;AAAATA,-82,-77;AAAATA,-63,-58;AAAATA,-44,-39;AAATAA,-90,-85;AAATAA,-62,-57;AAGAAA,-85,-80;AATAAA,-89,-84;AATAAA,-73,-68;AATAAA,-61,-56;ATAAAA,-72,-67;ATAAAA,-60,-55;ATAAAG,-88,-83;TAATAA,-74,-69;TGTAAA,-93,-88;TTTAAA,-48,-43	84	GTGAACCTCGGTCAAGCTGGTCCGGCAGGCCCTCCAGGACCTCCTGGTGCTCTTGGTCCAGCTGGTCCTGCTGGAAGATGGAGAGTCAGGAAGACCTGGACGACCTGGAGAGCGTGGACTGCCTGGACCTCCAGGTATCAAAGGCCCAGCTGGCATGCCTGGATTCCCTGGTATGAAAGGACACAGAGGCTTTGATGGACGCAATGGAGAAAAGGG
352	chr1	45329105	protein_coding	Col3a1	e	NARS	-	37	GGCTCCTGGTTCTCTGGAGTACCAAGGTCCCCTGGTGACCTGGTCAAGCTGGTCCGGCAGGCCCTCCAGGACCTCCTGGTGCTCTGGTCCAGCTGGTCCTGCTGGAAGGATGGAGAGTCAGGGAAGACCTGGACGACCTGGAGAGCGTGGACTGCCTGGACCTCCAGGTATCAAAGGGCCCAGCTGGCATGCCTGGATTCCCTGGTATGAAAGGACACAGAGGCTTTGATGGACGCAATGGAGAAAAGGGAGAAACAGGTGCTCCTGGACTGAAGGGGTGAAAATGGTCTTCCAGGAGACAACGG
353	chr1	45331164	protein_coding	Col3a1	e	NARS	-	126	TGAAGGCACAGAGCTTGATGGACGCAATGGAGAAAGGAGAACAGGTGCTCCTGGACTGAAGGGTGAAATGGTCTTCCAGGAGACAACGGAGCTCCTGCCCATGGTCCTAGAGGGCTCCTGGTGAGCGAGGACGACCAGGCCTTCCTGGAGCTGCAGGTGCTCGAGGCAATGATGGTGCTCGGGGCAGTGATGGGCAACCTGGTCCCCCTGGCCCTCCTGGAACTGCAGGATTCCCTGGATCCCCTGGTGCTAAGGGTGAAGTTGGACCTGCAGGGTCCCCTGGCTCAAATGGCTCACCAGGACAAAGAGG
354	chr1	45331665	protein_coding	Col3a1	e	NARS	ATTAAA,-60,-55	76	GGGTATTCATGAGACACGGAGCCTGGCCCCGGGTCCAGAGGGCTCTGTGCGAGGACACCGGCTGCCTGGATCTGGCAGGTCTCGAGGCTCGATGATGTGCGCGGGCAGATCGTGGCAACCTGGTCCCCTGGCCTCCTGGAACTGCAGATCCTGGTCCCTGGTGCTAGGTGAGTGATCCTGCAGTCCCGGCTCAATGCTCACAGCAAGAGGGAGCTGACCGCAGGCTGCGGTGCTCAAGGCCTCCTGGCCTCCCGGGAATAACGGCAGTCCTGGTGGAACGGTGAAATGGAAC
355	chr1	45332030	protein_coding	Col3a1	e	NARS	-	44	GGGAGTTATAACATCTAGTCTAATTGTGATTTTGTTTAGATCAATTCCTTGTTGTTTTTACATGGAGATTTTCGTTTCTATTTTAGGGTGAACCCGGCAAGAACGGTGCGAAGGGAGAGCCAGGAGCACGCGGTGAGG
356	chr1	45332204	protein_coding	Col3a1	e	NARS	-	121	GGGCTAGGTGAAGTTGGACTGCAGGTACCCCTGGCTCAATGGCTCACCAGGACAAGAGGGGAGCCTCGGACCGCAGGGACATGCTGGTGCTCAAGGGCCTCCTGGCCCTCCCGGGAATAACGGCAGTCCTGGTGGAAGGGTGAAATGGGTCCAGCTGGCATTCCTGGAGCCCCTGGACTAATAGGAGCAAGGGGCCCCCCTGGGACCAGCAGGAACTAATGGTATACCCGGAACACGAGGTCCTTCAGGTGAACCCGGCAAGAACGGTGCGAAGGGAGAGCCAGGAGCACGCGGTGAACGGGGCGAAGCTGGTTCCCCAGAC
357	chr1	45333045	protein_coding	Col3a1	e	NARS	-	48	GGGGGCGAAGCTGGTTCCCCAGGAATTCCAGGACCTAAGGGCGAAGATGGCAAAGATGGATCACCTGGAGAACCTGGTGCAAATGGGCTTCCAGGAGCCGCAGGAGAAAGGGGTCCTAGTGGCTTCCGAGGACCTGCAGGGCCAAATGGCATCCCAGGAGAAAAGGGTCCTCCCGGAG
358	chr1	45333668	protein_coding	Col3a1	e	NARS	-	65	GGGGACCTAAGGGCGAAGATGGCAAAGATGGATCACCTGGAGAACCTGGTGCAATGGGCTTCCAGGAGCCGCAGGAGAAAGGGGTCCTAGTGGCTTCCGAGGACCTGCAGGGCCAAATGGCATCCCAGGAGAAAAGGGTCCTCCCCGGAGAGCGTGGTGGCCCAGGTCCTGCAGGACCCAGAGGAGTAGCTGGAGAACCTGGCCG
359	chr1	45334301	protein_coding	Col3a1	e	NARS	-	91	CGGGGCGAAGCTGGTTCCCCAGGAATTCCAGGACCTAAGGGCGAAGATGGCAAAGATGGATCACCTGGAGAACCTGGGTGCAAATGGGCTTCCAGAGCCGCAGGAGAAAGGGGTCCTAGTGGCTTCCGAGGACCTGCAGGGCCAATGGCATCCCAGGAGAAAAGGGTCCTCCCGGAGAGCGTGGTGGCCCAGGTCCTGCAGGACCCAGAGGAGTAGCTGGAGAACCTGGCCGAGATGGAACCCCTGGAGGTCCAGGGATACGGGGTATGCCCGGAAGTCCAGGTGGACCAGGCAATGATGGAAAACCAGGACTCCTGGAAGTCAAGAG
360	chr1	45334648	protein_coding	Col3a1	e	NARS	-	33	CCCTTTTTAACCCCCGGGGTTTTAAAAGGGCCCTTTTGGGTTTTAAAAAACCCCAATTCCCCGGGAAAAATTTCGGGGGGGAAAATTTTGGGGGGCCCTTTTTCCCCCAAAAAGGGGGGAAAAAAACCCGGGGGGGGTTTAAAAAAACCGGGGTAAAAAGGGGGGCCCTTTGGGGTTTAAAAAAAACCCAAAAAAAATTTTCCCCGGGGGAAAAAATTTCCCGGGAAAAATTGGGCCCTCCAAAAAAAAGGGGGACCGGTTACCCCGGGGGTTTAAAAGGGGGCCTTTGGGGGTTTAAAACCCAATTCCGGGAAAAAATTTCCGGGGGGAAATTTTGGGGGCCCCTTTCCCCAAAAGGGGGAAAAAACCCGGGGGGTTTAAAAAAACCCGGGTAAAAAA…
361	chr1	45337313	protein_coding	Col3a1	e	NARS	-	53	GGGAGACTGGACCTCAGGTCCCCCAGGACCTACTGGCCCAGCTGGTGACAAGGGAGATTCTGGACCCCCTGGTCCACAAGGATTACAAGGCATACCTGGTACCGGTGGTCCTCCAGGAGAAAATGGGAAACCAGGTGAACCAGGTCCAAAGGGTGAAGTCGGTGCTCCTGGAGCTCCTGGAGGCAAGGGTGATTCTGGTGCACCTGGAG
362	chr1	45337530	protein_coding	Col3a1	e	NARS	-	65	CGTAGCTGTACCATCGATCGAGCTAGATCTGTGCACGCCTGATCCTCTATGCCCTTCCCGTGTGCCTTGGCTTCCGGTAATGCTTCGCCTCCTACCGTCTCGGGTTCAGGGTGGTTCAGGTGGGCATCGGGTCTGCCTTGGCGTCTCCTGGGATGGCAAGGGGTTGTCTTCTGGTGCAGCTGAGACGTGGGCCTCCTGGAACAGCAGGAATCCCTGGTGCTAGAGGTGGAGCTGGACCCCCTGGCCCTGAGGGAGGAAAGGGCCCTGCTGGTCCCCCTGGCCCTCCTAC
363	chr1	45338014	protein_coding	Col3a1	e	NARS	-	31	GGGTGCCAGGGGAAAGAGGAGGTCCTGGAAGTCCTGGCCCAAAGGGTGAAAAGGGTGAACCAGGTGGTGCAGGTG
364	chr1	45339419	protein_coding	Col3a1	o	NARS	AATAAT,-80,-75;AATATA,-77,-72;TAATAA,-81,-76	31	GGGCAGCCTGGAGATAAGGGTGAAGGTGGTTCCCCTGGACTTCCAGGTATAGCTGGACCTCGAGGTGGCCCTGGTGAGAGAGGTGAACATGGCCCTCCAGGACCTGCTGGCTTCCCGGGTGCTCCTGGACAGAATGGTGAACCAGGTGCT
365	chr1	45339565	protein_coding	Col3a1	i	NARS	AAATAA,-88,-83;AATAAA,-87,-82;ATAAAA,-86,-81	22	GTGGCGAGGGAAGAGGAGGTCCTGGAAGTCCTGGCCAAGGGTGAAAGGGTGAACAGGTGGTGCAGGTGCTTGCGAGTCCAGGAAGGATGGGCCAAGGGGTCCTGCTGGCCCCTATTGGTCCCCCTGGCCCAGCTGGTCAGCCTGAGATAAGGGTGAAGGTGGTTCCCCTGGACTTCCAGGGTATAGCTGGACCTCGAGGTGGCCCTGGTGAGACGAGGTGAACATGGCCCTCCAGGACCTGCTGGCTTCCCGGGTGCTCCTGGACAGAATGTG
366	chr1	45339933	protein_coding	Col3a1	e	NARS	-	67	CCGGGTTTTAACCCCGGTTTAGGCCCGGGGTTAAAACCCCCCAAATTCGGTTGGGGTTGCCCCTTCCAAGGAAAACCCGGGTTAAAGGGAAAAAGGGCTTTGGTAAACAAATTCCCCGGGGAAATTCCCGGGAAATTGGGCCTTCCAAAAGGGAACCGGTTAACCCCGGTTTTAGGGCCCTTGGGTTTAAAACCCAAATTCCGGAATTCCGGGAATTTGGCCCTCCAAAGGAAACCCGGTTAAAGGGGAAAAGCTGGGTACCATCGAATCGGAGGCTAGCGTACGTAAGCCTGCAGGTCAATGGTCAAGAGAAGGTGCCAGTGGTCTCCGAGTGCTACGGGATCCGAGAAGAGCAAGGGGTCTGCTGGCCCCTTATTGGGTCCCCCCCTTGGTCCCCCA…
367	chr1	45340293	protein_coding	Col3a1	e	NARS	TGTAAA,-18,-13	20	GGGGGAGAAAGAGGTGCCCTGGAGAGAAGGTGAGGAGGCCCTCCAGGACCTGCAGGACCCACTGGCAGTTCTGGACCTGCGTGGTCCGCCTGGTCCTCAGGGTGTAAAGGGTGAACGTGGTAGTCCTGGCT
368	chr1	45341281	protein_coding	Col3a1	e	NARS	-	35	GGGCAGGTCCTGCAGGCAACAGTGGTTCTCCTGGCAACCCTGGAATAGCTGGACCAAAAGGTGATGCTGGACAGCCTGGAGAGAAGGGGCCACCTGGTGCTCAGGGTCCTCCGGGTTCCCCAGGCCCACTTGGAATTGCAGGGCTAACTGGAGCACG
369	chr1	45342171	protein_coding	Col3a1	e	NARS	-	41	GGGGGCCACCTGGTGGCTCAGGGTCCTCCGGGTTCCCCCAGGCCCACTTGGAATTGCAGGGCTAACTGGAGCACGAGGTCTTTGCTGGACCACCAGGGCATGCCCAGGTCCACGGGGTAGCCCTGGACCTCAGGGTATCAAGGGTGAAAGTGGAAACCAGGAGCCAGTGGCCATAATGGGGAACGTGGTCCTCCTGGACCCCAAGGTCTTCCTGGTCAGCCTGGTACAGCTGGTGAACCTGGAAGGGATGGAAACCCTGGATCAG
370	chr1	45343530	protein_coding	Col3a1	e	NARS	AATACA,-19,-14	36	GGGTAACTGGAGCACGAGGTCTTGCTGGACCACCAGGCATGCCAGGTCCACGGGTAGCCCTGGACCTCAGGGTATCAAGGGTGAAAGTGGAAACCAGGAGCCAGTGGCCATAATGGGGAACGTGGTCCTCCTGGACCCCAAGGTCTTCCTGGTCAGCCTGGTACAGCTGGTGAACCTGGAAGGGATGGAAACCCTGGATCAGATGGTCAGCCAGGTCGAGATGGATCTCCTGGTGG
371	chr1	45344545	protein_coding	Col3a1	e	NARS	TTTAAA,-93,-88	73	GGCCCCAGGCGCTCCTGGTCATCCAGCCCACCTGGCCCTGTTGGTCCATCTGGAAAGAGCTGGTGACGAGGAGAAACTGGCCCTGCTGGTCCTTCCTGGTGCTCCAGGCCCTGCTGGAGGCTCGAGGTGCTCCGGGTCCCCAAGGTCCACGAGGTGACAAAGGTCGAAACTGGTGAACGTGGCTCTAATTGGCATCAAAGGACATTCGAGGATTCCCTGGCAATCCAGGTGCCTCCAGGTTCTCCTGGTGCTGCTG
372	chr1	45345075	protein_coding	Col3a1	e	NARS	-	152	GCCTGTACTTCGTCATGCTGAAGAGTGTGACAGAGGACAAACTTGGCCTCGTCTGGTCTTCCTGTGCTCTCCGGCCTGCTGGAGCTCGCGTGCTCCGGTCCCCAAGGTCCACGAGGTGACAAAGGTGAAACTGGTGAACGTGGCTCTAATGGCATCAAAGGACATCGAGGATTCCCTGGCATCCAGTCCTCCAGGTTCTCCTGGTGCTGCTGGTCACCAGGGTGCAATTTGGTAGTCCAGGACCTGCAGGTCCCAGAGGCCGTTGGCCACATGG
373	chr1	45345916	protein_coding	Col3a1	e	NARS	-	61	CGGACCGTAGCGGTACCAACCCGAATGACTCGTACCAGCCCCTGGCCCCCTGGTCCCCCTGGTCCCTGCTGTGGTTGGTGGTGCTGCTGCCATTGCTGGAGTTGGAGGTGAAAAGTCTGGTTGGCTTTTCACCCTATTATGAGACGATCCATGGATTTCAAGATCAACACTGAAGAGATTATGTCTTCACTCAGTCTGTTAATGGACAAATAGAGAGTCTTATAAGCCCCTGATGGTTCTCGAAAAAACCCTGCTCGGAACTGCAGAGACCTAAAATTCTGCCACCCCGAACTCAAGAGTGGAGATACTGGTTCTCTACCAC
374	chr1	45347269	protein_coding	Col3a1	e	NARS	AAGAAA,-6,-1;ATAAAT,-66,-61;CATAAA,-67,-62	72	CTACTCCCTTGTGCTGGCCTTTGCGTGTTGCCTCACCTCTCGTAGTGCGTGATGGGTGATCGGGAAATCCTAAACCGCTCGGAACTGCAGAGACCTAAAATTCTGCCACCCCGAACTCAAGAGTGGAGAATACTGGGTTGATCCTAACCAAGGCTGCAAGATGGATGCTATAAAAGTATTCTGTAACATGGAAACTGGGGAAACATGCATAAATGCCAGCCCCATGACTGTCCCACGT
375	chr1	45347744	protein_coding	Col3a1	e	NARS	-	115	GGGATCTTCCTGAAGATGTCGTTGATGTGCAGCTGGCATTCCTCAGACTTCTTTCCAGCCGGGCCTCCCAGAACATTACATACCACTGCAAAAACAGTATTGCCTATATGGATCAGGCCAGTGGCAATGTAAAGAAGTCTCTGAAGCTGATGGGATCAAATGAAGGCGAATTCAAGGCTGAAGGAAACAGCAAATTCACTTACACAGTTCTAGAGGATGGCTGTACTAAACACACTGGGGAATGGAGCAAGACAGTCTTTG
376	chr1	45348887	protein_coding	Col3a1	c	ARS	AAAAAG,-19,-14;ACTAAA,-53,-48	159	CTAGAGATGGACTGTACTAAACACACTGGGAATGGAGCAAGACAGTCTTGAATATCAAACACGCAAGGCAATGAGACTACCCATCATAGATATCGCACCCTATGACATGGGGTCCTGATCAAGAATTTGGTGTGGACATTGGCCCTGTTTGCTTTTTATAAGCCAAACTCTCTGAAACCCCAGCAAAACAAAAACCACATCCATGTGTTCATCTTGTTTTAATCTTATCAACCAGTGCAAGTGACCAACTAAATTCCAGTTATTTATTTCCAAACTTTTGGAAAAGCATAATTTGAC
377	chr1	45349021	protein_coding	Col3a1	c	NARS	AAATAA,-27,-22;AATAAA,-30,-25;AATAAA,-26,-21;AATACA,-99,-94;ATAAAC,-25,-20;ATAAAT,-29,-24;TAATAA,-31,-26	7476	CCCCCCCGTTTGGTTGGTTTGGGCCCCCTTTCGGGGACCAAACTTTCCCTTTCCCGTAAAGGGCCCCCTTTCCCTTTCCGATTAAATTTGGGGGGGTCCAACGGTTTCCCAGGGGGCTTGGGAAATTCGGGGGGTCATTTGCCTTTGGGAAAAAACCCCCCCCAGTGGGACCAAAAAAACCGAAAAAAAACCCCAAACCAATTTACCCCCAATTGGCAATTTGGATTTTCCCAATTCCTTTTGGTTTTTTTAAAATTTCCTTTTAATTCAAAATCCCCAAGTTTGGTACCAAAGGATTGGAATCCCCAAAACTTAAAAATTTCCCAAGGTTTAATTTTAATTTTCCCAAAACTTTTTGGGAAAAAAGCAATAAATTTTGACAAAAAAAAGAAATAACAA…
378	chr1	45349704	protein_coding	Col3a1	o	NARS	AAAATA,-16,-11;AATAAA,-19,-14;AATGAA,-6,-1;ATAAAA,-18,-13;CAATAA,-100,-95;TAATAA,-20,-15;TTTAAA,-82,-77	609	CCCCGGGTTTTTTAACCCGGGGTTTTTAAAGGGGGCCTTTTTTTTTTGGGTTTTAAAACCCAAATTTCCGGGGGAAACAATGGCTTAAGACGTACGGTATTGTGATATCTGCGTCTCGTACATCTACTCAGCATAGTGTGCTGTATCACTACCCCCTTAACTTCCCCCTGGTTGTTGGCCTTTGGGCCAGTTCCTTCAGCCCTTCCATTCTTAATGGGCAAGGCCGGGGCGGTTGGCTTTCGGTTTCTTTCTTTTATTTTAAAAATTTAATTCAAAAACGTAAAAAAACCAAAAGCGGAAAACAAATGATTTGTTTTGTTTTATTTTTTCTTCACAATAACACAGAAGAAATGTTTTAATCTTTTCTTTTGTAAGCTTGTATGTTAGTTGTTGTATCTC…
379	chr1	45527629	-	-	u	NARS	AAAAAG,-14,-9;AAAACA,-24,-19	24	GGTGGGAAAAAAAGAAAAAAAAACAAAAAAAAAAGG
380	chr1	45734985	-	-	u	ARS	-	72	GGGTGCTTAAGATAGGGCTGAAAATTCTAGAGGAAATTCAGGACAGTCTATCAGAAGTAAAGCGGGGAGAGAGAGTAGGAGCAAGGAGAAACGGTAAGTATACAGGCCTTTCCAAGGGTCTTGAACCCGAGGAAAGTTAAGGTCAGGTAGGAATACCTGGAGAGATGATAGAAGAAAAGAGGAAAAGGGAAC
381	chr1	45747028	-	-	u	ARS	-	46	CTATCCCCTGTGTGCCTTGGCAGTATCAGCCTCTCCTTATTCCCGCGAGTGGCTTCGGTGATGGGGTGTCTAGCTCTCACATGGAGAGGAAGCAGAGGAGGTCACGTTCCGACGTTCCTCGTCCCTGGGGCCTGTCTCTACAACTCTCACCACTCC
382	chr1	45823619	protein_coding	Wdr75	o	NARS	ATAAAG,-27,-22;TATAAA,-28,-23	873	GGGGATGATTCAGATGAAGAGTATGATCTTACTGAAAAGACAAGGAAACAAATAACAACAACGGACTTGGGAGAAGATGCTATACATCAGCTGTCAAAATCTGAAGAGAAGGAGCTGAGAAAGTTCAGAAAAGTAGATTATAGCTGGCTAACTGCTCTGTAGTAGGCCATGGCTGTGCCATGACAAAGAGACATGTTGTACTTAATGTTTACTGTCTGTTAATACTCAACAAATTTAAGAAGTTATTTATTACTAAGAC
383	chr1	45904931	-	-	u	ARS	AAGAAA,-25,-20;AATAGA,-52,-47;AATGAA,-76,-71;AATGAA,-7,-2	29	GGGACGAGAGGAGATGGAGTGGTGGTAAGACCCAATATACATATGACTGAAAATGTCCCCAACAAATCCCATCGTTTTATGCCAAGTAATGAAAATTGAACCAAAGGGAAGGAAAATTGAAGGTGTCTTCATTGTTTCGTTAATAGCACCCAAGTAGTCTGTTGGAAGAACGTTAAGAGATG
384	chr1	46186177	protein_coding	Dnah7b	i	ARS	AAAACA,-58,-53;AAAACA,-22,-17;AAGAAA,-96,-91;AAGAAA,-68,-63	22	GGGGGAAATAGGAAAGAAAGGAAGACAGACTGAAAGACAGAAAGAAAGGAAAAAACAGAGAGATGGGGAGAAGGGGAGAGAGAGAAAAAAACAGAGAGAGAAGAAG
385	chr1	46271766	protein_coding	Dnah7b	i	ARS	AAAAAG,-28,-23;AAGAAA,-88,-83;AAGAAA,-31,-26	18	GGGAGACAAGACACAAAATGGAAGTTTCTTCAAGTAGAAATTGGGCTCTTGTTCTTTACAATTTAGGGAAAAAATGAGGGGGTGAGACAATGATCTTCTGCTTTCCATGATACCCTAGTAGTGCTTGACTGGTCTATACCTTCATCATAGAGAGGCAAGAGGAGAAGAGAAGGAGAAGAC
386	chr1	46374318	protein_coding	Dnah7b	p	NARS	-	290	GGTCACCCCTTGAACGGTCGCCCGATCTTCGTCCTGTATCGTCGAAGCTAAGCAGGGTCGGGGCCTGGTTTAGTGACTTGGATGGGAGACCGCCTAGGGAATACCGGGTGCGTGTCT
387	chr1	46898877	protein_coding	Slc39a10	i	NARS	AAAAAG,-24,-19;AAAACA,-56,-51;AAAACA,-48,-43;AAAACA,-35,-30	63	AGCCCTAATCCCACGTATGTCCCCCTTGGGTGTGGCTTGCGCAGCTCTCTCAACCTTCGGTCATGGGCTCGGTTGAGTTGGGAACGTTAGGGGCCCTGGGGTGGTGTGGGCGGCCGCCCGTAGCCGGGGTTTAGGAATGTTTAGGGCCGGTCGAAGGGAGGGCAAGGGAGGGATCGGAACGGACGTTCGGAGGTTCCGAGGACCGGCGCACATTAAAACAAAAAAAAAAAACAAAAAAAAAAAGTT
388	chr1	49077189	-	-	u	NARS	-	241	GGGGTCGTTGGTGGTGTGGACTCTCAAGCGTGAGGTAAGGGCATCTGGTGAATGCCTTGGCATGTACAGGCGATGAAGGACGTGGCACGCTGCGATAAGCGTGGGGGAGCCGTGAGCAGGCTTTGATCCCGCGATTTCCGAATGGGCAACCCACCTTCACCATTTAT
389	chr1	49235692	-	-	u	NARS	-	22	GCTATCCCTCTATGTCCCCTTGGCGATGCTTCGTCAGCGCTCTACTGTCAGGTGGTAGTGGAGTGGGAGAGGAGAGGAGGAGGAGGAGGAGGGAGAGAAGAAGAAGAAGGAGGAGGAGAGGAGGAGGAGGAAGAAAGAAAGGAGGAAGAAGGAAGG
390	chr1	49310906	misc_RNA	C230029F24Rik	e	NARS	-	47	GGTGGAGGAGAGGCAGAGAGAGAGGAGAGCAGAGGAAGAGACTGAAGAGCAATAAGAAGAAAAGGACGAGAGCTACGAAGAGCGGCAAGATGAAGAGAGGAGAGGAGAGAAGAAGAAGGAACGAAGAAGAAGAAGAAGAAGAAGAAGAAGAAGAAGAGAAGAACGAAG
391	chr1	49408295	-	-	u	ARS	AAGAAA,-58,-53;AAGAAA,-54,-49;AAGAAA,-50,-45;AAGAAA,-46,-41;AAGAAA,-42,-37;AAGAAA,-38,-33;AAGAAA,-34,-29;AAGAAA,-30,-25;AAGAAA,-26,-21;AAGAAA,-22,-17;AAGAAA,-18,-13;AAGAAA,-14,-9;AAGAAA,-10,-5;AAGAAA,-6,-1	46	CCGTACGAAGCTGTCTCGGATGAGAGCGTAGACGAGTGAGAGAGGAGAGAGAGAGAGAGAGAGAGAAGAGAGAAGGAGGAAGGAAGGAAGGAAGGAAAGAAAGAAAGAAAGAAAGAAAGAAAGAAAGAAAGAAAGAAAGAAAGAAAGAAAGAAAGAGAG
392	chr1	49783502	-	-	u	ARS	TTTAAA,-7,-2	33	CCCTATACCCCACGTGTGCCCTTGGGTAAATGCCCCCTTCGTTGAGGCCTTGGTCTCCACTCTTAGCGCCTCTATGGGTGATGGGTTCACCGGGTCATTGGGGTCCACGAATCGATTGAGAAAGAACAAGCAATCCACCGAACCAGGACAGCTGGAACCGGGCCCGGGACTTGAACCTAACCTGTGTCGTCCTGTCCACTCTTCCTTTGTTTTCTTTTTAATAAAATTCTTCTTTCTTAC
393	chr1	49871630	-	-	u	NARS	AATAAA,-77,-72;ATAAAC,-76,-71	140	CTATCCTCCGTGTGCTTGGCCTTCGAGATGCTTCTCAGCCTCTCGTATTCGGGTCAGGGCTGGAGAAGGCCTTAGTTGTTATTGGGTTTGGCATATACAGCATGATCTTTGTTTTCTCCTTTTTAAGTCTTTTCAAGATTGGGGGAAGGGAAATATGGAGCCTTGTTGCTTCAAACGAGATCAGTTTGTACAAGTTGTTTTTTGAATAAACTTTCCAATG
394	chr1	50631395	-	-	u	NARS	AAAATA,-42,-37;AAATAA,-41,-36;AATATA,-97,-92;ATAAAA,-94,-89;TATAAA,-95,-90;TGTAAA,-15,-10	38	GGGACCGTGATGTTATTTGGAGGTGGGTGGCTTAATTGTTTTTAACAAGGAAAAAACATGTCAGTGTGGGTGTCTAAAATAAGTGCATTAATC
395	chr1	50964842	protein_coding	Tmeff2	i	ARS	AAAACA,-24,-19;AAAATA,-34,-29;AAATAA,-33,-28;AATAAA,-32,-27;ATAAAT,-31,-26	37	GGGGTGGCAAGAAGATGGCAAGTTTAAGGCCAAACTGAACTGGATAACAAAACCCTACCTCAAAATAAATCAAAACAGAGAAGAAGCAAGCAAC
396	chr1	50997443	protein_coding	Tmeff2	i	ARS	AAAAAG,-13,-8;AAAATA,-29,-24;AAGAAA,-32,-27;AATGAA,-36,-31;TGTAAA,-40,-35	20	GGGGATAGCATTTGAAATGTAAATGAAGAAAATATCTAATTTCTAAAAAGCGAAC
397	chr1	51055649	protein_coding	Tmeff2	i	NARS	AAGAAA,-7,-2	23	GTGAGTCGTGATGGTGCTATCCTGTCTGCTCTCATCTGTGCTGCTCGTATGCACTCTCGTAGTCCGTACGTGCATGGATCATGCTTGCACAAACGTCATCTAGTGCGAGAGGTGATCAAGTGCAATAACGGCGAGATGCAC
398	chr1	51185722	protein_coding	Tmeff2	c	NARS	AAATAA,-33,-28;AATAAA,-32,-27;AATATA,-11,-6;ATAAAC,-31,-26;TGTAAA,-36,-31	61	TACAGGCACTACAGTTCAGACACACAACAAGAGCATCCACACGGTTAATCTAGAGGGAGCATGTTTCCCAGTGGCCGGACAACCAACAGCTTGGACTACACAATACAGTATTAGAGACAAAAGAATAAGACAAGATCTACACATGTTGCCTTGCGTTTGTGGTAATCTACACCAATGAAACATGTACTACAGCTATATTTGATTATGTATGGATATATTTGAAATAGTATATCATGTCTTGATTGTTCTGTTTATGTAGTAAGTAAATAACTTATTATACACACAAC
399	chr1	51185773	protein_coding	Tmeff2	c	NARS	AAATAA,-84,-79;AATAAA,-83,-78;AATAAA,-25,-20;AATATA,-62,-57;ATAAAC,-82,-77;ATAAAT,-24,-19;TAATAA,-26,-21;TGTAAA,-87,-82	55	TACAGCACACACAGTACACACACACGATAATCAGTACGACAGTAATGTTACCAGGAGCGATCACCCATGCGGCACAACACTTGACTACACAATACAGTATTAGAGACAAAAGAATAAGACAAGATCTACACATGTTGCCTTGCGTTGTGGTAATCTACACCAATGAAAACATGTACTACAGCTATATTTGATTATGTATGGATATATTTGAATAATAGTACATTGATCTTCTTAGAGTTGTTTTTCTGTTAATAGTAATAAACTACATTTATATCACAC
400	chr1	51191008	-	-	u	NARS	AAAATA,-11,-6;AAATAA,-10,-5;AAGAAA,-6,-1	28	GGGGACCCAGATATGGTGGCAAGTACTTGTATTCCAGAGCCTGAGATATAGAGATCGGACAGATCCGATGGATTTGATTACCCAGGCCTAATGCCTGGACTTGGTGGAGATTTCGAGGGTCAACTGAAGAAACCCATGTCTACCAAAATAAG
401	chr1	51300854	protein_coding	Sdpr	c	ARS	AAGAAA,-18,-13	78	GGCATCTTCCAGGAAGAAAGTTGAGATCCCTGCCAGTGTGTTTGTGAAGGAGCCAGTTCCCAGCGCTGCAGAAGGCAAGGAGGAGCTTGCTGATGAGAACAAGTCCCTGGAGGAAACTCTGCACAACGTGGACCTCTCCTCTGATGACGAATTGCCCCGTGATGAGGAAGCCCTGGAAGATAGTGCAGAAGAGAAGATGGAAGAAAGCAGGGCAG
402	chr1	51301285	protein_coding	Sdpr	c	NARS	GATGAA,-6,-1	25	GGGCCCCTCAAGGTCTTCCCTCTCCTTGGTTCGTAAGAAGTCCGAGAGGGAGAAGCTCTGTAGAAATGAGACAAGTTGGAAGACCAGATGCAGGAGGACCGCCGAGGAGGGTTCGTTCACAGAGGGTCTTTCTGAAGCATCCTCCCCAGTGGCCTGATGGAGGGCAGCGCAGAAGATGCTGAGAAATCAGCAAGGAGAGGGAACAACTCAGCGTGGGCAGTAATGCGGATCTGACCCATTGGAGGAAGATGAAGAAGAGGAGCCG
403	chr1	51301633	protein_coding	Sdpr	c	ARS	-	19	CTGGAGGTTGGAGGGGAAGGTTCGCACATGCCAGAACACTGGCCGTGCATCCACCTCGTGGAAGCCACCCCGCACCTCTTCATCTCTACCTGCTCCCTACTGTGACTGTCCAGGCCTTAATCACTGACCGTACAGTAGCCTCAATGGGATCACAGAAACAAACTGCCCAGGATCCCATTTCTATTTGCTCACTAGGTTCTATTTGCTGTAGAGTTTCTCCGGACGAGTTGCC
404	chr1	51302084	protein_coding	Sdpr	c	ARS	AAAATA,-22,-17;AAATAA,-21,-16;AATAAT,-20,-15;GATGAA,-68,-63	1328	CTATCCCCTGTGGTGCCTTGGCAGTCCTTCAGCCCTCTTCCTATGGGCAGTGGGTTGATTGGGGTAATGGGAATATAACCAATAAAGGTTCTGGTTAAAGCTGGATAATACTTATCTCTTTTTAGAATTTTAAAGAAATTCAAAACAATTTTAAACTCAAAAGGATAAAAGGCTGAAGGAATCCAGCTTGGTTATTCTCATTATAGAAACCATTGTTTGTTGTAAGGGGGCTGAAAGACGGTGCTATGGTAAGCTAATAGCACCAGGACTGCTGAGATAGAAAATTAAGATGAAAAGGTTGGAAAGTGGGAGAAATGGAGAACAAAGAATGCCAAAAATAATGATGACAAAGAGAAC
405	chr1	51302949	protein_coding	Sdpr	o	NARS	AAAAAG,-9,-4;AAAATA,-14,-9;AAATAA,-24,-19;AAATAA,-13,-8;AATAAA,-23,-18;AATAAA,-12,-7;ATAAAA,-11,-6;ATAAAC,-22,-17;ATTAAA,-27,-22	915	GGGGGTATGTCTGAAGATGTAAGAGACCCCGAACGGTCCTCGATCTCTCTACTCTTACTGGCGCAGTAGCACAAGTGATCCTACACACAGTGGTGACTAGGCAGCAGTCCTGGGCTGCACTCTGACTTTCAGAGAAGGAGTGAGGTGAATAATGGGTGTTGATGGTGTAACCTCTTCAGCTGTGTTCCTGTACTGCAATTAATGTAACCCCAAATACTGAATTGCTGAACTAACCATGCCTGTGTGAAAGAAGATTAAATAAACCAAAAATAAAAGTATATAACAATG
406	chr1	51310337	lncRNA	9330175M20Rik	i	NARS	AAAATA,-47,-42;AATATA,-45,-40;ATTAAA,-71,-66;ATTAAA,-61,-56	20	TGGGGGGGGGGTTTTGAGGTACGTTCCTGTCTTGATCAACTACGTTAGTTCCTTGTTCATGTTTTAAAGTTTTTAAATTTATTATGTTATTGTTTTTTAATTCAATTAAATGATATTAAATAGCTAGAAC
407	chr1	51342148	-	-	u	ARS	AAGAAA,-55,-50;GATGAA,-64,-59	90	TTGATGACTGAGACAGCGCTAGCTCACTCGTGCTAGTCGGTGTACTCACGAGCTGTATGTACTCGTGCTCGTACAGCTCGCTGCTCTGATGCTCGTATACCTCTGTGCTCGTACTCCCTGAGTGCTTCCGTCAGTCCCTTCGAGCTGCCTTGCAGTGCTCTCCTCTGTGGAATGAGGGCAGGAACGTCATGGGCGAGTCGCAGATAAGTTTGCTGTCCTCCAGTCCATCTTCCTCACTGACACTTCGCTGGCACCTATACACCACTACCTCTCT
408	chr1	51604954	lncRNA	Gm17767	i	NARS	AAGAAA,-52,-47	29	GAGGGAGGAGAAGGAGAAGGAGAAGGAGAAGGAGAAGGAGAAGAAGAAAGAAGAAAGAAGAAGAAGAAGAAGAAGAAGAAGAAGAAGAAGAAGAAGAAGAAGAAGAAGAAGAAGAAGAAC
409	chr1	51675903	-	-	u	ARS	AAGAAA,-98,-93;AAGAAA,-94,-89;AAGAAA,-90,-85;AAGAAA,-86,-81;AAGAAA,-82,-77;AAGAAA,-78,-73;AAGAAA,-74,-69;AAGAAA,-70,-65;AAGAAA,-63,-58;AAGAAA,-56,-51;AAGAAA,-49,-44;AAGAAA,-33,-28;AAGAAA,-29,-24;AAGAAA,-25,-20;AAGAAA,-21,-16;AAGAAA,-17,-12;AAGAAA,-13,-8;AAGAAA,-9,-4	37	AGAGAGGAGAGGAGAGAGAGAGACAGACAGAACAGAAAAAGAAAGAAAGAAAGAAAGAAAGAAGAAAGAAGAAAGAAGAAGAGAAGACAGAGAGACAGACAGACAAGAAAAAGAAAGAAAGAAAAAAAGAAAGAAAGAAAGAAAGAAC
410	chr1	51912925	protein_coding	Myo1b	i	NARS	ATTAAA,-8,-3	38	TGGGGCCGGGTTAGTGGGTGGGGCGCGACGGACCCGGTAGGATTTGCTTCGAGGATGGGTCAGAGGGCAGGGAGGATTCACGACGTTCCGAACGGCCAGCCTGGGCTGACACATTT
411	chr1	52122053	protein_coding	Stat1	i	ARS	AAAAAG,-87,-82;AATAAT,-64,-59;ATTAAA,-91,-86	48	GGGATAGGTAAAATGGAATAGTCATAAAATACCAGCTTTCCAATGCACTATAACTTGCAGATAAAGCTTTAGGAAGTGCTTGTGAGCTATCTTAATTCTAATAACTACTTGCTTGATTAAAAAAGTATCAATTTGTTCTTAGAATAATATTTACTGGATACCTAATTTGTCCGTGACATTGTTCCATCTCCCTTTCTTCAGAC
412	chr1	52155378	protein_coding	Stat1	i	ARS	AAAACA,-92,-87;AATAAA,-58,-53;AATGAA,-48,-43;ATAAAC,-57,-52;CAATAA,-59,-54	44	GTGTAAGTGAGCACGAAGACTGGCTTGTTCAGGACCGCAGGCCAGCCCCTCCCTGGCTGCGGTCCATGATTGCACTGGCTCATGGCTCATGGCTTGCTTTCCCAATGTAACTGATGTTGCCACCACAGTTGGACATTCTGGAAAGTTTGTAACTAGTCCTGGTGTCAATGCTTACTGGCATTTATTGCCATGAGATAAAAAAAAACAAACAAACAAAAAAAAAACAGCAGCCAACAACGCACCAGCCAAACTCACAATAAACAAAAATGAAACAAAGTTGTATGTGAGGACTTCCCAAACTGACACTTTGAAAAAAAAAAGCATGAAT
413	chr1	52160034	protein_coding	Stat1	c	NARS	AATAAA,-20,-15;ATAAAA,-19,-14	64	CCCTCTCCTGGATGGCCGGAGTCTTCCACTGTTTACATATGGCACAGTTCAAGTTCAACTTTAGATCCAATGCTCTATCAAACTATTAGTGGGCATCCTTCATTGTGAGTGGGAAGAAAACAACCGTGCTCCTTACTGCAGCTTCTGCCAAGGCATGGTTGCTCTCCTCCAGGGACTAGCTTTGTTGGTGGCAATGGCTACACAAAACTAAACCACCAACAGAAGTAAGACCATTTCATGAGTACTCCATCACTAAGTTAAGGTTTTGTGTCTTTGGTCATGGATTGAATAAATTGTCTTTGCACATCC
414	chr1	52160363	protein_coding	Stat1	c	NARS	ATTAAA,-21,-16	50	GGGGGAACTCACTCTGTAGATCAGGCTGGCCTGGAACTCAGAAATCCGCCTGTCTCTGCCTCCCGAGTGCTGGGATTAAAGGTGTGCACCACCAAC
415	chr1	52598758	protein_coding	Tmem194b	i	NARS	-	196	GGGGTACGGAAGACCCGCT
416	chr1	52648054	protein_coding	Tmem194b	i	ARS	-	23	GGGGTTCAGACAGTGAGGTCACCTTCAAATTGGGTTGTGCTCCAGTGTTCTGGGTCAGAGCCTGGGTTTTCCTATAGGAAACCTGGCTAGTTGTTCAGAAGAGG
417	chr1	52920863	protein_coding	Hibch	c	NARS	AAAATA,-24,-19;AAATAA,-23,-18;AATAAA,-22,-17;ATAAAG,-21,-16;ATTAAA,-86,-81	232	GTTTGTTAACCTTTTCATGATATGACAGCTGAGATCCATACACCAATGTTTATGAACCTTCCTGCAGCGTAGCAGAGCTTCTCTATGGCTGCTTGGAGTGGCCATGGCACAGACTTTGACCCACAGCACCTCAAGGGTCTAAGTTTCTACTCCCAGTCTTCATCAGAAAATGGGTTTTCGTTGGTTCCTGGTTTATAAGAAATTCTCAAGAGCTCCAGAGAAGTCTCAAGTTTATTTCTTAGTTAAATGGTAACTTTGACTTTGTTTATATACTAATTAACCAAATTATGTACAAGTTAGCAAAAATAAGACCCTGAAATTG
418	chr1	52922178	protein_coding	Hibch	p	ARS	AAATAA,-29,-24;AATAAA,-28,-23;AATAAA,-12,-7;AATATA,-34,-29;ATAAAA,-11,-6;ATAAAG,-27,-22;ATAAAT,-31,-26;TAATAA,-13,-8;TATAAA,-32,-27	56	GGTGGGCGAGGTGGTGGAGGGGTGGAGTGGTGGTGGGGTTGGAGGGAAATGAGGATATTTGAAATATAAATAAAGGAAATATCTAATAAAAATGATG
419	chr1	53061741	protein_coding	Mstn	c	NARS	AAAAAG,-27,-22;AAATAA,-18,-13;AAGAAA,-21,-16	498	GGGGGACAGCGAGATTCATTGTGGAGCAGGAGCCAATCATAGATCCTGACGACACTTGTCTCCTCTAAGTTGGAATATAAAAAGCCACTTGGAATACAGTATACAGGACTCCCTGGCGTGGCAGGTTGTCTCTCGGACGGTACATGCACTAATATTTCACTTGGCATTACTCAAAAGCAAAAAGAAGAAATAAGAACAAGGGAAC
420	chr1	53061872	protein_coding	Mstn	c	NARS	AAGAAA,-15,-10	360	CATCCCTCTATCCTTCCCCGTGTGTGCCTTCGGCCAGCTTCCTCTAAGCCTGTCCATCTTCAAGTTGGGTCGGGAAGGGTTCGGTGATGGGGGACGGTACACTGCAACATTTCAAACTTAGTTCACTTGGTACATTCAAACTCAAAGAACGAAAAAGAAAGAAATAAAGAAAGCAAAGGGAAAAAAAAAGATTGTGCTGATTTTTAAAATGATGCAAAAAACTGCAAATGTATGTTTATATTTACCTGTTCATGCTGATTGCTGCTGGCCCAGTGGATCTAAATGAGGGCAGTGAGAGAGAAGAAC
421	chr1	53066830	protein_coding	Mstn	c	NARS	AAAATA,-23,-18;AAATAA,-22,-17;AATAAA,-21,-16;AATAGA,-53,-48;ACTAAA,-65,-60;ATAAAC,-20,-15;TATGAA,-70,-65	27	GGGGTAGACCGCTGTGGGTGCTCATGAGCTTTGCATTAGGTTAGAAATTTCCCAAGTCATGGAAGGTCTTCCCTCATTCGAAACTGTGAATTCAAGCACCACAGGCTGTAGGCCTTGAGTATGCTCTAGTAACGTAAGCACAAGCTACAGTGTATGAACTAAAAGAGAGAATAGATGCAATGGTTGGCATTCAACCACC
422	chr1	53067645	protein_coding	Mstn	c	NARS	AAATAA,-94,-89;AATGAA,-49,-44;ATTAAA,-33,-28;TGTAAA,-97,-92	36	GCATACCCTACCCTTCCCTTGGTTGCTTGGCCTTGGACGATGTCAGCCGTTCTAGCCTTCATCGGTATGGGTCACGGTCGTGGGAATGGGCAATGTTATTTACTTTAAGGAAAAGAAGAATCTTTTTTTTCTAGAGGGTCAACTTTTCAGTCAACTCTAGCACAAGCGGGGAGTGACTGCTGCATCTTAAAAGGCAGCCAACAGTATTCATTTTTTAATCTAAATTTTCAAAATCACTGTCTGCCTTTATCACATGGCAATTTTGTGGTAAATAATGGAAATGACTGGTTCTATCAATATTGTAATAAAGACTCATGAATAATATATTATATAATAGTGTATAC
423	chr1	53068083	protein_coding	Mstn	o	NARS	AATGAA,-73,-68;ATAAAA,-55,-50;ATAAAT,-36,-31;ATTAAA,-32,-27;CATAAA,-56,-51;TATAAA,-37,-32	1114	CCCTGTTAGCCCTTTGGTCGAGCCTGGTCTGATCCTTCCTCCTAGGCATGGGTAGGCGCGGTGTGTGCCCCACCCATTTTTAAAAATTTAACAAAGCAATTACTAAACATACCAACATGTATCTTAAGAACTTAACGAAAATCAATCGGAATAATCTAGTAATACGCAATAACAGCTTACTTTTTATTTTATAATTTGACAATGAATACATTTCTTTTATTTACTTCAGTTTTATAAATTGGAACTTTGTTTATCAAATGTATTGTACTCATAGCTAAATGAAATTATTTCTTACATAAAAATGTGTAGAAACTATAAATTAAAGTGTTTCACATTTTTGAAAGCGAAC
424	chr1	53074733	-	-	u	NARS	AAGAAA,-21,-16;AAGAAA,-13,-8	21	CTCCGGTAAACTTCCCCTTGTGGCTGCCTTTGCGTCGTCACTCTCGTAATGGTCGGCGGATGCCGGTCGGAATCCGGGATGCCTGGGACCCAGCTGTTCGAACCCACCCTCCGCCGACCCCGAGTGCTTTCGACCAGCCTCCCGGGCCGCGAGCTTCGCGAAAAAATCCGGAAAAAACAAAAAAAAGAAAAAAAGC
425	chr1	53310242	protein_coding	Ormdl1	o	NARS	AAATAA,-47,-42;AATAAA,-24,-19;ATAAAA,-23,-18;TAATAA,-25,-20;TTTAAA,-50,-45	189	GGGGTTGTCAACCAACTTACAAATCGATTGTGGCAATACACAGAGTTAAGGGTAGCTGATCATTGTTTCATATCTCAAAGTACTGAATTTAGAAATCACTTGTTTGATACCCCCCTTTTGTATGTTTGCCTTTTCTTGTTGTCTCTTTAAATAACTGTAATTGATGCTTTAATAAAAGTTTCTTTGGTGT
426	chr1	53317465	protein_coding	Osgepl1	i	NARS	AAAATA,-22,-17;AAATAA,-21,-16;AATAAA,-20,-15;ACTAAA,-97,-92;ATAAAC,-19,-14;TTTAAA,-26,-21	32	TCGATTCGAATGCTCAGCGACAAGGCCCTGAGTATGTTTAGACAAGTGCTTTTACCACTCGATGCTGTATTCCCACCCTCCCTGTCTAATTTCTTAACATTTGTGTGATCAACCGCTGTCCCACATAGACCCAAATCCACCACTAACTCCTGAGCACTCAATTCCAACTTTATTTTAGGATTGCAAGCTATCTCCTGTCCTGGTGTGACCTCAAGTGATACTGTGTTTAAAAATAAACTCATCTTCACAAAACTG
427	chr1	53326154	protein_coding	Osgepl1	c	ARS	AATAAA,-22,-17;AATATA,-88,-83;ATAAAC,-85,-80;ATAAAC,-21,-16;CAATAA,-23,-18;TATAAA,-86,-81	179	GGCTTAGGGCGTTTTACATGATGTATGAAGACATCCGATAATGAACCAAAATGTCCTCTTGGGAGTAAGATCATAATCCAGAGAAAGTTGCAGAAGCTGCCAATAAAAGTATCCGCGATTAAAATGGCACTTGATTTGTGACTTTAAAGGTCTCTACAGCAATAACTACAATGCAATTCAATCCATATAACTCTGGAAGAAAATCTATTCAGTATTAATATAAACAAACTTCCCATTCGAACAAACAACAAATTCCATCCCCTGAAGATGCTGTATATTTACCACAATAAAACAATATGTTTTGG
428	chr1	53326344	protein_coding	Osgepl1	o	NARS	AAAAAG,-18,-13;AAAATA,-25,-20;AAATAA,-24,-19;AATAAA,-23,-18;ATAAAA,-22,-17;GATGAA,-41,-36;GATGAA,-29,-24	17	GGGGCTTGGGCGTTTTTACATGATGTAGAAGACAATCCCGATAATGAAACCAAAATGTCCCTCTTTTTGGGAGTAAGACCAATAAATTCCCAAGAGAAAGTTTTTTGCCAGAAAAAGGCTCGACCTAAAGTAAATATCCGCCCGACTAAATTAAAGCGACATTCATTTATTGTGACTTTAAAGGGTCTCTACAGGCAAAATAACTGACATGCAAAATTCAAATTCCATATGAAACTCTGGGAAAGAAAATCTATTCAGTATTAATATAAACAACTTCCACTTCGAACAAAACAACAAATTCCATCCCCCCCTGAAGATGCTGTATATTTACCACAATAAACAATATGTTTGC
429	chr1	53363853	-	-	u	NARS	AATGAA,-12,-7	22	GTCTATGGATGGGTCGAGGGGCTAGTCGGAGTATGGAATGAACGACAAAAGGAGTTAGAATGAACAGAGT
430	chr1	54314866	protein_coding	Ccdc150	i	NARS	AAAAAG,-45,-40;AATAAT,-64,-59;CAATAA,-55,-50;TAATAA,-65,-60;TTTAAA,-48,-43	25	ACTTCATCCTGCTGTAGAGCCTCTAGTCTGGCAGTTCCCGGCACGCACGAGCGTCCTCCTGACTTCGGTCGATGGCTTGCATGCTCTCTAGCTGGCAGTCGGGTGATAGGGAGATGGGCTGTCGTGTTCTAAACAATTTTATTGATTGGGGAATGCACAATTTTTTAATATGCAATAAGTTTAAACTG
431	chr1	54393807	-	-	u	NARS	AAAAAG,-91,-86;AAAAAG,-62,-57;AAGAAA,-88,-83;AAGAAA,-59,-54	173	GGGGGGGACCACCAGGTTGCCTAAGGAGGGGTGAACCGGCCCAGGTCGGAAACGGAGCAGGTCAAAACTCCCGTGCTGATCAGTAGTGGGATCGCGCCTGTGAATAGCCACTGCACTCCAGCCTGGGCAACATAGCGACCGACCCGTCTCATAAAAAAAATAAAAAAAAAAAAAAGAAAAAAAAAAAAAAGAAAAAAAAAAAAAAAGAAAAAAAAAAAACAC
432	chr1	54661753	protein_coding	Ankrd44	i	NARS	-	25	GGGGGTCACAAGGGTTTGT
433	chr1	55063856	protein_coding	Coq10b	i	ARS	AAGAAA,-9,-4	20	GGGGGTCTTTTTATGTTGACCAGGTTTGTTCTTCTGCCTCAGACTCTGGAGTAGTTCTTTATACTATTGGAACTTAATACACACGTGTGCACGTGCACACACACACATATACACAGAGAGAGAGAGAGACAGACAGACAGACAGACAGACAGACAGAGACACACACAGAGACAGAGACAGACAGAGAGAGAG
434	chr1	55064569	protein_coding	Coq10b	i	ARS	AGTAAA,-69,-64;ATAAAG,-21,-16;TATAAA,-22,-17	89	GGGCACCAGATAGATCATCTGGCCCCACAGAAGAGAGAAAATGGTTTTCACTTTTTGCCCCTGTTAAAAACAGGACATGGGTAGCACATGCCTGCAATCCTAACAGTAAAGCGGCTTAGACAAGTGGATTCTAAATGTGAGGCTAGCTGGCTATAAAGCAAGCCTATCTTAAAAAGAAAGAAC
435	chr1	55067112	pseudogene	Gm17971	o	ARS	AAAATA,-26,-21;AAATAA,-25,-20;AAGAAA,-30,-25;AATAAA,-24,-19;AATGAA,-20,-15;ATAAAT,-23,-18	86	GGGCACCAAGTCACCTTATCAGGCAATTTCGCGGATCATCTTGTGAAACCCCACACCAGAGTCTCTGGTCAGGAGGACCCAGGGCTCCAGCTGTGGCTCACCGACATAAGGTTTTATATGAGAAAATTAAAGAATAGTCTGCCTG
436	chr1	55071060	protein_coding	Coq10b	i	ARS	AAAAAG,-52,-47;AAAATA,-58,-53;AAATAA,-57,-52;AATAAA,-56,-51;ATAAAA,-55,-50	78	GGGCAAGGTTAGCATGGTCCACACAGGGAATTCCAGGGAAGCTAAGGCAACACAGTGAAACCCTGTCTCAAACAAACAAACAAACAAAATTATTTAACAATGAAAGCTAGAAGCCATTCCTCATGGTGTAGGCCTGTAATCCCAACTACTGGGGAAGTTAAAGCAAGAAGGAGTTCAGTGCCTGCACTCAGTGACTTTGAACCTAGCCTAGACAACTTAGTGAGACCCTATCTCAAAATAAAAAAGTTGAGAGCTTGCCCAGTGTGTGAAAAGTCCCAATATCAAGAGCAAC
437	chr1	55072281	protein_coding	Coq10b	c	NARS	AATAAT,-41,-36;ATTAAA,-23,-18;TTTAAA,-10,-5	131	CAGTGTGACTCTAAGTATCATGTACATTGCAGGCTCCGACCACCTTTGTAATAACGGATGTCATCACTGTTGCTAGGATAACCACATTCCCTCGTTTGAGTGTACAGAATGAACAAGTCTTTAATTCTCACCTTACATGAAAAGGTTAGCTGTAGATACATGTGTGTTATATTAACATATCATGTTAAGTTATTAGGTTCAGAGTATTTGTAACTTATTGTTATTCGGCAATGCCATATGGCTTAGGGTATTTGAATAATCATATATTTACCATTAAAACTGTGATTTAAAGT
438	chr1	55072703	protein_coding	Coq10b	o	NARS	AATAAA,-33,-28;AATAAT,-99,-94;ATAAAG,-32,-27;CAATAA,-100,-95;TAATAA,-34,-29;TTTAAA,-75,-70	976	CCCCTTAATTCCCCCCCCTTGGTTGGTTGGCCCCTTTTGGGGCCAAGGTTCCTTCCAAGGCCCCTTCCTTCCTTAATTGGGGGGTCCAAGGTTCCGGGGTTGGAATTGGGGGGCCTTGGCCCCAACCTTGGTTAAGGGGCCAAACCAAGGAATTAAAAGGTTAAAGGTTAAGGTTTTAAATTTTTGGTTCCTTCCCAAGCCACCCAACCACCAAAGGGCATTTTTCTATTTTTAATTTGTTGGCAATAATTTCCACCTTTTTCCAAATAAATAATTTCTTGAACCTGAATGTTTTAATTTTTTCAAAAACCAACAAATCAAGTAGAAAGGCTGAAGTCAATGACTTAATAAAGTTAAATTGTTTATTTTTGTAC
439	chr1	55075703	-	-	u	ARS	AAAAAG,-10,-5;AATAGA,-83,-78	81	GGGGTGCTGGGATTATAGGTCTGAACCACACACCTGATTTATGCAGCAGAGGGTGCAGGGCATGCCATTCTGCCAATAGAGTTAAAGGAATTCTAATCAGCACTTGAGAGGAAGATCTAACCAGCGAGGGCTACATATAAGACACTCAAAAAGG
440	chr1	55089210	protein_coding	Hspe1	e	NARS	-	22	CGGGGGGCGTAGAGTCATGGGCTGGACCAAGGCTTTTTAGGAAGTTTTTCCTTCCGCTCCTTTGACAGAGTTATTTGGTTGAAAGGAGATGCTCGCCGAAACTGTAACCAAAGGATGGCACTTAGTGCTTCCCATGAAAAGTCTCAAGGAAAAGTGTTGTCAAGCAACGGTCGTGGCATGAATGGGTCAGAGGG
441	chr1	55091240	protein_coding	Hspe1	o	NARS	AAATAA,-53,-48;AATAAA,-27,-22;AATAAT,-52,-47;ATAAAC,-26,-21;TAATAA,-28,-23;TGTAAA,-56,-51	1079	CGGGTTAACGGGTAAAGGGCTTGGGTTAAAACCAAATTCCCGGGAATTCGGGAAATTGGGCCCTCCAAAGGAAACCGGGTAACCGGTTAAAGGCTGGTACCAATCGGGAATTCCGGATGGCTTAGACTAGGGGTAGTTACTAGATGACAGGTATTATTTCTTATTTAGAGATAGTGACATTCTTGGAAAGTATGTCGACTGAAATCACTGTTGAAATGGTGTCACGTGAAGCTGCCATTCCACTGATGTCTGAACTATTTCATCATGTAAATAATTTCCATGCCTCCCTTTTATAATAAACAGATGATGCCTAAACTGACAGCCATTGTCTCTGACCTTTAGTTTCACTGTACTGTTACAAACATTTCCAAATAAATGATGTAAATGAG
442	chr1	55146041	protein_coding	Mob4	i	ARS	-	23	GGGGGTGATCGAAAAATAGTGTCCATTGCCAGGCGGTGGTAGGCGGCACCGCCTTTTAATCCCAGCACTTGGGAGGCAGACGCAGGTGGATTTCTGAGTTCGAGGCCAGCCTGGTCTCACAAAGTGAAGTTCCAGGACCAGCCAGGGCTATACAGAGAAACCCTGTCTCCGGGGAC
443	chr1	55152986	protein_coding	Mob4	c	NARS	AATACA,-29,-24;TTTAAA,-40,-35	38	CGCAACTGACAATGGATTTTTCTTTGTGCAGCTCATAAAATCCAAAAGAGTGTCCTGCCATAGATTTATACAAGACACACACTGATGGTGCTGCATGTCTTCTGAATAGCAATTAAATATTTTTCCCCAGCAGGGTTTAGCATAAAAGAATCATCTGTAGCAAAACTAGGATCAGTGTGCCGTAGGATTTATAGAATATTTTCACATGCCTATTTTCATCACCGGTCAGATATTTGATGAATATGAAAATGAAACATTTTTATGTCATCGGTTTACCAAATTTGTGATGAAATATAATCT
444	chr1	55153076	protein_coding	Mob4	c	NARS	AATAAA,-25,-20;ATAAAA,-24,-19;TAATAA,-26,-21;TTTAAA,-64,-59	292	GGGGGAAAGTGAAGCATGAAGGAATCACGTAGAACAATGTACTGATCACATAATTAAACAATGATGTACTGTTATATATATACTATTTAGACATCCAATCAATCATGTAATCCATTATTTATTAAGGTCTTATGGTTTTAGTTATAGGTTTCGTATTGCTTAATGGTAGTTGTCCTTTAAATTGGGAAATTAACATTTTAAGTATTCATGAGCTGTATATTCACTGGTGGTGGCACTCATGTTTTTAAATCAGTTTAGTATTATCTGTTGATAATGCCTGTTAATAAAAGACTTTACAGTTGGTAAC
445	chr1	55153788	protein_coding	Mob4	c	NARS	AAAATA,-87,-82;AATAGA,-13,-8;AATATA,-75,-70;ATTAAA,-17,-12;TATGAA,-7,-2	33	GGGGAAGTACACTAGTCAGGAATTTATTTACCGAACTATAGTTAGTGATGGGCGCTTCCCTATTTATATTGTATTAATTGCTTACAAAGCATACCTCATACTAGCAGTGATGTTACACTACAGGAAAACTGTACTGTACAGGAAAACTGTACTGCCTACCTTTGATTTTTGAAATTGTTGTAACTACTTTAGAAAATAGTCCTTAAATATAGTTTAGACTTTTCCTTTTATGTTAATATTAATCTTTTCACCTAACCCTAGGCAGCATTAAATAGATATG
446	chr1	55154090	protein_coding	Mob4	c	ARS	-	148	GTTGGGATTAGAATATGAAAGATAGTATTTAATTTTTATTTTCCTCCTTAAAATGCTTATTATTTGAATTATTATGCAACGATGTTAATACTAATTTTACAATAATTCACATGGTTAAGTGGTGTTTAGATTAAGTTGGTCATTACTTTGATTTTCTTATTTCATCGTCTTTAAGAATTTTAAGTGCAGGCCGGGCGTCGGTGGCTGCACGCCTTTTAAGTCCCAGCATCTTGGGAGGCTCAGGAGGCAAGGTGGGATTTCTGAGTTTGAAGGCCAGCCTGGTCTTCACGAAAGTGAGTTCCCAGGGACAGCCAGGCTACACAGAACGAACCTGTCTCAAC
447	chr1	55154635	protein_coding	Mob4	c	NARS	AAATAA,-27,-22;AATAAA,-26,-21;AATAGA,-96,-91;ATAAAC,-25,-20;CATGAA,-54,-49;TTTAAA,-30,-25	33	GGGGAAGAAATGATTGTATTGTATTATAAGACAAGTATACACAGACAATTGGGAATGACAGCACACTGAGAGTGTGTGTAGAGTTGACGCCTGTCAGAGCCTGTGCTGTGCCAGTGGTCACGGTCATCACTGTACCTGAGCCCACAGTTATCTTCTAAGAAGTTTATGTTTGCAGTGAATAGAACATTGACTGAAATTAGGTGTTTATATTACTGTCACCATGAATCATTGGGGTTAGTAATTTTTAAATAAACCTGGTAAATATC
448	chr1	55154902	protein_coding	Mob4	o	NARS	AAAATA,-84,-79;AAATAA,-83,-78;AATAAA,-82,-77;ATAAAG,-81,-76;ATAAAT,-19,-14;CATAAA,-20,-15	747	GTAACATTGACTGAAATTAGGTTGTTTATATTACTGTCACCATGAATCATTGGGTTAGTAATTTTTAATAAACCTGGTAAATATCCGAGTAGACAACCTATTACTAAGTTCATAAATTTATACCTAGTGTAGCAATGTTGCTGTTCTCTAGTTGGAGTCTCACGGTGGGTTTCTGTCATCTGACTGTTTCTCAGGGGACAGTTACGGTAGTGATTTGGGTTGTGGGTGTGACTGAGTTAATTGGAACACTTTGTGAATATATGGCTTAGTGTTAACAGGAAAATAAGTATGGTTTTCTTTTATACTT
449	chr1	55235622	misc_RNA	Gm10561	p	NARS	AATAAA,-23,-18;ATAAAC,-22,-17;TAATAA,-24,-19	28	GGGGGGGTCGGATGGCCTTCCCCTTATAAGCCACGGTCTCTTAATAAACTCGATGGGCCTTGATCAGG
450	chr1	55239123	protein_coding	Mars2	c	NARS	AGTAAA,-99,-94;AGTAAA,-64,-59;ATAAAC,-25,-20;CATAAA,-26,-21;TATGAA,-11,-6	46	GGGGGGAGAAAGTTGGGACCTGACACTGGGCTTTGTTTCCTAGACTGGACCAATCTAGGACTCGGCTAGTGAAAGCCCACAGGACCTAGGAACTCAGCTCTTACTGACTGGTAGTAAAAGATCAAATGTATTCTTTTTGCGTTTTAAGTAAAGTCATGCTTAAAGAGTATGTATCAAATGAGCACATAAACTATGTCCTTATGAACAGAACG
451	chr1	55240052	protein_coding	Mars2	c	NARS	ATTAAA,-23,-18	22	GGGGAGACAAGCTTTCACTATGTAATTTGTTATCATCAGTCTCTTGCTTCCACTTTTCAGGTGTTGGGATTACAGGGTATGCCACCATGCCTGCCTTTTAACTTATTAAAGTGTGGTTCTAAGTAAC
452	chr1	55251707	protein_coding	Boll	i	ARS	AATAAA,-13,-8;AATAAT,-16,-11;ATAAAT,-12,-7;TAATAA,-17,-12;TAATAA,-14,-9	31	GGGAAGTATGGGCTGGTGAGATGGTTAAGCGGGTAAGAGCATTGAAGGTCCCTGAAGTTCAACTCCCAGCAACCCATCGACGGTGGCTCATAACCACCCGTAATGAGATCTACGGCCCTCGTTCTGGTGTGTGTCCGAAAGTCAACTCACAGTGTACTTATAATAATTAATCTAAAAAAGAAC
453	chr1	55334161	protein_coding	Boll	i	NARS	AAAACA,-49,-44;AATAAA,-71,-66;AATACA,-67,-62;ATAAAT,-70,-65;ATTAAA,-94,-89;TAATAA,-72,-67	27	ACGAGTTCGTGACTGACGTCGAGCGCTCGAGAGTACTGAGCTGCATCGGTGAGCTCGTGAGCGCTGTGAGCTGGCGTAACGCTGGTCATAGGAGGGTCGAAGTGTGAGAGAGTGAGAGAGAGAGAGAGGAGAGGAGAGAGGAGAGGAAGAGGAAGAGAAGAAGAAGAAGAAGAAGAAGAAGAAGAAGAAGAAGGAAGAAGAAGAAGAAGAAAGAAGAAGAAGAAAGAAGAAAGAAAGAAC
454	chr1	55335899	pseudogene	Gm8292	o	ARS	AAAAAG,-18,-13;ACTAAA,-21,-16	1181	CGAAGAACCGACCTCGGGCTTTTGGGTATTGAATCCTTATGATTTCTTTTACGAATTATGCCAAAAGAAGGAAAGTTGAAGCCCGTAAAACCAACCAGGACCTTGGGCAAAGGAACAATGGGACCTTTAATTGAGAAAGAAAAAAGACCTCCCGAAAAACGCGAAAAGGAAACGGACAAGAACAGAAATGAAGCAAGGTCAAGGGCACGGCGAAGGCCAAGTTGGTGCTGGCAAAAGAAGTGAGTGGAGATTGGATACAGCCAAAGGAGTAGATCTGCGGTGACTTGATGTTTGCTGTGATGTGCAGATTTCTGAGAGGACAAATAAACTAAAAGCTCCAC
455	chr1	55423907	protein_coding	Plcl1	i	ARS	AAAACA,-58,-53;AAAACA,-14,-9	172	CGTCGCTTGCTGTAGCTGCGTCACGCTCTATCGCTAGGGTCGTGAGGTCATGCTACCACATAAACCAGATACAACTGAATCTAATAGAGAAGAAGTGGTGGCTGGTGGTGGTGTGGCACACACCTTTAATCCCAGCACTTGTGAGACAGAGGCAGGTTGGATTTTGAGTTTGAGGCCAGCATGGTCTACAAAGTGGGTTCCAGGACAGCCAGGACTATACAGAGAAGCCCTGTCTCAAAACAACAACAACAACAACAACAAACAACAACAACAACAACAAACAAAACACACAG
456	chr1	55426956	protein_coding	Plcl1	i	ARS	TGTAAA,-6,-1	65	GGGAAGCTTGTTGATAAGAAATTGTGTACAGGGGTCAGGGATGCAGTTTAGTTGGGAAAGTGCTTGCCCTGGGTTTGAAGCACTGTGTTAACAGGATGTAGTAGGCTACACATGTAATCTTAACACTCAGGAGATGGAGGCTAGTGAATTGGGAGTTCAAGGTTACGCTTGGCCACATCGATAATTTGAAGCCAGTCTGGACCTGTGT
457	chr1	55511866	protein_coding	Plcl1	i	NARS	AATGAA,-6,-1;ATTAAA,-65,-60	38	GGGACACTGACAAATACCAACTCCAGCTTCCTGTTACAGGAGCATTAAATCCCCATTTGCTTACTAAGCCAATCTGTCTGATGCTTGACCATTTCTCCAACAAATGAAC
458	chr1	55603716	protein_coding	Plcl1	i	ARS	-	42	GGGGGACTAGAGGCTTAGGTTGAAATTCCTGGCATGCGACCAATTCTGCATTTTGACAGATTGGCTTAAAGATGTAGACTAGTTGCTGTAAATTTGTCATTGAACATGAAGAGCTCTGACAGG
459	chr1	55610964	protein_coding	Plcl1	i	NARS	AAAAAG,-18,-13;AAGAAA,-15,-10;AAGAAA,-7,-2;ATAAAA,-43,-38;TATAAA,-44,-39	24	GGGTATAATGAGAGATGCTGGTTATCTTAAAACATTTGAAGGTAATTGCTTTTAACACCATAGATGGTGATCGTTACACTGAGGTCCCACTAGCTAGGTACCACGCAGGATTTGAAAGTTAGTTTTATAAAACTACCGTTCAAACGACTTAAAAAACGAAGG
460	chr1	55735233	protein_coding	Plcl1	i	ARS	AAGAAA,-8,-3	19	GGGCACGTTGAGGTTTGCATTTTGAGTCTGCTCCTTATATGTGTTCCTACTGAAGAATTCTTTCTGTTTTCCCAGTTCCATAAAATGAATGCCGTGGACACAGACGCCTTGGAGATTTTCACTTTAACATGCATTGAATGTGGATGCAGTGCGGGCCAATCTGCATGTGCTCCAAGCACAAGAAC
461	chr1	55751610	protein_coding	Plcl1	c	NARS	ATAAAC,-29,-24;CATAAA,-30,-25	22	GGGGACTGAGTAAAGGCCCTGGGCAGGTGGCTCAGAGGCCAAGGGCAAGCGCAGCTTGGAAGCGATAGAGGAGAAAGAAAGTAGTGAGGAGAACGGGAAGCTGTGAGCTGGGCAGTGCGCATGACCTCGTCGAGCACCGCGGCTTCTCATTCTTGTCTTTTTGTTTTGTTTTTACATTCTTCAGATGTTCACAGAAATGATCCCCCCCCCGTGGGGTGTTGTACATAAACATATATTTTCACAGTGTC
462	chr1	55752957	protein_coding	Plcl1	c	NARS	AAAACA,-10,-5;AGTAAA,-23,-18	88	GGCGAGAATAAATGTTCTATGGTTATGGAAGATATATTTATTTAAACATTGCTTTTTATTTTAGAAAGCTTCGTTAATTTAATTTGATTAACAATATGCTAATTGGGGGACCTGAGAAGATAGAACTTGAACTTATCATCTCTACAGCTACGCGTTATGCTACTCCTCTTATGCTCGACGCTGTCTGCTTGCACATTACGAAGAGTGAAGATGCTGGAAGAACAG
463	chr1	55754099	protein_coding	Plcl1	c	NARS	AAAACA,-67,-62;AAAACA,-42,-37;AAAATA,-89,-84;AAAATA,-25,-20;AAAATA,-19,-14;AAATAA,-24,-19;AAATAA,-18,-13;AATAAA,-23,-18;AATATA,-87,-82;ATAAAA,-27,-22;ATAAAA,-22,-17;ATAAAA,-11,-6;GATAAA,-12,-7;TATAAA,-28,-23	21	TGGCTCTCTGTCTCCACAAAAATATATTGGTCTTTCTTCTGAAACATTAATGATATTGAAGTTCAAAACAGCAATCTATAAATAAAATAAGGATAAATCATCTCAT
464	chr1	57385423	protein_coding	1700066M21Rik	o	NARS	AATAAT,-14,-9;ATTAAA,-23,-18;CATGAA,-40,-35;TAATAA,-15,-10;TGTAAA,-97,-92	85	GGCACCTCTGCAGACAGTGTTAAGTACCACAGATGCTAAGGAGTGGAAATGATCGAGTTGACCCTCACACAGGTATTTCTGTTTAGTACTTCAGAGTGGTCCCTTTCTTTCATCTGTTTTAAAATTGTATATGCTAAATTTTTTATGGTAAACATGCATTCTACTTGATCGTGCCTTTGTAAAGAGTCACTGAGAGAAGTGGTCCTACAAATGTGAGCATTGTTACCACTACAGCATGAATGTATAATTATATTAAAGATAATAATCCACAG
465	chr1	57411741	protein_coding	9430016H08Rik	c	NARS	AAAATA,-67,-62;AAGAAA,-98,-93;AATAAA,-84,-79;AATAAA,-45,-40;AATGAA,-49,-44;ATAAAC,-83,-78;ATAAAC,-44,-39;ATTAAA,-7,-2;TAATAA,-85,-80;TTTAAA,-70,-65;TTTAAA,-60,-55	22	GGGAACATTTGAAATGTAAATGAAGAAAAATATCTAATTAAAAAAAAAAAAAAAGAAAAAAATTTCCCATAAATAAAACATCACTTTTTTTAAAAATACTTTTAAAAAACTGAATGAATAAACTGCTTCTTTTCCCAACTCAGGTGCTACAGATATT
466	chr1	57415907	protein_coding	9430016H08Rik	c	NARS	AAAACA,-16,-11;AATAAA,-19,-14;AATACA,-24,-19;ATAAAA,-18,-13;CAATAA,-20,-15	17	GGGCAAGGAGTAAAGCCTGATTGGACGATTGCGCGGATTGAACACTCCAAGTTACTAGAATAATCTTTCTTGGAAAAAAAATCAGGGCGTGAACTCTTAATAATGCTGTGAAAACTAAGGAAGACAAGTTTCTGGATGATTTGATTTTAACTTAATTAAGTCTGTGGATTACTTTTGTATTTGAATTTGGAATACTCAGTAATTATTGACCTAATACAAATAAAACTATTCCAC
467	chr1	57417949	protein_coding	9430016H08Rik	p	NARS	AAAATA,-22,-17;AAATAA,-21,-16;AATAAA,-20,-15;ATAAAC,-19,-14	41	GGGGTCTAAACACTTATCCCCACGTCAATACATTTGGAAGGTATGAACAAGGGAGATGCCGAACCTTAGAGGAAGGTCCATCCACCTGGACCGGCTCTTGACGGAAGTTTTCCTTGAACATCATTTCCCAACCTTCTGGCTCTCTCCTCCTTTTCATGGTTTTGAAAATTGAGTCTCTCAGCTTTCTTGCTCTGGCTGTCCTTCTTGTTCCTTTCCCTCTCCCACACACATTACCATTATTGGACTCCCTCTTGAAACTGTAAGCCAAAATAAAACTCTTATAAGC
468	chr1	57497621	-	-	u	NARS	AAAAAG,-33,-28;AGTAAA,-60,-55	25	GGGGACATAAGTCAGGTATCACACACTGAATCCATAGGTGTGTGAGGCGAACCAGGGGAACTGAAACATCTAAGTACCCTGAGGAAAAGAAATCAACCGAGATTCCCTTAGTAGTGGCGAGACGAACGGGGACTAGCCCTTAAGCTTCTTTGACTTTAATAGAAACGCTCTGGAAAGTGC
469	chr1	57915821	protein_coding	Spats2l	i	ARS	AAAAAG,-90,-85;AAAATA,-39,-34;AAATAA,-38,-33;AATAAT,-37,-32;AATAGA,-66,-61;AATATA,-34,-29;ATAAAA,-48,-43;TATAAA,-49,-44;TATGAA,-70,-65	23	GGGGCTTGGCCTTCCGTTGAAGTCTTCTACCTTCCCTCCTTGGAGGGGTGAGGAGGAGGACGGCAGTCTGAG
470	chr1	57946968	protein_coding	Spats2l	c	NARS	AAAATA,-20,-15;AATATA,-73,-68;AATATA,-63,-58;ATAAAC,-52,-47;ATAAAT,-66,-61;ATTAAA,-23,-18;TATAAA,-67,-62;TATAAA,-53,-48	55	CGGTGAGCTGACTCCGTGGCTGAGACCGTAGGCTCAGTTCAGCAACCTTCTGTTGTACGCTGTCACCCTATTGGTTGTCTTTAGTAGAGTTAATGTTGAACAAGGAACTCTTGGTCAGACAAACGTGATCAGCTGAACACGTGTGCCTTTTGTAGAGTTTAACATCTGGTGTTTTCTGAAATATATATAATATATACTCTATAACATATATTGTCTTATTTGAACAAATTAAATATGCTGCACTTG
471	chr1	58070883	protein_coding	Aox1	i	ARS	ACTAAA,-28,-23	54	CAACCGGGGTGGTCTTGGGGGTTGTAGGAAGGACCTAAACAAAAGGTAGTAAGAGATTGGGTTTTGGAAGGGGAAATGGTTGAAGAATAGTTGGGCAGGCAGGTGGGATAGCACAACCAGTCTATCTCTGCAGCTCTGACTTGTTAGTCTCTCTTGCTTTGGCAGGTACACAGTGGGTACCCATAAGATATTCCATGTAGCAAATACCACAGATACTCCTTTAATATTCTTTCATGCAAATCTTAATACCCATGGGACATGGATCATATGATGCCTACAGAATTTTGGCAACTAAACAACTACAACAACAACATC
472	chr1	58102118	protein_coding	Aox1	i	ARS	AAAAAG,-13,-8;AAAATA,-18,-13;AAATAA,-17,-12;AAGAAA,-10,-5;AATAAA,-16,-11;AATACA,-47,-42;ATAAAA,-20,-15;ATAAAA,-15,-10;ATAAAT,-50,-45;CATAAA,-51,-46;CATAAA,-21,-16	189	GGTGGTAAGAGTATTTGTGTGGGGGCTGGAGCATGACTTGGTGGTTAGGTACACTTGTTGCTCTTGCAGATGACCAAGTTAGTTCCTAGTACCACAGTATCGTGGCCTACAGGCCATCTTGGTGAGCTTCCAGGTTTCAATGGATTATGAGTCAGTTCTTCTGGGCCTTCTGTGGGGTGACCGAAACATGCGACAGTAGAGCCCCATAAATACATGTTAGGCAAATACTCATCCACATAAAATAAAAAGAAAGGAAGAAAGAAAGAAAGGAAG
473	chr1	58102717	protein_coding	Aox1	i	ARS	AAGAAA,-6,-1;ATAAAC,-93,-88;CATAAA,-94,-89	50	GGGGACAATAGGTCAGGGATTATGTGTAACTCTTTTGCCTTGTTTCCTGATTTGTGGGCTAGAAAACTGACTTCGAGGTTCTGAG
474	chr1	58106416	protein_coding	Aox1	o	NARS	ATAAAT,-36,-31;ATTAAA,-25,-20;TATAAA,-37,-32;TTTAAA,-8,-3	93	GGCAGCCCAGAATCATCTACAGCACTGCTTTACATGAAGCCGACTCGGAAGATTTCTCTTTACGGATACTCCATGGATATCACCTGACGCAATTATTAAATCATATGATTAAAGTTGCCACAAATATTTAATCGTTTGCTCTAAGTGGTTCAATTATTATCTGTCCCTTGGAATCGTCAGCTAACTGACTCATATGACACCTGAGCAATTATAAATCATATATTAAATTGCACAAATATTT
475	chr1	58379501	protein_coding	Aox2	p	NARS	AAAATA,-24,-19;AAAATA,-11,-6;AAATAA,-23,-18;AATAAA,-22,-17;AGTAAA,-16,-11;AGTAAA,-6,-1;ATAAAA,-21,-16	50	GGGCAGGGAGTAAAATGAATCACAGTTGTTTTCAGCTTTTGTATTGTGGTTTTAAGATACTTAGGGAAATTAAAAAATGTAGGGTCGGTGATGGAGGGATTTGCCCCAGAACGTGCTATGCCAGTCCTGAGTTTGAACCCCAGCACAACAAAAATAAAGTAAAAATAGT
476	chr1	58396842	protein_coding	Bzw1	i	ARS	-	44	GGCCCCTAAAACTTTGAGTAGTGGTGGCAAATTAGCTAGAGAAGCAAAAACTTGTCTCAAAACAAATAGATCTGGGTAGTGGTGTCACACACCTTTAATCCCAGCACCCAGGAGGCAAAGGCAGGGGGATCTCTGAGTTCAAGGCTGGCCTGGTCCACATAGTGAGTTCTAGAACTCTGTCTGGG
477	chr1	58399706	protein_coding	Bzw1	i	ARS	AAAATA,-72,-67;AAAATA,-57,-52;AAATAA,-71,-66;AAATAA,-56,-51;AAGAAA,-27,-22;AATAAT,-55,-50;AATGAA,-18,-13;GATGAA,-65,-60	20	TGGGCACTGTAATTAAGAAAAAAATGAACATATTGAAGAAC
478	chr1	58406549	protein_coding	Bzw1	c	NARS	AAAAAG,-39,-34;AAAATA,-20,-15;AAATAA,-19,-14;AATAAA,-18,-13;ATAAAG,-17,-12;TTTAAA,-23,-18	67	GGCACTGTAGCAAAACATTGGTGGGTGGGGTGAATTTGTAAAATGAATGACTTTGATAAAGTTTTATGCACAGGCAAATGTATTCATTAGATTCTGTGTAGTGATCTGCTTTCCCTTTGTAATTTGTAGTCCTAAAAGAATTTTATTTTTTTTAAAATAAAGTCACTACTTGCCTGAC
479	chr1	58407356	protein_coding	Bzw1	o	NARS	AATAAA,-26,-21;AATATA,-16,-11;ATAAAT,-25,-20;CAATAA,-27,-22	425	TTGGATAACTGTTGATTGAATTCCTAACTTGGTGTCAGTTTCTAAGGCCTTTAGTGTCTTGGATATTCTACTGTGTGTTTAGAACTGTTAAGTGTCACCTTATTCTGGGATATGTCCTAGAAATATTCTGTTCTTATAAATTTCAGATACCAAATGCCACATACTTTACTCAGCATAATGATTGATGGTGAGGGGGAAATGCATGTGACCAAGTAATTAACTTATTAACAGTGTTCAAGCTTTTCCATTATCCAAACCCCCATGAAACCTTTCCCCTAATAGCACCCCAATAAATTTTAATATAGAT
480	chr1	58461527	protein_coding	Nif3l1	c	NARS	ATTAAA,-23,-18;TGTAAA,-35,-30	124	CTGAAGCTTCAAGAATGCTGGGTCTACACTTGAGAATAGAGTTAACATTATCCTGTCTGACAGTACAGGGACCCTCTCCGTGCTGGTTTAAATCGAGACGTCAACGGACACCAGTGATGACCAGAAGTCACCGAGAATTCACCTGGATTGAAACGGCTAGTGACGGAGTTGGTGTTCCTACCCTCTGCATAGCTGGTAATTGGACTTCTCATTTCAGTTCACGACTCTGCTCAACAAAAGGCCATAGCTCATTCGGTAAAACTGTCTGTAAAGAGTACATAAGGCAAACCTTCTCT
481	chr1	58462277	protein_coding	Nif3l1	o	NARS	AAAAAG,-8,-3;AAATAA,-21,-16;AATAAA,-20,-15;ATAAAC,-19,-14;ATTAAA,-24,-19;TGTAAA,-54,-49	271	GGGCTGCAGTCACTGTACAAGCCAGACCCAGAAAGAAACTGGGGTGCCCGGGGGGAAGGGGTGGCTGGAGAGATGGCTCAGCAGTTAAGGGCACTGACTGCTCTTCCATAGTCCTGAGTTCAATTCCCAGCAACCACATGTAATGGGATCCAATGCCCTCTTCTAGTGTGTGTAAAGACAGTTTACAATGTATTCACATACATTAAATAACCTTAAAAAAGG
482	chr1	58505284	lncRNA	Gm15834	c	ARS	-	24	GGGGATCTCTGGAGAGACAAGTGTGTGCTAGCTGTCTGGAAGTTAAGGGCAGCGTCCCCGGTTGTACGGTTGGTTGGTGTTTTATGTCAATCTTAATATTGTTAGTCTAGCTGCTCTGAGG
483	chr1	58591178	protein_coding	Ndufb3	e	NARS	CATGAA,-68,-63;CATGAA,-56,-51	27	GGGGGCTGTAAGGTTGATATTGAGTGTCCGGAGGTCAGATTGCTGTCAGACATGGCTGCTGGACATGGACATGAACATGGACATGAACATGGACATGCATGGTAAATGGAACTTCCAGATTACAGACAGTGGAAAATTGAAGGGACGCCATTAGAAACGGTGC
484	chr1	58595537	protein_coding	Ndufb3	i	NARS	TTTAAA,-57,-52	26	GGGAACCACAGAGAAAACAATGTTCCCAACACAGTGGTTCGTGTCTTCAATCCCAGCACTTGGGATACAGAGGCAAGGAGATGGTTGTGAGGCCAGCCTGTTCTATATTATGAGTTCAAGGACAGCCAGAGCTATGTAACAGGACTGTATTTAAAAAACGAGACAAAGCAAAACCCTACAAACAAAAAATCACCACCAGAC
485	chr1	58595925	protein_coding	Ndufb3	o	ARS	AAAATA,-90,-85;AAATAA,-89,-84;AAGAAA,-14,-9;AATAAA,-22,-17;ATAAAA,-93,-88;ATAAAG,-21,-16;CATAAA,-94,-89;TAATAA,-23,-18	2349	GGGGTAACCCCCGTTTAAAAGGGGGGCCCCCTTTTGGGGGGTTTTAAAAAAACCCCAAAAAATTTTCCCCCGGGGGAAAAAAATTTCCCCGGAATTTGGGGCCCCTCCCCAAAAGGGAACCCGGGTTTAAAACGGGGTAAAGGCCTTGGTAACATGGAGGAATGTAGAGCTATAACCCACCATTGAGCCCTTCCCGTAGGTGTTGGCCTTTGGCGAATCCTTCGCCGTCACCTCTCTCGGCATCGGTAGGGTTGGGGGTAGGGGGTATTTGGGGCCTTTGGGGGGATTCGAATGAATTTTCCGTGGATTTCCCTACAAGGATGTTAAAGGAAGAGATACCTGACTGGAAGAGAGCCGTCCCCTTGTGTAAATCGATCGATCTTTCCTATTAAAATAATG…
486	chr1	58646725	pseudogene	Cbx3-ps7	c	ARS	AATAAA,-28,-23;ATAAAA,-27,-22;ATTAAA,-51,-46;CAATAA,-29,-24;TTTAAA,-45,-40	87	GGGGGGATGTGGCTGAACCGAAGCGCGCAGGCGGGAGACTCTGCAGGATCCGCGGCCCTGAGCATCGGAGCGGTGAACTCTTCAAGTCTCCGATTAAATTTAAAAAATGGCCTCCAATAAACTACATTGCAAAAATGGGAAGAAC
487	chr1	58655833	misc_RNA	Gm20257	o	NARS	AAAATA,-16,-11;AATAAA,-21,-16;ATAAAA,-20,-15;ATTAAA,-11,-6;CATGAA,-39,-34;TAATAA,-22,-17	30	GGGGGGTGAATGATGGGAGCGGGGACCTGGGGTGAGAAGGGGTGAATATCATCAGCATTTTGCTGCATGAAATTCTCAGAGGTAATAAAAATATTAACTTC
488	chr1	58713891	protein_coding	Cflar	i	NARS	ATTAAA,-24,-19;ATTAAA,-19,-14	59	GGGAGCGAAGACAGGCGACAAAGCCGTTGTTGAGTGGGATGGGCCGGCGACCGCCCGGTGTGAGTAATCCCAGAACCCCTCCTATTCTTGCAGTTCCCAAAGGGACTTGGGAAGTTGGAGAGCTGACTCCTGATTAATGTAGGAAAGTGTTCGTTTCCTATCTTCCACTCTTGGTTCCTTCTGTGCTTTTTGGGGATCCACTCACAGCACCTCCAGACTTGTGGCACATTCAAATCCAAGTCTTTCTTGAAGAGAGCCAAAGACTTATTAAATTAAACTTGTTACTGG
489	chr1	58721244	protein_coding	Cflar	i	ARS	TTTAAA,-6,-1	37	CGGGGGTAACGCTGTCTCACTTAGCTACCCACTTCCTCCTCTGTGGCAAGAGTAGTTCTCAATCTCCTCCCTAGCAGAAATCCTAAATACAACACCCTTTTCAGCAAGAAGTTCCAGCACAGAACACTTAGGGCAAACAAATCCCAAGATCAATTAGCTAACTATAGTTCTCAGGTGTTCAGTCTCTCACTCGCTTAACCTATTTGTTGATGTCTATCCTTTGATCCCTCTCCTCTCCACCCCCCATTTCCTGTCTCACCCAGGGCCCGGAACCATGGTTGATTCCGCTCTATGTGGACTT
490	chr1	58724926	protein_coding	Cflar	i	ARS	AATACA,-18,-13;TGTAAA,-79,-74	54	GGGGACCTCCATTCTTATTTTCCCTTACTTATTTCTCATTGTACGTGTAAATGTTTTAGAGATTAATGCATAGTAGCATCTACTAAGAATGTTACAGCTTCGAAGGAATACAGAAGGAGG
491	chr1	58739221	protein_coding	Cflar	i	ARS	AAGAAA,-100,-95;AAGAAA,-31,-26;AAGAAA,-26,-21;AAGAAA,-16,-11;AAGAAA,-12,-7	175	GCTCGTCACGCGCGAATGCTAGCCTCGAGCTGCACGCATCGTGTACGCTCGGATGAAGCTGACGTGAGCTGGTCGGTCGAGTAGAGGTCGAGGACGGTGAGAGAGGAGAGGAGGAGAGCGGAGAGAGAGAGAGAGGAAGAGGAGGAGAGGAGAAGAAGAAGAAAGAAGAAGAAGAAGAAGAAGAAGAAGAAGAAGAAGAAGAAGAAGAAGAAGAAGAAGAGAAGAGAAGAAAAGAAAGGAAAGAAAGAAAGG
492	chr1	58739403	protein_coding	Cflar	i	NARS	-	25	TTCAGGCTGACACGGTAGGAGCGGACGCGATATATTCCACCAGGTAATGGACTCCGGTCGAGAGAGTCGCCTCACGATCAATGGCCTTCAGCCGTACGGTTAACTGGGTTCGCGATGACTGGCTCAACGGATATGGCTCAGCCGGTCGAGCCTTGGGTCTGGTCCGAATGCTTAGATACGTAGGCGTCCATCCGGATCAGCTTGGCCCGGTTCGGTAAGCTGGTCTTTCGGTCGGAAGGCTTAGCGGCCGAGCTGGTCATCGTAGTGGAGGAGAGGCGTGAGAGGAGTGGAGAGAGAGAGGAGGAGGAAGAGGAGGAGGAGGAGAAGAAGAAGAAAAGAAGAAAAGAAGAAAAGAAGAAGAAGAAGAAGAAGAAGAAGAAC
493	chr1	58755157	protein_coding	Cflar	c	ARS	-	63	GGGGCCTCGGATCAGACAATGACCCATTGCACTGAGTAAGATGTAAGTGAATGAGTGAAGATGTGTGGGCACACGGAAATACTGAGGGACACACACAAGCTTTTATGGAGATTGTTTGTTTGTTTGTTTGTTTGTTTTTGTTTCTTTGGCAGGAACAGATTGCAAGGGCAGAGAGTAGATAAGGAAGCTGGAGACATGAGTGGGGTTGGGTGCATGATATAGAATTCACAAGATCAAAAAAAACTT
494	chr1	58757330	protein_coding	Cflar	c	ARS	AAATAA,-15,-10;AATAAA,-18,-13;AATAAT,-21,-16;ATAAAT,-17,-12;TAATAA,-22,-17;TAATAA,-19,-14;TTTAAA,-6,-1	55	GGGGATGTGGTCTGGTGTGGAGAAGGCCCGACATTTTTGCCCTTAGTCTAGTGTCTAGTAAGATATTTCTCGGGCTGGTGAGATGGCTCAGTGGGTAAGAGCACCCGACTGCTCTTCCAAAGGTCCAGAGTTCAAATCCCAGCGAACCACATGGTGGCTCACAACCATCTGTAACAAGATCTGACTCCCTCTTCTGGAGTGTCTGAAGACAGCTACAGTGTACTTACATATAATAATAAATAAGTCTTT
495	chr1	58758371	protein_coding	Cflar	c	NARS	-	29	GTTCCATGCTCCATCCCTGGTGAAAGGGAGCAGAATTAACAAACTGCCCCAGATTAACCCTTGGACATGAAGGGGAAATAACGGGATTTAGGGGCAGCAAGATGGCTCGCTCAGTGGAAAGGTGTTTCCTGCCAGGTCTGAACACTGATCCCCAGGAAGGAGTGCTCCAGCGTCAGAAAGCTGTCCACCGATCTCCGCAAGGGTGCACGGACCCATGCACACACCCACCCACACACACAC
496	chr1	58819596	protein_coding	Casp8	i	ARS	-	21	GGGTGTGCCACCACTGGTTGGTAAAGGACCTGTTTCAAAAAATGAAAACAGCTGGGCTTGGTGGCACAAGCCTTTAACTCTCAGCACTTGGAGGCAGATTCAGGTGGATTTCTGAGTTCAAGGCCAGCCTGGTTTACAGAGTGAGCTCCAGGACAACCAGGAACTATAACAGAGAAACCCTGTCTCAAAAAATCAAAAGAAAAAAAAAAGAAGAAGAAG
497	chr1	58847014	protein_coding	Casp8	c	NARS	AATATA,-26,-21	49	GGGAGGAACAAGGGAAGCACGATCCACAGCCCACCTCACACTACGGAAGAAGCTCTTCTTCCCTCCCTAATGATGTGTGCTCTCCACAGTTCACATGGCTTATCTGTGCACTTTTTGTGTGGATGAGTCTAATTTTATTTTTTAGAATTTCTTTTTGCTTTTTGAATTTACATTTACATTAATTTTTCCCTTTTTCTTCCCCTTTAAACCCTTCTTTGTTTATTGTTCCCAAATTTCAAATACATGCTCTTTTCCTTCATTAATCTGTTGTACTACACACCATACATACACACACACACACACACAC
498	chr1	58991509	protein_coding	Stradb	i	NARS	AAAATA,-20,-15;AAATAA,-19,-14;AATAAA,-18,-13;ATAAAG,-17,-12	36	GAGACGGGTAGGAGGACCCCATGCCCATGATTATTCAGCGTGGATTTTGTTGTTAGTGGTGAGGTTTGGGTTTTGTTTTGGTTTGCTTTTGAAAATAAAGAGCATCTTTATCTCCTAAC
499	chr1	58995123	protein_coding	Stradb	o	NARS	AATAAA,-22,-17;ATAAAA,-21,-16;ATAAAA,-11,-6;ATTAAA,-6,-1;CAATAA,-23,-18;TATAAA,-12,-7;TGTAAA,-64,-59	937	CTCCGTATCCCCCCTTCGGTGGTTGCCTTTGGGCTCAGGTTGCCTTCCAGCCCTTCCTTCCGTTAATTGGGGCAGGTTTGCCGGGGTTGGAATGGGGGCCTTGGGGTTTTTGAACTTTCCGTTTGGGTTAATGTAAAGGTCCCTTTTTTTGGGTAAGAAAGGGGAAAAAGTTAGGTTTTGGTAACCTATTTCCCTTTTTTAACATTATGGGCAACATCAAACTGAGCCTTGCTCACATTAAATAATTCACTTGAACTATAAAGAGAAGATGCAATTTGCATTTTAAGGGGAAGGGGCTAACAACACTTTTCTACCTGTGTAAATTATAGATCATTAATTCATGCACCCTGTGGGAGCTCAATAAAAATGTATAAAATT
500	chr1	59484879	protein_coding	Fzd7	c	NARS	GATGAA,-7,-2	50	GGGAGACTCAGCCACAGCAGCAAGGGGGAAACTGCGGTATGAGCCCCGGTCCTTACCCACCCTTGCCTCTTCTACCCTTTACAGGAGGAGAGGCATGGTAGGGAGAGAACTGCTGGGTGGGGGCTTGTTTCCGTAAGCTACCTGCCCCCTCCACTGAGCTTTAACCTGGAAGTGAGAAGTTATTTGGAGGTGAGAAGAGATTTGGGGCGAGAGATGGTTTTGAGAGGAGGCCCAGATG
501	chr1	59486961	protein_coding	Fzd7	o	NARS	AAAATA,-11,-6;AATAAA,-25,-20;AATACA,-9,-4;AATGAA,-60,-55;ATAAAT,-24,-19;TTTAAA,-73,-68;TTTAAA,-16,-11	136	GTGTCCTGTTCAGTTGAATGGAGCTGCTTTTACAATTAAAGTGATCCTTGTATTTTTTAAACTTTCAAAGTGATCTCACCTGTCAGAATTTTTTAAGCTGCCACTACACAGGTTTGGCATCTTTTGTGTTTTATCTCTTTAAGTTGGCAATGTGAAATTTGTAAAATAGAGACAGTGCAGTATGTATATTTGTAAATCTCCCATTTTTGTAAGAAAATATATATTGTATTTTATACATTTTTTACTTTGGATTTTTGTTTTGTTTTACCTTTAAAGATCTACAATGAAGCCCCACTTTATCACATGTACAGATCACGAATAAATTTTTTAAAAAATAAC
502	chr1	59489605	-	-	u	NARS	AAATAA,-23,-18;AATAAA,-22,-17;ATAAAC,-21,-16;GATGAA,-27,-22	99	GGCTAGAGTCGCTGGAAGGAGGGAACCTCAGTTAAGAAGATGCCCCTGCCAGAGTAGCCCACGAGCAAACCCATGAGTGATCCTGCAGCCTGTGAGCAAGCCTGCAGCCTGTGAGCAAGCCTGCAGGGCACTTCCTTGATTAACGATTGATGCAGGTGGGCCCACGGGTGGGAGGTCCTGGATGGTAAAGCAAGCAGGTTGACCAAGCCATGAGGAGTAAGCCTCCACATCAGTTCCTGCCTCGACCTCCCTGGATGACAAACTACAAGCTGTAAGATGAAATAAACCCCTTTCTGAAGAC
503	chr1	59680903	-	-	u	ARS	-	31	GGGGGTAGGGATAGAGAGATGCGAGAGAGAGAAGAGAGAACATGGAAGAATCGATGGTTGGTTAGAACACTATCAATTGTTCCCTAATTGCGATGATAATTATCCATTTAACCTACATTGATAC
504	chr1	59704873	snoRNA	Snord11	o	NARS	AATAAT,-40,-35;ACTAAA,-95,-90	27	GGGGTTCAATGATGATTTCTGATGCTTTGCCTGAGTTCTCTTTGAATAATGAGGGCAGCTTCAGTCACTACCTCTTCTGAGACAC
505	chr1	59709113	protein_coding	Nop58	e	NARS	AAAATA,-49,-44;AAGAAA,-10,-5;AATAGA,-47,-42;ATAAAG,-33,-28;GATAAA,-34,-29;GATGAA,-25,-20	71	GTTCCAGTTCTGTCAATGGGAATTGAGAACAGAGCCAAATTAGAGGCCAGGTTGAGATTTTGGAGGACAGAGGGATAAGAAAAATAAGTGGAACAGGAAAGGCATTAGCAAAAGCAGAAAAGTATGAACACAAAAGTGAAGTGAAGACTTACGATCCCTCTGGTGACTCCACACTTCCAACTTGTTCTAAAAAACGCAAATAGAAGAGGTAGATAAAGAGGATGAAATTACTGAAAAGAAAGC
506	chr1	59710673	protein_coding	Nop58	e	NARS	AAAAAG,-86,-81;AAGAAA,-83,-78;ATAAAA,-88,-83;ATAAAG,-74,-69;CATAAA,-75,-70;GATAAA,-89,-84	650	CCCCGTTAACCCCCTTCGTTGGTGGCTTTGGGCCTCAGATCTCAGACCCTCCTAGCCCTATTCGGGTCATGGGTTCGGGTTCGAGTTGGGGTTCTGGGGCAAAAAGGCCACGAAAAAGTAATGGAAAACAATCAAAAAAAGGTGGAAAAAAGGTTGGAAAAAGGACATTTGAACGGAATTCCCCCTACGGCTGCCTTCCGATCACCTTCCAAACCTTCGTTACCTTTCAAAAAAACCGATCGAAAATCTTAAAACGAAGAAAGGTAGAGAAGTGAAGAGGAAAGAAATTGGAACAAAGTAAGAAAAGTCAAAAAAAGCCAAGAATTAAAAAAGTCAAAGCTTAAGTAAAGAGAGAGGAGAGAGATGGAGGAGGAGGAGGCGGAGGAAGAACAGGTAGTA…
507	chr1	59711512	protein_coding	Nop58	o	NARS	AAAATA,-24,-19;AAATAA,-28,-23;AATAAA,-27,-22;ATAAAA,-26,-21	148	GAAGGATAAAAAGAAACACATAAAGGAAAGAGCCACTTTCCGAGGAGGAGCCATGTACCAGCACAGCAGTTCCTAGTCCAGAGAAAAAGAAGAAAAAGAAAAAGAAAGAAAGATGCTGAAGACTAATGTAAGGAACCATAGCCCTGTCCCCGAACACATCATGCTTACGATTCAGTTGGGAGCAGAGCACAATCAGATGCTCTCAAATAATAAGGGAAGGTTGAATATCTAGCTTTTCAAGCCTTTTTGTGTCTTGACATCAACTGTTGACCTTAGTCTTTGATACACAAATAAAATATTTCTTTGTATTAT
508	chr1	59719051	-	-	u	NARS	AAAAAG,-25,-20;AAGAAA,-22,-17;AATAAA,-28,-23;ATAAAA,-27,-22;CAATAA,-29,-24	53	GGGGGCCAGCCTGGTCCACAGAGTGAGTTCCAGGACAGCCAGGGCTACAGAGAAACCCTGTCTCAAAAAAAAAAAACCCAAAGGAGTAGGAAGAAGTATTCTGACCTCTAATTTACTTTCAAGTAGTTCAACAGAATTCATGGCTATAAATAGATGGAGCCAGTATAGCAATATGTTACAGTTGTCACTAGTGGTATATTGCTTTGCTGTTTGTTATGGTGTTTCCCTTTTTCCTGTATCTTTTAATGGTCGCAATAAAAAGAAATCCTGTTTTTAAG
509	chr1	59758409	-	-	u	NARS	AAAAAG,-79,-74;AAGAAA,-76,-71;AAGAAA,-72,-67;AAGAAA,-68,-63;AAGAAA,-64,-59;AAGAAA,-60,-55;AAGAAA,-56,-51;AAGAAA,-52,-47;AAGAAA,-48,-43;AAGAAA,-44,-39;AAGAAA,-40,-35;AAGAAA,-36,-31;AAGAAA,-32,-27;AAGAAA,-28,-23;AAGAAA,-24,-19;AAGAAA,-19,-14;AAGAAA,-15,-10	29	GGAGAGGAGAAGAGAAGAAGAAGAAGAAGAAAGAAGAAGAAAGAAGAAAGAAGAAAGAAGAAAGAAAGAAAGAAAGAAAGAAAGAAAGAAAGAAAGAAAGAAAAGAAAGAAAAGAAC
510	chr1	59768546	protein_coding	Bmpr2	i	ARS	GATGAA,-24,-19	333	GGGGTATCACTGTTAGTGTTGTCTGTGAAATACAGTGTCTCCCAGCACTCCGGAGACAGAGGCAGGCGGATCTCTATGAGTTCAAGGCTAGCCTGATCTAAGCAAGCTCCAGGATAGCCAAGGCTAACAGAGAGAAAAGCCCTTTCTTGATGGCAGTGACGATGAAGACAGAAAAGAAGAG
511	chr1	59778520	protein_coding	Bmpr2	i	ARS	AAAAAG,-52,-47;AAAACA,-19,-14;AAAATA,-87,-82;AAAATA,-70,-65;AAATAA,-86,-81;AAATAA,-69,-64;AAATAA,-10,-5;AAGAAA,-6,-1;AATAAA,-85,-80;AATAAA,-68,-63;ATAAAA,-84,-79;ATAAAA,-67,-62;TGTAAA,-90,-85	103	CGTCTAGCCTTGTTCTCGTCATGTTCCGGGTCGTATGGATTCGGTTGGTGGCATCGTATGAACAATAAGTAATGTTGTTGTCTTCCGGATGGGTCCTTGTTACAATGAAAGGGACATTGTAGAGGAAACTAGAGAATCATGAGTAAAGTGTGTTTAGTCAGTCAGTACCATACTAGTTATTGGCTTACTAATTATACCATATAGTAATGAAAGATTTTAGTGCTTCGTCTGTACTACATGTAACATTGCTGTAAATAAAACTACTCCAAATAAAATTTGTGAAAAAGCACAGTGCGTCATTTCAGAAGTATTAGGAAACAGAGAATAAG
512	chr1	59818162	protein_coding	Bmpr2	i	ARS	AAAAAG,-10,-5;AATAAA,-13,-8;ATAAAA,-12,-7;CAATAA,-14,-9	69	TGCAGACTTACTACACATTTGTTGTTTGTTTGCTGGGAGGTTGCAAGGCTGAAGGCAGATACAGAGGGACAGGGAGATGAGTGGGATTGGGGTGCGTGATGTGAAATTCACAGACAACCAATAAAAGCT
513	chr1	59824605	protein_coding	Bmpr2	i	ARS	AAAACA,-30,-25;AAGAAA,-6,-1	17	GGGGAAGCCAGCCTGGTCGACAGAGCAAGTTCTAGAACAGCCAGGACTACTCAGAGAAACCCTGTCTCAAAAAACAAGAGGGGTGGAGGGAGGGAAGAAAAGAAAGAAAGAAAGAAAGAAAGAAC
514	chr1	59832668	protein_coding	Bmpr2	i	ARS	-	22	GGGGGGAGAGTCATAATTGAGTAACTGAAAGCAGTAAATAAGATAATTTTAAGGCTGGGTGTGGGTGGCACACACCTTTAATCCCAGCACTTTCTTTGACAGGCAGAGGCAGGCGGATTTCTGAGTTCGAGGCCAGCCTGGTCTACAGAGTCCAGGACAGCCAGGGCTCACACAGAACGAACCCTGGAATCTCGGAAAAAAACAAAAAAAACAAACAAAACAAAAAAACCAACCAAAACAAAAAAACAAAAAAAAAACCAAACAAC
515	chr1	59837425	protein_coding	Bmpr2	i	ARS	TGTAAA,-88,-83	62	CCTCAGTTAAATGCTTTCTTTCATAAGTTGCCTTAACCATGGTGTCTGCCACAGCATTGAACCTTGCCTTGTAGGTGCTTAATAGCTGTCTCAGTGTCAGGTTTGAGTTGGTTGGATTGGTAGGTTCACGGGAGCTGATGTTCAATTTTTATTTTAGTTTTAGGTAATCGGATTCCCAAATTGATTAAGAGTATGTGCTTGACTAATTTATGTAACTCTTCTTGTTTTGATAATTATTGTTTATTACTTATCATGACCTCTTGCTATGCCTATGCTAATTTTTAAGTTACACTTATCAGAGATATAAG
516	chr1	59874397	protein_coding	Bmpr2	c	ARS	AAAATA,-94,-89;AAAATA,-11,-6;TTTAAA,-97,-92;TTTAAA,-14,-9	72	GGGAGTGCTCTGCTGCATATACATCTGCCTGCCTGAAGAAGGCATCATATCCCCCTATAGATGGTTGTGAGCCACCATGTGTTGATGGGAAGAGCAGCCTGTGTTCTTAATCTCTGAGCCATCTCACCAGCCCGGAATTACAAATTTTATTTAAAATATTTCCAAGTTTGGTTTCTGAATCTCAGAGGAACACCTGTTATGGTATCACACTGCACTTTTACTCTGTTAGTCATTTAAATAGC
517	chr1	59876857	protein_coding	Bmpr2	c	NARS	AAGAAA,-67,-62;AAGAAA,-38,-33;ACTAAA,-25,-20;ATAAAA,-71,-66;TATAAA,-72,-67;TGTAAA,-57,-52	40	GGGGGCTCTCTGCCTTGTTATCAGTCTTAAGCATATAAAAGAAACATTTGTAAAGATGTATAAGAGTAAGAAAACTAATGACTAAAAATGCAATTCAAAGCAAC
518	chr1	59877518	protein_coding	Bmpr2	c	NARS	AAATAA,-27,-22;AATAAA,-26,-21;AGTAAA,-54,-49;ATAAAA,-25,-20;ATAAAC,-35,-30;TATAAA,-36,-31;TATGAA,-68,-63	64	TATACGATGTGTGTAGCTTGATGAATAATTACTTTCAGTTATTGCTTTGTATTAAGCATCTGAGACCTTGCTATGCTGTATAAGTTGTGTGACGGAGCAGTGTGAGTATGAAATAAGACAAGATCACTTTCCTTTGTATTATCTATGGATGCCACTATGAACGCCTGACATTAAGCCACTCAAGAGTTTTCTATGAATAAGTGTTAAAGTAAATTGCTTTGATATATTATAAACCTAAATAAAAGAATTGTATTGTAGACAGAGAAC
519	chr1	59877614	protein_coding	Bmpr2	c	NARS	ATTAAA,-22,-17;TGTAAA,-61,-56;TGTAAA,-47,-42	255	GGGCAGTGTGAGTATGAAATAAAGACAAGATCACTTTCCTTTTGTATTATCTATGGATGCCACTATGAACGCTGACATTAAGCCACTCAAGAGTTTTCTATGAATAAGTGTAAGTAAATGCTTTGATATATATAAACCTAAATAAAAGATTGTATTTGAGACAGAGACATTTGGGCCAAAAGGGAAAGTTTTTAAAGGCAGGTTTCCTTTTTAAGTGGATGGTAAAAGGCTTGCTGTAAAGTGGTGCGTTATTCCAACTTATTAAAGATCATATTAATGAC
520	chr1	59881460	-	-	u	ARS	AAAACA,-91,-86;AAAATA,-75,-70;AAATAA,-74,-69;AAATAA,-64,-59;AATAAA,-78,-73;AATAAA,-67,-62;AATAAA,-63,-58;ATAAAA,-77,-72;ATAAAT,-66,-61;ATAAAT,-62,-57;CAATAA,-79,-74;TTTAAA,-51,-46	17	ATCGTTTCAAACTTCCCAGCATCTACATGCAGCTCACAGCTGTCTGCAACTCCAGTTCCAGGGAATCTGACAACCTCACACAGACATATGCGCAAACACCAATGCAATAAATAAGAATAAATAAATTATATTTTAAAAAATCAAGGCCAGCAGCCAGGGCTATGTGGCAAAACTGTCAAAAACCAAAAAACCAAAACTAAC
521	chr1	59928899	protein_coding	Fam117b	i	ARS	AAAAAG,-11,-6	101	GGGGTTCGAGTGTCATTCACTATCTTACAATCAATTCAACATGAGGTAAACTAACATGTAAACTTCAAATCTAGGATTAAAAACATGATTAAGAATGTTAATTTTAAAACGACGTTTGTTGTGCCTTTAATCCAGCACTCAGGGGGCAGGAGGATCTCTGAATTTGAGGCCAGCCTACAGAATGAGTTCTAGGATATCTAGGACTACACAGAGAACCCCCTTTGTAAAAAAAAAGAG
522	chr1	59967568	protein_coding	Fam117b	i	ARS	AAAATA,-19,-14;AATACA,-17,-12	26	GGGGGGGGCTGGGAGATCCATGGTTCTCAGTGGTGGTTAACAGCACTGCCTGATCTTCCAGAGGAACTAGGTTCAGCTCCCAGAACCCAAATGGCAGTTTTCAGCTGTTGACTCCAATTCCTGATGCCCTCTTCTGGCCTGTGTGGACTCTGCATGTACGTGCACCACATACATGCAGACAAATACACAAACGCAT
523	chr1	59985350	protein_coding	Fam117b	o	NARS	AAATAA,-24,-19;AATAAA,-23,-18;AATAGA,-43,-38;ATAAAG,-22,-17	201	CGTTCTAGTGCATCGTTCGGTGAGTGGGTTCTTGGGTTGCTCTGCCTTCTATTATGTCACCCTGCGAGAGCTGGACTCTAACTAGTTACTTTGTTTATCATGTCGAGTCCTGTGAGATACTATTAATTTATGTTTTAATCATGTCATCTTTGCTCTGTTGATGTAAATTTTTTAATGCAATTTTTAAATTACACAAATTCACCCCCAAAACATCATTCCAGTTGATGATTAAGTTATTGCTGTGGACTGTGTTCCCTTGAATCCTGAGCACGTTACTCTTGTCACAGGAATGAACTTCCTATGTCAAATAAAGTCTATTGTTCTTGAAC
524	chr1	60101467	protein_coding	Carf	c	ARS	AAAACA,-26,-21;AAAACA,-13,-8;AAGAAA,-6,-1;AATAAA,-29,-24;ATAAAA,-28,-23;CAATAA,-30,-25	50	GGTGGTTGATGGTGGCGGTGATGGTGGTGATGGTGGTGGGTGATGGTGGTGATGGTGGTGATGGTGGTGGTGCAGGTGGTGCCTTTAACTCCAGAACTCAGGAATTAAAGAGGCACGTGGACCCCTGTGAATTTGAGGTCAGCTTCGTCTACAGAGTGAGTTCGGGAAGAGCCAGGGCTACACAGAGAGACCCTATCTCAAATAAAACAAACAAACAAAACAGAAGAC
525	chr1	60142217	protein_coding	Carf	i	ARS	AAAACA,-27,-22;AAAACA,-20,-15;AAAACA,-13,-8	79	GGGTCTCAGAGAGAGAGAAAACTTGTAGAATCAAATATTAAAATCTAGGCTGCCAGGCAGTGGTGGTGCACTCCTTTAATTCCAGCACTTGGAAGGCAGAGGCAGGTAGATTTCTGAGTTCAAAGCCAGCCTGGTCTACTGAGTGAGTTCCAGGACAGCCAGGGCTACACAGAGAAACCCTGTCTCAAAAAACAAAAACAAAAAACAACAAC
526	chr1	60200200	protein_coding	Nbeal1	i	NARS	AAGAAA,-78,-73	176	GGGGCAGGAATTTATCAAATGTAGAAGAAATTGGGACTTGCTCTTATATTAATCACGTCATTACCATGACAACACTGTATATTCAGCAATTAAAACAAC
527	chr1	60211582	protein_coding	Nbeal1	i	ARS	AAAACA,-99,-94	228	CCTCGTAGCCTTCTTGTCGTGTCAGGCGATGAATGGGGCTAAGAAAGTGTCTTTAATGTCTCTTTCTTTTAGTGACTTTCAGGGCCTCAGAAGGAGAAGTCAAGGAACGATAAGCCTAAGAAATGGACTAGACTTCTAGGAGTATTTGGATGGTGGTTGAATAGTAAATAAGGTGGAAAAAAAATCAGACAGTAGTTTAAAAAACATTCAAACAAGACTTAATACTGTTTAAAGATTTACAGTAGATATGACTATTTCCTCCTTGGTCAAATCTTAAGAGATCCACTTCCAAAGTTATTCACTGAATGAAAAGAAAAAAAAAGAATGAGAAGAAGAAAGAAAGAAGGGAAGCAAGAAC
528	chr1	60314177	protein_coding	Nbeal1	i	ARS	AAAAAG,-63,-58;AAAATA,-82,-77;TTTAAA,-66,-61	20	GGGCACCTCATTTTTAAAAAGTGATGTGATAGTTATTCAAAGTGACTGGTGATGTAGAAAAATCCAAAGGGGGAGGAAC
529	chr1	60316107	protein_coding	Nbeal1	i	ARS	ATTAAA,-77,-72	80	CCCTTAATCCCCCTGTTGTGCCTTGGGCAGTTCTCAAGCCCTCCTCCTATGGCGGACTGTGTGGTTGGGATGGGGAATGGAACTACGAAGGTTAATGATTTAATTAAGTTTTAACTGGGCCTGGTACGTTTATGGTAACTTAAAGGCCAGTCTGATTTACATAGCAAATTCTCTCTCAAC
530	chr1	60319230	protein_coding	Nbeal1	i	ARS	AAAACA,-13,-8;AATATA,-30,-25;ATAAAA,-15,-10;ATAAAC,-27,-22;TATAAA,-28,-23;TATAAA,-16,-11	33	GGGGATGTCAGTCATGATACCATTCAGTTTAATTTTTGAAGTAAAGACAGAATAATTCCAAGAATCCACAGAAGACAAGTGTTAGTTGAGCCTCAGTTGTTATTAACTGACCCTGTTGTATTACTTGTTATTGAGAAATGTAATAATATAAACTTAATTATAAACAAACCAAC
531	chr1	60331801	protein_coding	Nbeal1	c	ARS	AAAAAG,-62,-57;AAGAAA,-59,-54;AATAAA,-100,-95;ATAAAA,-99,-94	27	GGGTACCATTGAATTTTCATAAGTTGCATGCCTGCACAATTGGATTAAATACAAACATTGAAATAGTACAGTGGTTCATTTCCCTATCCCTAATATTTAATATATGAATAATAAAATGTATTTAATTGACAACTAAAAGTTTAATAGAAAAAGAAAAACTAGAGATAAGTTTTGCAAATGTACTTCATTAATAGTATATTTAACGAC
532	chr1	60333975	protein_coding	Nbeal1	c	ARS	AGTAAA,-44,-39	37	GGTGGGTATGTAGCGCTTTATTCTCAGGTGTCACTCTTACTTTTTGGAAGGAGGATCAGTAGAATTGGTGGCGGTTGTTGTGTAGACGTGTGTGTCTCTGTGTTGTGTGTTTGTATGTCACATTTATGTAATTGCTATATATGCTTAAGAGTAAACCATGAGTATTTCTGTTACTACTAGGTAAACTTGAG
533	chr1	60337351	protein_coding	Nbeal1	c	ARS	-	64	GGGGACGTGTCCTCGAGACATCACCACCAAATATTCTACCACAAATGTATCTGCTGCTACTTACAGTCCATTTCACAGAAGAAAACTTGTGAGGAAGCCATTGTGGCTTTCTGCTAATTCTTTTATAGGCTAATTTATTCTCTTTCCCATCGGTTTGCTTTTGTATAGTTGGAAGGGGGGAAAACGAAC
534	chr1	60338322	protein_coding	Nbeal1	o	NARS	AAAAAG,-17,-12;AAATAA,-21,-16;AATAAA,-57,-52;AATAAA,-20,-15;AATGAA,-25,-20;ATAAAA,-19,-14;ATAAAT,-56,-51;TAATAA,-58,-53;TTTAAA,-86,-81	74	GGGTACGAGCACTTTCCTCCGAATCCCCTGCCGTTCCTTTAATTGGGGCCAAGGGATTTCCGGGTTCAGAAGTTGGGGGGGGTTTGCCTTGGGCTTTTCCTTGAAGGCCTTGAGGCCTTAAGGCCTTAACTTAGGTTGGTTGGTTGTTCTTCTTGGTCTTCCTTCTCCCCTTCCAAACCAAAACCTTTTTAAGGAAAAAATTTGGTTGCCTTGGCCTTATGGTTTAACCTTAATTTTTTAAAAGGGCAACCTTCGTGTTGTTGTTTTTAATTCATTCAAAAATTGTTCCCTTTTTTGTTTTGTTTCCACTTGGAATTTGATTTAAGAAAAATTAAATAGTAAATTAGCCTTTTTTTTATGTTTGAATTTATTTGACTTTGGAAACTGTGATTTCATTGA…
535	chr1	60370357	protein_coding	Cyp20a1	i	NARS	AAAAAG,-6,-1;AAGAAA,-26,-21;AAGAAA,-14,-9	24	GGGGGGCCCTTACATAGTGAGTTCTAGGCCATCATAGGCCAGACGGGAGAGCCTGTCTTCAAACAGACAGACAGAGGGACGGAGGGATGGATGGAAGGAAGGGAAACAAGAAAGAAGGAAGAAGG
536	chr1	60371002	protein_coding	Cyp20a1	i	ARS	-	48	GGGGTTGTTAGAATTTGTTTACTATTTTCACCTGGGTGTAATGATTTAGATGTTTCTTTAAATCAGTTACTCCCTGAATTGCATATGCACATTTGTTTGTTTTGTTTTTGGAAGCGGGGCTTCTTCTGTTTAGCCCTGGCTGTCCCTAGAGCTGCGATTTTACACTGGTTGGCTCTCACTGCGACAAATTGCCTGTCATCTGTCTCTGAATGTATTAAATAC
537	chr1	60388062	protein_coding	Cyp20a1	o	NARS	AATAAA,-22,-17;ATAAAA,-61,-56;ATAAAT,-21,-16;CATAAA,-62,-57;TAATAA,-23,-18	226	CGGTTTAAACCGGGTTTAAAGGGGCCTTTGGTTTAAACCAATTTCCCGGGAATCGATTGGCTTCAGGGAACCGGGTCCGTAAGCTGGTACTTCGGATTCGGAATGCTCAGGGACGTAGTACTGGCACTCAACTCATAGCAGATCCACCTGCCTCTGCCACCAGAGAGCTAGGATCAAAGGCCTGCATCAACTACTATCCATGGCTAAGCTGTTATTTCAATCTTTGATCTTCAATAATTTGACCATCTCAAATGAGTAATCTTATGAGAGTTCTTTTGTGCAAGATTGGAGAATCATGTTTTCTAAATATTCAATAAAGAAGAACATTAATGTTGCTTCTTTTGCATTTCTAATAAATCACCTATCACTCTAC
538	chr1	60479507	protein_coding	Abi2	c	ARS	-	26	GGGGGTTGATATTAGGAATTTTAAACAAATGTTGAAACTTTGCTGACCAGAATGCAACCACTTTACCAAGACACAGGTACTGAGGGCTCTGGTCTATCCTGAAATGTCTGATTCTGTGCACAGTTCCTTTACCCTT
539	chr1	60481159	protein_coding	Abi2	c	NARS	AAATAA,-23,-18;AATAAA,-22,-17;AATAAT,-56,-51;ATAAAA,-21,-16;GATGAA,-98,-93;TTTAAA,-72,-67	34	GTGAAGCCTCTTTCGCAAGTTCAAGAAATCTATGGGAAGCAAGTTTTAATCATATTTTATGTCCTATACCTTTTTTCTTAATAAAATGGTTTACAAAAAGAATGTAAACAATTTATGATCTGGCAGTTACACTAAGGGTTCCCAGAGAGTTGGTGGTACTGAGTAAAAAACCATTCAGGCAACTTGAGCAGACAACTGTTGTCAGTAACATTCCTTGTGTGCGCCATTAAGCACCTCCAGATGAATGAGGGACAGTCACTTAATTTTAAATTGTATTCGGAATAATTACTGCTGTGTACTAAGAACTTGACCCAATAAAAATCACACGAAGT
540	chr1	60481945	protein_coding	Abi2	o	NARS	AATACA,-21,-16	36	TGGGAGCGACGGAGAGTGATAAGTTGAATTATCTTTGTTTATTATAGTTTGATGGTAATGGTAAGGAAATGTGTAACCTGAAACTAAGTGTATCCATTTGATATGGCAATCCTAATACATAATTGTATTTCTAAC
541	chr1	60705066	pseudogene	Eif4a-ps4	c	NARS	-	44	CACGGAGATATGGACCAAAGGAACGAGATGTGATCATGAGGGAGTTCCGGTCTGGCTCTAGCAGAGTATTAATTACCACTGACCTGTTGGCCAGAGGCATTGATGTGCAGCAGGTCTCCTTAGTCATCAACTATGACCTTCCCACCAACAGGGAAAACTACATCCACAGAATCGGTCGAGGTGGTCGGTTTGGTCGTAAGGGTGTGGCTATTAACATGGTGACCGAAGAAGACAAGAGGACTCTTCGAGACATTGAGACTTTCTACAACACCTCCATTGAAG
542	chr1	60705702	pseudogene	Eif4a-ps4	o	ARS	AATAAA,-29,-24;ATAAAA,-28,-23	27	AGGCTCCAAAAGTGAGTCAGGGCTAAAAAACAAGGCTGGCCTCATTTGCTGGACAAACTCTACAGGGAGAACCCCTGAGTGAGGTTGTCCAGGGAATTGGTCCCCTGTGAGGGGGAGCGAGGGAGAGAAATGGTCAGCATTTTACATTGTTTGTATAGTATTTATTGATTCAGGAAACAAACACAAAATTCTGAATAAAATTACTTGGAAACTGAC
543	chr1	60764629	protein_coding	Cd28	i	ARS	ATTAAA,-83,-78	54	CTGGGAACCCTAAGTAAGGTAACAGGGAAAAATGCCTGTGCTCAACTTTTAAGTTTCTCTACTTAACCAACATGGCTTGGAAGGGGGAGGTAGATAAATGATTTTCATACTCTGCCGGACGAATTCATTATATGTAGCCTGGATTCAAACGATTCAAACTGATGATCAGAGATGTTTGTAGATTCTTTCTTTATTTTGTATTTTATTACAACTTTATTAGAAAGAACTTGGAAATAAC
544	chr1	60815681	-	-	u	NARS	AATAAA,-35,-30;ATAAAA,-34,-29;TAATAA,-36,-31	17	GGGGGTTTCTCTGTGTAGCTCTGGCTGTCCTGGAACTCACTTTGTAGACCAGGCTGGCCTCGAACTCAGAGATCTGCCTGCCTCTGCCTCCCAAATGCTGGGATTAAAGGCGTTGTGCCACCTTATATATATGACTCTTTAGGTAATTATTTTTAGCCTTTTACAATGTTTTTAACTTTTTATTTTAAATAAAAGAGTTGTTGTGTGTTTTTATTTG
545	chr1	60974518	protein_coding	Icos	i	ARS	TTTAAA,-15,-10	20	GGGCAGCTTAGAAGGCAGGAGATGCAAATGTTCTTTTATATGTAACAAACTTTCCATTCCCCACCCTCAGCTCTGGTATCTGCACACACAAATCAAAACCTTCTTAAGTCATGAGTAATTAAAAAAAATGAC
546	chr1	61309400	lncRNA	LOC105243939	i	NARS	AAGAAA,-98,-93;AATAAT,-64,-59;AATACA,-94,-89;TTTAAA,-77,-72	43	CCCCTTATTCCCCCCCCTTGGTTGTTGGCCCTTTTGGGGCCAAGGTTCCTTCCAAGGCCCCTTCCTCCTTATTGGGGGCCAGTTCCGGGGTTGGAATTGGGGGGGGCCCTTGGAAGGTTAAAAGGCCAACAATGGTCAGGGCCGTAGCCCGGCTTTCCGGCCATTGTCACGTTCTGCTGGTTCTGATTCTATTTGTTTTATTATTTACATCTATATATCTATTAATTTAAAGTAAAAAAGAAATAC
547	chr1	61389045	lncRNA	9530026F06Rik	i	NARS	AAGAAA,-21,-16	53	GGGCAACACCGGAATGCCTAAGAAAGGAATCAC
548	chr1	61661211	protein_coding	Pard3b	i	ARS	TATAAA,-6,-1	19	GGGGAGGCAGAGGCAGGCGGATTTTTGAGTACCAGGCCAGCCTGGTCTACAGAGTGAGTTTCAGGACAGCCATGACTACACAGAGAAACCCCGTCTCAAAAACTTATATAAAAAAAAGAAAGAACAAGCGAAC
549	chr1	61666365	protein_coding	Pard3b	i	NARS	-	30	GGGGGTTCTATAAGAGGGGGCTGTGGCCCTTGCCAACCCCTATAAATAGCAATTTGTGTGACACACAGAGCAAACTAGATTGTTGGAAAGAGGCGTCAAGAG
550	chr1	61938317	protein_coding	Pard3b	i	ARS	CATGAA,-68,-63	21	GGAGCCTGGGAACATCAAGGCAAGCAGAGCATGGGCACTCTGTGACTTATGGTATTCATGAAGCCATCATTCAATGTAACTTTTCAAGGTCGCACAGATGGGCATAGCATTCTGTGATCTTAC
551	chr1	61949454	protein_coding	Pard3b	i	NARS	AATATA,-6,-1;ATAAAC,-63,-58;TATAAA,-64,-59;TTTAAA,-72,-67	346	GGGGATATGAGATTGGCTTACGAACTAAGTTTAGGGTTCGATTCTTCCTTCTTACCTAAC
552	chr1	61981585	protein_coding	Pard3b	i	ARS	TTTAAA,-12,-7	27	GGGGTTCACAATGCACGGATTTGGGGCAGAATTTTAAGGAGTACAAAGGAACTTTATGCCTCAGGTGACTGGGTAATGCTGTCTGATTTTCTGGTCCAGATTGTTTAACTTAAAAAAAAAAGTAAGACG
553	chr1	62233514	protein_coding	Pard3b	i	NARS	-	23	GGGGGGGAGCATGAGGGTATTTGAGAGAGGGGACGGCCACAGCAGGTCAAGTGTGACAGGGAAGTGGATGAGGCCATGAGTGGGGATAGTCCATGTGGTGAGGATGGAGTGAGGAAGAGG
554	chr1	62254905	protein_coding	Pard3b	i	ARS	AAGAAA,-60,-55;AAGAAA,-56,-51;AAGAAA,-52,-47;AAGAAA,-48,-43;AAGAAA,-44,-39;AAGAAA,-40,-35;AAGAAA,-36,-31;AAGAAA,-32,-27;AAGAAA,-28,-23	56	GGGACTAATCAGATTAATGATAAAATGCAAACAAATGATTAATGAGAAGCAATCAAGGGTGAACAAAATGCTTTTGGTTGTGTTTGCGAAAAAGAATAGAGATAAGAACGTTTCTTAGGCACCGGGAAAGGTGCAGAATTGTAAGACCATGCACAAGCAACCTCCTTCACTTACCCTAGCCATGTTCGTTATTGCCTTCTTTGTGTTTTTGTTTTGTTTTGTTGTTTGTTTCACTGAAGTGGAGTTGAGAGG
555	chr1	62345007	protein_coding	Pard3b	e	NARS	AAAACA,-35,-30;AAAACA,-24,-19;AAAATA,-47,-42;AAATAA,-46,-41;AAGAAA,-6,-1;AATAAA,-45,-40;ATAAAG,-44,-39	227	CAAAGATTTTGGTCCAACTTTGGGTCTGAAAAGTCCAGTTCCTTGGAGAGCTACAGACGGCTGTGGCTGAAGTCAGGAAGAATGATCTGCCCTTCCACAGGCCCAGACCACACATGGTGCGGGGCCGAGGCTGCAACGAGAGCTTCCGAGCAGCCATCGACAAATCGTACGATGGGCCAGAAGAGGCAGACGCGGATGGTCTGTCTGATAAGAGCTCTCGCTCAGGCCACACAGCTCTGAAATTGTGAGTCCTGCCCCCTCGAACGGGAAACCCCGAGCTAGACAATGATGGAAAATAAAGACCAAAAACATC
556	chr1	62360375	protein_coding	Pard3b	i	ARS	AGTAAA,-6,-1;TTTAAA,-33,-28	45	GGGGCTCCCCATTTGATAGGTTTTCTGCTCCCCCCCAGGGGACTATAATTTTTCCCACTTTTAAAATTTTGAACTCTAGTCAATGGATAGTAC
557	chr1	62440099	protein_coding	Pard3b	c	NARS	AAGAAA,-78,-73	22	GGGTGCCATGCTGAGATTTGGAAAGAAGAAAGATGATAAGGTCGGAAAGGCTGAGCAGAAAGGTGCGCAGAAGTCCGGCCACCCGGAGGAAGAGGAGCTGGAAAGAATG
558	chr1	62455444	protein_coding	Pard3b	i	ARS	-	25	GGGGTCAGTGATGGAACAAGGCCCCATTTTCAGTATCCAATGGTGAGAAGGGAAGAGGGAGGATGGGAAGCAAGAGAGGGAGGGAAGGAGGAAGAGACAGAGAAGGGGAAGTGGAAG
559	chr1	62580017	protein_coding	Pard3b	i	ARS	AAGAAA,-6,-1;AATAAA,-14,-9;AATAAT,-17,-12;ATAAAT,-13,-8;TAATAA,-18,-13;TAATAA,-15,-10;TGTAAA,-51,-46	28	GGGGAGGTCATCTTTGAGCAATTTTCCATAATAATAAATTAAGAAC
560	chr1	62632438	protein_coding	Pard3b	i	NARS	AAAAAG,-48,-43;AAGAAA,-45,-40;AAGAAA,-41,-36;AAGAAA,-37,-32;AAGAAA,-33,-28;AAGAAA,-29,-24;AAGAAA,-25,-20;AAGAAA,-21,-16;AAGAAA,-17,-12;AAGAAA,-13,-8;AAGAAA,-9,-4	26	GGGCAGCACCAGGAGGCTTGAACCATACGGCCTGACTCCCATTCTAACTACCAAATTTGCTTACCAATCAGTTATTACTGAGAAAAAGAAAGAAAGAAAGAAAGAAAGAAAGAAAGAAAGAAAGAAC
561	chr1	62642289	protein_coding	Pard3b	o	NARS	AAAATA,-30,-25;AAATAA,-29,-24;AATAAA,-28,-23;ATAAAG,-27,-22;ATAAAT,-58,-53;ATTAAA,-33,-28;TATAAA,-59,-54	56	GGTTAAGTTCTAAGATAAAGTTAGTGAATCGATATTTTGCGATATGGGACGGAGAGTGTATTTCTTATCAAACTTTTAAAGTATAATCCCGTTTATTATCACCGAAGACATTTTGGATGTTATTGTATATGAGTATATAAATTTTCATGTTTTATTTGCATTAAAATAAAGCTTTATTCAGTCATGG
562	chr1	62758308	protein_coding	Nrp2	i	ARS	ACTAAA,-67,-62	38	GGGTAGGAAAGGAGGGTCGAGAGTTAGGCACAGAGGTATGTTATGTGCTTGCAATCCCAGCACTCAAGAAGCTAAGGCAGGAGGATCTCAAGTTCAAACTTGACTAAACTACATCATGTATTCTGGGCCAACTTGAGCCACAACGTAAGACTCTGTACAGAAAAGCGAC
563	chr1	62765361	protein_coding	Nrp2	i	NARS	AAGAAA,-47,-42;AATAAA,-27,-22;ATAAAG,-26,-21;TAATAA,-28,-23	50	TGGGCACCCACCCCAAATTCAATTACGACCCCAGCTCTTCAGGCCAGGGGGCTGTGGGCTGTTGGATTTACGGAAAGAAAACCCTCTCATGATAACTAAACGTAATCCACCGTTTATGCCTG
564	chr1	62786691	protein_coding	Nrp2	i	ARS	-	145	GGGCCATTTTAACAAAGCTTTGCAGGAGAAAACAATGCTTCACTTTCTCACCACTAGGTGGCGGCAGCGACACCCATAGATTCCGGGGATTGAGATCCTCAATGTCTCTCATTTAATTAAAGCTTAGAAACCTATAATAGAGACAAATAGGTTACAGATAAACCTTTGAGCCTTGCATTGTCCACTCGGGAGCAATGAGGTTGAAAATGCAGGAGTGGTGAGAAGGAGAGGCTGTGGGAAGATTAACCCTCAGTGAGGCGTAGTACCAGCATTACTAGTGAAGATGTTGGGAGAAG
565	chr1	62791559	lncRNA	4930487H11Rik	x	ARS	AAAACA,-20,-15;AATAAA,-43,-38;ATAAAA,-42,-37;TAATAA,-44,-39	18	GGGGGAGAATTGGGGGGGTGGAAATTAATAAAAAATGGTTGAGGAATTGAAAACATTTTGTTTCCAACTG
566	chr1	62796977	protein_coding	Nrp2	c	ARS	TATAAA,-6,-1	213	CACGATTTGTTTACTTGGAGAAGAGATTGAGCTTTGTTGCCTTATCTAGCTCTGGCTGGGTTTCTGTTGGCTGTCATTGTCATCTCCAGGTACCTAGACAAATAGAGACCATTGGGAATGCAATGTGGCTTCACCCATCCTTATCCCCATCCCAAGCCACCCAAGACTATGGTTCCTCCAGTGCACTCAGACATGACCCCTTTGTTATGTTTCCTGGTGTCTTTGAAGTCACAAGATAACAGCCATTGGGTGCATGGAGTCATTTCTACTTCCAGCCCTGAAGCAAATGTGTCTCATGTTGCCTTATAAAAAGAAAAAAGAC
567	chr1	62798926	protein_coding	Nrp2	i	ARS	AAAACA,-16,-11;AAGAAA,-6,-1	27	GGGACGAAGCAGTGAGTCCCAACTGTTCAAATTCGGAAGAGTGTATGAATGAGGTGAAGGGCCAGCTGGTCTAGAAAGCATTTGCCTTCCTAGAGCTCTCACAAGAACCCTTCTTGAGAGAATACTAGCAGCTGCCATCTCCTATTGCTGGCTAAAACAGAATAAG
568	chr1	62818689	protein_coding	Nrp2	o	NARS	AAAACA,-78,-73;AAAATA,-83,-78;AAATAA,-82,-77;AAATAA,-19,-14;AATAAA,-81,-76;AATAAA,-18,-13;ATAAAA,-80,-75;ATAAAC,-17,-12;ATAAAG,-45,-40;TATAAA,-46,-41;TGTAAA,-88,-83;TTTAAA,-22,-17	189	GGGCGAGGGCCACAGGGTTGCTTGCTCTCTCTTGCAGGAATGGGGAGTCGACAGGGATGAGGGTCCAAGGAATGAGCATGAATGACAAGAAAACAAGGGGAACATTAAGCTTTTCCAGGGTGTGCGGTTAAAGGTATTTGACCATTCACTGGCTGAGCCAGAATCACGGGGAACTCGAGAGCTTTTACTGTGATTCTTCAATGTAAAAAATAAAACAATGTCAGACTGTGTTTATATGATTTGTATAAAGCCTTTTTAAGATTACTATTTAAATAAACATTATACCAGAACT
569	chr1	63014839	-	-	u	ARS	AAATAA,-17,-12;AAATAA,-13,-8;AATAAA,-16,-11;AATAAA,-12,-7;AGTAAA,-20,-15;ATAAAT,-15,-10;ATAAAT,-11,-6	22	GGGGAAGACAGCTACAGTGTACTTACATATAGTAAATAAATAAATCT
570	chr1	63117692	lncRNA	Ino80dos	i	ARS	-	26	GGGGACATCTTGTTAGTTCTACCTTTTGCTACTAGTGATTTTAGTATTGTAAAAACTGAGTACTTCACTGGGTGTGGTGGCACACGCCTTTAATCCCAGCCCTCCGGGAGGCAGAGGCAGGCAGATTTCTGAGTTCAAGGCCAGCCTGGTCTACAGAGTGAGTTTCAGGACAGCCAGGGCTGCAAGAAAACCCTGTCTCCAAAAACC
571	chr1	63137383	lncRNA	Ino80dos	i	ARS	CAATAA,-84,-79;CAATAA,-23,-18;TTTAAA,-72,-67	24	GGCCAGCACTAGGGAGGGAGAGCAGGCAGATTTCTGAGTTAGAGGCCAGCCTGGTCTACAAAGTGAGTTCCAGGACAACCAGGGCTATACAGAGAAACCCTGATCCTCGAAAACAAAAACAAAAACAAAACAAACAAAAACAAAAAGGATTGGCTTCTCATAATAGATTTTTAAATGTTTGTGGGTAAGCAGGCAGAAATGTGGCCCTCTGTCCCCACCCAATAAGCTGTGAATTTGAAAAAAAGAAC
572	chr1	63150806	protein_coding	Ndufs1	x	ARS	AAAAAG,-10,-5;AGTAAA,-46,-41;TTTAAA,-13,-8	47	GGGGAGCTAGGGTGTGGGTAGCACACTCAACCATAATCCCAGCAAAGGCAGGAGGACTATTAGAGTGATGTTCTGTCTGGAGGCCAGTTTGATAGTAAATCGTGGATTACATAGCAAGATCCTATCTTTAAAAAGG
573	chr1	63177864	protein_coding	Eef1b2	e	NARS	TATGAA,-7,-2	133	GGGTCTCGCTTTTGCACAGCTCCCCCTTCCCAGCTTCGCCATGGGATTGGAGACCTGAAACCCCTGCCGGCCTCAGGTCTCAACGATTACCTGGCGGACAAGAGCTACATTGAGGGGTACGTGCCATCACAAGCACGACGTGGCAGGTATTTGAAGCAGTTTCTGGTCCACCACCTGCGTGACCTGTGTATGGCCCTACGTTGGTAATAATCACATCAAGTCGTATG
574	chr1	63178570	protein_coding	Eef1b2	i	NARS	-	22	GGGCAGACGTGGCAGTATTTGAAGCAGTTTCTGGTCCACCACCTGCTGACCTGTGTCATGCCCTACGTTGGTATAATCACATCAAGTCGTATGAAAAAGAAAAGGCCAGCCTGCCGGGAGTGAAGAAATCTTTGGGCAAGTATGGCCCTAGCAGTGTAGAAGACACCACAGGAAGTGGAGCTGCAGATGCTAAGGATGATGAAC
575	chr1	63178749	protein_coding	Eef1b2	i	NARS	AATAAA,-58,-53;ATAAAA,-57,-52;GATGAA,-62,-57;TTTAAA,-86,-81	27	GGGGTAACAATCGAATTGTAATTAAAATCAAATCACCTTCTTTCGGCCTGAGCTCCTGATGGATTGCTTTTTCTGATAAC
576	chr1	63179137	snoRNA	Snora41	o	NARS	AAGAAA,-72,-67	472	GACGTGGCAGTTATTTGAGCAGTTTCTGGTCCACCACCTGCTGACCTGTGTCATGCCCTACGTTGGTATAATCACATCAAGTCGTATGAAAAAGAAAAGGCCAGCCTGCCGGGAGTGAAGAAATCTTTGGGCAAGTATGGCCCTAGCAGTGTAGAGACACCACAGGAAGTGGAGCTGCAGATGCTAAGGATGATGACGACATTGATCTCTTTGGATCTGATGATGAGGAGGAAAGTGAGGAAGCAAAGAAGCTACGAGAAGAACGCCTTGCACAGTATGAGTCCAAG
577	chr1	63179658	protein_coding	Eef1b2	c	NARS	AAATAA,-22,-17;AATAAA,-21,-16;ATAAAA,-20,-15;TTTAAA,-50,-45	2539	CCGGAAAAATTGCCTTTCCCACCCCCTAAATTAAGGAAACGTTGGGAAAGCCCTTTTGGGGGGATTGGTGTGACAAACCGGGAACCAATAAGAAAAAACCTTTGGGAAGGGGAGGTGTTGGGTTCCCCAAAACAATTTCCGAAAGGCAGGAGGGGCCTGGTAGTAGGGGGCTCCCTTCCTAAAATTTGGGTTTCCCGCGGTGGGATTGAATTAAGAGGGTAACTTAAAAAAAAGCTTTCAAAATATCAGTCGTTGTAAGTTGAAGAGTTGATAAAGGGTTGGGAACGGATTAATGCCTGCGGAAGAGCAAATTACATGGCTTTTGAGGACTACGTACAGTCCAATTGGGAAGTGTGGGCTGCTTTTTAAACAAAGATTTAAATCATCTTAAAGTCAGTG…
578	chr1	63207674	protein_coding	Gpr1	x	NARS	-	21	CCGGGGGGCCATCCAACCCCGAAACTAGTTGGTTTAATCCTTCCGTACTAAC
579	chr1	63314578	protein_coding	Zdbf2	c	NARS	AATAAA,-22,-17;ATAAAT,-21,-16	20	GGGCAGTGTGGAGCAGTTTCTCGCCTGTCTGTACTTGGTAGCATGGCATTTTGAAGGTACTGGTTTATTTGTGGAATATCCTTGAGTTTGAGCTTGTCTGATGTTTCTTTGTAATCTATGCATTTTTGGAATTTGAAATTTGTGTTCTCAGTGTGTATTAACAGAAGCCATGTGATGTCAGTTTGAATAAATGTGGTGATAGAAT
580	chr1	63738806	protein_coding	Fastkd2	i	ARS	-	63	CGTAGGAAACTGAAGTGAAGTTTATGTTAATCATGATACTTTGCTTCATAATTGATATGAGATACAGAAATGTTTTGCATTATGAAAACAAATTTTGTTTGAAAATGCCATAATGGGACCTAATACTGTGCATACTAATTAAAAAAATTAAAAAGATATGAAAAGAGAGGAAAAATACTTGCACCATAAAATTAGGTTAAGATTCAGATAATCCAGTGGGGGCATGATGGCATATACCTGTGATTCCAGCTTCTTAGGAGACCGAGGCTGGAGGATTGCAAGCTCAGGGCCAGCTGATGGGGGAAAAAAGG
581	chr1	63752476	protein_coding	Fastkd2	c	NARS	AATAAA,-31,-26;ATAAAG,-30,-25;TAATAA,-32,-27;TGTAAA,-76,-71;TGTAAA,-45,-40	159	GGCAGAGGATTGATGGCCATGAAATCCGACATTTGAATGTAATGGGCTTCCATGTGATCTTGATCCATAACTGGGAGCTGAAGAAACTAAAGATGGAGGATGCGGTCACATTTGTGAGGAAGAAGATCTATTCAGATGAAGTGCTTCCCACTGCTGACACAACCGTGTAAAGCTTGACTACATCAGAACACACAGTTGTAAAATGATTTTTAATAAAGGCTGTGATTCAGTTATTCGTG
582	chr1	63753391	protein_coding	Fastkd2	p	NARS	AATATA,-28,-23;TTTAAA,-32,-27	25	GGGCACCATTGCATGAGACTTCCAAAATTTAAATATATTGCCAAACTGTGAACTAGAAC
583	chr1	64123366	lncRNA	Gm35880	i	ARS	AAGAAA,-6,-1;TAATAA,-10,-5	30	GGGACACGATCTGGTTGTAGGGCTTGGGCAGAAATCCACTGAGAGGTCCTAACGTAGATGTATTTATGAGTAATAAGAAC
584	chr1	64533683	protein_coding	Creb1	i	NARS	AATAAA,-20,-15;ATAAAG,-19,-14;CAATAA,-21,-16	52	GGAGTGGTGGGCGTGGGGGGTGAGGGAAGGAGGAGGGAAGAAGAAGGAGACAGTTGGAGGGCAGGAGGAGGTGAAGGTGCTGCCGCCCTTGCGGCGTGGCCGGTGCCCGCTCGGCGAGCCGCAACGTCCGACCTGCCTTTCCTCTACAGCGCTCTTGTGCAATAAATTCGAACCC
585	chr1	64539956	protein_coding	Creb1	i	ARS	-	73	GGCAACCTAATTTGATTCATGGAACATTTGATGATCATCAATTCAAGTTGATGAGCAAATCACAAGAAAATGTATTCAGGTAGTTAAGAAAATAATTCCTAGCCAGGCAGTGGTGGTGCACGCCTTTGATCACAGTACTTGGGAGGCAGAGGCAGGCGGATTTCTGAGTTCGAGGCCAGCCTGGTCTACAGAGTGAGTTCCAGGACAGCCAGGGCTACACAGAGAAACCCTGTCTAAAGG
586	chr1	64548262	protein_coding	Creb1	i	ARS	ATTAAA,-6,-1;TTTAAA,-11,-6	46	GGGGAGGATTATCTAGATGCAGGAAGGGGATGTGAAAATCATAGCCATTTTCATACATAGTCTGCAGCTGTTAACTACTTTAAATTTTCTGTTCCAAAAACTCATCAAGAAGCCTTATACCTTAAATTTAAATT
587	chr1	64597294	protein_coding	Creb1	c	ARS	AAGAAA,-32,-27;ATAAAT,-89,-84;CATAAA,-90,-85;TATGAA,-96,-91	64	CTATCCCCTGTGTGCCTTCGGTAGCCCTTGTTGAGCCCTGGCTCATGATCTTCGCCGTCTACGTATGGGGCAGTGGCGTCGGAATGGGCACGGAGAGAGAGGTCCGTCTAATGAAGAACAGGGAGGCAGCAAGAGAATGTCGTAG
588	chr1	64601876	protein_coding	Creb1	c	ARS	AAAAAG,-13,-8;AAGAAA,-10,-5;TTTAAA,-19,-14	292	GGGGGGTTGAAGGTATCATGAAGTTGAGTCAGTATGGAAGAATTTTCAAACAAATCAAACAGGGTGCTGAAGTTCCGGCTGACTCATCTGCTCATGGTATGCTTACTGATTAGTGAATGTAGTTTTAAGCCTTTGTGTGTGTTCCTCAGGGGGCAGGACAAGGACTTTTAAACAAAGGGAACCCAGGATTAAACATTTTGAAATGGGAGGGAAATTTATAATTTTCAGGGTGTTTTTAAGGTCGATTTGAAATTTATTTTTAAAAAAAAGAAAAATT
589	chr1	64602015	protein_coding	Creb1	c	NARS	TATGAA,-96,-91	38	CATCCCCTCGTGATGCCTTTCCCGGTCGTGTGGCCTTCGGTCAAGCCTTCCTTCCTAACCTGGTCCATGTCAGGGGGTCGAATTCGGGGTGGTTGGGATTCCGGGGTTGATGGGGTCACGTACAAGGGGACATTTGAACAGAACGTTAACCAAGGACATGAATCAATTGAATTTGGAAGGGAATGAATTATTTAGTTGTTTAGGTGTTTAATTTAATTTTAAATTTAAAAAAAATAAAAATTAAAAAAAAAATAAAGAGAGCAAAGTTTGGGAAGCGAGTTGACAGTATGAAAGCAGCAGAGCTGTAGGATGAGGCTCGGCCTGTCCACTGCTGCAGGTGGGTGGTCCCAGCGTGGGAAATGTTACATTGTTACCAGCAAG
590	chr1	64602347	protein_coding	Creb1	c	NARS	AATAAA,-38,-33;ATAAAA,-37,-32;ATTAAA,-23,-18;TAATAA,-39,-34	41	CCTAGTCTGCCCCTGTGTGCTTTGCAGCTCTTCGCACCTCGCAGGGCAGTTAGTTGATTGGGGTTGGTTGCTTCGCCGGGGCACGACAGACCTTTTAAACCAAAGGACCAGATAACATTGAATAGGAAGGAAATTAATAATTCAGGGCGGTTTTTCGGCTTGTTTATTTTTTTATTTAAAAGAAAAAAATTTAAAAATAAAAAAAAAATAAAGAAGAGCAAAAGTTTGGGGGAAAGCGAGTTTGACCAGTAATTGGAAAAAGGCCAGACGACGAAGCATGCGTGAGGAATGAGCTGCTCCGCCTGTCCCACTGCTGGAGGTCGGGTGGGTCCAGCGTGGGAAATGTTACATTGTTACCAGCAAG
591	chr1	64602974	protein_coding	Creb1	c	NARS	ATAAAC,-25,-20;CATAAA,-26,-21;TTTAAA,-14,-9	34	GGGGAGTGAGTACTATACGTGATGAGTAGGGAATGACATCTTCTAAGTTACTCCTATCAATCTCGAACGTACCTGTTATTTCAATTTTACTAATCTTTTGTGTCTTTATGTGTAACGAAGTAAAAGTACCAAGACACCATGCATTTTTATTAACACTATGGTACATACTGGCTGCTTTGTGTTCAGAATGGTAGCAGTTACTTTGTATATTAAAGTGATCCTTGTGAATTTGTG
592	chr1	64720515	protein_coding	Ccnyl1	i	ARS	AGTAAA,-62,-57	62	GGGGGGCTGTATTTTAACACAGTTAAAATGTATTAGTAGAAGAAAATATAAAAGGGATAGTGAAGTATGTTTGTTCCAGTAGCAAATTAAGTCTTGATTACCTGATTATCAAAACATTATCTGATTTACATTTCTATAGGCTTATTGCCATATGAACAGGAAATTTAATTTGGAAGTAAGCTGTTTTAGCTTAATTTCAGTAAATGAGAAAACCATTATTTCTACTGTCATATAAGAAATACTTTTGAGGCACTTAGAAC
593	chr1	64725312	protein_coding	Ccnyl1	c	NARS	AAATAA,-26,-21;AATAAA,-22,-17;AATAAT,-25,-20;ATAAAA,-21,-16;TAATAA,-23,-18	137	GGCAAATCAAAAGAAATCAGATCCTCAAACAGCAGGTGAAATTGAGCCAATTAAAACCCTGCGCGCTCTCCTGGGTGCAGGTCTCTCTCAAGCCGCATCCTTGCAGGCCTATGCCACCGGTTTCAACGGCAGGGAGCGAAGACTGGGAAAGGGATTGGCAGTAGCAGCTAAAGCTGAAATAATAAAGATTGCAGTCGT
594	chr1	64725643	protein_coding	Ccnyl1	o	NARS	AATAAA,-21,-16;ATAAAT,-20,-15;ATTAAA,-31,-26;TAATAA,-22,-17	204	CTACTCTAACCTTGGGAGTCTTACCTAAAAAGCCTTTGTGGGGTCCACGAACTACTTCCTCTTCGAGGCTGCAATGCTTCCCATGCTCGTCAGTGCTGGCCAGGCTCATCACTTTCAAGGGACAGACATAAGTGTTACGGAAGGAATGTATGAAATATTAACAATCTTACCACCTTCAAAAACATGTTATGGAGTTCAGAGCTTAGAGATTCAAGTTATTGATTGCAGTTTTATTTTGAAAGAATGCTACAACTTACGTGTTTTCTTTCTCATGTTTAATATTAAAAGCTAATAAATTCTATTTTAATTAAAATAAC
595	chr1	64910476	protein_coding	Plekhm3	i	NARS	-	36	CCCTAATCCCCCTGTGTGCCTTGGCAGTCTCAGCCTCTCCCTTAATGGTCACCCGTTCGTGGGTTGGCATTGGGGGCCAAGGCTCGTCCTACCCTGTCTCCTTATTGGAGCGTTCGTCCTCCTTTGGGGAGGGTGAGACGGGAGGGGACGGCAGTCTGAGTGAC
596	chr1	65069313	-	-	u	NARS	AAGAAA,-10,-5	51	GGGAGGAGAGAGAGAGAGAGAGAGAAAGAAAGAAC
597	chr1	65276804	protein_coding	Pikfyve	c	NARS	AAATAA,-44,-39;AATAAA,-43,-38;AATAAA,-27,-22;ATAAAC,-26,-21;ATAAAG,-42,-37;CAATAA,-28,-23;TGTAAA,-47,-42;TTTAAA,-85,-80	40	GGGAGCCTAATTTAATAGTAAAAACGTACTTTAAATGTATTATAATGTGTTATATTTCTCTAACTTGTTTCCAGCTGTTTTATATGATTGAACATGTTATTTAAAGATAACTAACCAATACGCTTCTTAGTAGACTTGTACTGTAAATAAAGAGGACCTTCAATAAACTGGAATTTACTTACTCTAAC
598	chr1	65310657	protein_coding	Pth2r	i	NARS	TTTAAA,-17,-12	22	TGGACGAGACTACCAACGGACACTCAACCGACCTCGACCTGGGTCATGTTGGCCATGCCTGTGTATAGTGTGGTAATCATGGAATTCTGAAGTTGTTAAGGTTGTAATTCGTCTAGTTCCTGAATAATGGAGAAAAATAAATAATAAAACAATAAAATTACTATTAAAGCAC
599	chr1	65553041	pseudogene	LOC101056035	p	NARS	AATGAA,-24,-19;ATAAAA,-45,-40;GATAAA,-46,-41	53	GGCCTCCTAGCCCTGGCGTGCTTGGTCTGCGTCTATGCCTGCACTATGGGCCATGTCGGTCGAGTCGGGAATGGAGAAGGAAGGGAGGGGACCGGTCCGACCGGGGCAGTCCGGATGAGACAGGCATTTGGCCTTGTTTGATTAATTCCTGCTCCCTGCAATAAGTCCCATTTTAACTGTGTCTG
600	chr1	66741769	lncRNA	LOC108167626	c	ARS	AAGAAA,-25,-20;AAGAAA,-6,-1;AATATA,-52,-47	20	GGCATGAAAGAGAGAGAGAGAGAACGAATGAATGAACTAAAAGGCCTGACTGAAATCATACAAAATGGCTTTTAATCACAAGACAAATTTGAGATAGCAATAGTGTGGTATTTGGAAATTATTATATAATTAATATAATTAATTATAATCTATAATCAAAGAAAATTCATAAGAAGTAAGAC
601	chr1	66759203	lncRNA	LOC108167626	c	NARS	AAAATA,-58,-53;AAATAA,-57,-52;AATAAT,-80,-75;ACTAAA,-62,-57;AGTAAA,-6,-1;TAATAA,-81,-76	29	GGGCTACTAAAAATAAGTTGAAAATTGGTGAGTTTGGAAAGGGGTAAGAGAGAGAGAATCAGTAAAGAAC
602	chr1	67598678	-	-	u	NARS	AAAAAG,-50,-45;AAAATA,-82,-77;AAATAA,-81,-76;AAGAAA,-91,-86;AAGAAA,-32,-27;AATAAA,-80,-75;ATAAAA,-79,-74;CAATAA,-36,-31	250	GGCTCCTGGAGTAAGCCCGACACCGACCTCCGCACGAGAGCGTACATCGACTCCACAGATTCTTCGTACATTACTTTACTATTTGAGAAATGCCCAAACAGAAAATTGGAATTCTTGGAAACTTACGAAACGCATCACCAATTTCAGAATAGTAGCTGTAGACGCTGCTTCCATGACCTTCCGTACTTCAAGTCTTAAGATTCCGGGCTCCCAGCGCAAACAAAAAAAACAAAAAAAAAAAGAAAAAAAAAATAAAAAAAAAAAGAAAAAAAAAGAAC
603	chr1	69846324	protein_coding	Spag16	i	NARS	AATGAA,-24,-19	35	TAGGGGCCGGGTATGGTGGTGGCGGCCACCGAGCCGGGTTTAGGATTTAGGCGTGAAGGAGGGCAGGAGGGCAGGAGGATCGATCGAAGGTTCCGAGGCCCAGCCTGGGCTACACTATTT
604	chr1	69855819	protein_coding	Spag16	i	NARS	AAGAAA,-13,-8	79	GTACTGCTGCAGCATGACCCTTATCCCCCGTGTTGTGCCCTTCGGCGAATGGCCTTCTTCGAGGCCCTTGTCTCCTTATCTTAGCGGCCAACTATTCGGGGCGAAGGGGGGGTCACGGTTTTATTTTGGTTTGGGGGGCAAGGATTTGATTTGGTTTGAGGAACCGTAAAAAGTGGACCAAATTGATTCAATGTTGACTACGTTTTGCTACCTTCGTTAAAGTTGAAAATAAGTATATATATTATTTTATATGAAC
605	chr1	69985478	protein_coding	Spag16	i	NARS	AAGAAA,-69,-64	141	CTGACGTCATCTGATTAGTCTCGACTCCGTACTCCTCTAGCTGATATCTGAGCTGCTCCGTAGTAGACGTCAGCTGGCATTGGATAAGCTACGGACGAAGCGGATCGATGAAGTAGAGGAGAAGATGGAGAAGAGAAGAAGAAGAAGAAGAAGAGAAGAGAAGAAGAGAAGAGAGAGAAGAGAAGAAGAAGAAGAAGAAGAAGAAGAAGAAGAAGAAGAAGAC
606	chr1	70046646	protein_coding	Spag16	i	NARS	AATAAA,-40,-35;ATAAAG,-39,-34	26	GGCACCTAATCGGAGGAGCTACTCTAGATTAATCAATATTAGCCCACCAACAGCGACATTACATTATATTTTCTCTACTCACATATAGATTGCCATTCCCCCTGGTGATGCCTTTAGGTCAACGTCTCACCTTCTCCTACTGGGCAGTCAGGCTGATGGGGACTGGAAGGAATAAAGTTAGACAATGT
607	chr1	70050169	protein_coding	Spag16	i	ARS	AAGAAA,-47,-42;AAGAAA,-43,-38;AAGAAA,-39,-34;AAGAAA,-32,-27;AAGAAA,-25,-20;AAGAAA,-18,-13;AAGAAA,-11,-6	37	CTTGGAGAGGCTTCCAGGACACTGCTGATGAAGCAATTACAGTTGCAATGCAGAATAAGGCAGTGAATTAGGGCAAAGCATGCAACTCAATTAGAGAGAATACTTCAGAAGAAGAAGAAGAAAGAAGTAGAAGAAGAAGAAGAAGAAGAAGAAGAAGAAGAAGAAGAAAGAAGAAAGAAAGAAAGAAGAAAGAAAGAAAGAAGAAAGAAAGAAAGAAGAAAGAAGAAAGAAGAAG
608	chr1	71579408	protein_coding	Atic	o	NARS	AAATAA,-23,-18;AATAAA,-22,-17;ATAAAT,-21,-16;TTTAAA,-15,-10	97	GGCAGGGGAGTGGGGTGGGGTCGGAGTGCCTCCCTGTACCAGGCAGGACATAACTGGATCTATGTCCCTGTGGTTATAGTCCTCACCTGTTCCACCCAGAAGGATCCCTGTGGTACACTTAGCCTTAGGTTAAGTTTTGCCTTCTTTCCAATCCTCTAAATAAATTTTAAAACTTT
609	chr1	71853974	-	-	u	NARS	AATAAA,-21,-16;ATAAAA,-20,-15;CAATAA,-22,-17	19	GGCAATAAAAGACAGATGGCAATG
610	chr1	72067407	-	-	u	NARS	AAAAAG,-83,-78;AAAATA,-72,-67;AAAATA,-60,-55;AATAAA,-76,-71;AATATA,-70,-65;ATAAAA,-75,-70;TATGAA,-96,-91;TTTAAA,-63,-58	55	GGAATGGAAACTTGAAGCATTAAGGCCAGCATTCGTGTTTGCTGGCC
611	chr1	72180901	protein_coding	Mreg	i	NARS	AAAACA,-68,-63;AGTAAA,-90,-85	20	GCATGTTCAGGTTAGATGGCGCACACAAGGTTAGGT
612	chr1	72226430	-	-	u	NARS	-	449	GGGGATCGCTTCTCGGCCTTTTGGCTAAGATCAAGTGTAGTATCTGTTCTTATCAGTTTAATATCTGATACGTCCTCTATCTGAGGACAATATATTAAGTGGATTTTTGGAACTAGGAGTTGGAATAGGAGCTTGCTCCGTCCACTCCACGCATCGATCTGGTATTGCAGTACCTCCAGGAACGGTGCACCCCTCAGGGAT
613	chr1	72237159	lncRNA	D230017M19Rik	i	NARS	AATAAT,-16,-11	95	GGGGCCTTTTTGGCTAAGATCAAGTGTAGTATCTGTTCTTATCAGTTTAATATCTGATACGTCCTCTATCCGAGGACAATATATTAAATGGATTTTTGGAAGTAGGAGTTGGAATAGGAGCTTGCTCCGTCCACTCCACGCCATCGACCTGGTATTGCAGTACCTCCAGGAACGGTGCCACCCCGTCTGGGATTATTATTTT
614	chr1	72244407	lncRNA	D230017M19Rik	i	NARS	-	2504	TCCCCCGTTAAAAAAAGGGGGGGCCCCCTGGGTTTAAAACAAAAAATTTGGGGAAAATTGGGAAAATTTTTGGGGGGGGCCCCCCCTTTCCCCCAAAAAAAAAAGGGGGGAAAAAAAACCCCCCCGGGGGGGTTTTAAAAAAAACCCGGGGGTTTAAAGGGTTTGGGGTTTAAAAAACCCCCAAATTTCCCCCGGGGAAATTTCCCGGGGAAAATGCAAGGCCCCGTTAAGAGTGCCTTAAGCCTCCCCTTGTGCTGCTTGTAATGCGCTGCCCGTCTCGATGGATTGTTGGACTGACGTTATGGGTTCTTGATCAGCTTTCATACTGGATACGTACCTCTATTCAGAGGATTAGTAGATTAAGGATTTTGAGTAGAGTGGATAGATGTGCTCCGTCCA…
615	chr1	72250299	lncRNA	D230017M19Rik	i	NARS	AAAATA,-25,-20;TGTAAA,-54,-49;TTTAAA,-29,-24	23	TGGGGGAGATCAGGGATGGTGCTACCTCCGAGAAGTTCTTTAATTGGGTTCCAGGACTGGTTTTAGCTAGACTGGGGTTTGGTTTTGTTCCTTGTTTTCCATATGGAGTTGGACTATTATTCCCTTCAAAGTCTGTAAAGAATTGGTGTTAGAATTTTTTTAAAATACCTATTATTACTGTGTAAC
616	chr1	72255198	lncRNA	D230017M19Rik	i	NARS	-	1220	CGATCGTGCTCAGGACCGTATATCTCGATACCTGTGTGCTGCTGATCCTCTCTCTTGGATCGCTCTTCCGGTCTCTGGGTATGGAGATGTACGTGTATGGGTATCTGTTCTTATCAGTTTTAATATCTGATACTCCTCCTATCGTGGACAATATATTAATGGATTTTGGAATAGGATTTGGATAGGAGCTTGCTCCGGTCCACTCCATCGCCACTCGACCCTGGTATTGCAGTACCTCCAGGACGTCAACAAAAAACAC
617	chr1	72394956	protein_coding	Xrcc5	o	NARS	AAATAA,-61,-56;AAGAAA,-64,-59;ATAAAG,-35,-30;TATAAA,-36,-31	338	CATAGTGGTGGGGGTCCTGATACGAATCATGGTGGATGTGGATGATTTCTGCATGATATAGATCATGGATTGTGTGGGAATCCAAGAGTGCCAGCTCTGTGCTGCTGTAGAGCTCTGGCAGCGATCCCTGAGGCCGTGCAGGGGATGTGAAGCTCTGGACGTCATCCTAGCAGACAACTTTGGGAATGAGTCACTCCAGGTCTCTACAGAGTGACCATAAGGACATATTATTACAAGAAATTAACTTAGACCCTATTCAAATTTATTAAAGAGCCATTATTTTCTGATTTGGTATCTC
618	chr1	72460021	pseudogene	Gm15843	o	ARS	AAAAAG,-62,-57;AAGAAA,-65,-60;AAGAAA,-47,-42;AAGAAA,-38,-33	18	CATCCTCCTATCTCCGCGTGTGCTTGGCAGCCTCCTTCTAGCCTGGTCCTCTTATTGGCAGTGTCCGGTGGACTGGCGCCGGACGAACCTCACAATAGCGGTCCGATGGTACCTCCGGATTAACCCATACACCTGACGCTCCCCCTTGCCACATTGATCGATGATCCTCACTGGACAGAAGGAATCCAAGATCGTCCAAAGCCAGTAGAGGAGTTGCAC
619	chr1	72712560	protein_coding	Rpl37a	i	ARS	-	52	GGGGTCAGAGCCGGGCGGTGGTGGCGCACGCCTTTTAATCCCAGCACTCGGGAGGTAGAGGTAGGCGGATTTCTGAGTTCGAGCCCAGCCTGGTCTACAAAGTCGAGTCCAGGACCAGGCCAGGCTACACAGAACGAACCTGTCTGCGGAC
620	chr1	72713624	protein_coding	Rpl37a	o	NARS	AATAAA,-26,-21;ATAAAC,-25,-20;CAATAA,-27,-22	2681	CCCGCTATGGGTGCATCCCTGCCCGGAAATGGTGGAAGGAAATTCGAAGTCAGCCAGGAGACAGCCAACGTACACTTGGCCCTTCCTCTTGGGCAAGGACCCAAATGAATGAAGACGAACGGACGACCGTCACGGCAATCTCGGCCACTGTGGTTACCTGCATGAAAAACAGTGGGCCGGTGGGGCCTGGGACCGTCAGTAACGACCACCTCTGCAGTCACAGTGAAAGTCTGCCCAGCTCAGAAGACTGAACGGACTGAAAGACCAGTAGAAGCCCTGCTGTCTGAGACTTGCCTAGCCTGCAATAAACGGGTTATTTACGTAAC
621	chr1	72852468	protein_coding	Igfbp2	o	NARS	AAGAAA,-59,-54;ATTAAA,-16,-11	59	GGGGCCCATGCCCAAACGTGTGCAGTAAACCCCCAGCCAGTCGGTGCCTGGCTTCCCCCATCCCGAACACCAGCAGAAATGGAGGGCGTCAGGGTGACGGGTGTGGAGGAGTTCCCAGTTTTGACACATGTATTTATATTTGGAAGAAGACCAACCAACTGAGCTCAGAAGCCCCCCTCTGACCCCCCCCCAGCGGCTCGTTAAGGCTGAACCACCCTTGCCTTCTGTTATGAGAGGGGAAGGGTGGTATGGAGGGCACTGGGTACAGGCCTGGGAATGGGGAAAGAAATTTTTATTTTTGAATCCCTGTGTCTCTTTTACTTAAGATTAAAGGAAGG
622	chr1	72861037	protein_coding	Igfbp5	x	ARS	-	73	TGGGAGACGACCAAGGAAAATTCTATTGGTTATTTTCCTCTTCTCTGTCTCTTTCTTGTCCTCCCCACCCCCACTACCTCTGCTCCATCTTCTATGTCTCTCTGTGAAGTTCTTCTGTCCCCCACCCCTCCACTGTTCCCTTCCGTCCTCTCTTCATCTCTCATGTTGTTTCGTCTCGTGATTGCTGTTCTAGCTGGTAATCTGAGGAGGCATTCAATGCAGTTC
623	chr1	72952746	lncRNA	Gm31047	o	NARS	AAATAA,-23,-18;AATAAA,-22,-17;ATAAAC,-21,-16	43	GGGGAAAATATCTCTGTGGATTGCCTGTAGGTAAGTCAGTAGGGAGTCTTCTTGATGAATGATTGATGTGAGAGGGGCTATGCCACCCCTGGGCAGGTATTCTCTGGTGCTATAAGAGAGCAGACTTAGCAAGCCTTGAGGAATAGCCAGTGAACGACACCACCTCTGTTGTTCTTTTTAGCTTGTCTCCAGATTTCTGCCTTGAATTCCTGCCTTGGCTTCCCCTTTACGATGGGCTGTAACCTGTATGTCAATAAGCAATCAAACTACTCCCTCCCCAAC
624	chr1	74238710	protein_coding	Arpc2	i	ARS	-	35	GGGGAGCTCATAGGAGACAGGAGGAACAAAAGTTCTAGGCCCTAGTGAGACTTTGTATCAAAGAAC
625	chr1	74239231	protein_coding	Arpc2	i	ARS	AAGAAA,-36,-31;AAGAAA,-31,-26;AAGAAA,-21,-16;ATTAAA,-26,-21	51	GGGGAGGGCGGGATTTCTTGAAATTGGCTGTTTCTGTGGGGTGTAATGGCACCCTCCTATAATCCTAGCACTAGGGAAACAGGCAGAAGGGTCAACACAGGTTCTAGTCCAGCCAGGGATATTTAGTGAGACTTTATTTCAAAAGAAAAGAAATTAAAAGAAAAGCCTACCTCTG
626	chr1	74241907	protein_coding	Arpc2	i	ARS	AAAAAG,-10,-5;AAAACA,-15,-10	37	GGGGGAAAAAAAAAAAGGTGGGGTTTACTGGAAGAATGATTGGAACTTTGTAGAGGACTTAAGTAATCAGAATCTTCAAGCTGGGCGTGGTGGTGCACACCTTTTAATCACAGCACTGGGAGGCAGAGCGAAGGCGGATTTCTGAGTTGAGGCCAGCCTGGTTCTAGCCAAAGTGAAGGATTCCAGGACAGCCAGAGTGGCTGATACGAGAGAACCCTGTCTC
627	chr1	74252510	protein_coding	Arpc2	i	ARS	AAAAAG,-22,-17;AAGAAA,-19,-14;AAGAAA,-6,-1	34	GGGGGGCGGGCGTGGCGCACACCTTTAATCGCAGCACTTGGGAGGCAGAGGCAGGCTGATTTCTGAGTTCGAGGCCAGCCTGGTCTACAAAGTGAGTTCCAGGACAGCCAGGGCTATACAGAGAAACCATGTCTCAAAAAAGAAAAGAAGAGAAGAAAAGAG
628	chr1	74257976	protein_coding	Arpc2	i	ARS	AAAATA,-24,-19;AAATAA,-44,-39;AAATAA,-37,-32;AAATAA,-23,-18;AAATAA,-19,-14;AAATAA,-15,-10;AATAAA,-47,-42;AATAAA,-40,-35;AATAAA,-36,-31;AATAAA,-22,-17;AATAAA,-18,-13;AATAAA,-14,-9;AATAAT,-43,-38;ATAAAA,-13,-8;ATAAAT,-46,-41;ATAAAT,-39,-34;ATAAAT,-35,-30;ATAAAT,-21,-16;ATAAAT,-17,-12;TAATAA,-48,-43;TAATAA,-41,-36	25	GGGGGGACGTAAATACATTAGTTTAACGAAATTGGGCTAGGGCTGGTGAGATGGCTCAGTTGGGTAAGAGCACCCGACCGCTCTTCCGAAGGTCAGGAGTTCAAATCCCAGCAACCACATGGTGGCTCACAACCATCCGTAATGAGATCTGACTCCCTCTTCTAGAGTGTCTGAGGACAGCTACAGTGTACTTACATATATAAATAATAATAAATCTAAAAAATAAATAAATAAATGCG
629	chr1	74264434	protein_coding	Arpc2	e	NARS	AAAACA,-54,-49	58	GGGCATCACCTTTGTGCTGTTCCCTCGCCACACCAATGCCACTGCTCGAGACAACACCATCAACCTGATCCACACGTTCCGGGACTATCTGCACTACCACATTAAGTGCTCTAAGGCCTATATTCATACACGAATGACGAGCAAAAACATCCGACTTCCTTAAGGTGCTCAACCGTGCACGCCCAGATGCCGAG
630	chr1	74267992	protein_coding	Arpc2	c	ARS	AAATAA,-58,-53;ATTAAA,-6,-1	516	CGTAACTTGCGATGAACAAAACCAATACCCGTAACCTTACCTTTAACGATGTCAACCAGTGTCACAGCCCAGATAGCCGAGAAAAAGAAATGAAACAAATCACGGGGAAGACTTTTTCATCCCGCTAACTCTTGGGAACTGAGGAGGAAGCGCTGTCGACCGAAGGCTGGACTGCTTGCTACTGGATAATCGTAGCCCTTCAATGTTGCACCTTCTCCAAGGTTCTTGAGGGATTCTCCATTTGGGTTCCATTTTGTACGAGTTTGGCAAATAACCATGCAGAAACGAAGCTTGTGCTTGCAAGGACTTTTGATAGTTAGCCTAAGAATT
631	chr1	74268211	protein_coding	Arpc2	o	NARS	AAGAAA,-47,-42;AAGAAA,-21,-16;AATAAA,-25,-20;ATAAAG,-24,-19;TAATAA,-26,-21	255	GGGGTACGAGTTTGGCAAATAACCTGCAGAAACGAGCTGTGCTTGCAAGGACTTGATAGTTCCTAAGAATTAAAAAAAAAAAATTCCACTTGATCAACTTAATCCCTTTTATTTTCTCCCTCACTCCCTCCTTTTCCAAGCTGTTTGCTTTGCAATATGTTACTGGTAATGAGTTGCAGGTAATGCAATCTTAACTTGTTTTCTTCTAAGTATTTGAGTTCAAAACTCCTGTATCTAAAGAAATACGGTTGGGTCATTATAAG
632	chr1	74268303	protein_coding	Arpc2	p	NARS	-	19	CTTCGTAGGCCCCTTGTCCTCCCATAACTTAGCGGGGTCCTACGTATTCGGGGGTCGAAGTTCGGGGGGTTACGGAAGTTTTGGGGGCAAATTAACCCATGGTTTCGACGAAAAAACGAACGGACAATGTGCTTGTCAATGGCATTGACTTGATTACCTTAACGAATTAAAATAAAAAAAAAAAATTCCACTTGATCAACTTAATTCCCTTTTATTTTTCCTCCCTCACTCCCCTTCCTTTTCCAAGCTGTTTGCTTTGCAATATGTTACTGGTAATGAGTTGCAGGTAATGCAATCTTAACTTGTTTTCTTCTAAGTATTTGAGTTCAAAACTCCTGTATCTAAAGAAATACGGTTGGGGTCATTAATAAAGAAAATCTTTCTATCTT
633	chr1	74285059	protein_coding	Pnkd	c	NARS	-	44	GGCACGCGGGAGACCGGGTTCAATTCCCGACGGGGAGCAAC
634	chr1	74287455	protein_coding	Pnkd	o	NARS	AAATAA,-30,-25;AATAAA,-29,-24;ATAAAG,-28,-23	1068	CCGGGGGTTTTTAAAAAAACCCGGGGGTTAAAAAGGGGGCCTTTTGGGGTTTAAAAAAACCCAAAAAATTTTTCCCGGGGGGAAAAAATTCCGGAATGGCCTCAAGGAAAAACCTAACGGTTAAAAAGGCCGGGTAAACATTTCGATCCGAATGCTCACGGCCGAGTATAGAGCCAGAGGTTCAGGCTTCACCCCATAAGCCCCAGTTCCCTGCGTTGGGTCTGGGCCAGCTGTGTGAGGATCACTGCAACCTTGTGCTAGACTATTTGACTGCCGTTCTTGTGTGGCCATGGCTTCCCTTGAGGCCCACCCCAGAGGGCTGCTCGAGGAATTGCCCCAACGCCTGCTGTCCAGGCACCCAACTCGTTCCAGCACCGTGAAGGGAGCCAAATGCAAATA…
635	chr1	74287864	protein_coding	Pnkd	i	ARS	AAAATA,-88,-83;AAATAA,-87,-82;AAGAAA,-55,-50;AAGAAA,-18,-13;AATAAA,-83,-78;AATAAT,-86,-81;ATAAAG,-82,-77;TAATAA,-84,-79;TTTAAA,-11,-6	87	CGGGGGGGGTCCGTAAAGTCATTTCCGGGGGATTGGGATTTGGGGGGTCCAAAGGAAAACAACTTAGGGGCCTGGGGGGGACTTCGGTTTCCCCCGAAAAATCTCCCAAACCCGGGGGGACCGGTAAGTGGTTAATTTGGGAACGGAAAGGGCCCAAAGGGAAGGGGGTTTTTCCCAAAGGGGGGGACCTTTTTCCGAACCCCCCCCCCAAAAACCAAAAAGGACCCCCCCTAACGGTTTTACCCCCCCTTGGAAGGGGGATTTTGGGGGTTGCCCTTTACGGGGGGGGACCCCCCAAGGAACCCTTGGAAGGTTGGAAGGGGAATTCCAACCTTGGCCAAAACCCCTTTGGTGGCCTTAAGGAACCTTAATTTGACGTACGTGCCGGTCTTTGTGTGG…
636	chr1	74297908	protein_coding	Tmbim1	x	NARS	AAAATA,-23,-18;AAAATA,-17,-12;AAATAA,-22,-17;AAATAA,-16,-11;AATAAA,-21,-16;ATAAAA,-25,-20;ATAAAA,-20,-15;CATAAA,-26,-21	31	GGGGGTGGAGAGATGGTTCAGCAGTTTAAGAACACTGGCTGCTCTCCCATAGGACCTGGGTTCAAGTCCTGGCATCCACATGGCAGCTCACAACTGTCTGTAACTCTAGTTCCAGGGGATCTGACACCCTCACACAGACATACAGGCGGGCAGAACACCAGTGCACATAAATAAAATAAGTTAATTT
637	chr1	74310891	protein_coding	Pnkd	i	ARS	AAAACA,-60,-55;AAGAAA,-63,-58	35	GGGAAGGAAGGAAAGGAAAAGCAGTTATTATGTTTCAGGCAGTGTTATAGGGTTTGGACATCAGGGACAATTTAGGTGAAAATGTGCATTCTAGCAACGAAAACAACAGGGCATTTGATGTCAAAACCGAATTGATAAGAGGTACGCTCCATCTTGAACAGAAC
638	chr1	74317099	protein_coding	Pnkd	i	ARS	AAAACA,-24,-19;AAAACA,-19,-14;AAAACA,-14,-9	26	GGGCAGGCCTGGTGTGGTGGCACACCGCCTTTAATCCCAGCACTTGGGAGGCAGAGGCAGGTGGATTTCTGAGTTCGAGGCCAGCCTGTTCTACACAGTGAGTTCCAGGACAGCCAGAGCTATACAGAGAAACCCTGTCTCAAAAAACAAAACAAAACAAAGCAAC
639	chr1	74353695	protein_coding	Pnkd	o	NARS	AATAAA,-33,-28;AATGAA,-22,-17;ATAAAT,-32,-27;CAATAA,-34,-29	122	GGGCACCTGTAATGCTTCTCTCGTGGCACCTATCACTACCGTCTTTACTTTGTTTACACTGTTTGTCTCCCCTTCTAGACTTGTGAATCCTTAGGGCATGGACTGTTATCTATGCATCTCTGTATTTCTGCGCCTAGGCACCGGTGCCTGCACACAGTAGGCGCTACAAGTAAATGTTGAATGAATGTATT
640	chr1	74396155	protein_coding	Ctdsp1	c	NARS	AAGAAA,-38,-33;AATACA,-23,-18;TGTAAA,-15,-10	114	GGGACCCCCCGTCTGAGAACAGTGGACACCCAAGTGCCTTTCATAGAACCCTCTTTACTGGTCAGCTTTTCCCAGATCTAGGCTGACCTGAGAGGAACCAATTTCTCCCCTTTCCCTCCTCCCTCCTGGGATGACGGTGCCCTACCAGTTTGTACGTGGGCAGGAGAGGAAGAAAGTCTATTATAATACACTTGT
641	chr1	74396300	protein_coding	Ctdsp1	c	NARS	ATAAAT,-21,-16;TATAAA,-22,-17	80	GGCTCCTCCTGGGATGACGGTGCCCCACCATTTGTTACGTGGCAGGAGGAGGAAGAAAGTCTATTATAATGTCACTTGTAAAAGATGGGCCTTCGCCTGGCTAGGACGACTCACCTGTCCAGCTTGTCCAAGGCTGAAGGCTGCTCCATATCTCACTTAAGCCCAGTCTCCCCAAAGCCCTGGGCTCGGCAGGATGCCCCCGTGGTGCCATATAAATATGTATATGTGTATATAGATTTTGAGGGAGG
642	chr1	74396517	protein_coding	Ctdsp1	c	NARS	-	20	GGGGGAAGGGTTAAAGGATTTTTAATCATTTTAAAACTACTATTTTTCTGGAATGGAACAAGGCTGGGCTGAGGGGTCAGGTTCGGGTCTTCTGTCCTGTCCCAACCCTTTTTACTCTTCATTCAAAAGACATTTATTGAGTAAC
643	chr1	74396997	protein_coding	Ctdsp1	c	NARS	ACTAAA,-30,-25	449	CGTCCAAACCTTAACCAATCGCTGGTCCTCCTGTGCCAACTCCTCCTTCCCTCGTTCCGCTGTCAGCCTCCTCCATGGCCCCCCGCTGGCTGGGGGCAGCTCCTGGGTTTCTGCCTTCTGTTTTTAAAGCCCCTCCCCCATACCTGCAGAGTCTGCAGTTCAAGCCCTTAGGCTCTCTCCCCAGATTATGAGGGTTAAGTGAAGCCCACAAACAAGTGCCAAGGGGGTTGGTGAAGGGAGAGAAGATGGCCGGAATCAGATGACCTTCCCAATTAAGTGCCTTCTCTGTGACCTGAGCACCTCAGAGTGATAACTAAAGAGAAAGCTAGACCCCCTCCT
644	chr1	74397288	protein_coding	Ctdsp1	o	NARS	AAAAAG,-10,-5;AAAATA,-19,-14;AAATAA,-25,-20;AATAAA,-24,-19;AATACA,-17,-12;ATAAAA,-23,-18	395	GAGAAAGCATAGAACCCCCTCCTATTCCGCCTCTGTGGTTTTGGGGAAGGGACCTGAAGCTGCGAGAATGTCTCAACATCTGTGACTGCAGTTTTGACTAGTTTTTCATAACCCCTGCTGGACAGGAGGAAAGTTAGCCAAGAAGGGGACTGCCTGGGGCAACTCGATCTGAGTTTCGATTGCCTTAGAGCCCACGTGATGGAAAAGAAGAAAACGAACTACCCCACCAAGTTCGTCCCTACTGACCCTTCCCTCACACTGACACCATGGGCACCAGAGCCTACCTACCCCCACCCCCCCACCCCCCAGAATACACGCACTCTAAAACAAAATAAAAAATACAC
645	chr1	74433960	protein_coding	Vil1	i	ARS	AAAACA,-12,-7;AAAACA,-7,-2	37	GGGGTAAGTGGAAACCACGGCCAGGGTCAGTCCGGTGGTGCACACCAGTTGAATCCCAAGGCACGTTGGGGAAGGCAGAGGCAGGCGGGATTTCTGAGTTCGACGGACAGCCTGGTCTACAGAGTGAGTCCAGGACAGGCCAGGCTACACAGACGAACCCTGTCTAAC
646	chr1	74482797	protein_coding	Usp37	i	NARS	AAAACA,-65,-60	31	GCTCATCCGTGAGTGGCTCGCAGTCGTCGAGCGGCTCTCAGTAGCGCGTCTATGCGAGAGGTCGGCGTGCGTAGATTGTGAGAGCGAGCCAGGAGACACATTGAGCAGCCTGGCTACAACAATTAAC
647	chr1	74507721	protein_coding	Usp37	x	ARS	-	94	GGGCACCAAGGGGAAATGCTATCAGGAAAATAATGTATTTAGATTACATTATGAGACAACGTAACATAATGACTAAATAAAATATGAAAAACTGCCTTAACTTCAAGTATAAAAAGAAATATTTAGGACAGCCGTGCTTGGGATTTCTGTGAATTTTGAGGCCAGCCTGGTCTATATGGAAAGTTCAGGCACCACGATAGCATAGTGATAGTCTGTCCGAAC
648	chr1	74508429	protein_coding	Usp37	x	NARS	AAATAA,-27,-22;AATAAA,-26,-21;ATAAAG,-25,-20	53	GGGCATGTGAAGTTGATTTCTTCTTTTTCAGAGCAAGTAATATTTTATATGCCCTGTCTCTGTTTATACTTGTTAAATTCTTAAGGGACTAATTAGTTTCCATAGGTTGGTGTGTGTGTGTTTATTTAAGCACAAATAAAGTATATATGTAAGCAC
649	chr1	74529459	protein_coding	Cnot9	c	NARS	AAAAAG,-24,-19;AATAAA,-27,-22;ATAAAA,-26,-21;CAATAA,-28,-23	19	GGGGTAGGAGGAGAGGAGAGAACGTGGTAATGGCAGCAACACTCTAGGCCATGAGAGGCACGGGACCAAGCCATGTGCTTTTCTTTTTTTTAAACTTTGCCTTCCTGGACAACTTAAGGTGTGTCTCTTAATTCTCTCTTACAGTATTTGTTTACTTGATTTTTGTTTTATCTCAAAGAGAGAGATGTGTTTAATGGACACAAGCTGTAGTTCTCAGCAAAACTTTGTCATTGGCACTGTTTACAAGTCTGTTAGCTGCATAAGCTCAATAAAAAGTTGGTCTGCGGCTATTGAC
650	chr1	74530833	protein_coding	Cnot9	o	NARS	AAAACA,-15,-10;AAAATA,-20,-15;AAATAA,-19,-14;AATAAA,-18,-13;ATAAAA,-17,-12;ATAAAG,-76,-71;ATTAAA,-23,-18;TATAAA,-77,-72	90	GGGGGGGAGCAGCTGGAGGCTTGGGGCCTTGCTCCCTGGGACATTCTCTCCATCTTTTGGTGCATTGGCCATATTACTGTGCCAATAGTGTCTTAACTCATGTCCCTATCTATCCTCAGCTGGCCTTGGACCTACATAGGAGTTGAATGGGGAGGGGCTACAATGGGTCTTCCTGTGGTTGGTCCTGATGTTGTATGTACTATATAAAGAGACCCCTCCCCTTATATTGTGTTTTCCATCCCTCACCCTCAACAGGATTAAAATAAAACATGCTGGGTTTTTTGT
651	chr1	74546297	protein_coding	Plcd4	i	ARS	AAGAAA,-22,-17;AAGAAA,-18,-13;AAGAAA,-14,-9	136	GACAGGCGTATAGAGAATACTTGTCTCAAAAAGAGTTACACCTAACTAGGTGGACTTTATAGGTCTTCTTATTAAAGATGGACGGAAGAGCAGGGCAAAGTGGCACACACTTTTATCCAGCATTCGAGAGGCAGATGAAGGGGGAATCTCTGTGAGTTTGAGGCCAGCTGATCTACAAGGTGAACTGCAGGAGAGACAGGGCTACAAGGAGAGACCCTGCCTAGAAGAAAGAAAGAAGAGAGAAGAAAGAAAGAAGAAAGAAAGAAAGAAAGAAAGAAAGAAAGAAAGAAAGAAAGAAAGAGAG
652	chr1	74552208	protein_coding	Plcd4	c	NARS	AAAAAG,-51,-46;AAGAAA,-54,-49	21	GGGGGAAATGGATGAAGAGTACGCCTTCAGTCTTTTCCAGGAGGCAGATGTTACCCAGTCTGATGATTCTGGGGTCGGAAGAATTTGTACAGTTCTATAAGGCCCTGACTAAGCGCACTGAGATTGAAGAAATATTTGAGGACTTCTCATCTGACAAACAGAAGCTGACCTTGCTGGAATTTGTGGATTTCCTTAGAAAGGAACAG
653	chr1	74553415	protein_coding	Plcd4	i	NARS	AAAAAG,-44,-39;TTTAAA,-47,-42	60	CGGTGGGACCTGGAGAGTTGGCTCAATAAGTAAGCGTGTTTGCGGGTTGCAAGCATGGCAACCTGAGTTCAGATCCTAACATCCATGTGAAAAGCCAGGTCTGGGGCTGGAGAGATGGCTCAGTGGTTAAGAGCACTGGCTGTTCTTCCAGAGGACCTGGTGGCTCACTACCATTTATAGGGGACTGATACCTTTACTGGCCCTGGTGGATCGAGAGCATTCATACATTTAAAAGTACGAGAAGAGAAGAGAAGAAGAAGAAGAGAAG
654	chr1	74553648	protein_coding	Plcd4	i	ARS	AAGAAA,-96,-91;AAGAAA,-41,-36;AAGAAA,-34,-29;AAGAAA,-27,-22;AAGAAA,-20,-15;AAGAAA,-13,-8;AAGAAA,-6,-1	306	CGCCGTAAGGCTGTATCCGATTCAGGCTCCAGAAGTAGTGCTGTTAACCTGACGATCTAGCCTACAAGCGATCGTGTGCTCAGAGACCGGTGTGTACATCGATCGAATGCCTCGACGTATACTGTACATCGATGTGCAAGACACGTGTGTCTGACGAGCTGCGCGACGATCAGAGAGACTATGCGTACAGTGAGTCGTCAGTGCATGAGAGTACGCGAGCGTGAGAGTAGAGGAGAGGAGAAGAAGAAGAAGAAGAAGAAGAAGAAGAAGAAGAAGAAAGAAGCAGAAGCAGAAGCAGAAGCAGAAGCAGAAGAAGAAGAAGAAGAAGAAG
655	chr1	74560372	protein_coding	Plcd4	e	NARS	-	2589	CCCGGTTAACGGTAAGGCCTTGGTAAACCAATTCCGAAAAATGAATGCTTAGCGTACGGTTTAGGCGAACATCATCCAGTCGCTAATATGCCTTCCCAGTCATCAGATCGTACCCTTCTCATCTTTGTCTCTGGAAAACCACTGCACCTGGGAACAGCAGAGGCCATGGCACACCATCTGACCGAGATCCTGGGAGAGCAGCTGCTGAGGAACAACCCTAGAGGGATTGCTGGTTGACAGCATGCCCTCGCCAGAGCAGCTTCGGGGGAAGATCTTGGTGAAAGGAAAGAAGTTAAGAACAATTGAAAGTTGACAAGGAAGAAGAAGAAGAAGAAG
656	chr1	74562154	protein_coding	Plcd4	e	NARS	-	104	AGAGGGAAGAAGAAGAAGAAGAGACGAGAGCGGAGAAGATGAGGCCAGATCTGACCCAGCCTCCCCTGAGTTGGACACTCAACCTCAGCCTGAGACCCAGGGCAGGCCGCTGGGAACAAGAAGGAGAGGAAGAAGAAGACCATGTTAAATCAATACCATCTTCCTGTCCAGTTTCTTCTCCTGAGTTCCACAACCATCATGTGCCCAGACCTTATCTGCCCTGGTTGGTCTACCTTTGAGGACTGTCCCCTTCTGCAGCTTCACTCATTCC
657	chr1	74565980	protein_coding	Plcd4	o	NARS	AATAGA,-22,-17	1128	TTTCCGGAATCGGAATTGGCCTCCAAGGGAACCGGTTAACCGGTTAAGGGCCCTGGTTAACCCAAATTCCCGGAAATTTCCGGGAAATGCTCAGGCGTAGTAGCGGTGTGGATCTACAGATGCACAATCCTTTCCAACCTACAACTTCCTCAAATCCAGAGCCAGCCAAGGATCAATGAGGATCAAGGTTGCCAGGCAAAGTTGAGGAAGAATGCCTGACTCAAACTGTGACTCTAGAGAACAATGCACAGCCCTGAGACCCCACTGGACTGCTGCTCCTTAGCTGGTCTAAATAGAGCTTCTCTGTCCGAC
658	chr1	74566534	protein_coding	Zfp142	x	NARS	-	39	GGGATGACCTTGAAGCCAGAAGACAGGAGAACGAGCTGCACAGTGCCAGTCTGTTTCAGAACTGCTTTGAGGTAGAAGAGCAAAGGCAGAGCCCAGAGAGATAGGTCAACTCAGATGACACTGAACCATAGGCAGGATCAACTAGTCTGTTAACTGTAATCTTCGTTTCATGCGTTACAGAGCACTAGACACAAGACACATGCAATTAAGTACAATGTTAGAATGTGAAAGAAATAGG
659	chr1	74592125	protein_coding	Bcs1l	c	NARS	ATAAAC,-20,-15;CATAAA,-21,-16	258	CCCGGCGAGTAGATTCTGAAGGAGTATGTGGCTACTGCTCACACTGGCAGCTGACCCAGATGTTCCAGAGGTTCTATCAGGCAAGCACCTTCTTGGCTGAGAACTTGGCTTGAACATTGTCCTTAAAAGCTTACCAATCTGAGATTAGGTCCTGCCCAGGTGGCAAAGGCTACTTTCAATTGCTCGTAGTAAAAAATAACCCCCAATTGGGGCCGTGTTCGACAACATTGAAATCTCTGAAGGTGACCCCAACCCAAGGCCATGATCTGCTCTCAAAAATTCCATAAACACCTGTCACACT
660	chr1	74592816	protein_coding	Bcs1l	p	ARS	AAAAAG,-15,-10;AAAAAG,-8,-3;AAGAAA,-12,-7	138	GGCTTGACCTTTAAGGTAAATTTTTAAATTAATTTAAATTTAAATTATTCTTTAGGGCAGGGCAGTGGTGGCGCACACCTTTAATCCCAGCACTTGGGAGGCAGAGATAGGTGGGTTTCTGAGTTTGAGGCCAGCCTGGTCTACAGAGTGAGTTCCAGGACAGCCAGGGCTAAACAGAGAGACCCTGTCTGAACGAAAAAAAGAAAAAGGAAC
661	chr1	74697973	protein_coding	Ttll4	c	NARS	ATAAAG,-21,-16;TATAAA,-22,-17	149	GCTCAGTGACTGGTACCTGCACAGGAGCACTCAGCTCACCTCAAGGGAACCAGCCTGCTGACCAGCCTGAGCCTCCTACCCCGCCTCCACCTTTGCCCCTCATCAGAGGTATTTTGAATGGTTCTATGTTAGTATAGTGGCAATCTGGAGGGCTTGGAAAGGGCGGATGGTGAATGGGGACGGAAGGGTGAGGAAAGGGTTTCGCCCTCTGTCACCGTTAACTGTCTGCTAGCACCTCATTTCTCAGTAGAGAAGACAGTGATCAAGCAGCTAGATATAAGTAGGTTGTTCAC
662	chr1	74714292	protein_coding	Cyp27a1	i	ARS	-	74	GGGGGCGATGGGTGTCACCGATCAAGAGATCATCATCAATGTGGTGGGCACAAGTTGGGAAAGGAAGAGGTTGCGTTGGGAGAGAATGACTCATGCTAGTGTATACAGTGCCCGGTGTTGGGGGAACCCTGTTACTTCAGAGATGCCATTCCCCTCCTGCTTCTTCCAAAGGAGTTAACTTTGGAAGCTACTTTGCAATCTGTAGGACACATTTGTCCACAG
663	chr1	74728023	protein_coding	Cyp27a1	i	ARS	-	16	GGGTGCCCCTGTTCTGTGGTGTGCTGAAGACAGCCTTACAGTGTACTTACATATACTAAATAATAAATCTTAAAAATTAAAAATAAAAACAAAATAAAAAAAAGACCGCCAGGCAGTGGTGGCGCATGCCCTTTTAATCCCAGCACTTGGGAGGCAGAGGCAGGCGGATTTCTGAGTTCGAGGCCAGCCTGGTCTACAAAGTGAGTTCTAGAGCCAGGGCTATCAGAGAAACCTTCGCTACG
664	chr1	74737893	protein_coding	Cyp27a1	o	NARS	AAAATA,-21,-16;AAATAA,-20,-15;AATAAA,-19,-14;ATAAAA,-18,-13;TAATAA,-46,-41;TTTAAA,-24,-19;TTTAAA,-12,-7	914	GGTCGAAGTGGCAATGGGTTCCAGGCAGAGGGTGATGTTCTGACATTTCTGACTAGAGCCAGTAGTACCGAGCTGGCTCCCGCCTTCATGGAGCTCCGTCCAGAAGCCCTGGCACAGAAGTTCTTGGCCAGTCTCATGTCACATGTCACGATGTCCAGATTCAACAGGAGAACTCTGTGCCCTTCCTATAGACACCAAATGTCTGGCACAATCTCTACTGAGCAGCACCCACTTAAGACAGCAGAGCACCTTATAATAACAGTCCTTGGGTATGATTAAATTAAAATTAAAATTACTAAC
665	chr1	74779969	protein_coding	Wnt6	i	NARS	AAGAAA,-26,-21	39	TGCTCGTATCTCCGTGAGCTGCCTTGTAGTCGTCACTCTGTAGGTGCGTAGAGGATGGAAGGAAGAAGAAGAAGAAGAAGAGAAGAGAGAGAAGAAGAAGAAGAAGAAGAAGAAGAAGAAGGAAGGAAGGAGGAGAAGAC
666	chr1	74825920	lncRNA	Gm32275	i	NARS	ATTAAA,-28,-23;TGTAAA,-85,-80	60	GCCCTGCAGGTTGCAGTTAGAGGACTTGGTTCTGGTTTCTCCTTTCACCATGTGGGTTCAGGGATCATCCATCAAGCTTGGCAGGAGGCTTTTACCAGCTGAACCGTTGCTGAGGCCCCATTGTCCTTTGATTTTGTTTGTTTGTTGTGTTGAGACAAGGTTTCTCTGTGTTAGCACGTTGTAGCTCTGTAAACCAGGCTGGCCTCAAACTCAGATTTGCCTTCCTCTGTTTCCCAGTGTTAGATTAAAGTCATGTACCAC
667	chr1	75147911	protein_coding	Fam134a	o	NARS	AAAATA,-26,-21;AAATAA,-25,-20;AATAAA,-24,-19;ATAAAC,-23,-18;TGTAAA,-66,-61	443	GGCAGTGCTGTGCTTGGGTCGACTGTCGCCTTGAACCTACCACTGTACCCTTGTCCAGCTCTGTCACTCAGTGATGCACGGATCAGCAGGTCCCTAGCGACTTTGCCAGCACTGAGATTGGCATGTTCTCTTCTCTTTTGGAGGCGAGGGGACTTCCCTTCTGTATTAGGGGAGAAGAACAGAACCTACTCGTCTGGACCACGAGTTGAGACTCCCTGCTAGGGTGTAAAGTGGATAGTAAGATCTGTGTAGGTGTTAACTGGAAAATAAACTGTTGATTGCTAG
668	chr1	75171626	protein_coding	Zfand2b	o	NARS	AGTAAA,-23,-18	883	CCACTCTCCAGGGTCCACAGGGAAAGGAAGCGACAGAGAAGCCTGGACAGCCAGTGCCAAGCAGGAAGGTGGACGTGGAGGACGCTCATGGAGCCCGGAGGAGGAAGGGACACTCAATGCAGCTAAGCGTAGCTCTGCTAGCTGCAGAAGAGGGTGGCCGGGAAAGTCGCGTCTGCCTTGGTTAGGGGCCTTGGGTAGGATGCTAACCAGACTCAATCCCTACAGCCTTTTCATCATGTTACTCCCTTTTCCCTGGGGCTGCCACATGTAGCAGACAGGGAGAGGGCCGGGAAGAGTAAAGACATGGCAATCAGT
669	chr1	75196603	protein_coding	Ankzf1	c	ARS	AAAAAG,-18,-13;GATGAA,-90,-85	70	GGGCACCTAAAATGTGAAGTAAGTTTTTGTTGTTGTTTCATGGTAGATGAAGACCCTCGAGAAATGGTCAGATTTCACTCTCCTGAGACACACTGGAAACCAGTGAGAGAAGAGAGGAAAAAGGATACTGAC
670	chr1	75196725	protein_coding	Ankzf1	c	NARS	AAATAA,-96,-91;GATGAA,-77,-72	47	GGGGGCCAAGGGGCACCCCTACAAAGGGATGATCCCCCGACTTTGGGATATCCCTCTCACCACCCGCAGACCCACTTTTGGAGAGCTCCAGCGTGTACTCCATAAGCTGACCACCTTGCAGGTGTATGATGAAGACCCTCGAGAAATGGTCAGATTTCACTCTCCTGAGACACACTGGAAAACCAGTGAGAGAAGAGAGGAAAAAAGGATACTGAG
671	chr1	75199387	protein_coding	Ankzf1	o	NARS	AAGAAA,-6,-1;AATAAA,-19,-14;ATAAAG,-18,-13;TAATAA,-20,-15	202	GGGGGCCTCATTCCCCTTTCACTACCTCGACTTCTCTTTTCTGCTCCCACACGTTTGCCCTTTCGAGACCCATCGCAGTCAGGCGGGGGAGACCCTTCATCTTTGATTTTCTTTCAGCACCTGGGCCAACTCTGGGTCCCCAAGAGGACACATCCAGACCCTAGAGCTCTCTTCCTCCCTCATGAAGCTTGACATTTTGGAAGATGGGTGGTGAAGGACACCCAGGAATCGAGGCAAAGACAGGGCCACGAAGGTGTGTGGAGCCAGTACTGTCTTTGGAATTTTTAATCATAATAAAGTTTGGC
672	chr1	75214246	protein_coding	Stk16	c	NARS	AAAAAG,-34,-29;AAAACA,-16,-11;AATAAA,-25,-20;AATACA,-41,-36;AGTAAA,-20,-15;ATAAAA,-36,-31;ATAAAG,-24,-19;CATAAA,-37,-32	233	GGGGCTTTCATCCCTCATTGGAACTCCTTCCATTCTTCCAGGATGGCTTCTCACAGCTAGTGGCAAGGATAGTGGGTCCTTGTATATTTCTGCCTTCTTACCCCAATACCTGGGTCAAGGAACCTAGGTAGTTGGGGAAATGAACAGAAATTATGGCTCAAGCTAGGCTGCTGGGTGCACATCTCATTCTGTCTCCAGATCTGGAGCAGGAGAATACATTAAAAGGAGAATAAGTAAAACAGACGTG
673	chr1	75215612	protein_coding	Tuba4a	x	NARS	AAGAAA,-66,-61;AATAAA,-23,-18;ATAAAC,-22,-17;CAATAA,-24,-19	19	GGGCAGCCAAAGCAGAAAGGGGGACAAGCAGAGGCTCAAGCAGTTACAAAGGGGACAAGAAACCATGCAAGGAGACTGTTTATTTCGAAAGGATTTTGCAATAAACACAGTGAACAGCGAC
674	chr1	75237518	protein_coding	Dnajb2	e	ARS	AATAAA,-17,-12;ATAAAG,-16,-11;TAATAA,-18,-13	37	GGGGCCGCGAGCCGGGCAGCGGGTGGCTAGGCCGGTTCCCCTGCGGGGGGCAGGGGCGGGACTCCCGGCAGAGGAGGCCTGGAGGAGGGACGTCTGACGCTGAGTTGCCATGGCATCCTACTACGAGATTCTAGACGTACCGCGGAGTGCGTCCCCTGATGACATCAAGAAGGCGTACCGAAAGAAGGCTCTGCAGTGGCACCCAGACAAGAACCCGGATAATAAAGAATTTGCTG
675	chr1	75245694	protein_coding	Dnajb2	o	NARS	AAATAA,-23,-18;AATAAA,-22,-17;ATAAAG,-21,-16	1073	CCCGGGGTTTAAAAACCCGGGGTTAAAAAGGGGGGCCCTTTTGGGGTAAAAACCCAAAAATTTCCCGGGGAAAATCGGAAGGCTTAAGGGAACCGGGTAAACCGGTAAATGGAACATGGGACCGATGTAGCAGGAGGGACAGCGCTTGGACATAATTGCTTGAAGCTTTCTTTGACGTCTGACCTTGCTGCCCATTCTTTCTTATCATCAATTCTCCTCCATGAGCCACCTGTCCTCCATGCCTGGGAGCCCAAGCGCATGGGGATTGGTGGAGCAGGCTATGAGGCCGGCCGTCTGTTAACACTGAGCCTTGAGACCATCAAAGCAAGAATGAGCTGGAGCTCGAGACTGAGGGGAAACGGAGGCAAATAAAGCTGAGTTTGAG
676	chr1	75360410	protein_coding	Des	c	NARS	-	43	GGGGACCCATCTTCACATCCACTCCAGCCGGCTGCCCGCCCCGCTGCCTCCTCTGTGCGTCCGCCCAGCCAGCCTCGTCCACGCCGCCACCATGAGCCAGGCCTACTCGTCCAGCCAGCGCGTGTCCTCCTACCGCCGC
677	chr1	75361017	protein_coding	Des	e	NARS	-	1432	CCCCCGGTTAAAACCGTTAAAAGGGGCCTTTGGGTTAAAACCCCAAAATTTCCGGGAAAATTCCGGGGGAAAATGGGCCTTCCAAAAAAGGGGGAAAAACCGGGGGTTAAAAACCCGGGGGTTAAAAGGGCCTGGGGTTAAAAACCAAAATTCCCGGGGAAAATTCCGGGAAAAATTTGGGGCCCTCCAAGGGAAACGGGTTAACCGGTAAAGGGCCTTGGGTAAAAACAAATCGGGGGGGGAATTCGAATGGCCTCAAGAACGGTACGGTAGCTGTACATCGGATCCGAGGCTGGGACCACCCGAGCGCCATCCTATGGCGCGGGCGAGCTGCTGGACTTCTCCCTGGCCGACGCTGTGAACCAGGAGTTCCTGGCCACGCGCACCAACGAGAAGGTG…
678	chr1	75362667	protein_coding	Des	e	NARS	-	401	AAAAAAAAGGGGGAAAAAATTTTTCCAAAAATTTTTGGGGGCCCCCTCCCCCCAAAAAAGGGGGGAAAACCCCGGGGGTTTAAAAAGAGCCCCTTTCCCCTTTCCGCGGGATATCCCGGTTTAAAGGGTTTGGGAAAACAAATCGGAAATTCCGAATTTGGGCCCTTCCAAAAGGGAACCCGGGTTAAACGAGGCCTGTTACCTTCCGGAATCGGAAAGTCAGACGTTACGAGCTGGTGCGCTGCGCACGAGCCGCGCACAGCGCCGCATCAGCGAGGCTGCCACTCGCCGAGGAGGAGATTGAGCTGCGGCGCGCCGAGGTGAGGCTGTCGACCGAGCACACCAGCGGCGCCGCGACGTGGAGCGTGACAACCTGATAGACGACCTGCAGAGGCTCAA…
679	chr1	75362959	protein_coding	Des	e	NARS	CAATAA,-42,-37	139	CCCCCGGGTAAAAAACCCGGGTTAAAGGTTTTGGTTTTTGGGAAAAGGGGGAATTTTGGGGTTCCCCAAAGGAAACGTTAGAAGGGCCGGTAAAAAACCCCAAAAAAACCCCGGGAATTTTCCCCGGAAAAAGGCCCCCCTAAAAGGGGAAAACCCGGGGTAAAAACCCCGGGGTTTTAAAAGGGGCCCTTTGGGTTAACATTTGGAAAGGGATTTTGGGGTTCCCCAAAAGGGAAACCGTTACGAAGGTGTTTAAAAAACCCCAAAAATTCCCCGGGGAAAATTTCCGGGAAAAAATGCCCCTTCAAAAGGGAAAACCCCGGGGTTAAAAACCCCGGGGGTTTAAAAAGGGGCCCTTTGGGGTAACATTCGGAATCGAATGGCCTCCAAGGAAACGTA…
680	chr1	75363775	protein_coding	Des	e	NARS	-	725	CCGGTAAACGTAAAGGCCTTGGTAAAACCAAATGGGAACGGTCTCAAGAGAGATACCATCAATACCCCTCCTCTGCCCCTTGGTGTGCTTGCAGCTCTCTACTCTCTATGGGCATGTCGGGTGGGTGGAGTGGGGGGAGCTGGATGGATCCGCTTTGCCAGCGAGGCCAATGGCTATCAGGACAACATTGCGCGCCTGGGAGGAGGAGATCCGACACCTAAAGGATGAGATGGCCCGCCATCTGCGCGAGTACCAGGACCTGCTCAATGTGAAGATGGCCTTGGATGTGGAGATCGCCACCTACCGGAAGCTACTGGAGGGCGAGGAGAGAC
681	chr1	75365397	protein_coding	Des	i	NARS	-	30	CCCCGGGGTTAAAGGCCTTGGGTTACAATTCCGATCCGGAGTGAGAGTGATGAGATCTTCGTAGAGCATTTCTGGACAGCTAGAGTTGGCTCTTGCTCTGTGCATTGTGAGTAGTAGTGGTATTGGGCTCAGTGGGCCTGGGACAGCTGGGAATGCTTGGGGAGAAGCAGATTAAAGAGTGAGGAGCAGGATTTCAGGGGAAGATTGGAGTGCTCTTAACCCTCTGGGACATGGTCTCTCTCGCTTCAGAAC
682	chr1	75367724	protein_coding	Des	e	NARS	AATAAA,-27,-22;AATAAT,-30,-25;ATAAAG,-26,-21;CAATAA,-31,-26;TAATAA,-28,-23	77596	TTTTTAAAAAAACCCCCAAATTTTTCCCCGGGGGGGAAAATTCCCGGGGGATTTTGGGGGGCCCCCCTTTTCCCCCCAAAAAGGGGGGGGGAAACCCCCCGGGGGGGTTTAAAACCCCCGGGGTTTAAAAAGGGGGCCCTTTGGGGGGGGGTTAAAACCCAAAAAAATTCCCCGGGAAAAATTTTTCCCGGGGAAAAAAATTGGCCTCCAAAAAGGAAAAACCGGTTTAAACCCGGGGTTTAAAGGGCCCTTTGTTTTAAAAAACCCCAAATTTTCCCGGGGGAAAATTCCGGGGGAAATTTTGGGGGCCCCCTTTTCCCCCAAAAAGGGGGGGAAAAACCCGGGGGTTTAAAACCGGGGTTAAAAAAGGGGGCCTTTGGGGGGGTAAAACCCAAATTC…
683	chr1	75378651	protein_coding	Speg	i	NARS	AAAACA,-100,-95;AAAATA,-16,-11;AAATAA,-15,-10;AATAAA,-14,-9;ATAAAG,-13,-8;GATGAA,-49,-44	48	GGGGGCTCCAGACGGAAGGAGCAGTTTCCTGGCCATGAATGCTTTCTGGCTGGGAGAGACAGGTGATCTGAAGGTTCCTGGCACTTTAGAAGCTTGGGATGTGAGTTCAGGATGGAAGTGTATTAGCAGGACACTGGAAAACAAGCCTGCTGCTGGATGGGGAGGTTTGTCAGATGGGAAAACTCAGGTGATGAAGGTAAAGGGTTTAGGGCATTGGAATGG
684	chr1	75380637	protein_coding	Speg	i	ARS	AAAACA,-70,-65;AAAACA,-64,-59;AAAATA,-89,-84;AAAATA,-59,-54;AAATAA,-58,-53;AATAAT,-57,-52;AATAGA,-87,-82;ATAAAA,-91,-86;TATAAA,-92,-87;TGTAAA,-28,-23;TTTAAA,-46,-41	628	CGGTCCACTATTCGGGTGAGTGGCGGTCGATGGTCACCAGTTGGTACCCATTGGGCATCGCGTTGGCTAGAGAACGAAGGCAACGAACCATGCTATACGTAGCCAGAATGTAGAAGATGGAACCTTAAGTCCCTCAGATATGGTGGCACATGTCTTTAATCCCAGCACAGAGAGGCTGAATTTGAGACCAACCTGGTCTACATAATGAGCTCCAGGCCTGCCAGGGCTATAAAATAGAAAGCCTGTCTCAAAACAAAAACAAAATAATGATAATTTAAAGGGGGCTCAAATGTAAACAACTCCAGGTACTACGTAG
685	chr1	75404567	protein_coding	Speg	o	NARS	AAATAA,-25,-20;AATAAA,-24,-19;ATAAAG,-23,-18	64	TTCGGATGCTTCAGACGGTACGTAGTGTACATCGTCGATGGCTCACGTCTACTGCATTGTAAATTGGTTACTGCACATCTTTTTTATTCCACAAGAGACCAAAAGCTAGAGGTCGTAGGGTTAAGCCCTAGCTGCTGGCAGATTAGGACCAAGTCGGGTACCCTTCTTTACAGACACATCCACACGCGCTTGTCTGAGAATGAGAGAGGTAGCCAGGTGAACACAGAGCAGGGTCATAGTTGGAGGTGGAGATTTGGAAACACTATTTCGTAGCATAAATCAATCACTTGTACC
686	chr1	75407069	protein_coding	Speg	o	NARS	-	23	GGGATCCCTGAGGAGCCGGAGCACGGAGATCTAGAGAGGCTGTCTATTCCTGACTTCCTACGGCCACTGCAAGATCTGGAAGTGGGACTAGCTAAGGAGGCCATGCTGGAGTGCCAAGTGACCGGCCTGCCCTATCCCACCATCAGCTGGTTCCACAATGGCCACCGCATTCAAAGCAGTGACGACCGACGCATG
687	chr1	75409710	protein_coding	Speg	i	ARS	AAAACA,-35,-30;AAAACA,-29,-24;AAAACA,-23,-18;AAAACA,-16,-11	26	GAGACTGGGGGGCGTTGAATCTACCAAGAACCTGTATCAGAACGTTGACTGTAACATAACCCCTTGGAGGTACAGGAAGGAGGGAGCTGTTACAGACATACCAACATAGAGACACAGACAAACCCTATGTAAGAAGAAGGTACCAAACCGGGCGTGGTGGCACACGCCTTTAATCCCAGCACTTGGGAGGCAGAGGCAGGCAGATTTTTGAGTTCGAGGCCAGCCTGGTCTACAAAGTGAGTTCCAGGACAGTCAAGGTTACACAAGTAGAAACCCTGTCACAAAAAAACAAAAACAAAAAACAAAAACAACAACAAC
688	chr1	75415219	protein_coding	Speg	i	NARS	-	37	GGGGTAGTTGAGGGGAAACCACTGCCAGACATCATGTGGTACAAGGATGAGGTGCTGCTGGCGAGAGCAACCATGTGAGCTTCGTGTATGAGGAGAACGAGTGTTCCCTAGTGCTGCTCAGCGCAGGAAGCCAGGATGGAGGCGTCTATACCTGTACCGCCCGGAACCTGGCAGGCGAAGTCTCCTGCAAGGCGGAGCTGTCTGTGCTTTCAGCTCAGACAGCCATGGAGGTCGAGGGGGTCGGAGAGGATGAGGAACACCGAGG
689	chr1	75415375	protein_coding	Speg	e	NARS	-	93	CCGGGGGGGTTTAAAAAACCCGGGGTTAAAAGGGGGGCCCCTTTTGGGGGTTTAAAAAACCCAAAAATTCCCGGGGAAAAAATCCGGAATGGCTCAAGGAACCTCGGTTTTAGCTGTTGTCTGCTTGGGGAAACCACTGTACCAGACATCATGTGGTACAAGGATGAGGTGCTGCTGCCGAGAGCAACCATGTGAGCTTCGTGTATGAGGAGACGAGTGTTCCCTAGTGCTGCTCAGCGCAGGAAGCCAGGATGGAGGCGTCTATACCTGTACCGCCCGGAACCTGGCAGGCGAAGTCTCCTGCAAGGCGGAGCTGTCTGTGCTTTCAGCTCAGACAGCCATGGAGGTCGAGGGGTCGGAGAGGATGAGGAACACCGAGG
690	chr1	75418043	protein_coding	Speg	i	NARS	-	20	GCTCGTACTTCACAAGCTTTGAGAGCGCAGGGGACTTGTCATAGTCGACGGAGCTCTGCACAGAAGAGCTTCTAGAGCGCATGCAGGAAGCCCACCGTGTGTGAGTCTGAGACTCGGACCCTATATGCGTCAAGTGCTAGAGGGGATATGCTATCTGCTCAGAGGCCATGTGCTGCACCTGGATGTCAAGCCGGAGAACCTGCGTTGTGTGGGATGGTGCAGGGGTGAAGAGCAGGTGCGCATCTGTGACTTCGGGAACGCCCAGGAACTCACT
691	chr1	75419167	protein_coding	Speg	e	NARS	-	30	TGGTAAGAGCAGGTGCGCATCTGTGATCTTCGGGAACGCCCAGGAACTCACTCCGGGAGAGCCCTAGTACTGTCAGTATGGCACGCCAGAGTTTGTAGCACCTGAGATTGTCAACCAGAGCCCTGTGTCTGGAGTCACTGACATCTGGCCCGTGGGCGCGTTGCCTTTCTCTGTTTGACGGGCATCTCCCCCATTTGTTGGGGAGAATGACCGGACAACACTCATGAATATCC
692	chr1	75431726	protein_coding	Speg	c	NARS	-	865	CCCCCGGGGGGGTTTTTTTAAAAAAAACCCCCCCGGGGGGGTTTTAAAAAAAAAGGGGGGGGGCCCCCTTTTTGGGGGGGGTTTTTAAAAAAAAACCCCCCAAAAAAAATTTTTCCCCCCGGGGGGGGGAAAAAAAAATCGGAATTGCTCAAGGGACGGTTAACGTAAAGCTTTGGGGTACATTCGTCATGCTCGTCGCTGCCAACGGGATCATTCCAGAGCCCATGGCTTCGAGCTGGACAGCAGGGGGTTCGCCTGATACCATGCAGCAGCAGCAGCAGCAGCAGCAGCAACATCTGGCTGGGCTATTACCTCATGGACCTAAGAGGACAAGGCCCTGGGGCTTCAGCCGAATGTCACCCCGGCCATAACCAGAGCAGGAGACCCACTGGCCAGGCT…
693	chr1	75432274	protein_coding	Speg	o	ARS	-	1780	TTCCCCAATTGGGGCTTCCAAGGGGAAACTTACGTTGTGACATCATTGGGAATGCCTCAAGACGGAGGAAAGCGTATGGTCCAATGGGCAAGGAAGTTCCGTACCCTGCCCACTCCCGAACTTGGCACTGTTTCCCTGGGCCTGTTGACCTTTCCCTAGGCTGGTTCCCCATCGGGACTTGCCCACCGGTACTGTCCTTCGACCTTGCCTCCTCGCTTTGGCCCTTCTCCCTTCCTTCCATTTGTTATTTATTTATTTCATTCCTTTTGTGGAGTTTCCTTTCTATCCAGTCCCTAGTGCCTATGTTGTCCCGACCATCCCCCTTCAGTCACCCAGCTGTCTGTGCAGCTGTCTGTCTGTCTGTCAGAAGAAATAAACAAACAAAACAAACAAACAAC
694	chr1	75443178	protein_coding	Gmppa	o	NARS	AAATAA,-26,-21;AATAAA,-25,-20;ATAAAC,-24,-19;TATGAA,-15,-10	513	CCGGGTTAAACCCGGGGTTAAAAAGGGCTGGGGTTAAACCCAAATTCCGGGAAATCATTGCCTCAGAGGTCCTACTCATCTCATCCTGGCTGCCGTGTTCGGATCCCTGCCGAGGTGCTCATCTTGAACTCAATTGTTCTACCACATAGGAGCTAGTCGAAGCTTCACCAACCAATCATCCTGTGAGGATGCTGCCAAAGGCCCCCAGGACTCCCGCCCACACTCCTTTGGGCTGCTGCCTGCCTGGCTAGCTCTGTCCAGATAGGACCTGAGGAAGCCACCTTGTAGGGAGCCTTGTGTGTGGCCAGGGACACCTGGCTTCCCTCCCTACTGCCAATAAACCCCTATGAACCTGG
695	chr1	75510356	protein_coding	Inha	o	NARS	AAAAAG,-15,-10;AATAAA,-19,-14;ATAAAA,-18,-13;CAATAA,-20,-15	52	GGGGTGCTTGTATCTAAAAGCACCTCCGCCTCCTCCTCCCCATAGCCGATGGCCACCAGTCCAATTCACCACCCCAGGGTCCTCAGCTAGGAGGAGGACAGAGTGTGGAAAGTAGACAGTTTCCACTTCCTTTCCCTACATCTTTCAGTATGAGGGATCCATATCCTGCTCCACCCAGTCCTGTGGATAACAAATAAAAAGGAAGTGTGTGTGCC
696	chr1	75559087	protein_coding	Slc4a3	c	NARS	-	40	GGCCGGCACGGGAGTGCGAGGCGCTGGACTCTGAAGATGCGAGCCGAACTTTGACGAGGATGGTCCAGGGACGAGTTACCAACGAGCTGCCACAGCTGCTGTGACCTGCAGGATGGTGCCCTCCGAGACCCCACCTTGGCGATTCCACAGACCCTAGGAACCCAGCACCAGGGCCAGGGCACTTCCTCAGACCCAGGGATGTTGCCTGGGAGTCACTCGCCCCATGCCAGGCCAGTGGCCCCCTTGACTTTCACAGCCCAGACGGCACCGGCTTTGAAGTTCATTACAACAC
697	chr1	75889408	-	-	u	NARS	-	77	GGGGGAAGCTGAGAGAGGAGCTGAGGAGAGGCTAGAGAAGGGAAGATTCTTAGGCCTTTCAGGCTGGTGCTTCAACTTTCCAGTGACAAGTCTGAGAAGCGATCCTCCCTTCCCAATGGAGATGTAGCAGGAGGAGGCAGAGGGTGCTGGCAGAGGGAACAGAGAAGGCTGAAAAAAGTGGAAGAAAATGAAGGCACAGAAAGAGGGACAGTGAAGACACTGGAGAGCATTCTGAAGTCAGACGAAGAGAAGAAGAGAGAGAGAGAGAGAAGAGGGAGAAGAGGG
698	chr1	77756655	-	-	u	NARS	-	210	GGGGGGGGCTGGAGAGATGGCTCGAGCCGTTAAAGGCTAGGCTCACAACAAC
699	chr1	78693096	protein_coding	Acsl3	i	ARS	AAAAAG,-18,-13;AAGAAA,-15,-10	42	GGGGTCTCTGGCATGTTGTAATGGTATTTCCTCTGTAGTTAGAAGTTGGGTGATTTCTGATTAGGGACAGGATAATGCTGTCATTAGGGAATATCAGGGATGATAATATTTTAGCATATTGAGTTGTAGGTATTGGTGGGCATTCAGAGAAATGTTGACCAGTACCGTCTAGTTATAGAAAAAAGAAAAAGAAGAGAAAAGAAAAGAAAAAAAAGAAAAGAG
700	chr1	78696213	protein_coding	Acsl3	e	NARS	-	66	GGGGGCGAGAAGGATTCCAAGACTGGGAGAGGAAGATGTGTATATTGGCTACTTGCCCCTGGCACATGTTCTAGAATTAAGTGCTGAGCTTGTGTGTCTTTCTCATGGATGCCGAATCGGGCCTACTCTTCACCACAGACATTAGCAGATCAGTCTTC
701	chr1	78701476	protein_coding	Acsl3	e	NARS	GATGAA,-91,-86	41	GGGGGACTCAACAGAATCTACTGGGGCTGGAACGAATTACAGAAGTGTAGGGACTACAATTACCGGCCAGAGTGGGAGGCACCATTAGTTTGCTGTGAAAGTCAAATTAAAGAACTGGGAGGAAGGTGGCTATTTTAATTACTGTACAAACCGACATCCCAGATGGTGAAATTCTTATTGGTGGCCGAAAATGTGACAATGGGGTACTCACAAAATGAAGC
702	chr1	78706981	protein_coding	Acsl3	c	NARS	AAATAA,-33,-28;AAGAAA,-6,-1;AATAAA,-32,-27;AATATA,-28,-23;ATAAAT,-31,-26	128	GGGATAAATAGGAAATATTAAAAATTGGTTATTTGGGGGGCTTTTTTACTTATTGTATTTTAAAAATAAAAGGGTATCAAATGTGAAATTATGTACATTTTAAATGCTTATGAATCAAGTCATTGTTGAACAAAAGATTTGTTGCTGTGTTAATTATTGTCTTGTTATGCATTTGAGAGAAATAAATATACTCAGACTTATGTTTTAAG
703	chr1	78820034	protein_coding	Kcne4	o	NARS	AAATAA,-31,-26;AATAAA,-30,-25;ATAAAC,-29,-24;TTTAAA,-34,-29	103	GGGCTCCAAAGGGGGCCGTTTAAGTTGAAAGAAGCCAAGTTAAGTTTGGCCTTCAGTGCCTGGAATCACTTGAATTCTGAAACTTTACTGCGACAGACATGTGCGTTGTCACATTTTCCATTGCTTAATCCTGGTTTGGTGCAAGTCTGTCTGCGCCTGTTACAAAGTGATGTATATACTTCCTTCCAGTATGCTGAGTTGTAGACAATTGTCTGGTGTATTTAATGGTTTGTAATTTTCACGATATTTTTTAATTTAAATAAACACATTTTCGATATGAGAACGC
704	chr1	79464301	-	-	u	NARS	-	436	TGTCTCACGTGACTCGCATGTGTCGTCACTGTAGGCTGTCCATTCGCAAATGCCTTCCCGTTCGACCTGCTGGGTGAGCAGTTCAAGGGCTGGGTCAATCCGGGGGTCAATGGCTTTCAGAACGGTTTACGGTAAAGTGGGATGGGGATCCGAAATCCCTTACGTTGGAAAGCTGGGGAATCGGTAATGCTTTAAAGTTACGTTAAGGTGGGTATTGGGATTTCGGGAATGCCTTTTAACGTTCGGTTAAGTGGATTTGTGATGGCCTTTTAAGTACGTAGTGGATTTGGATGGAATGGCTTAGAAGTAAGAATGGATGAAGAAGTAGAAGAAGGAAGAAGAAGAAGAGAAGAAGAAGAGAGAGAGAGAAGAGAGAAGAAGAAGAAGAAGAAGAAGAAG…
705	chr1	79781447	protein_coding	Mrpl44	o	NARS	AAAAAG,-18,-13;AATAAA,-21,-16;AATACA,-55,-50;ATAAAA,-20,-15;TATGAA,-25,-20	684	CCGTCGTGCTGCTCGACACTCGTCACGTCTCGGTGAGGGCAGGTCAGTGGCGGACAGGCCAGGAGGGGAAGAGCGCAGAATATGGGAGCAGTGTCTCAGTGCTCTTCCTGGGCCCTAGAACTAGACAAGTGCTTTTCAGGTGACATCAGGTGACAGGGATTTGTTTCACTTTGTTTTTTCTGTTTCTCTTACACACTGGTTTATTACTGTGTATAATTTGTACAGCTAGATGTATTTTATTCCCTCCAGCTTTGAAGTGTAGTCAAATACATGCCATATGTGAAGTTCAGTTGTAATATGAATAAAAAGCTATTCTTTGAAC
706	chr1	80105466	-	-	u	ARS	AAAAAG,-33,-28;AAAACA,-94,-89;AAGAAA,-36,-31	32	GGGATGGCAGCTGCCTCAGCCACCTTGTGTGCATTGGTCTCCTCCTTTGACGGTCTTGAGAGGAGGAGGCAGTCGTGAGTGG
707	chr1	80339998	protein_coding	Cul3	i	NARS	-	24	CCTATCCCTGAGCCTTCGGCACTTCCCCTTCGTGGCTTGTCCTTCGTCAAGTTCGGCCAAGCCGTCTTCCGTTGAAGGTCAGGGTCGTGGCCTGGGGGAATCGGGTCCGGGTCCCGGGGGAACCGTGCGGTCACGTCCGACGAGTCCCCGACGACGCCAGGGCGCGACGGGTGCGGCGGCGGCTG
708	chr1	81074407	-	-	u	NARS	AAGAAA,-90,-85;AAGAAA,-70,-65	21	GGGGGCCAGTCACTGGTCGTCACCTTTGACTGGCTGGTCGCTTTGTTCCGACTAGTCTTGAAAGATTCTTCGTTCCCTACCGTTCCTGAGGAAGAAGAAAGGAAGAAAGAAGAAGAAGAGGAAGAGAAG
709	chr1	81696640	-	-	u	ARS	AAATAA,-95,-90;ATAAAT,-11,-6;ATTAAA,-98,-93;CATAAA,-12,-7;TTTAAA,-6,-1	45	GGGGAAGGGAAGGAATTTGGAAAATGATATAACCATCTCTGTAAGAACTTAAGAGAGCAATGGGCCAGAGATAGGATGCATAAATTTAAAAGAAC
710	chr1	82292300	-	-	u	NARS	AAATAA,-21,-16;AATAAA,-20,-15;ATAAAA,-19,-14;TGTAAA,-13,-8	37	GGGGTCGCGTGGATGGTTCGGGTGTGTGGGTTGGAGAGGCCCTGGTAGGGGAGATCTACATTTTTGGTAAGATTTTCTAAAGGACTTCTTGAGCCAGTCTTCCACCTGGAATCTCCGGACGTACGCTGGTGAAGCACCTGGAAGAAACAGAGAGGGACGCCCAAGGGCAATGGACTGTTGGCTAGGTTAGGGTCTCTCGGAATCGCGACCTGGGATCTCACACCTGGCACTATTAGCCGCTGATCACTAAGGAAATAAATGTAAATC
711	chr1	82445366	protein_coding	Rhbdd1	o	NARS	AATAAA,-24,-19;ATAAAG,-23,-18	97	CCCGTACTACCTACCCTCCCTCCATCTCAGACTCTAAAGGCTCATCGTTAAGCTTGTTATTTTCCCTACCAAAGTTAATTATTCACTTGTTATTAGAATTCTGCTAGCTTGTACATGTAGCTTTAATGTAGTACAGTACTGTGCTTGTTGCTTGATGTCAAGACACTGAAATCCCCATTTTGGATGTGTGTTATAAATGCACTTTTTCTTTATTTATGGAGTGGGATGTCACCAAATGTTTTATTACAGATGTGGGAAAAGTCATTTTAGGGATAAGTGAAACCACATGTCTTCCAGATAAGATGGTCTGAATG
712	chr1	82746173	protein_coding	Mff	i	ARS	AAAAAG,-21,-16;AAAAAG,-15,-10;AAGAAA,-18,-13;AAGAAA,-6,-1	99	GGCCCCCTCGGGTTTCTTAATCCCTTGTATTCTGGGCTCCAGAAATATCCCGAAGTAATGGTAGTCACTCCAGAGCATATAGAAACTCAATGTTAAATGTTTCCTTTATTAACTGAGTTGGTTTGTTTTGAAGTCATTTTAGATTTGTAAATTAGGTGAAGTGCTTGATTAGGAGTGAACAGGCCCTCGCTTTGATCCCCGGCACCACAGGAAGTAGGGTTATAGAGGCGGGAGGGTCAGAACTGCCCGAGGCTTCCTCAGTTCCACAGAACTTAAGACCAAACTGTGCTAAATTTGACCTTGTGTCAAAAAGAAAAAGAAGAAG
713	chr1	82750098	protein_coding	Mff	i	ARS	AGTAAA,-11,-6;AGTAAA,-6,-1	55	GCAAGGTTTGAGACCAGTCATGTAAGACTCCCCATCTCTAAAATGCCACTATATTCCTGAGTCCGTGCCCCTTTTTAGAAGAGGTGAGTGCATTTTTAACAAAAAAGTACTATTGAAATGTACTTTCTCTACATTGTCTTGGTGGTTTTCCCAGCAGTACTGTTTTATATGCAGCTTCTTGTTGGTATATTATTGAGACAGTTCTGTAGTTAAGTGTAGTTGCAAAAGATTTAGAAGATCATGTATTCACTTTTGTGGGAGAGCAGAGAGAACTAGAAATCAGAAGTAAAAGC
714	chr1	82751645	protein_coding	Mff	c	NARS	AATAAA,-18,-13;AATAGA,-48,-43;ATAAAG,-17,-12;ATTAAA,-52,-47	24	GGGCTTCTGGAAGAGGAGAATAAAGAGCGTGCTAAAAGAAC
715	chr1	82751785	protein_coding	Mff	c	NARS	AATATA,-27,-22;ATAAAG,-24,-19;TATAAA,-25,-20	247	GGGCAGCCATTGAAGGAGCTTCAGATGACATGACTGTGGTAGATGCAGCTTCATTAAGACGTCAGATAATCAAATTAAATAGACGTCTCCAACTTCTGGAAGAGGAGAATAAAGAGCGTGCTAAAAGAGAAATGGTCATGTATTCAATCACTGTAGCGTTCTGGCTGCTTAACAGCTGGCTCTGGTTTCGACGCTAGAGGTAACCTCAGCATTCACATATATTGTCTCAACACCTGGAAATATAAAGGATTTGCGAACTAACTAC
716	chr1	82752391	protein_coding	Mff	o	NARS	AAAATA,-45,-40;AAATAA,-44,-39;AATAAA,-18,-13;ATAAAC,-17,-12;ATAAAT,-35,-30;TAATAA,-19,-14;TATAAA,-36,-31;TTTAAA,-58,-53	1221	CCGGAATTTTTTCCTTTTTGGAATTCAGGAATTGGCTTTTTTTGTTATCTAACCATTCCTCCAAAACTTGGTTAAATGGCCTTTTTCCTTAAAAGTTCCAACCAAGTTGGCTTGGTGGCAGGGGACTGGAAAATCCAAAAACCCCAACCTGGAACCTTCTTGGGCCTTTTTCCAATTCCTCCCCTCCCTGGCCACGGCGGGGGCCAAAAAGGGGCCTTTAAAAACCCCTTCCAAATCAAATCCCAAGGAACGTTTACGTTACGGCATCTTCGTTGGTTCGCGAAGTTGGCCAATTGGTTTTCGATGCTTTTTTTCGAACTTTCCTTAAGTCTTTTTCAGATTTCTATACAAGATTGTTTTCACCAAGTCCATGTGTGAATGATTTAAAACCTAAAAATA…
717	chr1	82855601	protein_coding	Agfg1	i	ARS	-	27	GGGAGAGAGAGAGACAGAGAGAGAGACAGAGAGAGACAGAGAGAGAGACAGAGAGAGACAGAGAGAGAGAGACAGAGAGAGACAGAGGGACAGAGACAGACAGCCAGACAGCCAGAAAGAAAGAAAGATGGAAAGACAG
718	chr1	82870784	protein_coding	Agfg1	e	ARS	AAAAAG,-29,-24	19	GGGCATGACAACATTTACACAACAGGAAATTGAATTCCTACAAAAACATGGAAATGAAGTCTGCAAACAGATATGGCTAGGATTATTTGATGACAGATCTTCAGCAATTCCAGACTTCAGGGATCCACAAAAAGTGAAAGAGTTTCTACAAGAGAAATATGAAC
719	chr1	82895671	protein_coding	Agfg1	c	NARS	AAAATA,-17,-12;AAATAA,-16,-11;AATAAA,-57,-52;AATAAA,-15,-10;ATAAAG,-56,-51;ATAAAT,-14,-9;TTTAAA,-87,-82	33	GGGAGTAGATGAGCCACTTTTAAGGTAGCTGTCATTATAGCTTGGAATGAATGATTAAAAAAAAATCATTTGAAGCATTGCTTCTGGGAAATTCAAATTGGAAGGTTTTATTCATTCTTGAATTTTCCTTCTCAAGAGCTCTTCTATTCATACACGGCTAAGTTCTTTAAAGATGTGGAGGACACCTGTCTGCGGAATAAAGCTGATCAATGTTTTGCTACAGTTTGCAGGTGAACAAAAAAAATAAATCTTAG
720	chr1	82896384	protein_coding	Agfg1	c	NARS	AAAAAG,-24,-19;AAGAAA,-21,-16;AATACA,-49,-44;ATTAAA,-27,-22	156	GGGGGACAGACTGATACTATCTATCAAACATTTGTTTCTGTTGGTTTGGGGGATAAAGAAAAAAGGAACCCCAAATGTTACCTTAAAGTGATAGAAATACTTGATGTAAAAAGGTAGCAATACTTAATTTTATTTATCTTTTGTTAATATTCAAATGAACTGTTTAAATATTTATATGTAGTAATGCCTCGTTCATCCCAGGATAATCTGGCCCTTTCATCAAAACCAAATACAACTAAGAATTGAAATGATTAAAAAGAAATCTTTGAACAATAAC
721	chr1	82900999	protein_coding	Agfg1	o	NARS	AAAATA,-50,-45;AAAATA,-26,-21;AAATAA,-38,-33;AAATAA,-25,-20;AATAAA,-24,-19;AATAAT,-37,-32;ATAAAG,-23,-18;CATGAA,-95,-90;TGTAAA,-53,-48;TTTAAA,-29,-24	29	GGGGTGGGCTGTGTTTGGAAAATGTTGACATGCTGAGGTCTTTGAGGCTCAGTTTTGGTGCAGGAAGTGGTTTTAGATACTGATTTTGATAATTGTTTCTTTTCTCTTTTGGAGATGCTGAGGATTGAACCCTCAGTGTTGCACATGAATGCTCTACAACTAAGTCCAGCTAATTTCTTGTTCATTGTAAAATATTGTTGAAATAATTTTTTAAAATAAAGATATGACTTTGTGTACCCTT
722	chr1	82915975	-	-	u	NARS	AAAAAG,-33,-28;AAAATA,-50,-45;AATATA,-48,-43;ATAAAA,-52,-47;GATAAA,-53,-48;TTTAAA,-40,-35	484	GGGGAGAGAAGGTTATTTTACGG
723	chr1	83337435	protein_coding	Sphkap	i	ARS	AAGAAA,-26,-21;AAGAAA,-22,-17;AAGAAA,-15,-10;AAGAAA,-11,-6;AAGAAA,-7,-2	165	TCGATCTGAATAGGCCAGCCGGTAACGTAGCCTGTAACACCGATCTCCTTAGATGTGTGACATTGGTTCGAATGGCCAGACCGTAACCGTAAGCTGTTACATCCAACGATGCTTAAGACGTGGTGCTGAACTGTGAAGCGCGTAACTAAGTGTCTCCGGATTCGTGCCTCAGACGTGTGCTGTACATCGAGAATGTAGAGTACGTAGTGACATCGATCAGCTCGACCTGAGTGTCCATCGTAATGTAGACGTACGTGCGCCTCGTGAGCTAGACGTGACGCTGTAGAGAGTGACGAGAGATGAGAGGAGAGAGAGAGAGGAGAGGAAGGAAGGAAGGAAGGAAGGAAGGAAGGAAAGAAAGAAAGAAAGAAAGAAAGAAAGAAAGAC
724	chr1	83368224	protein_coding	Sphkap	i	NARS	AAATAA,-33,-28;AATAAT,-32,-27;AATAAT,-29,-24;AATAGA,-11,-6;AATGAA,-71,-66;ATAAAG,-22,-17;CATGAA,-37,-32;GATAAA,-23,-18;TAATAA,-30,-25	37	GGGGTATATATGTTGTCCAAAATAAAATAATAATGATAAAGATT
725	chr1	84128199	protein_coding	Pid1	i	NARS	AAAAAG,-96,-91;AAAAAG,-87,-82;AAAAAG,-46,-41;AAAACA,-77,-72;AAAACA,-68,-63;AAAACA,-59,-54;AAGAAA,-93,-88;AAGAAA,-84,-79;AAGAAA,-17,-12;TTTAAA,-34,-29	1043	ACCTACCGCCTGAAACTCGATCGAGGTCCAAAGGGAAGGGTAGGTAAAGTGTTCAAATCGATCGATTCCTCACCTACCGTGGCCTGAACTCGGAATCGAGCAAGAGGAGAATGTACTCTGCTCACTACTGCTAACTGAGATCTCAAGAGTCGAGTGTCCACCGTCATACCCTGTAGTGCCTGGCAGTCTCGAGCGCTCTACTCGTCAGCCCTTGGTGTCTTCGGTGACGCTCTAGCTCTCAGGCAGTCGGTGTGGGTAGGTGGGAAAACAAAAGAAAAAAAGAAAAAAAAGAAAAAAAAAGAAAAAAACAAAAAAAAATAAAAAAAAGCAAAAAAAAAAAACAAAAAAAAAACAAAAAAAAAATAAAAAAAAAAGAAAAAAAAGAAAAAAAAGAAAAAA…
726	chr1	84768076	protein_coding	Trip12	i	ARS	AAAAAG,-43,-38;AAAAAG,-31,-26;AAGAAA,-40,-35;AAGAAA,-28,-23	36	GGCCGACGCACAGTCAGAGGTACGCCAGTGACGAGCGTAACACTCGCCTTATCCCCTCGGTGTGCTTGGCTCGCGACTGCCTCTACTATGGCAGGTCGGTGTGTGGGGAAACAAAAAAAAGAAAAAAAAAAAACAAAAAAAAAAAAAGAAAAAAAAAAAAAGAAAAAAAAAAAGAAAAAAAAAAAACAAAAAAAAAAGAC
727	chr1	84900489	protein_coding	Fbxo36	o	NARS	AATAAA,-21,-16;ATAAAG,-20,-15;CAATAA,-22,-17;TATGAA,-32,-27	36	GACGTTATGGGGACTTGTCTGTTCCAATAGCGGACAGCCCAGCAGAGGTCCGCAAATCTCCGGTCCCAAAGCTCACTCTCCTCTTTAACAACAGGTTCTGCCGATTCCAGCATCACTTGAAAACCAGATTTTGCACACGACATGCAAATCCACCTAGTGCCTTGCTCAAGCAACCCCCTCCTATTGCCCAACCAGGGCCCAAGTACTAAGGGCTTCGAGCCAGGAGTCTCTTAGCTACCACTCCCTGATCCCCCTTTTGCCCCACCCCCCAGGAAGAGGCACTTGTATATGAACTAACAATAAGAGCTATCAGC
728	chr1	85645033	protein_coding	Sp140	c	NARS	AATAAA,-24,-19;ATAAAC,-23,-18;CAATAA,-25,-20	28	GGGCTCCCCCATGAAATCAAGAGTATGGTGCATTGCTGCTCTCTGGTCTTCAAGGGTCTAGGCTGGAGCCTGTCTCCAGCTGGCTTTGCTCCACCACCACTTCAACCCCCTCCCCCCCACATATATGTTGCTTTTCTTGTCTCTTACTCTCCCTGAGAACAATCCACAATAAACCATAAGCTTCCAGG
729	chr1	85674100	protein_coding	Sp100	i	NARS	-	21	CTCGGCAGTCCTGAGCGTTGCAGTGAGTGGACGGTGGAGAGAGGAGGAGAGGAGGAGAAGGAGAAGGAGAAGGAGAAGGAGAAGGAGAAGGAGAAGAAGAAGAAGAAGAAGAAG
730	chr1	85685421	protein_coding	Sp100	i	ARS	AAAAAG,-14,-9;AATGAA,-43,-38;AATGAA,-39,-34;AATGAA,-35,-30;AATGAA,-31,-26;AATGAA,-27,-22	33	GGGGTTGTAGCAGTTACTGTGATGGTCAGCCATAGTGGTCATCGAATTGGCCAGTTGTAGTGATCACGGTGATGGCCAGCTATAGTGGTCACTGTGGCAGTCACTGATGTGGTCAGTTGTAATGCTCACTGTGAGGCTCAGCCACAGTAGTCATTCTGTGAATGAGTGAGTGAATGAATGAATGAATGAATGAAGCAG
731	chr1	85686170	protein_coding	Sp100	i	NARS	AAGAAA,-6,-1	23	GGGCAGAAGAAGTAGGAAAGGCATACCTGCTCCGTTAGTACTCAGAAACATGCAGGTAAAGTCAGAGACTGACAGGTATGGTGGCACAGAATTATCACAGAAATGGCAAAAGATGATAGTGTGTTCTGTGTGAGAGGAGCTGGCCTTTGGTTGCCATGACAGCAATGACCTGTGAGGTGAAACAATGTATATGATGGAGACAGGGACAAAGACATAACATACAAATAGCCCCCAAATCAAGATAAGAAAGAAGAAACAACTAGAATAAAGTAC
732	chr1	85688679	protein_coding	Sp100	i	ARS	AATAGA,-80,-75	55	GGGCTCCTGAGCACATGTATCCCTAGGATTTCGTGTCTCACTCCTTGGGCTTTCTGGTTGAGTTAGTTAATTAGAAATCTAGTTGCTAATTTTCCCCCACAAGTGGTTCCTAGGGTCTCATATTGAAGTTGTAGCCATTTCCACCTGAAGAATT
733	chr1	85692066	protein_coding	Sp100	i	ARS	AAAAAG,-89,-84;AAAACA,-23,-18;AATGAA,-39,-34	28	GGGCAGGGAAAAAGAGAGACGAGACTTGGAAGCTACTTAATACCGGAACATCAAAATCCCAATGAAACCAAGCTGGAAAACAGGTTAGAACGACACAAC
734	chr1	85701149	protein_coding	Sp100	o	NARS	AAAATA,-94,-89;AAATAA,-77,-72;AAGAAA,-80,-75;AATAAA,-76,-71;ATAAAA,-75,-70	21	GGGGGACCCTGAGAGAACTGATACAGAAAGGAGTACTACAAGACCCACCAAGG
735	chr1	85701574	protein_coding	Sp100	o	NARS	ATAAAA,-27,-22;GATAAA,-28,-23	90	GGGGTACTACAAGACCCACCAAGGAAAAGAAGGAAACTCCACGAACCCCAAGGCAAACAAGGAGACAGGTAAATGCCCTGTGACCTTCTGCCTATGGTGTCTGAGGCCAACAGCTTCAACTGTTAGTTGTCTATCTCTGTCACGTTATAGTTGTTAAATTCGCTGATGGTGATAAAATGGATTCTATATCTGG
736	chr1	85710000	protein_coding	Sp100	o	NARS	AATAAA,-27,-22;ATAAAT,-26,-21;TAATAA,-28,-23	146	CATCCTGTGTCTGGCTATCCCTGTGTCCCCTTTCGTCCAAGGGTCTCAGGCTCTGGTTACCTTGGGACCATGTCGGTTGGGAAACTTCGGGTACCGACTCCTTATTTGGAAACTCCCATTGGATCACCGGATTTCCCCTGGCTACCCCGTATGTTCCCTCCGGATCCCCCTCCCCCCCCTGGTATACTTTGCCCCAAGGTATCAATTTTGAATTGAGATATAACGTGATTATTGTATGTTTGTTCGGTGTGTATTTTTTCTATTTACTCTTTTACTTAGCTTGTTATATGCTTAATAAATTCATCATTTGAAACTG
737	chr1	85835494	protein_coding	Cab39	i	NARS	-	54	CAAGACCGTACCGTAGGCCTGTACATCTAGTGGCTGTCGGTGATGGGAACTTGAAGGAGAGCATGGCTGTTTTGGAAAGCAGGACATTTCTGACAAAAAGGCAGAAAAGGCTACATAAGAAGTTCCAAAATTTGGTCGCCATGAAGAAATTCTGTACGGCACCAATGAGAAGGAGCCTCAGACAGAGGCGGTAGCTCAGCTGGCTCAGGAGCTGTACAATAGCGGGCTCCTCGGCACCCTGGTAGCTGACTTACAGCTCATTGACTTTGAGCGGAC
738	chr1	85850045	protein_coding	Cab39	c	ARS	TTTAAA,-75,-70	75	GGGAAGGTGTTTAAACAGTAGAGCTAGCAGCAACACCTTATGTTTCATTTCAACACTGCTTACAGGTTTCTTTTGTATATAATTCTTAGAATGCTCATTTCTTTTAAATCGTTTAATTTGTACAGCAGAGGAATGTTATTGTAGTAGTATGTAACTATTACCTGAGTTTTGCAAC
739	chr1	85850139	protein_coding	Cab39	c	ARS	AAAAAG,-82,-77;AAAACA,-90,-85;ATTAAA,-6,-1;CATGAA,-43,-38	120	CTTAAACCCTTTTTGGGGCCCCTTTGGTTTTAAAAACCCCAAATCCCGGGAAAATTTCCGGAAATTGCCCTTCCCAAAGGGACCGGGGTTTAAACGGGTTAAAGGTTGTTATTGGAAGGTTGGAGAGACTCACCCTCCTTTCAACCTCACCCCTGGTATTGGTTGGACTGTTCTTCGGCCCTTCCTCCTCAATGTGCGGGCGTAAGTGGGTTGATGAGGTCCCACCCTGTCATTCCCCCGGTCCCAATTGCCCGGGCTAACCTTGCCTCGTTCCATGGTCAGGTTCCTTGGTTGGCCAATGGTTAATTGGGCCGAACGGGGGCAATTACCACCCCCGACCCCATACTTACTTGCCCGGAAAGGAAAGAATGGGCGGCCATTAACGAAGGGATTTGGTTT…
740	chr1	85851581	protein_coding	Cab39	o	NARS	AAAATA,-27,-22;AAATAA,-26,-21;AATAAA,-25,-20;ATAAAA,-24,-19;ATTAAA,-30,-25;TTTAAA,-35,-30	1206	CATCACCCTTACTTCCCCTGTGTGCCTTTGGGCAGTTCCTCCTAAGCCGTTCCATCCTCAGTGGGGCAGGTGGCTGGGTTTGGAATTGGGGGGTTTGGCCATTTTTAAAAGTTAGTTGTAATTCCACTTTTTCCTTAAGGGTTTCCCTAATTTACCCAAGGAAACGAATTTATTCCCTTGGGGTTGGTTGGGTTTTTCCTTTTTGGGTTGTTTATTAAAAGGGGTTAAATTTTTTAACTTTAAGGAGAGTTACTTTAATGTTGAATTTACTTTTTTTAAACCCTTAAAAAAGTGGGAGATGTATACAATTGTTAATGACATGAAAGTGTTTCCTTTCTCCTGAGGAAAAGTGAATTTCTTATCAGAATATCTGGCTGGCCCTGTAATTTAAATTAAAAT…
741	chr1	85908679	protein_coding	Itm2c	o	ARS	AAAACA,-9,-4;ATTAAA,-17,-12	726	CGGAACAAAGGCCTGTTTACAATTCCGGAAACCCGGAATGCTCCCAAGGAACCCGGTAACCCGGTTAAGGCTGGAAACAATCGGAATTCGGAATTGGCTCAAGGAACGGTAAGAAGCTGGTACAAACGATTCGGGAGGCTAGACGTACCGTACTGGCCTTTTGTCCCGAGCTCCTTCTCCTATTCTCGGATTCGTTTCCCCCTTCCTGTCATCGGGGCGTTGATCGTTTTTTCCTGGCATTGTTTTTCACTGATGTTTCGTGTCTGGCTGCCGTCAGCCCTATGTCTGGACGAGGCTTGGTGCCTTCGGGTCAGACTTGGGTGCTTCCATGGCTAGTGGAGCCCTTAAATGCTTTGTTATATTTTTCTCTATTAGATCTCTTTTCGAAGAAGGTGTCTG…
742	chr1	86004584	-	-	u	NARS	AAAAAG,-66,-61	117	GGAACCAAGGGCATAGCTAGTCCGGCATTACATTACATTACTGGCAGGACATTATTATACCTAATCGGAGGAGCTACTCTGTATTAATAAATATTAGCCCACCAACAGCTACCATACATTTATTATTTTACTTCTACTCACAATTCTAGAATTTGCAGTAGCATTAATTCAAGCCTACGTATTCACCCTCCTAGTTAAGCTATATCTACATGATAATACATAAAAAAAAAAATAAAAAAAAAAAAAAAAAAAAAAGAAAAAAAAAAAAAAAAAAAATAAAAAAAAAAAAAAAAAAATAAAAAAAAAAAAAAAAGT
743	chr1	86075917	protein_coding	Psmd1	c	NARS	AAAAAG,-56,-51;AATAAA,-20,-15;ATAAAA,-19,-14	22	GGGGCAGTTTGCAGCCCTGGTGGCCTCGAAAGTGTTTTATCACCTGGGGGCTTTTGAGGAGTCTCTGAATTATGCTCTTGGAGCAGGTGACCTCTTCAACGTCAATGATAACTCTGAATATGTGGAGACTATTATAGCAAAATGCATTGATCATTATACCAAACAGTGTGTGGAAAATGCAGATTTGCCTGAAGGAG
744	chr1	86087426	protein_coding	Psmd1	i	ARS	-	1573	CGTGTGCTGGCACGCGCCTCTATCATCCGGTAATCCCTTGGTGTGCTTGGGCACGGTCCTCAGCTCTTCGTATCGGGCGTCCCGCCGGTGTACTGGGCAACCGTTTCCTGTGGGCCCCTTTTAAGGGTTGATACATGTTACTTTAATAGGCTAACACCTAGGTAAGGGTCTGAAACGGAAGGCTTCTCCATAACCCAGAGAAGAGGCTCCCCACTTCCTCTCTGTATCCTGTCTGGAGCTCACAGCTT
745	chr1	86091528	protein_coding	Psmd1	i	ARS	AAAATA,-11,-6;AAATAA,-10,-5;AAGAAA,-6,-1	45	GGGGGGACTATAATTCAGCTTTTACAGCCTCAGGTGCCAGGAAGGGAACAGGGAGGAGGTAGTGACAACTGGCTCCTAGCACGAGGTCATTTGGCCTGTCAGAGTTGGAGATTGTGAAGGGCTTTTTCTCAAGGTATGGTCTCTGACAGTTTACAAAGTCAGTTCTAGGACAGCCAGGGCTACACAGAGAAACCCTGTCTTGAAAAACCAAAATAAG
746	chr1	86118709	protein_coding	Psmd1	i	NARS	AAAAAG,-9,-4;AATAAT,-36,-31;TAATAA,-37,-32	40	GGGTTGTCAGAGAGTTATAACCCTCACGTGCGCTATGGAGCTGCAATGGCCCTGGGAATCTGCTGTGCTGGTACAGGAAACAAGGAAGCAATTAATTTACTAGAGCCAATGACCAACGACCCTGTGAACTACGTGAGGCAAGGGGCTCTGATAGCTTCAGCTCTCATCATGATCCAACAGACTGAGATCACGTGTCC
747	chr1	86119900	protein_coding	Psmd1	i	ARS	AAAAAG,-75,-70;ATTAAA,-57,-52	36	GGGGACAGGAGGATTTTAAGGACAACCATCTGAAAAAGACCCATCTCAGTATTAAATTAATGAGGCTAGGAGGTGTGGTTCATTGGTTTAATCTTCGGGACTGAAC
748	chr1	86120025	protein_coding	Psmd1	i	ARS	AAAACA,-23,-18;AAAATA,-18,-13;TTTAAA,-27,-22	121	GGGGGGTGACAGGAGGTTTTAAGGACAACATCTGAAAAAGACCCCATCTCATTAATTAAAATTAATGAGGGCAGGTAGGTTGTGGTTTCGATTGGTTTAAATCTTCGGGAACTGAAAAAAGAAAGAAAAATACTTAGCCTGTGCTCATGCCATTGTACTTAGATTTTTAGAGTGTTTAGCAGCCTTGAATTAGTTATGTTTATATCTGAGAAGCATTTAAAAACAAAATATTACTAGCAGAAC
749	chr1	86130711	protein_coding	Psmd1	e	ARS	AATATA,-61,-56;ATAAAT,-58,-53;TATAAA,-59,-54;TGTAAA,-47,-42	548	CTAGAATTGGTACCATCGGTCCGAAATTTGGTGCCTTAATTTACTGGGCCCCAAGGCATAACGTTCGGAAGTCCATGGTTGGGTCATAAATGTCCAACAATCTCCCTTACAAGCTTCAGGAACTAGGGGTCCACACTTCATATGCCGTACCTGTGGTTTGGCGTTCCTTGTCTTCACCCAAGTTCTGGTTCTGGTTTCCCCTTTCACACTTCCTGTCATGGCTTATACTCCTACCTGTGTCATTGGCCTTAACAAGGATTTAAAGATGCCGAAAGTTCAATATAAATCAAATTGTAAACCATCCACATTCGACATATCCTGCCCCTCTGGAAGTACC
750	chr1	86132753	protein_coding	Psmd1	e	ARS	-	844	CATTAATGCTCACAATCTCCTTACAGTCCAGGACTGGGCACACTCATATGCCGTCTGTGGTTGCGTCCTTGTCTTCACCAGTTCTGGTTCTGGTTTCCCCTTTCACACTTCCTGTCATTGGCTTATACTCCTACCTGTGTCATTGGCCTTAACAAGGATTTAAAGATGCCGAAAGTTCAATATAAATCAAATTGTAAACCATCCACATTCGCATATCCTGCCCTCTGGAAGTACCAAAAGAAAAAGAAAAGGAAAAGGTTTCCACCGCTGTGTTGTCTATTACTGCCAAAGCTAAAAAAAAGAAAAAGAAAAAGAAC
751	chr1	86133674	protein_coding	Psmd1	e	NARS	AAGAAA,-6,-1;GATGAA,-36,-31	1341	GGGGGATTTAAAGATGCCGAAGTTCAATATAAATCAAAAATTTGTTAAAACCAATCCCAACAATTTCGACATTCTTGCCCCCTTGTCCCCGTCTGGACAATGAAAGCAAAAAAGGAAAAAAGGTAAAACGGAAAACGGTTTCCACCGCTGTTGTTGTACTTCATTGACCATGCCAAGAACTAAAAAAAAAGAAAAAAGAAAAAGAAAAAAAGGAGGAGGAGAAGATGGAAGTGGATGAAGCAGAGAAGAAGGAAGAGAAAGAGAAG
752	chr1	86138376	protein_coding	Psmd1	i	ARS	CAATAA,-16,-11;TGTAAA,-6,-1	38	TGGGATCGAAAATATATGAAGATTACATAGTTGATTTCACTAACTTAGCAGACATCTCAGTAAAATATGATTTGATTTACTCTTTAAGAATGTAGGAGCCAGAGAGATGCTCAGGCAAAGATGCTTGCCACCAAGCCTGACAGCTGAGTTTGATCCCTGAAAGCATAAGTGAGCGGAGAACACTGACTTCTGCATGTAATTCTCTGACCCCCAGAGCGTGTTGTAGCACACAGACACCACAGAGCATAGGCCCTCAAAGAATCAATAACTTTGT
753	chr1	86139301	protein_coding	Psmd1	o	NARS	AAATAA,-36,-31;AATAAA,-35,-30;AATATA,-31,-26;ATAAAT,-34,-29;ATTAAA,-26,-21	779	GGTCCCACGCATCCCAGCCAGCCCGAAGAAGTGGCAATGGACGAAAGGTAGCGAACTAAGCCACGACCCCCAGAGGCCGTTACCGGCAACGGATTATACTCCCGTAACGCATCTCAAGGCTCCAGGGGGATAACCCGCCAGAATCCCAGCTAGAGAACGTAAGGTGCCTGGTCGAGACCACTGCAATGGATCCCGTGAGGGAACCCCGAATAGCTGGAGAACCCTGCTCCAAATACCTGACACAACCCAATTAGAGCCCTACGGCTGACCATAAAGAACCCTGTGTCCCAAGTCCTTTGGTTAAGAAGATATACGACCTGTTCAGGTCGTTCTCTTTCACAAAAATTTGGTTTTCAAACTAAATATATTAAAATCTCCACATTG
754	chr1	86257628	protein_coding	Armc9	c	NARS	AATACA,-20,-15	16	CTGGGTGTGGCACGTCCTCTTCATGTAAGAATGCTGTGGGTGCCAGCCGGTCCTGAGCTCCTGGGCTCAAGAATCCAAGAGATGAAACAGCAGGCGGCAGGTGCATGCCTGCTCCTGGGAAGCCCTCGGGCCTCAGCCACAGTCTTGGATCCCAGAAGTCCACAGGCCTCCAGTCATGCTGCCAGATCTGGTGTCCTGCCCATCCTCCAGATCTCATTGAAACAATGTGTCTACCGCTCACAGCTGGCAGCTCCCCAGAACTAGGTTTTTAATACAAGACTTCAGAGC
755	chr1	86352054	protein_coding	Ncl	i	NARS	AAAAAG,-96,-91	53	GGTTTAGTTGAGGCCCTCGGATCGGCCCCGCCCGGGGTCGGCCCACGGCCCTGGCGGAGCGCCTTGGAGGAAGACGGGTCGGAACTTGACTATCTAGAGGAGT
756	chr1	86359956	lncRNA	C130036L24Rik	c	NARS	AATAAA,-23,-18;ATAAAA,-22,-17;TAATAA,-24,-19	69	GGTCGCGGCGTTGTGTGTGAGGCGCGGGTAGGTGGCGGCGTGGCCCGGGATTCCCTCAGGTGTTCCGAGGCAGCATGGGCGGCGATGCTCAGGTGGTCTGGGCGTTTCTCGGTGCTTTCCCCCCGCGCCGCGTGGTCCTGCTGAAGAACGCCGGAAGGCCTAGGGTTCCCTCGGGCTGATGAGCGGGCCTCGGCCTGTTCTCCGCGGAGTCGCGAACGGCTTCTTGGCTATGATGCGAGTCCCCGCTTTCCTGAGAGCTCCTAATAAAGCAGTTGTGCGTGTGTGTGTGC
757	chr1	86364354	lncRNA	C130036L24Rik	i	ARS	AATAAA,-47,-42;AATAAA,-13,-8;ATAAAG,-46,-41;ATAAAT,-12,-7;CAATAA,-14,-9	47	GGGGCCCTGGAACTCACTTTGTAGACCAGGCTGGCCTCGAACTCAGAAATCCTCCTGCCTCTACCTCCCGAGTGCTGGGAATAAAGGTGTCCGCCACCACGCCCGGCACAACCAATAAATCTT
758	chr1	86530565	protein_coding	Ptma	c	NARS	AAAAAG,-11,-6;AAAACA,-95,-90	48	GGAACGGGTGACCAAACCAGCCTTCAGAGCGTTTTCTGTCCTACTTCAGACTTTACTTGTGGTGTGACCATGTTCATTATAATTCTCAAAGGAGAAAAAAAAAACCTTGTAAAAAAAAGCAAAAACAACAACAAAAAAACAATCTTTATTCCGGAGCATTCCAGTAACTTTTGTGTATGTACCTAGCTGTACTATAAGTAGTTGGTTTGTATGAGATGTAAAGC
759	chr1	86530708	protein_coding	Ptma	o	NARS	AATAAA,-46,-41;ATAAAC,-45,-40;CAATAA,-47,-42	459	AAAACCGTTTGAAAAAAAGTGGGAACGGAAAAAAAAAAACCAATTGTAAAAAAAACGAAAAACTAAAAAACACAATAAAAAAACCCCAAAGTCACCTTTACTACCTGGAACGTTTTGATGTTACCTACGGTTAACCTTTGTCATGGTCATGCTTACGTTAACCTTAAAGCTGGTTACGTTTGATTTGTTAAGTTGGTTAAGGTTGGTATTGGAATGAAAAGGGTTCAAAGAAAAGACTAAAAGTAATTTATTTTCCTTTTCTTTTCCTTGTCTATGAAGATTGCTTGTTTATTTATTTTTGGCCTGTTTGATGTATGTGTGAAACAATGTCCAACAATAAACCGGAATTTTATTTTGCTGAGTTGTTCT
760	chr1	86606269	protein_coding	Cops7b	c	NARS	AATACA,-30,-25	27	GGGCACTGCCTGGCCAAGGAGAAATGGACTTGACTAGACTTTCTGAACTTGTAACAGTTTCAGGTTATTATTTTAATTTTATTTTTTGTACAGGTTGATTCTAATACATTTCAACATGCTTTTCTTC
761	chr1	86606503	protein_coding	Cops7b	o	ARS	AAAAAG,-19,-14;TTTAAA,-39,-34;TTTAAA,-22,-17	20	CCTTCGGCCCCCAAAAGCCCCCGCCCCCATAATCTTGGGGCTTGAAAGGGGACCGAAATTGGGACCATTGGCCTTTCCTTTTCTTTCCCCTTCCCCTTGTTCCTTGGCGAGCCCCAGAACCGCCCTCCCTGATGACATCATACTCCACCTCCTGCTCCAGACGAAAGGACAATTGGACTAGACTTACTGACATCTTGAATCAGTTACAGTTATGATTATTATTTATTTATTTTTGTACAGGTTGATTCTAATACATTTCAACATTCTTTCTC
762	chr1	86610265	-	-	u	ARS	AAAATA,-23,-18;AAGAAA,-26,-21;AATAAA,-14,-9;AATGAA,-30,-25;ATAAAA,-13,-8;TAATAA,-15,-10;TGTAAA,-34,-29	28	GGGGTAGCAGAAGATGGCCTAGCCGGAAGAGACGACCCTTGGTCATTGCAAACTTTATATGGCCCGGTACAGGGAACACCAGGCCAAGAAGTGAGAGTGGTGGGTAGGGAGCAGGTGGGGAGGTACAGGAAACTTTCAGGATAGCATTTGAAATGTAAATGAAGAAAATATACTAATAAAAATTGGGGAAC
763	chr1	86736836	protein_coding	Dis3l2	i	ARS	AAAAAG,-17,-12;AAAACA,-36,-31;AAAACA,-11,-6;AAATAA,-29,-24;AAGAAA,-14,-9;AATAAA,-28,-23;ACTAAA,-6,-1;ATAAAT,-31,-26;ATAAAT,-27,-22;CATAAA,-32,-27;TGTAAA,-22,-17	22	GGGGAAGTGAGATAGGTAAGATTGTTCAGTGGGTAAAGATGATTAATAGAAAACCATAACCTGGGTCTGATAGTCAGAACCCACATGGTTGAAGGAGAGAACTGACTCTGAATGCCCTTGGACATCCACACAGTGCATGGCACATTCTCCTCCCTTCCAAACATAAATAAATGT
764	chr1	86752695	protein_coding	Dis3l2	i	ARS	AAAACA,-84,-79;AAAACA,-78,-73;AAAACA,-72,-67;AAAATA,-64,-59;ATAAAA,-7,-2;ATTAAA,-91,-86;TATAAA,-8,-3	22	GGGGGGATTTTGGGGATAGTCATTGGAAATGTAAATGAGAAAAAACCTAATTAAAAAAACAAAAAACAAAAACAAAAAATATGGAACAGGAAGTTTAAGATTAGCCAGAGAAGCAAACTGAAAATCTCTCTGATATAAC
765	chr1	86893614	protein_coding	Dis3l2	i	ARS	AATGAA,-20,-15;TGTAAA,-6,-1	30	GGTGAGGGTGGAATGGAGGACATGCTGTGAGGAGGTGGGAGTGTGAGGGAGGAGGTGTCGGATGTGGAACAGTTGGAGGGTAGACCAGGAGGGGAATGAAGTCTGAAACTGTAAAAAAAACAAAAAAAAAAAAGAAAAAAAAAAAAGATTAAAGAAT
766	chr1	86920599	protein_coding	Dis3l2	i	NARS	AAAACA,-85,-80;AAAACA,-80,-75;AAAACA,-73,-68;AAAACA,-67,-62;AAAACA,-61,-56;AAGAAA,-50,-45;AAGAAA,-40,-35;AAGAAA,-33,-28	63	GGGCTGGCCGAGGATCGAGGACGTGCACGCGACGCTGGGTCAAGTGCAGGCAAGCCGGGCAGTGGTGGCGCACGCCTTTAATCCCAGCACGTTGGGAGGCAGAGGCAGGCAGGATTTCTGAGTTCAAGGCCACCTGGTCTACAGAGTGAGTTCCAGGATAGCCGGAGCTACACAGAGAAACCCTGTCTCAAAAAAACAAAAACAAAAAACAAAAACAAAAACAAGAAGAAGAAAGAAGAAGAAAGAAG
767	chr1	86920991	protein_coding	Dis3l2	i	NARS	-	21	AGGAGAAGAAGAGGAAGGAAGGGAAGAAGGGAAAGGGGAAGAAGGGAAAGGAGAAGAGAAGAAC
768	chr1	86971549	protein_coding	Dis3l2	i	ARS	AAAATA,-21,-16;AAGAAA,-24,-19;AATAAA,-12,-7;AATGAA,-28,-23;ATAAAA,-11,-6;TAATAA,-13,-8;TGTAAA,-32,-27	19	GGGCGACCAGGGCCAAGAGGGGAGTGGGTAGGCAGGGGAGCAGGGTGAGGGGAGGGTATAGGGGACTTTCTGGATAGCATTAGAAATGTAAATGAAGAAAATACCTAATAAAAAATTG
769	chr1	86976771	protein_coding	Dis3l2	i	NARS	-	37	GAGGAGAGGAGAGGAGAGAAGAAGGAAGAGGAGGAGGAGGAAGAGGAAGAAGAGGAGGAGGAGAATAATAAGAAGAAGAAGAGG
770	chr1	86989163	protein_coding	Dis3l2	i	NARS	AAAAAG,-11,-6;AAGAAA,-54,-49	32	CGTGGTGCTAACATGGAGAATGAGATACAAGCTGCTCTCGCTTCACGTGTCTACATGAGATGAGCACAGCTGGACACAGCAGTGATCTGTGATCTAGCTACGTAGCATCCGTATGTGCCGTCAGTGCTCGTCAAGCTTCCCTAGTAGCCTGTCCATTCGGTGAGCTTCGGTCAGCGGTCATCGGATCGAAGTAGGAGGTAGAGGATGGAGGAAGAGAGAGAGAGAGAGAGAGAGGAAGGGAGGAGGAAGAAGAGGAAGAAGAAGAGGAAGAAGAAGAGGAAGAAGAAGAGGAAGAAGAAGAGGAAGAAGAAGAAGAAGAAGAAGAAC
771	chr1	86998999	protein_coding	Dis3l2	i	ARS	AATACA,-52,-47;ATAAAA,-20,-15;CATAAA,-21,-16;CATGAA,-96,-91	113	GGGGGACCTTGGGGTTCAATCTGCTGCACAACATAAAACTGTGTAGTGGCCACACACCTGAAATCCCCAGCACTCATGAAGTAGAATCAGGAGAATCAGAAGTTCAAAGCCAGTTTCAAATACAGAGAATCTGAGTCCAGCTTGGAGTGCATAAAACCCTGTCTGGGAAAGAAC
772	chr1	87025714	protein_coding	Dis3l2	i	ARS	-	32	GGGTATATGTAAGTACACTGTAGCTGTCTTCAGACACTCCAGAAGAGGGCGTCAGATCTTGTTACTGATGGTTGTGAGCCACCATGTGGTTGCTGGGATTTGAACTCCGGACCTTCGGAAGAGCAGTCGGGTGCTCTTACCCACTGAGCCATCTCACCAGCCCGAGATACTCTTTCAAAAGAAAAAAGAAC
773	chr1	87039656	protein_coding	Dis3l2	i	ARS	AAAAAG,-14,-9;TTTAAA,-17,-12	56	GCGAAGAGATGAGAGGAAGAGAGTGATGCAGTCCAAACATACATAAAACATACCATATTGTTTAGCCAGGTAGAGGAACTGCTAGTCTTAAACAGTGGTTCCTGCTGGAAGGGACATGACCCTGTTTTGTGTGAAGGCAACACAGTAGCAGGAGATGACGACCTGGACAACAGTGATGACAGGAAGGAAAGCAAGAGATGCTTCTGGAAATCTACTCCAGATCCTAGAACTGGACCATTTGAGCAACTCTTGCATACCCTGTTGCTCTTTAAAAGAGGAAGAAAGAAC
774	chr1	87039921	protein_coding	Dis3l2	i	NARS	AAGAAA,-10,-5	27	AGAGACGGAGATGAGAGGGAGGGAGGGAGGGAGGGAAGGAAGAGAAGAGAAGAGAAAGGAGAAGAAGAGAAAGAGAAGAAGAGGAGAGAAGAGGAGAGGAAGC
775	chr1	87050094	protein_coding	Dis3l2	o	NARS	AATAAA,-19,-14;ATAAAA,-18,-13	154	GCCTGCCCTACCCCTGCTGGCTTTTAGGAACTTACGGCATCCTTTGATCACCTAAAGGGGAATTTTTAATTTGGTTTTTAACAACTCAGGGGTTTGTTTTTATTTTTTACTTTTTCCTTTTTATTTTACTTTTGCAGCTCAGTTTTTAAATGAACTGGAAGGTTAGGGGTCAGGGCAGGGGATGCTGAGCCTGGGCCTGTGCTTCCCTGAGCAGAGAGGATCCCAGTCCTCCTGGGCAGGCAGCCCCGCTTCTACCAGGCGACCCACTGCCCTTCCCTGCCCCAGGAATGGGGGGTTTCAGCAAATCAGTGTCATGGAATAAAATCAAAGTGTGAATGT
776	chr1	87200075	protein_coding	Chrnd	o	NARS	AATAAA,-24,-19;AATACA,-20,-15;ATAAAT,-23,-18;TAATAA,-25,-20	48	GGTCCCACTCTCTTTGAGTCAGCCACACTGCTGAGACTCTGTAAAAGGGTCCACCTATCAAGAGCCACACAGCAGGTAGACTCAGAAAGGGGTCTTTCTACCCTGGGAGGACCTCTAGATGAGAGCTGTTCAGGACCCTCAGAAACTGTCGGGGATAATAAATACATTTGGGAGCGCG
777	chr1	87219700	protein_coding	Eif4e2	e	NARS	AAAACA,-78,-73;AAAACA,-46,-41;AAGAAA,-81,-76;AATGAA,-85,-80	105	GGGGAGCGATGGGACCCGGTAGAGCGGAAGTCACTCCGTGAGGCAGTGGCGACAGCGGCGGCAAGAGGATGAACAACAAGTTCGACGCCTTAAAAGATGATGACAGTGGAGACCATGATCAGAATGAAGAAAACAGCACACAGAAAGATGGTGAGAAGG
778	chr1	87228065	protein_coding	Eif4e2	c	NARS	AAATAA,-21,-16;AATAAA,-20,-15;ATAAAT,-19,-14	157	GGCCCAACACATTATGGAATACAAAACTCACACCGACAGCATCAAAATGCCAGGCAGGCTGGGCCCCCAAAGGCTCCTTTTTCAAAACCTCTGGAAGCCGCGATTGAATGTGCCATGACCCTCTCCCTCTCTGGATGGCACCATCATTGAAGCTGGCATCATCGGAGTCTCTTGTCTGTTGGCGTGGCCACCTGGAAGACCCTTCTGTCCTGGACAAGAGGAACGGAAGAGCATGTTATCCTTTGAGAACAGGCTGACAGCAGCAACTACTACAACAGCTGAGATCACAAATAAATGGTAGCTAAACC
779	chr1	87231093	protein_coding	Eif4e2	i	ARS	AAAATA,-27,-22;ATAAAA,-29,-24;ATTAAA,-6,-1;CATAAA,-30,-25	40	GGGCCAGAAAGAGCTCGGGAATTGACAAGTTCTGGCATACTTCTTTAACAGTCTTAGGTTTTCCTGTGAGCCATTTGTCATAAAATAGTAGCTTTTCTGAAAATTAAAAAAAATAC
780	chr1	87240255	protein_coding	Eif4e2	c	NARS	AATAAA,-26,-21;ATAAAT,-25,-20;TAATAA,-27,-22	955	CCTCAGCCCTTCCTCTAATGGGCAGTTCCGGTGTGGGGGGCCTTGCCGGGAGCCCAAATGGTAACCAGCCACGATTAGGTTGGCTTGCTAGGAACCACCCACTCCCTCTAGCCAAAGACGCTTTCCCTCCTTTTCTTTTTTTTCCCCCCATTGCTGTGTTTCATTTTGCCCTGTGACTGACCATGGGCAAGGGGTTACTTTTCCATCCAGAGAAAAACTTGTCAGTGCTCCCAAGAATTGAAGTTCCAGGGGATTGGCGGGAGGGGAAGAGGCAGGGGCTGTGGCAGCGAGTTTTCGTGTTGCACTTTGAGAGGATTGTCTACTGCAGTAATAAATGGAAAGTATCAGCAAGAGAAC
781	chr1	87328999	protein_coding	Gigyf2	i	ARS	-	47	GGGCAATGCCAGGGAGTATTGTACTACATACATATTGTTAACTCAGGAAGAAATCATAATTAGAAATATGAAGAATGATTTCTACTGAGTCCATATTGTTTTTACCTCATAGTAGAGTGCAAACTCTTGTTAAGTTGAACATTTCTGTGTAGGGACCATCTGTTTATGTAGGAGTAACGGGAAAAAGAAC
782	chr1	87342251	protein_coding	Gigyf2	i	ARS	AAAATA,-86,-81;AAAATA,-19,-14;ATTAAA,-6,-1;TTTAAA,-98,-93	24	GGGGTAGTAGAATCTGGCATGCACAAAATTGGATTCCATCCCAAGCACTACCGAAAAAATACCACCAAATTAAC
783	chr1	87344681	protein_coding	Gigyf2	i	ARS	-	32	GGCAGCCAGCCAGTCACTCTCTGAGAACTAGGGTCTGTGTTTCTTGTGAGGTCTGTCGCTTTGTCGTGTGCATTGCTACTTTGCTTTACTTGTTTTGTATAATGTAAGAACATGAGCCGGGCAGTGGTGGTACAAGCCTTTACTCCCAGCACTTGGGAGGCAGGACTACACAGAGAAACTCTGTCTACAAAAAGAAAGAAC
784	chr1	87370888	protein_coding	Gigyf2	i	ARS	AAAAAG,-21,-16;AAATAA,-26,-21;AAATAA,-14,-9;AATAAA,-25,-20;AGTAAA,-17,-12;ATAAAA,-24,-19;CATAAA,-6,-1;CATGAA,-30,-25	54	GGGGGGTTCAGTTCCAAGCACTCACATGGCAAGCTCACACTTGTAACTCCAGTTCCAGTGGATCTGACAGCCTCTCACACACATAGAAGCAGGAAGAACCCATGAAATAAAAAAGTAAATAAGCCATAAAGAAC
785	chr1	87379079	protein_coding	Gigyf2	e	NARS	GATGAA,-66,-61	26	GGGCAGGACGAGGAGGAGGAGGAGGAACAGTGGTGGGGCTCCTAGAGGTCGAAGTTCTTCAAGAGGGCGAGGCAGAGGTAGAGGTGAATGTGGTTTCTACCAAAGAAGTTTTGATGAAGTAGAGGGTGTGTTTGGGCGAGGAGGTGGCAGGGAAATGCATAGATCACAGAGCTGGGAAGAAAGGGGTGACAGGCGCTTTGAAAAACCAGG
786	chr1	87415955	protein_coding	Gigyf2	i	ARS	AAAACA,-52,-47;TGTAAA,-55,-50	39	GGGCAGCGCATATATACACACATATTCTGTGGTGATGCGGTGTTTTATTTTAATTAAAATTTGGAGGGGATCAGTTGTGGTTGTGCATGCCTTTAATCCCAGCACTCTGGAGGCAGAGGCCAGAACTGGTAGATCTCTGTGAGTTTGAGACAAGCCTGGTCTGTAAAACAAATTCAGTACAGCCAGGGCTATTACACAGACAAACCTGTCCAG
787	chr1	87425186	protein_coding	Gigyf2	c	NARS	AAAAAG,-86,-81;AAGAAA,-6,-1	60	GGGCAGTTTGGGAAGGTGGTAGTGTATGGGATCTTCCCCTGGACACCACAGCACCAGGTCCTTCCCTGGAACAGCTTCAGCAGCTAGAGAAGGCCAAAGCTGCAAAGTTAGAACAGGAGAGAAGAGAGGCAGAAATGAGGGCAAAAAGGGAAGAGGAGGAGC
788	chr1	87428051	protein_coding	Gigyf2	i	ARS	AAAAAG,-99,-94;AAAAAG,-14,-9;AAGAAA,-11,-6;ACTAAA,-19,-14	35	CGGGTAGGGTCACTAGTAGACTGTGACTACTAAAAAAAAGAAAATAGGAAC
789	chr1	87428759	protein_coding	Gigyf2	e	NARS	-	20	GGGGAAGAGAGGCAGAATGAGGGCAAAAGGGGAAGAGGAGGAGCGAAAGAGGCAAGAAGAACTCCGAAGACAACAGGAGGAAATCCTTCGGAGGCAGCAGGAGGAAGAAAGGAAAAGACGGGAAGAAGAGGAACTGCTCGAAGGAAGCAGGAGGAGGCTCTGCGGCTCGCCAACGGGAGCAAGAGATTGCGCTAAGGCGGCAGCGAGAGAGGG
790	chr1	87433794	protein_coding	Gigyf2	o	NARS	CATGAA,-15,-10	98	GGGTAGCAGAGATGACGCTAAGGCGGCAGCGAGAGAGGAGGAAAGACAGTCAGCAGGTAGAAGCTCTTAGACGATGGAGGAGACGGAGGAGAGAAGAGGAGGAAGCGAAGCAGGAAGACTGCTGCGCAAGCAGGAAGAGAGGCTGCCAAATGGGCCCGGGAAGAGGGAAGAAGCCCAGCGCCGACTGGAAGAGAACCGGCTGCGCATGGGAGGAGGAGGCTGCCAGACTTCGGCATGAAGAAGAAG
791	chr1	87442058	protein_coding	Gigyf2	e	NARS	AAGAAA,-16,-11;AATATA,-78,-73;AGTAAA,-49,-44	76	GGGGGGCTCTATAAACACAGGTCCTTCTAACCAGTGGGCGTCTGAGCTAGTCAGTAGTATCTGGAGTAATGCAGACACCAAAAACTCCAACATGGGGTTTGGATGATGCAGTGAAAGAGGTGGGACCTAGAATCACAACTAAATAAACACTGCAGTCTCAGTAAATCTGTAGGTGTGTCTAACCGGCAGAATAAGAAAGTAGAAG
792	chr1	87450791	protein_coding	Gigyf2	o	NARS	AAAATA,-18,-13;AAATAA,-17,-12;AATAAA,-16,-11;ATAAAA,-15,-10	255	CTACGTGTACAGAGACAGTGTACCGTGTATGCACATCTAGTCTCAAGTCGACTAGGCGAGTGATGCTGACATACACTCTATTCCCTGTCGTGCCTGACAGTGTACTCGCTATGGCAGTCTGGGTCACGGGTGGTACAGGATAATATTATATCATAGTCTTCGCGTAGTGTCGCAATTGTCACCCTTATTGTTGCTTCGGAGAATGGTTACGACACTGTCTCCTATGGATGTCGGACACGACCGAAGCTGTACTATGTACAATAACTATACAG
793	chr1	87451050	protein_coding	Gigyf2	p	NARS	-	16	CCGGAGTTTAACCTTGTACAAGAAACCAATTGGCAAAAGGATTAACGTTGTTAACTGTCGGACTCACGGCGGAAGCGCACATATTGGCCTGACTACTGTGTTACATTCGGATTCCGATCCAGCGTGTAAGCTGACACAGAGCCTAAGCCGTACGTGTGTACTCGATTCGATTGTCGATTGTAACGCTCTCAGTAAGCCACGCTGTACTCCGATGATCTCAGCGTACGTAAGCGCACGTAATGCTGCTGATTGTCCTCGGTAACTTCCGTGAGCGGCTCGTAGCTGCGCACGTGTAGGTGAGAGGAGAGGTGAAAAGTAGGGATAAGTTTAAAATGTTTACAAAACCTTTAAGCTTCCCTCGGAACTTTTGCCAGTGATGGAGAAAATAAAAAAAAATT
794	chr1	87597825	protein_coding	Neu2	o	ARS	AAAATA,-17,-12;AATAAA,-20,-15;ATAAAA,-19,-14;TAATAA,-21,-16	485	TCCCTCTGGACTCCTTGAGTCCAGCTCTTGGGTAACTTCCTCAGGAGGATGCAGAGAATTTGGTCTCTTGACTCTCTGCAGGCCCTTATTGTTTCCAAGCCTCCTGTTCGTTCCTTTTCAGTCCCCAGAAATCCCAAGGAAAGCCTCGGACGTTCCTCCAGCCTTGCTTCAGGCCATGGGCAGGGCGGGACGAGTATATCATAGAGGCTGCCCATTTCTGCATGTCGGTTGTCACTATGCTAGTTTAACCTGCCTGTTTCCCCCATGCCTAGTGTTTGAATGAGTATTAATAAATACTCCAACC
795	chr1	87601185	-	-	u	ARS	-	48	GGGCATGATGGATGAAAACCTTACAGCCGCTTGGGCAGTGGTGGCACACGCCTTTAATCCCAGCACTTGGGAGGCAGAGGCAGGCGGATTCTGAGTTCGAGGCCAGCCTGGTCTACAGAGTGAGTTCCAGGACAGCCAGGGCTATACAGAGAAACCCTGTCTGAACGAAAACAAAAAAAAGG
796	chr1	87639445	protein_coding	Inpp5d	i	NARS	AAAAAG,-49,-44;AAATAA,-79,-74;AAATAA,-75,-70;AATAAA,-82,-77;AATAAA,-78,-73;AATAAA,-74,-69;ATAAAT,-81,-76;ATAAAT,-77,-72;ATAAAT,-73,-68;TAATAA,-83,-78;TTTAAA,-66,-61	26	GGGAACCCATCTGTAAGAAATCTGATGTCCTCTTCTGGAGTGTCTGGAAGACAGCTAACAGTGCATCTATATATAATAAATAAATAAATATTTAAAATAAAAAAAAAAAGAAGGGAGACAGCCACATGTTCTTCAGTCTGCAAGGTG
797	chr1	87639515	protein_coding	Inpp5d	i	NARS	AAAAAG,-75,-70;AAGAAA,-63,-58;ATAAAG,-28,-23;CATAAA,-6,-1;TATAAA,-29,-24	20	GGGCAACCACATGTTCTTTCAGTCTGCAAGGTGAAAAAAGAATGGGAAGAAAATGGGGAGGGGAAAGAGATGCTGAGAACATATAAGGGGGGACTGGAGAAGAC
798	chr1	87664050	protein_coding	Inpp5d	i	ARS	-	22	GGGGTCCCAGAGTGTGAGAGCAGTAGAGCAGAGTCACCTCCATCATCAAAAGCAGAGGCACAAACTGGTGATGATCCCTGTGTTGCTTGGACAACTTTCTGACTTTTGGCTGAC
799	chr1	87697895	protein_coding	Inpp5d	i	ARS	AAAAAG,-12,-7;AAGAAA,-9,-4	37	GGGATCCCAGCCACGTTCCAGGGAGGCGAGAGGGAGGCGGATTCTGAGTTTAGAGGCCACGCCTGGTCTAACAAAGTGAATTCCAGGGCAGCCAGGGCTGATACAGAGAAAAACC
800	chr1	87720505	protein_coding	Inpp5d	o	NARS	AATAAA,-22,-17;ATAAAA,-21,-16;CAATAA,-23,-18	221	CACTTTCTGATGTACTGAGGAAGAGTCTCCACCATAAGTCCCCCAAGGGCTGAGTTCTCAGCCTGCTATCAGGGAAGGTGAGCATTGGTCCCAGGCTCTCAAAATAGTGCAGCCTCTTCTTCCCAAGCTCTGGGGTGCACCTGTGTCCTTGGTTACCAGGAGACTAGGGTTGTGATATCTTTTCTTGTCTTGCTTTTGATATATCAGGATTAATGTAGGAAACCAGACCTAGATTATTCAGGAGAGTAGGTATATCCCCTGTGTTCCCAGTCTGAGTGACCAATAAAATTGTGCCTTTCT
801	chr1	87777137	protein_coding	Atg16l1	i	NARS	-	34	GATTGGTAAAAGGTCTGATTGCACTGAATGTCACAGCCCCTTCCTTGCCCTCGACTCCCAGCCAGCCCATTTTTTCCTAGCACATTGAAGTTTATGTGCATGGGATAATGGGGCAGCGTGATAATTTGAGGATTCTGCCAGTGTGTGTTCCCGAGAGTGAACGGTTCACAGCTGACTGCTATCCAACAGAACCTGTGATGCAGGAGTCTTGATG
802	chr1	87777214	protein_coding	Atg16l1	i	NARS	-	2617	CCCCGGGGTTTAAACCCCCGGGTTTTAAAAGGGCCTTTGGGTTTAAAAACCCAAAATTTCGGGAAAATTCCCGGAAAATTTGGGCCTTCCCAAAAAGGGAAAACCGGTTAAAACCGGTAAAGGGCCTTGGTTAAAACCAATCCCCCGGGAATTTCGGGAAATTGGCCCCTTCCAAAGGGAAACCCCCGGGTTTAACCCGGGTTTAAAGGGCCTTTGGGTTAAACCCAAATTTCGGGAATCCGAATGGCTTCCAGACCGTTAACGTAGCTGTCTCGTCATTGGGTCAGTTACCGGTGATTGGGCATTGAAGTTATGTGCATGGGATAATGGGGCGCTGATAATTTAGGATTCTGCCAGTGTGTGTTCCCGAGAGTGAACGGTTCACAGCTGACTGCTATC…
803	chr1	87784825	guide_RNA	Scarna6	o	NARS	-	1215	GTTTAAAAGGGGTTTTTTAAGGGCTTGTTAAAACAAAAAATGGAAGGGAAATGGGCCAAAAGGAACCCTACCCAGGCGGTTACACCGGAAATTCCTTGCTAGGAAGGCGGTTAAGCTGACCAATTGGACGGAATGTCCAAGACCGTAACGAGGTGTTAACACGGATCCGATGCTCAGGAGGTAGGACTTGTACCATCCGACGATGCGACGTTCGTAGTATGGATCGATCAGAGATACTCATGGAGATAGAGATCTGTAGGACGCGACAGTGCTCCATTCTTGTCTTCCCTACAAGTCCAGAGAAGGCACTGGTTGGCATCCAACAGCTTGGTCACAAGGGATTTGGTTGTTTGGGAGTGCTGGCGTCCTTGGCTATGATTCTGACATTTTTAAGCTGAG…
804	chr1	87792419	protein_coding	Atg16l1	o	NARS	AAATAA,-28,-23;AAGAAA,-20,-15;AATAAA,-27,-22;ATAAAG,-26,-21;TGTAAA,-31,-26	205	TCTACGGTGGGCATGGGAAGCCAGTTATGTCTTCGTCCCTGTCGCCCTGCACATGGTCTGAGCGCCGACGTTGTCGTCACTACTTACTTTGCACGTTATTTTGCTTCCACACTGTTCTCTCGGACAGCAGGGACAACATGAGTGGCCTGGAGCTCGGGAAGAGGGACAGCAGTTCTGCCTGCCCTGCCCGAAACCCACCTGATTGCTTTGCTCCCAGAGGAGTTTGTGGCGTTGGAAGTTGAGATTCGCTGGCAGGCACATCTTATTATTTAATTATGTGTCCCAACAGAACTTGATTGTAAATAAAGAAGAATTCTGTATAT
805	chr1	87796870	-	-	u	NARS	AAAAAG,-37,-32;AAAACA,-53,-48;AAAACA,-48,-43	28	GGCACACACAACAAACAAAACAAAACAAAGAAAAAAGGTCAGGCTGTTGTGTTGCCTTGTACAAATGAAC
806	chr1	87856798	protein_coding	Dgkd	i	ARS	AAAAAG,-9,-4	69	GGGATCCTGAAAATTGAATTCAGGGCCTCAATGCTGGATAAATTGTCTACCAGCTGAGCCACATCCCCAGCCTTCAAGTTTTAAAAGACTTGAAAAGCTCAGGTTTATGAAACACAACTATGGCTAGGAAAGTAGCTCAGTGGGTAGTGTGTTCCTCTAGCATGTGTGAAGCCAGTGTGATGGGGCATGCCTGTAACCCCAGCCAGAGAATCAGGAGTTTAGGGTCGCCTTTGGAAACTAGCCCAGGGTACAAGGCTCTGTCTCAAAAGTAAC
807	chr1	87900582	protein_coding	Dgkd	i	ARS	AAAAAG,-10,-5;ATTAAA,-14,-9	40	GGGGGGTGGGATTAAAGGGCATCGCCCACCACTTTCGCGTTTTGATAACCTGCGTGGTGTTTGTTCCTATGTCTGGGCGTCCTGGACTGGAAGGTAGAGTGGTCGGATGCTGTGCTGCCAGTCCTTCCTTGCCTCCACGTTCTTCTTTTCATACTGGATCCTTTCCCCACCCCCCAATATATTCCTGATCATAGTTTCTTCTTCTCTAACTCTTCCCAGGTCCTTCCTACCTCTCTACCCACCCAATTCCACACCCTCCCACTTTAGAAAGCAAATGGGCAAACAGCAACAAAAATCAAAACCAAACCCCAAACAAATCAGAATTAAAAAGG
808	chr1	87915459	protein_coding	Dgkd	i	NARS	ATTAAA,-23,-18	56	GGCACCCCAGAGTATCTTCCCAGTGGACCCCAGCATTTGTCTTGTAAAATTGAGGCCCATGGCTCTTTTCTTTTGATGGGACCCTGTTCAAAGGGCGTGGTGCTCTCGTTGCTTTGATCGAATCCTCTCGGTGGGTATTTATGTAATTCTAAGTTGCTACATTAAAGAATTCCAAAGAG
809	chr1	87921974	protein_coding	Dgkd	i	NARS	AAAATA,-24,-19;AAATAA,-23,-18;AATAAA,-22,-17;ACTAAA,-27,-22;ATAAAG,-75,-70;ATAAAG,-21,-16;TATAAA,-76,-71	29	GGGGGGATGAGTATGGGGGCTGTAGTCCCCTAAGCCGCCACCTCTTTCCTGGGAGGTGATGTACCTAATTAGCTAAGATGCCTCTGTCTTAAAGAGGAGAAGGAAGAATACTTCAACCTCTATAAAGTTTGAGTTGCAGATTCGATTAGAAACCTTAAATTGCCATAGTTTTTAACACTAAAATAAAGATAATATTATCCTG
810	chr1	87944492	protein_coding	Dgkd	c	NARS	AAAACA,-27,-22;AAATAA,-50,-45;AATAAA,-30,-25;ATAAAA,-29,-24;TAATAA,-31,-26;TGTAAA,-53,-48	162	GCCGAGGGTGGCCCATGCCTCTCGCCAGAATGTGTTCTGGCCATCACCACCCTGCCCCAAACCCACTAGCAGTCTTCTAGAGTTCTGGAGAGGGATAGAATGAAGGATCCCAAGGAATTGGAGTAAAGGGTTTTGTGCCTGCAGGTGGGGCTACCTTAAACCCCTCATATTTATAATCTTAATTTATAGTGACCATCTGGAGCAGATTCCTCTTGTATTGTTATGTACATAGTCTGCATCAGAGAGTTGTAAATAAGTTCTTCTGTGTATAATAAAACAGGCCTGTTTTGATCTTCC
811	chr1	88113069	protein_coding	Ugt1a6b	i	ARS	TAATAA,-6,-1	31	GGGCAGGGTGGCCATGTGTATGGGTACAAACTGCAAAGTGGCAGGTTCCAGCAGTGGGCGTGGCAGAACGATTGAGCAGGAAGTTCCACCCCTGAGCAAGCAGGTTTCAGGCTGGGGGATGGGAGACTATATCTCCTCCCTGTTGTTAATAAAAATAAAAAGAAC
812	chr1	88219005	protein_coding	Ugt1a6a	c	NARS	AATAAA,-27,-22;ATAAAT,-26,-21;ATAAAT,-16,-11;CAATAA,-28,-23;GATGAA,-94,-89;TATAAA,-17,-12	73	GGGACCCACCAGTGAGATACCTGATGTCACAGTTCGACGGGTTGTCTCCTATTCCCCTTGTTTGTGCCTTGGCAGGTTCTCAAAAAACCTTACTCCTAAAGGGTCAGTTTCGGTGCTTTGGGGGTGGACCAAGAACCGATTTTGGTAGCTTTGGGAGAAGAGATTGAGGCTGTGACACTGAACGGCCCTTGTGTTG
813	chr1	88567668	lncRNA	Gm41912	i	ARS	AAATAA,-11,-6;AATAAA,-14,-9;AATAAA,-10,-5;AATAAT,-17,-12;ATAAAT,-13,-8;ATAAAT,-9,-4;TAATAA,-77,-72;TAATAA,-18,-13;TAATAA,-15,-10	124	GGGGGGCTGGAGAGATAGCTCAGTGGTTAAGAGCACTGACTACTCTTCTGAAGGTTCTGAGTTCAATCCCAGCAACCACATGGTGGCTCACAACCATCTGTAATAAGATCTGACACTGTCTTCTGGTGTGTCTTAAGATACCTACCATGTACTTACATATAATAATAAATAAATCTTAAAAAATAAAATAAAAAAAGAC
814	chr1	88655218	-	-	u	ARS	AAAAAG,-10,-5;AAAATA,-15,-10;AAATAA,-14,-9;AAGAAA,-21,-16;AATAAA,-13,-8;ATAAAA,-12,-7;ATAAAG,-72,-67;CATGAA,-97,-92;GATAAA,-73,-68	25	GGCAGGGTGGGAACCTGATCTTTGGAGGTGACCTGGAGACTTCTGGGAAAGCATGAAGTTAATGACAGCCACAGATGAGTAAAGTTGACAAACTGAAGGAAGGCTGCAGCCTTTCTTTCCCCACAAAAGGCCTTAAAGAAAAAATAAAAGGAAC
815	chr1	88718159	-	-	u	NARS	-	27	GGGGGAGAACGGGGTGGCCC
816	chr1	89485849	protein_coding	Agap1	i	ARS	AAAACA,-45,-40;AAAATA,-22,-17;AAATAA,-27,-22;AAATAA,-21,-16;AAATAA,-17,-12;AAGAAA,-6,-1;AATAAA,-26,-21;AATAAA,-20,-15;AATAAA,-16,-11;ATAAAA,-25,-20;ATAAAT,-19,-14;ATAAAT,-15,-10	35	GGGTAGTGAAAGTGACAAATGTCAAGGTTGAAGATGGAAGAGAGCAGATGGTTGGCTGTGGGTAGAGCGCTTGTTCTTGCAGAGGGTCCAGGAACTCTTCCCCGTGCCCACGTAGCAGCTCACAGCCATCCCTACTCCAGGGATGCCTCGGTGCCTCGGACCTTCTGACCTCCGTAGGCACCAGGCATAGCTGTGGTACATAGATATACATGTAATCAAAACACTCCTACATACGAAATAAAATAAATAAATTGTAAG
817	chr1	89513104	protein_coding	Agap1	i	ARS	TGTAAA,-25,-20;TTTAAA,-83,-78	21	CACTTCGTCCCTGACCTGGGTGGAATGGCCTCCTGTGACTTAGACTTGAAGGCTTTACAAGGACCTGTGGCTACTTGGATGATTAGCCTCTACAAGATTTTATTCTTGTAGCATTTCAGACGCACCGAGAATGGAAAGAACTCACAGTGATTGCTTTCATATGCACTGTGTGGGCATTGTGGGCAGCCACTGAGCTGACCCCGTTTCCCCCATATCCTCCCCCAGTTGGTGTAGTTTTGGATTTTAAACTCAACTGTTACATTCACAGTGTCTCCTCTCTTGTCTACCTTTTTATTAACTTGT
818	chr1	89676783	lncRNA	4933400F21Rik	x	ARS	-	37	GGGGTGGGCTGTAACAGCCCTCTGTAGATGCTGGGGTGTCCTCAGATGGAGAGATTTCTCAAACATCCAGGCTGCCACAGGGCACTTGACCAGCTGGCAGCTCGCCATCCAAGGCTGCCATGGTAACAGAAGAGCCTGTTAAGATGGTTCATTCTGAGGGTTTGGATTATTCACAG
819	chr1	89749714	protein_coding	Agap1	i	ARS	AAAAAG,-25,-20;AGTAAA,-21,-16	47	GGGCTGGAGACAGAGTGAGCGCACCCTTCTCAGAACAGATAACCCTTGACCTCTAGAAGCCAACTCTGAGCTTTGATTGTTGACAGCCAGTAAGAACAGAAATAATAATTTTTAAAATGTCATTGGTTGGCTACCAATGTCATTAGTTGAAGAGAGAATATTTCTGTCTGAATATGTTTTGGGGGGGAAAAAAAAGTAAAGACCCACTCCAGC
820	chr1	89765543	protein_coding	Agap1	i	ARS	-	20	GGGGCTCCAGGAAAACCTTCCACTGAATCAGTTCTGAACCAGGACCACTAGGAAAGTTGAAAAACGCCTTCTCTGTGAGTTTGGGGTCAGCTGCTCTACATAGTGAGTTCCTGCACAGCCAGGGCTATGTAGAAAGACCCTGCTTAAAAAAATAAC
821	chr1	89817340	protein_coding	Agap1	i	ARS	AAAAAG,-71,-66;AAAACA,-97,-92;AAGAAA,-49,-44;AATATA,-32,-27	22	GGGGTGCAAGAGCACGAGCAATGGTCATTAAATAATTATGCCTTTGATTAGTTGCTTAACTAGTCAGTTGCTTTGAAATACGATAACTTAATTGGTAGTTTTATTCAAAAAACAATTTTTCCCTGGAATCATCATAAAAATGATTTTGTGTTTAAGAGAAGAAAAAAAACCTGCAATATATTTTTGTTGGAGGAAATTGAG
822	chr1	89826688	protein_coding	Agap1	i	NARS	CATGAA,-74,-69;TGTAAA,-90,-85	26	GGGACGAAAGCTTGGAGAAAATTGGTTACCAATGGTACCTAAGTCATTGAAGGTGGTCGGTATAGTAAGGAAAAAATAAAACTTACCCTTCATGAC
823	chr1	89826761	protein_coding	Agap1	i	NARS	AAAATA,-30,-25;AAATAA,-29,-24;AATAAA,-28,-23;ATAAAG,-27,-22	93	CGCTCCCGTTAATTCCCCCCTTCGGTTGGTTGCCCTTTTGGGCTCAAGTTCCTTCAAGGCCCTCTTCCGGTATTCGGGGGCCAAGGTTACCGGGGTTTGGAATGGGGAACCGTTGGAAGGCCAAAGGGTTCGGTTTTCCTGTTAACCAATCCCAATCCCGGAAAGGCCAAGTACCGCCTTGGGTTAACCCCCGGCCAACGGACCACGGTTAATTCCAAATCAAAGTACGTTCCGCCATGAAAGGAAAACCTCAGAGTAAGTACCGTCCCCAACGATGAACAGAGTAGTACCCCGGAACATTCCGGAAATTTGGACTTTTGCCCCCTGGGATCCATTCGGGAAAATTTTGCTTTTTGGTCTACGTTCATTTGACCGAAAGCTTGAGAAAATGGTTAACCA…
824	chr1	89861786	protein_coding	Agap1	i	ARS	-	90	CCCGTTAGAGCTGCTTTCGTCAGCTCTCAGCGGTCTCTAGTTGAGGCGGAGTCGTGGAGGGTGATTCAGCTGTACGTCCGTCTTTGAATTTTAGTTAATAAATAAAAGGTTTGAGAAAGTTGGAGAGATGACTTAGCAGTTAAGAGTGCTTATTGCTCTTGCAGGGACCCAGGTTCAGTTCCCAGTATTCATATGACAGCTCACTACTACCTGTAATTTCAGATCCAGGGCATCCAACACCGCTTCTGACGTCCTCAGGCACCGGGCACAGTTGTGGTACACAGACATACAGGCAGCGAAC
825	chr1	89889773	protein_coding	Agap1	c	NARS	AAAACA,-56,-51;AAAATA,-44,-39;AAATAA,-43,-38;AAATAA,-39,-34;AAATAA,-35,-30;AAATAA,-27,-22;AATAAA,-42,-37;AATAAA,-38,-33;AATAAA,-26,-21;AGTAAA,-30,-25;ATAAAG,-25,-20;ATAAAT,-41,-36;ATAAAT,-37,-32	143	CCGGGAAGAAGGCATATTAGCCGAGGAGGTAGTTACACGGCACGCTCCGTGATTGCCACGATATGATTGCAGTGCGCCTAGCAGCATCATATTATCCTAGACGTGTCTCTCCAGCCCTTGGAGCCCCTCCTTTCTAAATTCACTGTCATAATTTAGTATCTGTTTAATTTTCAGTCCAAAGAGAGGAAATCAGTTGCTGGGTATTATTTGACTTCAGTCCCCTTACTTGGTGCAAAACAAATGGAAAATAAATAATAAGTAATAAGAGTCACTGAATCT
826	chr1	89894838	protein_coding	Agap1	c	ARS	-	231	GGGCACCACCTTCTAAGATGAGAACTGGTGCTCCAGCCCTGAGCCCTGAGGACTGAAAGAGTGTTGAGTCCCAGGAAGGCACAGAAGGTGGCTGGCCCGTTACAACAGCCTGAGGGTAGACCCTCTTCTTTCCTTCCCCCAGTTCCACCTTGAGTCTTCTTGCCACAGGGCCTTCTTTGC
827	chr1	89895281	protein_coding	Agap1	o	NARS	AAAATA,-12,-7;AAGAAA,-20,-15;AAGAAA,-15,-10;AATAAA,-24,-19;ATAAAG,-23,-18;TAATAA,-25,-20;TGTAAA,-70,-65	263	CCCGGTTTTTAACCGTTTTAAGGTTGTTTCTTTTCCGGAATAATTGTTTAGATGACCTTGTAACCAATTCGTTCCGTTTGCCCTCCGACCGGTTTAACCGTTTTAGGCTTGTTTACATTCGAATTTCGAATTGTTTAAGAGTACGTACTTGTTACATTCCGTCCGATTGCCTTCCAGACGTTACGTTAGGCTTGTTACATTGAATTGATTGTAAGACCGTACGTTTAATTCCCTTCCCGTTCGATTGCCCCCCTTGCCGGTTCGGTAGGCCTTTGGGCTCCGATTCGATCTTCAGGCCGTTCTGCTTGTCATTGGGGTCGAGGTTCGGGTTAGGTAGTTGGGGGCCCCTCGGATGGGACTGGAAAAGAGGTTGTTTGAAGTCCCCGAGGGAAAGGGTCA…
828	chr1	90031184	-	-	u	NARS	-	32	GGGGGTGGCTGTAGGCTAAG
829	chr1	90205803	protein_coding	Ackr3	i	NARS	AAGAAA,-86,-81;ATAAAA,-24,-19;GATAAA,-25,-20	196	GGGGGGAGCAGAGGTGTAAAAGCTGGGGAAGTCCGACTGCTTGCTAGCTGCCTGTTGGGTTCCTCCAGTTTGTTTTTAAGGGGCATGCACAGTGCAATCACACACATATATTTTAAAGTTCCAGAAAGCTACACGGCTGCATGCTTGTGCTTAACTGAGTCAGGGCTTTGGAGGGGAGTTTATCCAGTATTATTAGCAAACCCTTAGGGAGCTAAGAAAGTATTATGATTTCTAATCAGACCCAGAGCTGGCCAAGGGTAGGCTTTCTAAATGGGATAAAAAAAATGG
830	chr1	90215518	protein_coding	Ackr3	c	NARS	AAAATA,-30,-25;AATATA,-36,-31;AATATA,-28,-23;ATAAAA,-33,-28;ATAAAT,-39,-34;ATAAAT,-21,-16;TATAAA,-40,-35;TATAAA,-34,-29;TATAAA,-22,-17	25	GGGGACTAAGGATGACATTAATTCGTTAGCTGATTTGAAACTTATATATATAAATATAAAAATATATATGAAATTTATGCCAGTCGT
831	chr1	90215723	protein_coding	Ackr3	o	NARS	AATAAA,-21,-16;ATAAAG,-20,-15;TAATAA,-22,-17	575	GGGCTCGGCTGAAGGTTTTATTTACAATAGTTTATATCTGTGCAATGTTTAATGCTGGCACAGCATATGAAACAACAACTGCCCAGCAATGCAGTTTTGTTACATGAAACCATATTGTAGAGTTTACACTTTCGGGGCTGGCAAAACCCCGTGAAACAAAGGGGAAAACAGAGCGTCTCGTTTCGATGTTTGATTAGTTAAGTTTATTAATTTTAATTAAGATTTGTTCCT
832	chr1	90613128	protein_coding	Cops8	o	NARS	AATAAA,-38,-33;ATAAAT,-37,-32;CAATAA,-39,-34	1097	CCCCTGTGTGCCTTGGCAGTCTCAGCCTCTCGTATTGCGGAGTCGTATGGGGGAGGAGCCAGTAGCTGGCGAGTGGTGGTGTGGTGTCTGCCTAAGGCGTCCTCCTGGCAACCGTGGAGGAGGAATTGGGGAACCTTGGAATCGTCCCCATTCCCTAGGCCCTTAGGCCTGGACCGTCACTTCCACGAGTACCTTGGGACGGAACGAAATACGCCCGAATGTCATTCATATTTTTGTTTGCCTTGTAATGGCACGCCCCTTGAAGATTTGAGGTGGTTAATGTAATCTTCAGGTTAAAACGGCCCTTAGTTCATTTATTCTGCATTTGTTCAATTAAATATTTAAATGAATTCGTAAACTTTCATCT
833	chr1	91018170	protein_coding	Lrrfip1	i	ARS	AAAACA,-62,-57;AAATAA,-66,-61;AATAAA,-65,-60;ATAAAA,-64,-59;TTTAAA,-6,-1	122	CAACCTTTGTGAGCCACAGCTCATTTTGGGTCTGGGAGGATCTCGTAACAAACGCCTAGCATTCAGCTTTGGCACTATTATTTACTATTATTATTATATTTTAATAATTTTGTTTCTTGCCTCCTGTTAAAATAAATAAAGACAGCGTGGTATGGTGGTTCATCCTTGTAATCTCAACAGGAGGATTTATACTGAATTGGCGCCTTGGCCTGGGCTTTTGGTAAGTTGTTGAGAGTGAGTTACAGAGAGAGAAACCCTGTTGCCGAAATAAAACAAACAAACAAACAAACAAACAAAACCAGCGACAACGACATGGTTTAGTGGATTT
834	chr1	91020646	protein_coding	Lrrfip1	i	ARS	-	43	GGCACCTGTGCCAAACACTTACATTCTCCATACTTGGGAGGTTGCGGTAGGAGGTCTAAGGCTGGCCATGCTACATAAGCAAATTTGAGTCTAGCGTGGACTACAGAGAAAGAGCATCTTCTAACAAAAAAAAGAAC
835	chr1	91022221	protein_coding	Lrrfip1	i	ARS	-	268	GGACAGACAGAACATGCAGAAGAAACTCCTGCATTCACAGTCCACTACACTTGATGTAGAGTGCACACACGTATGGGTAAAGAGTGGTCTTTTAAAATGGCATCGGCGAATCCGGATTGTCCATGTGCAATAGGCTGGGTGGTGGTGGCACGTATCTTTAATCCCAGCAGTCAGGAGGGAGCAGCAGGTAGATAGATCTCTGTCAGTTCCAGGCCAGCCTGGTCTACAGAGGGAGATCCAGGACAGCTAAGGCTACACAGAGAAACCCTGTCTT
836	chr1	91022361	protein_coding	Lrrfip1	i	NARS	-	31	GGCAGCTAAGGCTACACACGAGAAACCCTGTCATTAAAAAAAGAAAAAGAAAGGAAAAGAAAATGCTGAGCTCACAAAAGCAGAGAACTGAACCGTGGTTAGCAGTGCCTAAGAGGGAGGGTGTTCTGGGACTGAGCGTAGTGTCTTTCTCATGAGATGAGATGCTGTGCAGCTGAAC
837	chr1	91074008	protein_coding	Lrrfip1	i	ARS	-	43	GGGGGAGGAGGAAGGAGAGATATAGATAGATAGATAGATAGATAGATAGACAGACAGACAGACAGATAGGATGGGCAGACAAACAGATGGAGACATTGAGATTATTCAGGACCAGGTACTGGTAGCCCCCAGTACTTAGGAGAATAAGACAGAAGGAATTCGAAAGTTCAGGAC
838	chr1	91079705	protein_coding	Lrrfip1	i	ARS	AAAAAG,-14,-9;AAGAAA,-11,-6	668	CAGAGTCAGTATGTATAGACAGGAACATGAAGACACACTGCATGCCCACCACCCACACACTCTCCAGGAACGCTAACCTTGGTTAACCATCCATAAGTTGGTTGGATCTGGGAAATAGTTCAGTTCGGTCAATGAGGACCCTGAGTTCCATCCCCAGAACTCCTGTGAAGAAGGCCATGTGTGTGGTGGTGCTTATAATTCCAGTATTCAGAGGGCAGTTTGGGAAGCTCTCTGGCTACCTAGCTTAGCCTTCTTAGGAAGCCAGGCCAACGAGAGACACTGTCAAAAGAAAGG
839	chr1	91096464	protein_coding	Lrrfip1	i	NARS	AAATAA,-28,-23;AATAAA,-27,-22;ATAAAC,-26,-21;GATGAA,-13,-8	178	GGGGTCCTGTGGCACCAAGATGCTGGGTTTGTCACCCTCTGTCCTTGGAACAAACAAGGATACAGTGACCTCTCCATCCTGGCCTCTGTGGGAGACCCATGCAGTAGGATGTGCAGCAAGGCAGGGGTTAAAAGATGGAGTTAACACCACGTCACAGCTCCTGCTCCTGACTTGGGGCAAGTAGGCAGAAATAAACTCCTTCAGATGAAGTAGC
840	chr1	91096550	protein_coding	Lrrfip1	i	NARS	GATGAA,-99,-94	19	GGGCCACCCTCAGGAATACTGGGCACGGCCACCATCCAAACTCCAAGGCCTCCCGGGACCCTTCCTTGCCTTCAGGGCCCACGGCCTCTGCAAGGGGCCCAGTCCTGTGGCACCAAGATGCTGGGTTGTCACCCTCTGTCTTGGAACAAACAAGGATACCAGTGAACCTCTCCATCCCTGGCCTCTGTGGGAGACCCATGCAGTAGGATGTGCAGCAAGGCAGGGGTTAAAAGATGGGAGTTAACACCACGTCACAGCTCCTGCTCCTGACTTGGGGCAAGTAGGCAGAAATAAACTCCTTCAGATG
841	chr1	91098569	protein_coding	Lrrfip1	i	NARS	-	114	GTTTGATGAGGGTCGTTGCAATGGGAGCCTGTTTGCTTTCCAGGGTCTTGCTGTGGCCCACCTGGGAGCTGGGACCATGAGGCTAGGTTCTCTCATACCCAGCTCTTTCTTGGGTCTCTCTACCTTCTAATGGTGACATGCAAGCTGATGTTTAAAATGTCATCATGTGATTCTCATCAGAAACCCACTGAGATGGTGCGGACTGGACTCACTGTGCTACCGTCTTCCCTGTAGAGGACTTGGTTTAGTAAGGGAAGGAGTCTTTGCTCCCATTGAAGTTTCTTAGGAAGGGATCTTGTTTTTAGGAGG
842	chr1	91103340	protein_coding	Lrrfip1	e	NARS	AATACA,-50,-45;GATGAA,-28,-23	23	GGGGGGACTTCCTCCCGGAGAGGGAGTGGAGATACCTCCATCTCCATGGACACCGAAGCATCCATCAGGGAAATCAAGGAACTTAATGAGTTAAAGGACCAGATTCAGGATGTAGAAGGC
843	chr1	91105290	protein_coding	Lrrfip1	e	NARS	-	59	CGGTAACCGGTAAAGGCTGGTAACCATTCGGAATCGATGGCTCAAGACGTACGTAGTGGACAGATCGTGCTGAGTGGAGGACTTATGAGTTAAACGACAGATTCAGGATGTAGAAGGCAAATACGATGCAGGGACTGAAAGAGATGAAGGACTCGCTTGGCCGAAGTTGAGGAGAAGTACAAGAAAGCTATGGTCTCCAACGCCCAGCTAGACAAGTGAGAAGACCAACTTCATGTACCAGGTGGACACACTGAAGGACAGTGCATGCTGGAGCTCGAAGTCCCATGTGTGCCTTGGCAGTCTCAGCGGCAATCG
844	chr1	91108658	protein_coding	Lrrfip1	e	NARS	-	99	GACCAATGAGAAGACCAACTTCATGTACCATGGTGGACACACTGAAGGACAGTGACTGCTGGAGCGGAAGACGCATGCTGGCCGAGTCTCAGCGGCAATACGAGGAGAAGAACAAGGAGTTCGAGAGGGAGAAGCATGCCCACAGCATCCTGCAGTTCCAGTTTGCCGAAGTGAAAGAGGCCCTGCGGCAAAGGGAAGAGATGCTCGAGGAAATCCGACAGCTGCAGCAGAAACAGGCGGGTTTTATCAGGGAGATTTCTGATCTTCAGGAAACGATAGAATGG
845	chr1	91115546	protein_coding	Lrrfip1	c	NARS	AAGAAA,-75,-70	315	CTACGGAAGCCATCGTTCGAGAGTCCCACAAGGCCAGGTGGAGAGAACACTATACCAAGGCAGAATGATGCCGAAGGTAGGATGAGAAGACCCATCCAGCAGAAGCCCAGGCAAGCCCTGGAGCTCCCATCAAATCAGTAGCGGCCATCAGGACACAACAGACCAGGCAGCACCGATGCCAGCGCACACCACCTCATGCAAAAGAGCGTCAAGAAACAAGGGAAGAGCGAGCAGCAGGCAGAGGCCTTGGATTCAACCGCAGAAGAAGACGAAGAACAAGAAG
846	chr1	91117161	protein_coding	Lrrfip1	c	NARS	AAATAA,-19,-14;AATAAT,-18,-13;AGTAAA,-22,-17;TGTAAA,-46,-41;TTTAAA,-34,-29	58	GCGGGATATTTTGGATGTTTTGATTATAAATAATTTATTTTATTTGTTGTTTCTCGATATTTTCTTATTAGGAAATTTATTATTTATCTGCCTGAAGGAAGTATGTATTTTCTATCTAAAGAAGCATTTAGAAAATGACTGTAAAGTTGAATTTAAAAGTATTAGTAAATAATCACAAGCGGAAC
847	chr1	91117326	protein_coding	Lrrfip1	o	NARS	AAAATA,-88,-83;AAATAA,-87,-82;AAATAA,-34,-29;AATAAA,-33,-28;ATAAAA,-32,-27	187	CCATATCCCCCTGTGTGCCCTTTGGCAGCCCTTCTTCAGGCCCTGTCTCCATGAATCTTCAGCGGGTCCTACGTATTCGGGGTGAGTTGCGGGGGTATATTTGGGGATGATTTTTGATGTTTATTAAATTAAATTATTTTTATTTGTTTGTTTCTCGATATTTTCTTATTGGAAATTTATTATTTTATCTGCCTGAAGGAAGTATGTATTTTCTATCTAAAGAAGCATTTAGAAAATGACTGTAAAGTTGAATTTAAAAGTATTAGTAAATAATCACAAGCGGAAC
848	chr1	91125699	protein_coding	Lrrfip1	e	NARS	TAATAA,-57,-52	32	ATTGAAAGCAAAGGCCTTTGCTCTCAAGATGGGGTCACTCCGAAATGCTACTAAGACGAGTTAGTCAGAGAGAGCTGAAGTGATGTCCAGAATGCCACACTGTCACTCACACCACGTATTTTCAGTTTCATTAAATCGCATCCTTTGATCGCAAATAAAGCAAACAGCAAAAGAAAACAGTGAATGAGTTTGTGTCAGTGGCTTTCTTATTATTACCTTTCAGGTAATAAGGTTAGAGAGCCAAGTAACGCGCTATCGATCAGCCGCCGAAAATGC
849	chr1	91127653	protein_coding	Lrrfip1	i	ARS	AAGAAA,-13,-8;AAGAAA,-9,-4;AATACA,-41,-36;AGTAAA,-45,-40;TGTAAA,-79,-74	49	TGGGGCAATGCAACATTTATTGGTAAATATTTAATTTATTTTACGATCCTGAAGAGTAAATACCACTTTTTCTTTGACAACAAAGAGGAAAGAAAGAC
850	chr1	91127934	protein_coding	Lrrfip1	i	ARS	AAAACA,-64,-59;AAAATA,-75,-70;AAAATA,-59,-54;AAATAA,-74,-69;AAATAA,-58,-53;AAATAA,-49,-44;AATAAA,-78,-73;AATAAA,-73,-68;AATAAA,-57,-52;AATAGA,-83,-78;AATGAA,-53,-48;AGTAAA,-35,-30;ATAAAA,-77,-72;ATAAAA,-72,-67;ATAAAT,-86,-81;ATAAAT,-56,-51;TATAAA,-87,-82;TTTAAA,-13,-8	51	GGGCAGCTCACAAATGTCTGTAACCCCCAACTTTCACGGGATTCTGGTCCCTGATCTTCTTGCCTCTGCTGGGTAGCTGCATGGCGGTGTGGTGGCACAGGGCAATAAGCTTATAAACTAGAATAAATAAATCTAAACAAATAAATGAATTAACTTTCATAAGTAAAAATTGATGAACCAAATATTTTAAAAGTG
851	chr1	91128948	protein_coding	Lrrfip1	o	NARS	AAAACA,-34,-29;AATGAA,-21,-16;TTTAAA,-95,-90;TTTAAA,-57,-52;TTTAAA,-27,-22	2107	CCTTCCTTTAAGGTTCCTTCTGGCCTTTCCCCCACTAACAACAAAAACAACCCTTGGTGGGAAAACCAACAAAAGGCCCATTTACCCCAATCAAAGGCTTCCCTCCTTTGGAGTCTAAGGGCGAGGGTCTAGACGAAGTGACCTTAAGAAGATCTTTCCAGGGCAAACAGATGAGCTTTCTAAGGGACTTTTGCATTGGTTCAGTTGACTAAGAGTACTTTCCCAGGGGTTCATTCAGGCTACGGTAGCTTCACGAAATCAACAGCTTTCATTGCATTATTTAACCTATATTGAATTGAAGTGTTAACTTCTTTAAAGAATGTACTGCTAGAAAAACATTTTAAAATGAAACGTTAAAGAGC
852	chr1	91130189	protein_coding	Lrrfip1	p	ARS	ATTAAA,-10,-5	61	TGGGCAGGGCCAGGTGTGGTGGGAGACAGAGGCAGGTGGATCTCTTTGAGTTTGAGGCCAGCCTGGTCTACAAAGTGAGTCCAGGACAGCCAGGCTATACAGAGAAATGACCTACAAAATTAAATTAAC
853	chr1	91130759	protein_coding	Lrrfip1	p	NARS	AATAAA,-26,-21;ATAAAA,-25,-20;CAATAA,-27,-22	66	GGAAGTTAGGTTGGTCCAACGAAGGCTAAATGATACAGCAAATCCAGGTTCAGTAAAATTATGAAGCAACCAATAAAAGATCTCATGACATCAACCTCTGACCTCCACACATTGCCTCCCTGGGGGAATGTAGTCTCCCCCTCCCCCCAGCCTGAAACCTGCTTGCTCGGGGTGGGAGCTTCCTGCTCATTCGTTCTGCCACGCCCCACTGCTGGAACCCTGAGGAGCCACACACGTGCACCTTTCTACTGGACCCGAGATTATTCGGCGGGAATTGGGTCCCCTCCCCCTTCCTTCCATAACTAGTGTCGCAACAATAAAATTTGAGCCTTGATCAG
854	chr1	91223682	protein_coding	Ramp1	c	NARS	ATTAAA,-27,-22	767	GCCCAGCAACAGCATCAGGAGCATCGGTCCCACCTTGCATCCCTGCTCTAGCCTAGTTAGCACAGACTTGAGAGTGGGCTGCTGCATTAAGCTGAATATGCCCTAGCCTAGGAGGCCTTGCTAGCAGGGGAGGACAGGGGCCTGCCTCCTGCTTACCTCTGAGATTGTTCTAAGGCCAATCCAGGTCTCTGGTACACTTCATCACCACTGTGGGCATTCTGAACTCCAAGGAAGACTGCACAGATGTGTTTGTAGACTGCACAGGTTTGTGATTAAAAGGAGATTCGTT
855	chr1	91224456	protein_coding	Ramp1	c	ARS	AAAAAG,-54,-49;AAGAAA,-51,-46;AATGAA,-23,-18;ATAAAA,-59,-54;TATAAA,-60,-55	161	TGGGGGCCAAGAGGTGCCAGGGGATGTGACCTCCTCCTCCACTCAGCACTGTCCCTTCTGTCCCTGGGAAGCCATGGCAGTAGTGATCAGGCATTAATCTGAAAAATAGGGTTGAGCTTATGTGGCAGCCGTGGATGCCTGGAAAGTCCAAATGGGCATCGATTTTGGGGGTTAGTTGGAAGGTAGGAAGGATTGCTGGTGAGCTTTGGATCGTCAAGCCTGGAGTTTATAAAGCCTGTTTATGAAAAAAGGAAATGGTAGGGGAGGGTGGAAGAATGAAGAAGAGACAGAGG
856	chr1	91225185	protein_coding	Ramp1	o	NARS	AAAACA,-8,-3;TTTAAA,-11,-6	385	AGTCCGGTCAATGCGTCGCCTTCCGGTTGAAGCTTGCCGTTGAGTGGCCTTTGGTCAGTTGCTCAGCGCTTGTAGTGGTCAGTCGTGAGGTTCCCCAGTGTGTGCAGTTCATTGAAAATGCATAATTTAAACAGAATC
857	chr1	91274028	protein_coding	Ube2f	i	ARS	AAAAAG,-7,-2	21	GGGCAGGGCTCAATGGGCACCCCTGCAACAAGCATCCACATGAATTAAAATGTTACAAAAGCAAAAGTAAATCTAGGACCCAGCACTCGGGAGGCAGAGGCAGGAGGATCTCTGAGTCTGGTCTACAGAGTGAGTTCCAGGACAGCCAGGGCTACACAGAGAAACCCTGTCGTGGAAAACCAAAAAAAAAGG
858	chr1	91278005	protein_coding	Ube2f	i	ARS	AATATA,-53,-48	30	GGGGTGTGTATACTGTTTTAATAATACTTTTCTGGTGGGTGCGATGACACATACCTGTAATACAAGTACTTGAGGCAGATACAGGAGAATTGCCACAAGTTTGAGCTAGACTGGAATATATAGCAAGTTCCAGGCAAGCTAGGACTCTTAAGAGTCCCTGTCTT
859	chr1	91285776	protein_coding	Ube2f	c	NARS	AAGAAA,-24,-19;ATAAAC,-12,-7;CAATAA,-28,-23;TATAAA,-13,-8	27	CGACCATGCTGTCCTGAAGAAGACCCTCCTGACTGCCCACTATAGGTGGCGAACAACATAATACAGCAAGAAAGTGTGTCTGGGCCTCAAGAGAGTTGTCTGCTTCCCTTAACATGTTTACTGAAACTACTGTCTAGGCTGTCTGGTGGAATCCCTCTGAAGTTGTAATGAACTCACCACTGAGGATATAGCGCTTGCTTCCTTTCCCCCAACAATCGGTGTCCTGCACAAGTGGTGTAATGACATGTTCCATGTGACTGGCAGATTGGCAATAAGAAACCCGCTATAAACTGTG
860	chr1	91285927	protein_coding	Ube2f	c	NARS	-	378	GTTGTAATGAACTCACCACTGAGGATATAGCGCCTTGCTTCCTTTCCCCCACAATCGGTGTCCTGCACAAGCTGGTGTAATTGACATGTTCCATGTGAACTGGCAGGATTGGCAATAAGAACCCGCCTATAAACATGTGATTGGATGCACACTCTCTTAGCTTCTTCCACGAATGTTGACCCTACCTAGATGTGAAGCTTCCCAGAATGCATAGTCATTCACTGTAGATCTTACTGAATGCGTATTTTATTTAATGTAAGTATATTTTGGAACAG
861	chr1	91288881	-	-	u	NARS	ATAAAG,-30,-25;CATAAA,-31,-26;TTTAAA,-86,-81	79	CAGACTACTACATCCCACTGTTCATGAAATAAGTTATCCTGAGTAAATGCCAATATGGTAACGTTGCTGGGCATGCTTTTGCCAAAGAAGAACTTTCCTTCCATGACCTATATCAAGCACTCAGCAGCACAGAGGGCTGATGCAGGAGGCCATACTGTCTGTGCTTACTGAAAGAATTAATATTTTAAGCACAGAGTGGAGGCCTTACCTAAGAATGTATTTGTACATGTTGAGTGGCATAAAGAACTGAATTATCTCAAATCGC
862	chr1	91290326	-	-	u	ARS	AAAACA,-35,-30;AAATAA,-17,-12;AATAAA,-16,-11;ATAAAA,-15,-10;ATAAAT,-51,-46;ATTAAA,-6,-1;CATAAA,-52,-47	44	GGGAGCCACACGGCAGGGATGACTCGGTGGGTAAAACCCAGAGGACAGGTTTGATTCCCAGCTTCCACATGGCAGCTCACAACTATAACTCAGTTCCAGGGGATCTAACACCCTCATAAATATGTGCAGGTAAAACACCAATGCACGTGAAATAAAAATCATT
863	chr1	91291438	-	-	u	NARS	AAAAAG,-46,-41;AATAAA,-30,-25;ATAAAG,-29,-24;TAATAA,-6,-1;TTTAAA,-49,-44	21	TAGCCAGACGTGGAAATGCTTATCCCTAAAAGGCTGATCACTGGCCCTGCCCAAATTGGCGAAGAATTGCTGAATACGGTGAATGTACACAAAGCCTGGATGACCCTCTGGGCTCAGGATGGGAGGATGAAACAGTCTCCTCCCAAGATGTCACCTGGCTGCCACCGTGTGGTGCTGTGGTGACAGATGCAAGCATTGTGTTACAAACACGAAGGTGTTAATTTTTAAAAAGCTACACCCAGAATAAAGCTTCTAAATGCTTGTTGTAATAAC
864	chr1	91294538	pseudogene	LOC102639127	c	ARS	AAGAAA,-17,-12	29	GGCTGAACAGATGTGGCTACAGCTACAGCTGCACACTGCCATATCCAGCTGAGGCATGTCCCCAGATGAGCCAATGAGCACCCAGAAGGATGCTCGACATACTGGATGGCAAAGGACTTCTGAGACCACTTGCCAAGAAATTAACTGGC
865	chr1	91307085	protein_coding	Scly	i	NARS	ATTAAA,-23,-18	59	GGGTCCTGGAACTTGCTCTGTAGACCAGGCTGGCCTCGAACTCAGAAATTCACCTGCCTCTGCCTCCCAGTGCTGGGTAAGTTAAAGGCGTGCGCCACCACGCCCGGCTTTCAGTTTTGATTCTTACGGTTAAGTCTGTGGTGCACTGTGAGCTAGGAGTAAGAATTTGTGTCTTGTATGAGATTGGCTCTCTTTTTATGTTTTGAAAACTAGATTGTATGTACAGCGGTGCAATTGAGATATTAAACAATGCTCTAGTAGAATG
866	chr1	91311782	protein_coding	Scly	i	ARS	AAAACA,-52,-47;ATTAAA,-6,-1;GATGAA,-81,-76	37	GACCCAGGGTAATCAAAACCTAAAGAAATGAATACTTGAAGACATTTTAAATGTGTAACAAGTGCAAGACAAAACCCTTGAAAGCAACCAGATAGATGACATGACACGACAAGAGAAAGCGCGTTGAATGACACATGGCATCCCGTGGTTATGCACCTTGCTGAGAACAGTTAAGCTAGAATCTCACACCTGGTGAGCGGGTCTTTAGGTTTGAAGAGGAAGTCAAGGTGTGGCCAGATGAAGAGAAACTGAGAGAAGCTGAGAAAAAACAAACAGTAGGAAGCCCTTCTCCTCTGGGCTTTTCTTGAAGCATT
867	chr1	91321073	protein_coding	Scly	o	NARS	AAAACA,-42,-37;AATGAA,-22,-17;AATGAA,-14,-9;ATTAAA,-26,-21	125	TCGGGAATGTCCCTGCCATTGCTCCCCGGAGTCGTAGCTTACCCTGCCTTCTACTCAGGGTCACCTCCAGCGTGGTACCGGGAGGCTGGTGCCTGAGCTCAGTCTTTGCCAAAGTGGGAAATCTGATTCATTTCTCGCTCAGATTCCATTTTTAATTTTTATTTTGCAAAAGGCTGTTGCCATTCTTAAGGATGTGTGGCACACATCGCCACCAAGGTTTTATATAGGATGTCTTCCTGGAGGCTGCCTTTTTGGGTCTGTGGACCAAGGATGACGCAACCCGTGAAAACAGTTGTCAGAATTAAATGAACTAATGAACATG
868	chr1	91321365	protein_coding	Scly	p	NARS	-	47	CCCCCTTGTGGGGCTTTGGGACCCCTTTGGGGCCAAATCCTTTCAGCCGTTCCGTTAAACCCGTCCTCCCTTGATGGGGGTAACCGTCGGGCTTACATTTGGGTCAAATCCCTTCCCCCAAGGAGGGGTTCGGGTTAAGCCCTTGGGGGGAAACGGGGCCAGGGTGGGCCCCCTTAGGAGCCGCCTCATCGGTTTTGCCTTTCAACGGCCGGAAAAAGTTGGGGCAAAAATTTCTTGGAATTTTCATTTTCCTCCGGCCACCAACGAACTTTTCCATTTTTTAAATTTTTTAATTTTTGACAAAAAAAGGGCTTGGTGCCGGACCTCTTTCATGAAAGGATGGTGTGGCAACACACCGCCCAACGTAAGTTTATAAGAAGGATTCGTCGTTCCTGGAGG…
869	chr1	91362102	protein_coding	Klhl30	c	NARS	ACTAAA,-29,-24	43	GGGAGAAGGTGGCTCTGCTCCACCATGGGTACCTCTGACACCAGGAAGCGGCCCTGAAGAGAGGCTAGGAAGGCAGGGGATGCGGTTCAGGGCAGGAGAGTGAGACGGTAGAGGATTCTCTAGGAGATCGGTTCCCAAGCTGCCCAGTGCTAAGACAGTTCCTCATGTTGTAGTCACTTTCGACCATAACACTGTCTTCATTGTTACTTCATAACGATAATTTTGCTACTGTTAATGACTAAATCAGATATGCAGGTCATCTGATAAATGAGTTAATGTTTG
870	chr1	91362410	protein_coding	Klhl30	o	NARS	AATAAA,-23,-18;ATAAAG,-22,-17;CAATAA,-24,-19	493	TTTCCGGGGGTTATTCTTCACACCTAGTATACCCTCCACCCCTATCTGCAGGGTTCTTGGGGGATTGGCCCCTGGGGTTGTGTCCAAAATGCATTTGCTTCCCGGGGGATTATTGGCATGGATGGATTGGGGGGGTTGGAAGCCTAACCATTCTTGGAATGAGGTACCTCCTGTTCCATCGCCAATTAATTGGATTATGATTTTAAACATTGACTCATACCCGTGGTCTCAATGAGGTCATGCATTTTCAGTCTCCACATCTCTGTCCCTTTGCCCTCTTGCTCTCCTCCAGACGAGGCACCAGATTGTAACCAGACAAACAATAAAGAACTATCACTGTGTG
871	chr1	91423943	protein_coding	Per2	x	NARS	-	548	GGGCTCGGCTCGTGTCGTCGGATGAAGAACCGCAGCTAGGCTGCGAGAATTTAAATTGTGAAATTGGCAGGGATCAGCCATTTGAGCGTCCATTCGGACACCTTTGAACGGCACCTTGGCGGCCCCGGGTTCCTCCCGGGGCTACGGCTGTCTGAGCGTCGCT
872	chr1	91529305	protein_coding	Traf3ip1	o	NARS	AAAATA,-23,-18;AAATAA,-22,-17;AATAAT,-21,-16;AGTAAA,-95,-90;ATAAAG,-58,-53;ATTAAA,-26,-21;CATAAA,-59,-54;TGTAAA,-34,-29	71	ACTATATGTGTGCTCGGTATCTCCCTTGAGGCTGTCCTTCGCAAGTTCGTCTACCGTCTTCGTGATCGGCGAGTAGGTCATGATTGGAACCCAATAATATACCAACGATAATATATAATATATATGTATATATACATCTTTTATGAATTTGTATAATATGAATAGAATTTTTATGTTGAGAAAATTACATACATTGTATGTGAGTAAATTTTTTATATGCTGTAGTCATCAGATTGTATCAATTAAGTTTTATTTTTCTTTTATATGTAAATCATTAAAATAATCACCTATTTTCCT
873	chr1	91559593	protein_coding	Asb1	o	NARS	AATAAA,-27,-22;ATAAAA,-26,-21	37	CGTTTCTAGTGGGATCGTTTGGGGTTGTCAGGGGAGAAATCTGAGTCTTTTGCCCAGGATGTTAAACCTATTTAGTGTTTGCTTGGTTCACTTTGTGGCTTCTTGGTTCCAGAACTGAAGAGAGTTCCTTCTCACAGCCTTCCTTCCAGTTAACATTGCACAGCATTCTGTGGTGTGGGGACATGAGGGACACTGCCATTTGTGCCCCATGTGATATGTGACTTATTTTGCCAGTTGAAGGTAAAATCTGGCAATTTGGGATAAGCGTGGAGTGAACTGAACTGAATAAAAGTTATTTCTTCATCTTG
874	chr1	92190217	protein_coding	Hdac4	i	ARS	ATTAAA,-6,-1	73	GGGGAAGAAGAAGATGATCTGAGAAGACCTGAAGCTCATGAGAATGTAAGCACTGTGTGTTGCTAGTGCTGCTGGAGGATAGTTGTTCTTTTACTTTGTTAACATTAAAAAGAAC
875	chr1	92282288	-	-	u	NARS	-	38	GGGAAAGAAAAAGAAGTCAAAAAGAAAAGTGAAGAAACTACCATTGATGGGAAAGGCAAAAGAACCAGGCAAACCTCCTGAAACCAAACAAATGACCACCAAACTCACAACACAAGCTGCAGCTAGAAAGGATGAGAAGAAAGAAGAATCAAAGAAAATGAGAAAACCTACAGAAGAACAACCCAAGGGAAAAAACAGAC
876	chr1	92684768	-	-	u	NARS	AAAAAG,-58,-53;TGTAAA,-74,-69	23	GGGGGACATGCAAACTGTATATGCCCCAGTACAGGGGAATGCCAGGCCGGACC
877	chr1	92859180	protein_coding	Gpc1	c	NARS	-	20	GGGGCCCATCCTGCAGCTCCCCAGGAAGCCTGCAAGGGATGCCAGTATGTTGCTGTCCAGGCTCTGGCAGGGCCTTCAAGTTATGCATGATACCTCTACTCAGAAGAAGCTCTGCAGCCAGGATCCCCACACACAGCAGACCAGGACCCTGTACCACTGTGGAGCTCAGTGAATCTGGTTCTCAC
878	chr1	92860204	protein_coding	Gpc1	o	NARS	ATTAAA,-28,-23;TATGAA,-33,-28	3136	CGGGTCAGGGCTTGGAACATCGGATCGGATGCTCAGGCGTAACCGGGTAGTTACACCCATTGAATTGGCTGACGTGTGGGTTTTGTTTGGGCCCGATCCTGAGCACTCATCAACCCCCAGCCCACAGCCCTGCCTAGTGCCACTCAGCAGGGCACTGGGAGCTTAGACCTGGGCTCTGAGATGAGTGCCTAGGTGTCAGGGACAGCAGCACCCATGCTGTACAGGGCAGCGTCGGACAGTGGCCAGGGTACTGGGTCCTTTCTCTGTCACTCGGTGTCAGTGGATAATGTGTGTTCTTTGAGTCCTTGTATGAATTAAAGGCTGGGGACCTACAGTGG
879	chr1	92860784	protein_coding	Ankmy1	x	NARS	AAAATA,-74,-69;TGTAAA,-77,-72	25	GGGCCAGTCTATCCCAGTTATCCTACATCTGCAGAAATGTTCTAAGTAACTTTAAGATACTCAGAGCTAGTTCACCCTCACCTCCAGGAGCTGACCTGTCCCTATGTAAATAGTGCCTACCTCCATTGCTACGAAGCTCACTCAATAGCCCAGATTCAAAGAATCCCTGCTCAGAC
880	chr1	92908435	protein_coding	Dusp28	c	NARS	AAAACA,-83,-78;AAATAA,-15,-10;AATAAA,-18,-13;AATAAA,-6,-1;ATAAAT,-17,-12;TGTAAA,-59,-54	523	CCTGTATCAACATCAACGCCTGACCTAGCGTTGCCAAGCTACCATTATGTCCTGTGCGCTATCTTCCCCAGCTGTTGGCAGGCCCATCAGTGCCACCTTGTGTTGATTGCTCTTGTAGTTCAGACCATAGCCTCCTCGTTAGCATCGATCTGCTTCATCAGCATGCCCTGCAAAGTGTAGCCACGATTTTAAAGTAGGTACGTTGGGTGGAAAACGAAAGAACCTGGGCTCCGTGTGTAAATTACAGAGGTGTGTCCACTGGTTGTTTAATCGGTGAATAAATAAGTGAAT
881	chr1	92913412	protein_coding	Rnpepl1	c	ARS	-	75	GGGCACCTTGCCTGCTGGAGCCAAGGCATGGTGGTGGAGGTATAGGGTAAAAGTAGGTGGCGCCTGAGGGTTCAGTGGAAGGGGAGATGGAAACACCATCGCTGAAGTATAGGTGGTATGAGAAGGGAGAGACTGAAGGGCATTTGGAAGCCTGTCCTCCCTGAGTCGGACCAGGAACCCACTGGCAACAGGATCTACTGCAGGAACACTCCTCCATTCAGGTCCCTGGGTCCCAGACCTCTGGAGGCTGCATTTAACTAGCTCTCCAAAAAAAAGAAAAGAAAAGAAAAGAC
882	chr1	92920576	protein_coding	Rnpepl1	o	NARS	ATTAAA,-21,-16	1274	TGACCCAAAGGGAAACCCGGGTTTACCCGGTTAAGGCCTTGGGTTAACCAATTCGATCATGGCTCAGACGGTTACTAGTGGGATCGGGGGCGAGGAGAACAGAGGCAAGACACTAGACCTCTCAAGCAGGCCTGTCTCTGTACTAGTCCAGCCCCCAGAGGTACAGGGAAGAATGGCCTATCCTTGTGGCGACCTGTGTACCATTGGTGCTCTCTGTGCCTGTCTGCTAGGAGAGACCCCAGGCTGTGACTTCAGCCTGGAACTGCAACAGGAACCATGGTGACTGTCCCATTAAATCTCACTCTGCAAC
883	chr1	92940826	lncRNA	9430060I03Rik	x	ARS	-	39	GGGGAAGCAGTAGCAAGAACAGCATCCAAGCTAGCCACATCATCACCCGTGCCCCAGTTGCTTACCAAGCAAAGTCCAAAGCTCCATTTTATCTTCCTGATATATTAAGGTTCATGAGGAGAAGTTTGTGTACAAAATAAC
884	chr1	92947948	protein_coding	Capn10	o	NARS	AAATAA,-26,-21;AATAAA,-25,-20;AATAAT,-15,-10;ATAAAC,-24,-19;ATAAAT,-28,-23;CATGAA,-19,-14;TATAAA,-29,-24	63	GGGGTCAGCTCTGGAGGTTGGCTGTGGACCTTGGGGCTAAAATAGGGTGCTTTGTCCTGGATTGAAGACATCTCGGGTCCAGTGGGTGCTGCAGGGCGGGGCTAGAACTCCCAAGTGGTATCTTCATTCCTTAGTGAAGGCCAGGAGATTCCTGGGCCCGGGTTTGTTGTGGAAAGCTTTGCAGAATCCACATAACCTTCTTGACTTCGGAAGCCTTACACTAGGCAGGCAGACTGTGACAAATGCTAAAACCTATTTATTACTTGAAATATTTTGGAATGTGACTTTATAAATAAACATGAATAATTTATGG
885	chr1	93010785	protein_coding	Aqp12	i	NARS	-	80	AGGCTAACTTATGATGGATGAAACTTACAGCCGGCTGGCAGTGGTGGCACACGCCTTTAATCCCAGCACTTGGGAGGCAGAGGCAGGCGGATTCTGAGTTCGAGGCCAGCCTGGTCTACAGAGTGAGTTCCAGGACAGCCAGGGCTATACAGAGAAACCCTGTCTCGAACG
886	chr1	93270344	protein_coding	Sned1	i	ARS	-	35	GGGCAGGAGACAAGGTGGATTTCTGAGTTCGAGGCCAACCTGGTCTACAGAGTAAGTTCCAGGACAACCAGGGCTATACAGAGAAACCCTGTCTCGGGAAAACGAC
887	chr1	93297576	protein_coding	Sned1	c	ARS	AAAATA,-79,-74;TAATAA,-64,-59;TTTAAA,-82,-77	28	GACGATCACCGATACTCCCTGTGTGCCTTTGCAGTCCTGAGCCTCCTCGCATTGACGCGTTCGTTAAATGGGGAAGCGTCGATAAGGCTGGCCAGAGAGAGACACTGGGGTCGTAGAGGGACTCCCAGTCCAAGGGCAGCGACTGCAAACTGGATCCTCTCCATAATCAAGCCGAGAGCTAGAGTTTAGCCCTTTCATGCAGGCCCAGCACCAAGAATGCGTTCGATTAAGATGCTGATTGTCATCTCTGAAGTAGTATTAGAATTTCAAATAAGTATATACCCTCCAAC
888	chr1	93301067	protein_coding	Sned1	o	NARS	AAATAA,-25,-20;AATAAA,-24,-19;ATAAAG,-23,-18;ATTAAA,-28,-23	256	GGGGAGCCAGAAAGATAGGAGGCCTTGAAGTGGCAACCAGCCAGGAACCAACATGAAGGCCAACTTGCCCAAGCAGGAAGGGTCAGCAACTGACCAGAGAGCATTTTGCTAGTCTGACAACCGTGTGACTAAAGGACATGTTACTAAACGTAAACCAAACTGCCTCTCACTCTGCTGTACACGTCAACACGTCCAGAAGGCTGGGAAATGGTGTCAGATTTAGAAGCTGCCCTATTGTTGTGGGAAAGCCTGCTGACCTTGTTTTTCATTAAATAAAGTGCTAATGACATACT
889	chr1	93360037	protein_coding	Ppp1r7	i	NARS	AAAAAG,-34,-29;AAGAAA,-31,-26	44	GCTGTGGTTAGACCTTACCGTTAACAACCATGAAAAATAGTTACCTAAGCTGATGATGATGTGTTTCAGACAACGTCTTGACATGCACATTTTAGAGGCACATTATAAACAACAATGATATGAGCTGGTGGTGGCGCCACACGCTTTTAATCCCAGTACTCAGAGTACTCAGGAGACAGAGACAGGCAGGCAGAGCTCTGAGTTTGAGAGTAGCCTGATCTACAGAGCTAGTTCCAGGACAGTTGGGGCTACACAGAGAAACCCTTTCTCAAAAAAAAGAAAAGAAGGAAGGTAGAAAGGAAGG
890	chr1	93365267	protein_coding	Ppp1r7	c	NARS	AATAAT,-85,-80;ATTAAA,-22,-17;CAATAA,-86,-81;TAATAA,-83,-78	21	CCCACAATCAACCCGGGCCGGAAGGTTCATGCTGGGACCCTTTACCCTCTGTGCGGCAGATCGACGCCACAATACCGTTCCAGGTTAGACGCCCTTGCCTTCCTCCTCTGACCTCGTCCCTCTCCTCCAAAGACTTCCCAGCCACGGTTTTTAATCTACCTATTGCTCCTGATGTCGTCACTATACCAACAGTCACAACCCAATGGCAATAATAAGGCACTGGTGGCACCTGGCCTGTGATGCTACACACCATTTGGAGATGCCAACACTATTAAATCTTGCCACGCGGTCTTCCTGTG
891	chr1	93500914	protein_coding	Sept2	i	ARS	AAATAA,-15,-10;AAGAAA,-24,-19;AATAAA,-14,-9;ATAAAA,-28,-23;ATAAAT,-13,-8;ATTAAA,-18,-13;CATAAA,-29,-24	90	GGGGGACAGAAGATTTGGGAGGTCATATTACAGAATATATTTTGGTATCAACATATTTATGAAAGTTTTTAAGAATTGAAAAATGTCATTGCAGGCTGAGAGATGGCTCAGTGGTTAAGAGAGCACTGTCTGCTCTTCCAAAAGGACCAGGGTTTAATTCCCCAGCACACACATGGTAGCTTACAGCTGTCTGTAACACCCAGTTCCAAGGTTCTGACACCCTCAGACCAATGCACATAAAAAGAAAAATTAAATAAAATCTAC
892	chr1	93509446	protein_coding	Sept2	c	ARS	AAGAAA,-86,-81;TTTAAA,-6,-1	17	GATGGGGGTGCTAACTGTGTGCTTTCATTTGCTGCAGGAGGAAGGACTTGATTGATGATGAGGCAGGGATTTACGTTTAATTCAGTCCAAACTCAGTAGTACTAATAAGATGAAGCTTAAGCATGGTTGTTTATAAATTTAATGAGGAAAATACATTTGCTCGCTTTGCCTCTTCACATTGCATCACTGTGAGTGATCAGGGAAGTTCATTGTGTGAAGTTCCTATCAAGAAAAGCGTCAATGACTTTAGAGTACCCATGCAGTCCTTTGTTTGGCTTATTTTGACATTAAGTTTGTTGAGGAAGTAAAAATT
893	chr1	93509734	protein_coding	Sept2	o	NARS	AAAACA,-76,-71;AATAAA,-28,-23;ATAAAG,-27,-22;ATTAAA,-6,-1;CAATAA,-29,-24;TTTAAA,-46,-41	116	GGGGGTCCCTTTGTTTTGGGCCGTTTATTTTTGACATTAAGTTTGTTGGTAGAAAAAATTTTAAAAAACAAAAAAAATGAAAGAATTTCCCAAGTATTCGGTGTGAGTCCCATGTTTTTGAGTTAAGGTGCTACTTCGGGTCAGCTGACATCTAATATTCGGCAGTGTGGATTGTGAGGTCTTCGCAGCCACAATTCTAACCCCTTAGTTTACTGCTTTGCTAACAGATACTTGCTCTTCACTAAGAAGTAACTTGTACTTGTTAGAAATGTATTTTGAAACATTTCACACTTAACTTTGTATCCATTTAAATTAACCTTTTCAATAAAGCACTATTGTTTAGATATT
894	chr1	93510263	protein_coding	Sept2	p	NARS	AAGAAA,-65,-60;ATTAAA,-24,-19;TGTAAA,-91,-86	89	GGGATCCAAATATATTTCTAATTCTCCATATTTGTAAGAAGAGAGATGAAATTAGGAAACCAGTCTTTAATTTTTAAAATGTTTGTTTTATGTATGTTGGTGTATTTTTTGTGTTTGAGGCAGACTCACTTTTGTAGCCTGGCTAACCTGGAACTCTTTATGTAAATCAGGTTGGTCTCCAACTCAAAGAAATCTACTATCTCTCTCTTTGCCTCTGGAGTGCTGAGATTAAAGATGTATACACCAAC
895	chr1	93534975	protein_coding	Farp2	i	ARS	-	32	GGGAACCACAAAGCTCACCAACCAGCCCCAAGGCCGTGAAAGTAGCAAAGTGCCTGCGAACAGGACCTCACGAGCAGTTTTTTGGAGAATTTCTCTCAATGGCAGGCTCACCACAAGTGGAGCTCAGCCACGCTATGTAAGGCGAACCAGTACATGCTTGTTGTTAGCAAGAATAAGAGAGTAGACAAC
896	chr1	93539241	protein_coding	Farp2	i	ARS	AAAAAG,-12,-7;AAGAAA,-9,-4	20	GGGGGCGGATTTCTGAGTTCCAGGACAGCCTGGTCTACAAATTGAGTTCCAGGACAGCCAAGGCTATACAGAGAAACTCTGTCTCGAAAAAAGAAC
897	chr1	93587787	protein_coding	Farp2	i	NARS	-	43	GGCACTCAAAGCCAGATACAAACATTTACCATACATTTCACTTACAGCCAGACATAAAGGCCTTACTGTCACCACCTTGAACTATTTAACATTCCTTGTGGAAGAACTTTGCACTTTAACTGGTTGAGCATTATTATGTCTAAGATCAGCTTCAACATCCAGGGTAAACTGAAGCAGGGTATGTCAGTGTTATCAGGTGATTGACACTCAGCAGGGTTTTTCTTTGCAGGGGAACAAAGCCTTTGATTCTCTGGGGCCAGTGAAATGCTCCCTGCAGCCAGCAGAAGAAGGC
898	chr1	93621792	protein_coding	Farp2	c	NARS	AAAATA,-32,-27;AAATAA,-31,-26;AATAAA,-30,-25;ATAAAA,-29,-24	49	GGGGTCCTTAGTTTCATGAACATAGCCCTGCTGAGGACTAGCCCTAAATACAGGTTGGATTGCTTCTTCTTCTACCTGTAGCCTCAGGCTAGCACTATATACTCAGGCTTATGTGATGAGCTCATATTACTCTAGGGGTTAGTCTCCAGATCAGCAAAAGCTGCTCTGGTTCCCCATCGCACATGCCCCATGTGACTTAAAATTAAAAAGAAACAATCTCCCCACCCCAAC
899	chr1	93695766	protein_coding	Bok	c	NARS	AATAAA,-22,-17;AATGAA,-71,-66;ATAAAG,-21,-16;CAATAA,-23,-18	80	GGGCAGAGTAAGAGAGCTTCTTGCTTAGGCTATTTTCTAGATGAAGAAGGTATCCCTAAGCCACGATGGGTCCTTCATTGGCAGGAACCAGAGAGGTAGGGCTTCTAGGCTAGTTCACCTGACCAATGAACAAGAGATCCTGTGGATGAGGGGTCTGTATAAGTTATACTCCAATAAGCTTTACCTAGTG
900	chr1	93725570	protein_coding	Thap4	i	NARS	GATGAA,-66,-61	251	GGGAGGAACGGTGCACCAAC
901	chr1	93766788	protein_coding	Atg4b	i	ARS	-	36	GATGGGGCCTTACATAAACTTGTGTGGTGGTATATTGCCGTACTCCGTAGCACTTAAGAGGTAGAGGCAGACAGATCAGGGAGTTTTAAAGGTTTATTATTGGCTACATTTCAAGTTCAAGACCTAAGATACATTGAGCCCTATCTCAAAAAAAAAAATTAAAGTTGGGGTGGTGGTGGCACATACCTTTTGATTTCAGCATGTGGGAGACAGACACAGGTGGATCTCTGTGACTGTGTGACCAGCTTGGTCTGCATTTCAAATTCCAGGACAGTCAGAGGTATGTAGAGACCCTGTTTGGTAAAGG
902	chr1	93788183	protein_coding	Atg4b	c	NARS	ATTAAA,-28,-23	60	GGGGCCTTAATGCTTGGAGTCAGACTGCCTAAACCCCAACACAAAGGGCCTGTCCACATGAAGTCGCTCATCAGAAGGCCTAGTCAGGAAGAGCAGTGGGTCAGGAGCTTCCAGAATTCTCCACTGGATTCTGACACTGCCAGCCCTGGTCAGCACATCAGCTTTGGTTCTGCTTTCTCCTGGGCACCTGGGTCTGTGGTTTATTTGGAATTAAAGCCCTGTTTGAAGTTGTTT
903	chr1	93789430	protein_coding	Atg4b	o	NARS	AAATAA,-19,-14;ATAAAT,-21,-16;GATAAA,-22,-17	214	AAACAACTAAATACGGAAGGGAAACCATTCCGGGATTCGGAATTGGGCCCCTCCAAAGGGGCCCGGGGTTAAACCGTTAGGCCCTGTTAACAAATCCGGAATTCAAATCAGGGTCTGGCGGGGGTCCTGAAGAGGTTTCCCATACCTTCCCCCGGAGTCTTGTTTCCTGAGGCCAGGAGCTATTGTGCTGCTGTCGTCCCAGGGTCTCGCTGTAACTCCTGTTGTTGGTAGTAAGGGTGGACATATGGAACACTACAACCTGAGGGAACTCTCAGGGCTTGAGAAAGGCTTCCTGAGGTTGTTCATTCTTAGTGTAGTTTGCAATTCTTAATGATAAATAAGTTTCAGTAG
904	chr1	93819249	protein_coding	Ing5	c	NARS	AATGAA,-16,-11	22	GTCAGGCTGCTCTCGTGGATTCCGCCTATATTACTTGTGAAGATGAATTATTGTACTAGCATGAGGTCATGGTCTGTGTGTCTATGAGTGAGTCTGTCTACTGTGAGCTGATCGTAGAACTCTGCTGTGCTGCATCCCACTAGGCCAGCAGCTTATGTTCAGGGGACGATGATATGTGACATGATTGTGACTCTGTGCCAATAGCAGTCTGGATGAAG
905	chr1	93822101	protein_coding	Ing5	o	NARS	AAATAA,-80,-75;AATAAA,-22,-17;AATAAT,-79,-74;ATAAAG,-21,-16;ATTAAA,-83,-78;TAATAA,-23,-18;TGTAAA,-74,-69	77	GGGGCAGTTACTTTGAAATGTCATCGAATGTTCATTCAATTTTGAATTTTCAAGGAATTATTACCTCCATTGTCCCATTTGTAAGGAGAGATACGTAATTGGTAAATACTTTTATTAAATAATGTAAAGATGTATATTCTGTATTTTGGATCATGGATTATGATATTATTGATTATAAGTATTTTGGGAAG
906	chr1	93852041	protein_coding	D2hgdh	c	NARS	ATTAAA,-26,-21	107	GCAGCAGAGTTGTCTAGCCCCAGATTAGTTACCACAGTGACAGAGAATGCCAGAACTCATTCCCAAGGCCTGAGTGGGGTTTGCTGTCATATCAAGCAGGCCTTGGATTGGTAACTGTGGTCCACCTGGCTAGGCCATTCCCTCAGGTTTTGTTTGTTTTTGAGACAGGTTCTCTCTACGTAATTCTGACTGTTCTGGAACTTATGATGTAGACCAGATAGACCTTTAACTCACAGAGCTCCTCCATGCCTCTGCCTTTACTTCTGCCCCCTGAGCAATGGGATTAAAGGCAAGTGCCACT
907	chr1	93852333	protein_coding	D2hgdh	c	NARS	ATAAAG,-15,-10;CATAAA,-16,-11	23	CGACCCGAGCTTCAGCTTCTTCTTAATACCTGATCTGGTTCTAAGAAGCATGTGGAGGGTATGATGCCTGCAGAGCCTGACCTTTCTGGGTATGGGACAGTTCCCTAATTCGAATGAATAGAAGCGACTTTCAGTCATGTGTCTACACACTATTCTCTATCACCTTGGCTTGTCTCATGACCTGGCAGTCTGGAAGGCTGAATACACCACCGTATTTTTTTCCCTGCTATCAGTTTCTGGAAAAAATTTGAACTACAACCTGGCTGCTGCTAGAAAATGATTCACATAAAGTTTAATTGTAAAGTTGT
908	chr1	93876500	protein_coding	Gal3st2	p	NARS	AGTAAA,-26,-21;GATGAA,-89,-84	52	GGGGTTCTGCCACTGTGAACAAGACCACCTAGGGTGGAGTCTCCTGATCTAGATAGGTCTATTGTTCTGCCACCTCTGTTTCCTCCAAGATGCCACTACCTGCTGAGAGGCTGAACCAGTTCTCCTGACACTATCCAGATGAAAGGAGATCCTGGCCTGGTGGGGGATGGGATGCCCCTCTTTATAAGCTCAGATTCTTAAGTAAACTTTGGGCCTTAGTCTCCAAC
909	chr1	95314259	protein_coding	Fam174a	i	NARS	-	52	GGGGGGCCAAGCGTCAGTCTGATGCTGCCGGGCTGCCAGGCGCGGAGAGCCGCAATGACAGCATCCCCGGGCGGGGTCTGAGGCGGACGGCCTCGAAGGGAAGGCCGGAGAAGGTTCCCAGGGTGGCAGCCTGGCCGTGAGTCCCAGTCCTGGCGACAAACCCATGACCCAGCGGGCCCTGACCGTGTTGGTGGTGGTGAGCGCCGCGGTGCTGGTGTACTTCGTGGTCAGGACCGTCAGGATGAG
910	chr1	95325213	protein_coding	Fam174a	e	NARS	AAGAAA,-95,-90	20	GGGGAGAAGAAGAAACCGCAAGACTAGGAGGTACGGTGTTTTGGATACGAACATAGAGAACATGGAATTGACACCTTTAGAGCAAGACGATGAGGATGATGACAACACATTGTTTGATGCCAATCATCCTAGAAGATGAGTATGTGCCTTTCATGAGAAGATTTCCATATTTCTACTGAAGAAC
911	chr1	95331222	protein_coding	Fam174a	i	ARS	ACTAAA,-28,-23	26	GGGAAACCTGGGAAGAACATATCAAGGTTTTACATGGTGGGTGGCATTTTCACTTCTTTTGAACAGAAAAACCCAGGAGATGAGATAGATAGCATGTCTTTACTAAAGCAAGCCGCCACTTTTCTAC
912	chr1	95333679	protein_coding	Fam174a	i	NARS	AAATAA,-12,-7;AAGAAA,-55,-50;AATAAT,-11,-6;AATAGA,-85,-80	33	CTACTCCTGTGTGCCTTCGTGATGCTCCTCTAGCCTCATGTATGCGCACTGGGTCGATGGTGGGCTTAGGCGGGTAGAACGGGGGCCCATGGATCCGGGAATGCTCCAGGAGGGTCGAAACGGGTCCAAAGTCCCGAGGTGAACTCCATGTCAAGTCCAGTTCGGATACGGCGGCCTGGCTTGTATAAGCGACAGCTAGCCCACCTGGCACACCCAGGTGAGACACGACCGCTCTAAAAGAAAAAAACC
913	chr1	95334477	protein_coding	Fam174a	c	NARS	AAAAAG,-29,-24;AATAAA,-23,-18;AATAAT,-53,-48;ATAAAT,-22,-17;TAATAA,-54,-49;TATGAA,-33,-28;TTTAAA,-12,-7	1177	CGTTGTGCCTGGGTCTTGAGGAGCAAGGAGACAATAACACCCCTTCAATTCCCTCCCCGTTTAGGTTGGGCTTTTGGGCCCCTTTTGGGAACGGAACTTTAGCCCCTACCTTAAGCCCCCTTTCCCATTTCCTATTGGGGGTCCGACGGGTTTCCAGGGCTTGGGTATCGGGGGGGGGGGAAACCAAAAAACCTCGAAGGTTACCTAAATTGGGCCCTTGGGGTTTTTTTCCCTTGGGTTTTTTTGCGGAAAAAAAATTTTTAAATTTTTTTAACAAAAATCGTTGTTTTTTTCCTTGCGACTAACTGGACGTCTTTTGTTACCCCTAGTCTTTACCATATTAATTGTAACTTGGCTTTCTTTATTAATCCATGTTGTTGCTTTCGTTTGTCAGTGTCA…
914	chr1	95488069	-	-	u	ARS	-	120	TCCCAGCCTAATAGGGTTGGCTTGGTATAATTGGGAATTGCTCAAGGCGGTAAGATGAACCTCGCGTAGACTCGTAGCTGTAGATGAATCTAGAGCTGCGTCAGATCCAGTATGCCCTTCCGTCGAGCTGCGTAATGTCCTTCGCGCTAGTCAGTCGCAGTGAGTGAGGAGGAGAGAGAGAGAGAGGAGAGAGAGGAGAGGAGAGAGAGAAGAGAAGAGAAGAAGAGAAGAGAAGAGAAGAAGAGAAGAAGAAGAAGAAGAAGAGAAGAGAAG
915	chr1	95499068	pseudogene	Gm15427	c	NARS	CATGAA,-70,-65	20	GGGCGTGTGAAGAACTTTGGCGATTCTGGCTGCGCTATGACTCCCGCAGTGGCACACACAACATGTATCGGGAGTACAGGGACCTGACCACTGCTGGTGCAGTCACACAGTGCTACCGAGACATGGGTGCCCGACACCGTGCCCGTGCCCACTCCATCCAGATCATGAAGGTGGAAGAGATTGCCAGCTGGCAAGTGCCGCCGGCCAGCTGTCAAGCAGTTCCACGACTCC
916	chr1	95499191	pseudogene	Gm15427	o	ARS	AATAAA,-23,-18;ATAAAA,-22,-17	423	CCTGACCACTGCTGGTGCAGTCACACAGTGCCTAACCGAGAGATGGGTGCCCGACACCGTGCCCCGTGCCCACTCCATCCCATGATCATGAAGGTGGTAAGAGATTGCAGCTGGCAAGTGCCGCCGGCCAGCTGTCAAGCAGGTTCCACGACTCCAATGATAAATTCCCCACTGCCCCCACCGTGTGTTTGCGGCGCCAGCACAAGCCACCGCCTTTCCAACCACCCAAAGGAAGCCGGACCCAACCATCCCTTTCCTTTCCTACGACACAGACCGAACCCACTGAAAATAAAACTTGAGACTGTAC
917	chr1	96189257	-	-	u	ARS	AAGAAA,-90,-85;AAGAAA,-82,-77;AAGAAA,-78,-73;AAGAAA,-74,-69;AAGAAA,-70,-65;AAGAAA,-66,-61;AAGAAA,-62,-57;AAGAAA,-54,-49;AAGAAA,-50,-45;AAGAAA,-46,-41;AAGAAA,-42,-37;AAGAAA,-38,-33;AAGAAA,-34,-29;AAGAAA,-30,-25;AAGAAA,-26,-21;AAGAAA,-19,-14;AAGAAA,-15,-10;AAGAAA,-11,-6;AAGAAA,-7,-2	27	GGAATGAATGAAAGAAGAAAGAAAGAAAGAAAGAAAGAATGATGAAAGAAC
918	chr1	96448491	-	-	u	NARS	ATTAAA,-96,-91	24	AAGTAGATCAACGAGTAGGTAGACAGGAGGAGAGGGAGGGAGGAGAAGAAGAAGAAGAAGAAGAAGAAGAAC
919	chr1	96610685	-	-	u	NARS	AGTAAA,-74,-69	487	CCCTGTGTGCTCCGTACTTCCCCTTGTGGCTGTCCCTTGGCATTCGCAACCTCTTCCGTTATGGGTCAGGGGTTCCGGGCTGCTTGGGATGAACTCAGTTAGTACTCAATTCTTCGAATGTTCCAACCAAGCCCTGACCACCCGTTCCATCTTCATCTCCTTGGGTCCCATCAATTCACTTTCTTAAAAGTACATGTCATTACTAATAAACTTGGTCAGTCTGATCTGAC
920	chr1	97645041	protein_coding	D1Ertd622e	x	NARS	AAAATA,-49,-44;AAATAA,-48,-43;AATAAA,-47,-42;ATAAAT,-46,-41	29	GGCAAATTAGCAAAGGATAATGTATTGTTTTTAGGAATGTTTGTGAAGGTAGACAAGATAGACTATTATTTAATAATAGTTTAATAAATAAATACTTTGTATCC
921	chr1	97778428	protein_coding	Gin1	i	ARS	AAAAAG,-9,-4;AAAACA,-24,-19;AATGAA,-49,-44	29	GGGGCAGGAGGGAGGCAGATTTCTGAGTTCGAGGCCAGCCTGGTCTACAGAGTGAGTTCCAGGACAGCCAGGGCTATACAATGAAACCCTGTCTTGAAAAACCAAAAACAAACAAACAAGAAAAAGGAAGGAAAAGAC
922	chr1	97821447	protein_coding	Pam	x	ARS	AAGAAA,-76,-71	536	TGGGTGGTGGAATCTGGGAGGAATACTGTGTTCAATGCAGAGAATAGGGCTATTATTAGATCCAC
923	chr1	98589669	misc_RNA	Gm7967	i	NARS	AAGAAA,-83,-78	22	GGGGGGGATTTTAAGAAAGAAGCTGCCTGAGTAAAACTGCTTTAAGAACCGGTGGTTGGCAAGTGGTGCCGAAGAAACCCGGGACCCCCACCAAAGAGGTTCAGAACTTTCTGCAATCAGGTCTGTCAACAGGATGAGTACGGACAAGAAGGAGAAGAAGAAGAAGAAGAAGAAG
924	chr1	98633763	misc_RNA	Gm7967	i	NARS	ACTAAA,-98,-93	67	GGGGGTCACAGGCACGCCAGCCAAGGCTCATCCACCTCCACTCGCCACAGTGGCCTGCAGGCACCCCAAGTACCCTGTTGTTGGCTGGTCATCGAGTGGAGCTCACGCCGGATGTGGCAGATGTTGATGGTAGGACAAT
925	chr1	98640588	misc_RNA	Gm7967	i	ARS	AAAACA,-70,-65;AGTAAA,-91,-86;ATAAAC,-52,-47;GATAAA,-53,-48	38	GGGGTCCCAAACAGAAAACAAGGCATCACCAGATAAACATCTGGAGGAGCAGCAGAAGAGGGTGGGCATTTCTAATCTGAGAAC
926	chr1	98654038	misc_RNA	Gm7967	i	NARS	AAATAA,-38,-33;AAATAA,-34,-29;AAATAA,-30,-25;AAATAA,-26,-21;AATAAA,-37,-32;AATAAA,-33,-28;AATAAA,-29,-24;AATAAA,-25,-20;ATAAAA,-24,-19;ATAAAT,-36,-31;ATAAAT,-32,-27;ATAAAT,-28,-23;ATTAAA,-16,-11;TGTAAA,-41,-36	46	GGGACAGAGGAGGAAGAGGAATGATATAAGGGAGGTGGACCTAGAGGAGGGCAACATCTGGACTGTAAATAAATAAATAAATAAAAGTATTAAATGAGAG
927	chr1	98695424	misc_RNA	Gm7967	i	NARS	AAAATA,-29,-24;AAATAA,-28,-23;AATAAA,-27,-22;ATAAAT,-26,-21;CAATAA,-68,-63;CAATAA,-51,-46;TTTAAA,-32,-27	37	CCAAGAAGCGCATCAATCAACAATAGTAATGAGTGAAGTAAGACTCAATGTATCTGAATGATGGACTGCAACAGTAAAGAAGAGCTCATCCATCAATCTTTCAGTAACACTTCTATATAAAAAGTGTTAGGATCTGCATTGTTCTGGCAAGGAACTGAGAAGCCTCAGGAAGAAATCTTGGATTCCTGATTCATTATCTTATTATGTACTTGAAGACATTATCATCTTTGCAATAAGACAGAGCAGTCAATAACAAGGAGGTGATATTTAAATAAATGTGTTGTAATTTTGTGT
928	chr1	98752721	misc_RNA	Gm7967	i	NARS	AAATAA,-32,-27;AAATAA,-24,-19;AAGAAA,-35,-30;AAGAAA,-27,-22;AATAAA,-31,-26;AATAAA,-23,-18;ATAAAA,-22,-17;ATAAAA,-10,-5;ATAAAG,-30,-25;CATAAA,-11,-6	53	GGGAACCATGGAGATGAACAATTCAGGAAAGAGATTAGGAGCTTACCATAGACTAAGACTGGACTTCAATAACAACCAAACCAACAGCTAAAGCCCATACGTACTCATGGAAACCTGAATAACGTCTCTGCGTCAATGGATAACATTGGTCAGGGGAAGGAAATAAAGAAAATAAAAGACTTACAAGTAAATAC
929	chr1	99072311	-	-	u	ARS	AAGAAA,-95,-90;AAGAAA,-69,-64;AAGAAA,-65,-60;AAGAAA,-61,-56;AAGAAA,-57,-52;AAGAAA,-53,-48;AAGAAA,-49,-44;AAGAAA,-45,-40;AAGAAA,-41,-36;AAGAAA,-37,-32;AAGAAA,-33,-28;AAGAAA,-29,-24;AAGAAA,-25,-20;AAGAAA,-16,-11;TATGAA,-100,-95	26	GGGGACCAAGTCCCAGTTATGCCACCGACCATCATTGGACAGGCCTTGACCAAACCTAGCTTTGTCAACAACGGCCTCAAGAAAAGCAAAAGAAAAGAAAAGGAAGAAAGAAGAG
930	chr1	101386663	pseudogene	Psmb6-ps2	o	ARS	AATAAA,-21,-16;AGTAAA,-52,-47;ATAAAC,-20,-15;TAATAA,-22,-17	296	GCTCGTACATCTATGGCTATGTTGATGCTACGTATCGGGAAGGCATGACCAAGGACGAATGTCTGCAGTTCACTGCCAATGCTCTCGCTTTGGCCATGGAACGCGACGGCTCCAGTGGAGGGGTGATCCGCTTGGCAGCCATTCAGAGTCAGGGGTAGAGCGGCAGGTGCTTTTGGGAGATGCCAAATCCCCCCAAAGTTCACCAATTTGCCACCGCTGGTCCGACCCTCCCCTACCGGCCAGTGGTCCTGAGGTCTGGAGTAAGGAAGTGGTCCATACCGACAGCAGAAGCTAATAAACAGTTTGTTAAAGAG
931	chr1	103474414	-	-	u	NARS	AAAATA,-9,-4;AAGAAA,-13,-8;AATACA,-7,-2;AATATA,-41,-36;AATATA,-29,-24;ACTAAA,-18,-13;TATGAA,-55,-50	144	CCCCCTGTGCTGTCCCTTTGGCATCCTTTCGAAGGCCCTGTCTCCCTAAGCTTTGAGGGGCCCTAGGTACTTTGGGGTTTGGATCGGAAGTTACCTTAACCGTACAGGGTCCGGGGGAAGTCCCCAAGACTTTGAGTAAAAGGCCCTTGGGGCCAAAGGAGAAGGAAATAAGACTGGGGTCTAAGGATGGGCAACCCGATTCCCAGGGGTCCAAACGGGGTACGGAAGCGGGACATGCCCAAAGTCCAAAGGCTGCCTACCCTTCCGATAACTTCAAGCGGAGAGTCTCCCGATTCAAGGTTTTAAGCCCTTACCAAGGCAGGTCCAATTCACCTAAGAGCACGTCGATTAAGAATGCTGGATTGATGATCTGTGAAGTCAGTATTAAGTTTCTAAAGA…
932	chr1	103692383	-	-	u	NARS	AAAACA,-65,-60;ACTAAA,-99,-94;ACTAAA,-93,-88;ACTAAA,-87,-82;ACTAAA,-82,-77;ACTAAA,-74,-69;ACTAAA,-68,-63;ACTAAA,-59,-54;ACTAAA,-53,-48;ACTAAA,-47,-42;ACTAAA,-38,-33;ATTAAA,-32,-27	24	CTATCCTGTGTGCCTTGGCATGCCTTCGTCACCGTCTCTATCGTCTAGTGGGATCGGTCAGGCTTGCGGGTCGGAGCGGGGGGGACCCACCCGACGGATTGGCCTAAGGGAGGGGTGAACCGGGCCCAAGGTCCGGAAACGGAAGTCAGGTCAAAACTCCCGTGCGTGTAGTAGTCGGTTGGGATACAGCGCCTCGTCGAATAGCCACCTGGCACATCCAGCCTGGCAACATACGCCGAGAAACCCTAAAACTAAAACT
933	chr1	103844800	-	-	u	NARS	-	551	TCAACTACCCCTTGAATTCCGGCCGGGGTCGGTGTGGCCTTTTGGGGACAGTTCCCTTACGTAAGCCCTGGTTCCATTCTCCAAGGGTTCCGAGGCCAAGCCGGCATCGGTTTGGAGTTGGGGGACCCGGTAGGTGGTTGGGCGGCATTCCGGCCGGGTAGGATTTGCTTGACGGAGGCAGAGGCAAGGGAGGACCACGAGTTCGAGTGGGCCAGCCTGGGTACACATTTTAC
934	chr1	104827698	protein_coding	Cdh20	i	ARS	AAAAAG,-97,-92	40	GGCATATGTGTAAAAACAAAAAGGCATACACACAACATTCAAGGAACTCCATGACCAACAAACGTAAGACAAACATGAAATCTATACCTGCAGATCTGCATTGTGCACATGGAACAAAGGTAC
935	chr1	105311180	protein_coding	Rnf152	i	NARS	-	27	GGGGGGTCATAAGCTTGCGTTG
936	chr1	105330839	protein_coding	Rnf152	i	NARS	AATGAA,-45,-40	26	CGTCTTACCTGGCCTCGGAGGACTTCGTCAGCTGGCGATCGGGTCAGGGGACTTATACTGACATGGGTGAATGAATATGCTGAG
937	chr1	105441698	-	-	u	NARS	-	33	GGGGCCTTGGAACGGGGGCTGTAAGAGGGAAGCGGAAAGGTGCTGGATGTGGGGAGGCAGGAGGCTACAAGAAAGGGAGAGAAGGGAATTGGGGTGAGGGAGGCTGGAGAGGGAAGGGAAAGAAGAGAGGGCAGAAGAGGTGGGGGCTCAGATTGGGTTGGAGGGGTCCGGGACCGGTTCCCATCGCCTCCCCCCTCCACGCCGCCCGGGCCACCCTCGAGGCTAGAACGATAATAAAAGAAGAATAAGAAGCACAAC
938	chr1	105679979	protein_coding	2310035C23Rik	i	ARS	AAGAAA,-17,-12	32	GGGGATCACTGGAAGAATTTAGTGTGACCTCTCATTCTTTACAGCTACTTTGTTGTGAGCATAATTTAGCAACAGTCATCAAAACAGCAAATCAAATCAGCCATAGTAGCTAACAGCTATACTCTAGCACTACTCTAGCACTTGGAAGCTGAGGAAGAGAATTGCCCCTAGATATAACACTAACCTGGGTTGCACAGTGAGACACTAACCAAAGAAAGAGAATTAGAC
939	chr1	105701709	protein_coding	2310035C23Rik	i	NARS	-	45	GGGGATGGACAGTAGCCTCTGAGGCATTGATGTGTTAGTGCTTCAGAGACTTGGAGGGGAATTCACAGTAAATGTGAAAAGAGCACAAAGGGCATGTGTTTATAGAATTCAGTATTTCAAGAGTAGTGTAACTAGAAGGTGGGAATAAGGCAGTGATTTCTCATATGTTGCAAATTTCAACTAGC
940	chr1	105722172	protein_coding	2310035C23Rik	i	NARS	AAGAAA,-9,-4;AATACA,-79,-74;CATGAA,-96,-91	50	GGGCCCCACTCCCTCATTTAAAGAAAATGACCTTGTCTTCCAAAACGTCATGAAATCAGGCTGAGAATACAGAATGCTTGTTCAATATGGTGAGCAGGGGTACTAGATTTCAAATACCCCAAGGAACTGGGATTAAGGAAG
941	chr1	105755191	protein_coding	2310035C23Rik	p	NARS	AAAATA,-24,-19;AAATAA,-93,-88;AAATAA,-23,-18;AATAAA,-92,-87;AATAAA,-22,-17;ATAAAT,-95,-90;ATAAAT,-91,-86;ATAAAT,-21,-16;CATGAA,-7,-2;TATAAA,-96,-91	22	GGGTTAACCTTAACTAGTGTCAAATTTATTGAAATAGTTAGTTTTTCCTGTAACTGTTGGATTCTAGGCATTACCTGTAGAAATTGAAAGTGGGCCTACCTTTCATGTCAAAATGTTGATACTGTTATAAATAAATGTTTGACATACTGT
942	chr1	105765010	pseudogene	Gm10193	p	NARS	AAATAA,-51,-46;AATAAA,-38,-33;ATAAAA,-97,-92;ATAAAG,-37,-32;TAATAA,-39,-34;TATAAA,-98,-93;TGTAAA,-54,-49	39	GGGGGGCTTTCTGGCAAAGACAACTTCTGTGTAAAATTGTTACAAGTTGACTTTCGATCGATCTTGAGTAGGTCATCGAATTGAAAATCACGTCTATTCTTGTTAATAATTTTTACAATTGTAATTATATTGAGTTCATATTGGTGTAAATAACTCGTTTAATAAGTACGTGCTTGATTTACACACCGCAGAC
943	chr1	105847949	protein_coding	Tnfrsf11a	o	NARS	AAAATA,-36,-31;AAGAAA,-39,-34;AATAAA,-29,-24;AATACA,-34,-29;AATATA,-54,-49;AATATA,-45,-40;ATAAAA,-28,-23;ATAAAC,-51,-46;ATAAAG,-42,-37;CAATAA,-30,-25;TATAAA,-52,-47;TATAAA,-43,-38	58	GGCAGAGAGAAACGAAAGGTATTAAGGTTCCTCACACTGATCCCGACTGAGGTTATATTGGTTCAAAGCCAACGAAACCTTAGGAAACACGTAACAAAGATATATAGTTGCATGTGTGTAGTTGAAATGTTTATGACAAATATAAACAATATAAAGAAAATACAATAAAAGTTACTCCAATGTCATGGC
944	chr1	106025852	protein_coding	Zcchc2	i	ARS	AGTAAA,-24,-19	35	GGGGAACTTGGAGCAGGAAGATTACCAATTCAGCACAAGGCCAGACTAGACTACTCAGTAAAATCACGTCTTTTTATTAAAGAAC
945	chr1	106027517	protein_coding	Zcchc2	c	NARS	-	26	GGGAACTTCAATGATGAAATGGATGATTTCGTGGTTGAGTGATTGGTCGAAAGGCAGTCCTTGAAGTCCTATTCCTTGGGCTGGTTCCGGCTTTTAGGTCGGTTAAAAGCGTTCATCGCCAAATTGGTTTCTCTGGTTCGGCTTGGGCTTTAGTACTAAGTGGCAATGAAGAAATGCTCCAAGAGTGATAAATTTACAATGGAAACACATGTAATAAATTTCAATATAACTGAC
946	chr1	106034078	protein_coding	Zcchc2	o	NARS	AAAACA,-15,-10;AATAAA,-28,-23;AATGAA,-20,-15;ATAAAA,-27,-22;CAATAA,-29,-24	123	GGGCAGGTGTACTTTATGGAGCTTATTTTATGATTTTCAAATACCTGTACTGTACATAGGAGGTAATGTTACCCTTCTCCCTTTATTTGTATGTTTACCCATATACCTTTGATATTTTGAAATGTTTATGTTAACTGGGAAAAGCGACCATCTTATCTATTACTAGAACAGAATTGAATTTTATGTCTCAATCATTTTCCTGAATTAACAGCAAATAAAAAATGAAAAACAGCCTAAG
947	chr1	106048060	-	-	u	ARS	AAAACA,-72,-67	55	GGCACCACGGACGTCAAGGCTGGTCGTTAAATACTAACAAAAACAACATCAAAGCTACCACCATATACGAATGGAAGCCGGAACAACGCTATACTCAATGGATAAACTTGGTCAAGG
948	chr1	106181558	protein_coding	Phlpp1	i	ARS	AAAAAG,-22,-17;AAGAAA,-19,-14;ATTAAA,-6,-1	23	GGGGGGAGAGCCTGTAACTGAGGAGCCGACCGCCCATGTGCTCAGTGCACAGAGGGAAATAGATTTCATTCCTGATGCTACCTGCTCCTCGGGAGATTTAGCATAGACCTCAGACCAGTTGCCAGGGAAGAGGCTGAGCTTTAGAATATCAGTTTGGGCTTGCTCCAACTTTGAAGTTGAAGTAGCTAGAAGTTTGGAAATGTTGGAAC
949	chr1	106260333	protein_coding	Phlpp1	i	NARS	AAAACA,-87,-82;AATAAA,-90,-85;ATAAAA,-89,-84;CATGAA,-94,-89	160	GGGGGGCCGAGGGAAGCCAGATCACCCGTCGCCGCGCTCTCTCTCTCTCTCCCCCCGTCCGCCTCC
950	chr1	106288600	protein_coding	Phlpp1	i	ARS	AAATAA,-54,-49;AAATAA,-50,-45;AATAAA,-53,-48;AATAAA,-49,-44;AATAGA,-59,-54;AATAGA,-40,-35;AATAGA,-35,-30;AATAGA,-30,-25;AATAGA,-25,-20;AATAGA,-20,-15;AATAGA,-15,-10;AATAGA,-10,-5;ATAAAT,-52,-47;ATAAAT,-48,-43	24	GGGCAGAGGACCTGGGTTCAGTTCTCATCACTGACAAGGCAGCTCACAATCACCTGTAACTCCAGTTCCAGGAGCTCTCCTCTGCTGGCAGTGAATAGAAATAAATAAATGGAATAGAATAGAATAGAATAGAATAGAATAGAATAGAC
951	chr1	106302411	protein_coding	Phlpp1	i	ARS	-	58	GGGCACCAGGTGGTGGTGGCGCCATGCCTTTAATTCCCAGGCACTTGGAGGCAGAGGCAGGCGGATTTCTGAGTTCGAGGCCAGCCTAGTCTTCAGAGTGAGTTCCAGGACAGCCAGGGCTACACAGAGAAACCCTGTCTCGAAC
952	chr1	106321663	protein_coding	Phlpp1	i	ARS	GATGAA,-7,-2	17	GGGCAACTTGTAGAAAGAAGTGAAACTGGTAATTCGTCATTTCTCTTTGGTTGAAGGTTTGATGAAC
953	chr1	106377645	protein_coding	Phlpp1	i	ARS	-	33	GGGCTGGGATGGCTGGCATTATCCCTCAGATACTCAACAGCGAAGAGTACCATGAAATAGCTACATATAAAGAATTTGATCAATGCCTGGCATGATACCTCAGAGACAAGAGGATTGCCATGAGTTCAAGGTCAGCTGAGGCTACACAGTGATTTATAGGACTCCCCTTAGCTATACAGTGAGAAAACCTGTTTCCAAGAGATCC
954	chr1	106394247	protein_coding	Phlpp1	o	NARS	AATAAA,-24,-19;ATAAAT,-23,-18;TAATAA,-25,-20;TATGAA,-18,-13	333	TCAGCCTAATTCCCCTAGTGTGCTTGCGTATCAGCCCTTACCCTCCCCGTGTGTTTGGGCCTCAGAATTCCTTCACCCTTCTTCCCCTTCTTCGGGCGGTTGGCCCGGCGGAAGGGGGCAATGGAATTTTTGGAAATTGTGGTTTTTTAACCTTTTGCCTTTGGTTTCCGTTCCCATGCTCGAACCTACCAAGTCCAATGGACCATGTTGAACTTAGGTAAGTATCCCGATTGTCCCTTTAACCTAACCTACTTCATCAACCAATCACCTACCGAGATTGATTAATTGAAGCGAAGATCACGAAATGGACCCAAATGGCATGTCATTAATTTTGTTATAATAAATATGAAATTTACAAGTAAC
955	chr1	106685807	protein_coding	Bcl2	i	NARS	-	157	TCTCCTACCCCCTGTGTGCCTTTGGCAGGTTCCTCAAGCCTCCTTCCTTATTGGGGCAGGTTCCGTTGATGGGGCATTGGGAACCCTGGAGGGGGGCCCAAACCCTTGAAAGGCCAGGGTTCCAATAAGGGGAAAAGGACCAAACTTGGAAGAAAAGGGAAAACGGGGGAACCCTGGCCGTGCGGTGGGGGGTGACCTGGGGAGGGGAAAAGAAATTAATTTTGAAGGGAGGAAAAGTTCCTTGGGCCAATGTGGGGGCCGGGGGAACCGGGAAAAAGGAAAAATTTCGGTTGGAGCTTGTGGAGTTACCTGAAACCTGTCCCCCACTTTCCCCCACCTTACCACCCTAGTGGGAATTGGGGAACCAACCCAACCAATCCATGCTTCGGTGGGATGGTC…
956	chr1	107745831	-	-	u	NARS	AAAAAG,-95,-90;AAAAAG,-89,-84;AAAAAG,-34,-29;AAATAA,-38,-33;AAGAAA,-92,-87;AAGAAA,-86,-81;AAGAAA,-41,-36;AATAAA,-37,-32;AATAAT,-68,-63;AATACA,-22,-17;ATAAAA,-36,-31;CAATAA,-69,-64	61	CTATCGCTATCCCCCTGGTGTGCTTGGCAGCTCTCTAGCTCACTAGGGAGTTGGAGCTTGATGGGACCGCACACGCTACCACATGCAGTGTCCTGTAATCGCCACTTGACTGAGTTTTGGTGCTGAGTAAAGTGCCATGCTGGAAATGTGGGTTGTGAATTAATTTAGACTATTGTATGTGTATATAATGTGTGTAATTTAAAAAATAAAAAGAACATCAAT
957	chr1	108379550	-	-	u	NARS	AAATAA,-19,-14;AATAAA,-22,-17;AATAAT,-18,-13;AATAAT,-15,-10;ATAAAT,-21,-16;CAATAA,-23,-18;TAATAA,-16,-11;TTTAAA,-35,-30	74	CTCCCTATCTATCTGATGATTCCCTACCCTACACACAAGGGTGTCGGTCAGCATAGACTTGCCATGGTCCATCATGAGTCAATGGACTGAACATGTTCTGGATGTTGGCTTTTTTTGTCATGATGGCTCGGAGTTCTGATCTACTGTGCAGTTCACCATGGTGGCAGATGGCGACGGATTCTGAGTAAGAGTTGTACAGGGAGGTTGGCTGCGGCAGAAGAGCAGAAAATGATTTTAATGATAACAATAAATAATAATGTGGAACAT
958	chr1	109572631	-	-	u	NARS	AAGAAA,-42,-37	38	GGGTGGTAAACTCCATCTAAGGCTAATATCGCACGAGCCGATAGTACATACGTAGGAAGTGAAGATTGAGAGAGAGTCAGAG
959	chr1	109834896	pseudogene	Gm8141	o	ARS	AAAACA,-42,-37;AATAAA,-23,-18;AATAAT,-26,-21;ATAAAT,-22,-17;TAATAA,-24,-19;TTTAAA,-13,-8	46	GGGGGACCCAAAACAAGTAACAATGGAATAATTAAAACTATTTAATTGGCACC
960	chr1	109862271	-	-	u	NARS	AATAAA,-35,-30;AATAAT,-64,-59;AATATA,-88,-83;ACTAAA,-57,-52;ATAAAC,-34,-29;CAATAA,-65,-60;CAATAA,-36,-31;TAATAA,-62,-57	62	GGGAACCCTGAATGTACAGCTTTCTTCTCAAAGGGAAGTTAGAGGACTGTCGTTTTTGTTATTAGATTTTAAGCATGGTCCCGAAACAAAAATTTTAAAATACACATAATTGTTTGAAACTTTGAAAATTGTAGATGCAATAATAACTAAACC
961	chr1	110673617	-	-	u	NARS	AAAACA,-59,-54;AAAATA,-32,-27;AAGAAA,-35,-30;AAGAAA,-20,-15;AATAAT,-94,-89;TAATAA,-92,-87;TATAAA,-6,-1	42	GGGGCCGTTGGAACGGGGGCTGTAAGAGGGGAAGCGGAAAGGTGGCTGGATGATGGGAGGCGAGGGAGCTAGCAGAAGGAGAGAGGATGGGTGAGGGAGCTGGAGAGGAAGGAAGAGAGAGGGCAGAGAAGGTGGGGCTCTCGATGGGTTGGAGGGTTCGGGAACGGGTCCACCACCCTCCCCCTCCACGCCTGCCCGGCCACCGCGAGGCTAGGACAGAAAGAATAATAAGAGACAACAC
962	chr1	111105610	-	-	u	NARS	AAAATA,-46,-41;AAATAA,-45,-40;AATAAA,-49,-44;AATAAA,-44,-39;AGTAAA,-11,-6;ATAAAA,-48,-43;ATAAAT,-43,-38;ATTAAA,-97,-92;TAATAA,-50,-45	41	GGGGCTGGCCCAGGGATTCATGTTCCAGAAGTCTTAATAAAATAAATATTCAGTCAACAAC
963	chr1	111193246	-	-	u	NARS	AAATAA,-25,-20;AATAAA,-24,-19;AATGAA,-7,-2;ATAAAA,-23,-18	61	GGGGTCTTCTATGATATTTTTAAATGGGTTCAGTATGGTTCGTTGTGCCGATAATTTCAAATCACAAACCAGAAGCAGGGGGGCACCTGGGCTTTGCTTTCTTACAAGTCTTAATTTGGAAATAAAATCTTTTGAAATGAAC
964	chr1	111387097	-	-	u	ARS	AAGAAA,-14,-9;AAGAAA,-10,-5;AATAGA,-98,-93	61	CTCTGTGCCTCGTATGCCTCGTGAGCTGCTCTATGCCTCAGGCTCGTAGGTGATGAGGAAGAGAGAGAGAGAGAGAGAAGAGGAAGGAGAAGGAGAGAGAGAGAGAAAGAAGAAGAAGAAGAGAGAGAAGAGAAGAGAGAGAGAGAAGAAAGAAGAGAGAGAGAAGAAAGAAAGAAGAAAGAAAGAAAGAAAGAAAGAAGAAAGAAG
965	chr1	112468045	lncRNA	Gm41931	i	ARS	-	47	GGGGAACTGTCAGCTGCCCTGTAGGCGGCTGTTTTAAATAGTGGCTGCCATCACAGGCAAAGGGGGCTTTCCGTCGCCTTTTTGGGGGGGGCCCTTGGTGTGAGTGCCCCCCCAGAGTGAATCAGTAAGGCTCTCAG
966	chr1	113885129	-	-	u	NARS	AAAAAG,-72,-67	25	GGGGTACATATGGAGTTGACGTCGTTTACCGTATTTTGTTATTTTGAACAAAGCCCTGATGGAAGGAAAGTCGGAAAACTTGGAAGCAGTTAAGCCAGACCATTCTGTTTGCTCAATAC
967	chr1	114828582	-	-	u	NARS	-	223	CGGCGGCCTTGGGTAACAATCGAACATGTTAGACCGTAACGTTAAGCTTAACCTCGGTCCGGATGGCTCAGAGTCGGCTGGACAATTCCAATAATGCTCACGGTTAGGAACACACGTGAGCAGGCTGTGTGTAATAACGAAGGCTACCGACCAATGGCCTGATAGCCTAGAAGGCTGGGATCAAGGTGCTTAGACTGCCAATGGACCAAGCTTAGAGGACACGTTGAGAAGTTGGGAGAGGAATGAGAGAGAGTACGAAGAAGATAAGAGAGAGAAGAGTAAGAGAGAGAAGAGAGAAGAGAGGAAGAAGAGACGAAGAGAGAAGAAGAAGAAGAAGAGAAGAAGAAG
968	chr1	115192010	-	-	u	NARS	AAATAA,-89,-84;AATAAA,-88,-83;ATAAAG,-87,-82	67	GGGATCCTCTAAAACTAGTGAATGATGCTGTGGAGGAGACAACAGACTGGATCTATGGCTTCTTCTCTTTGCTATCTGACATCATCTCATCTGAAGGTGACGAAGATGATGAGGATGCAGATGAAGACATTGATAAAGGAGAAATAGAAGAACCTCCCTTAAAAAGAAAAGAAATACACCAAGAAAAGGCTGAAAAGAGGAGAAACCTGAGAAGAAAATACAAACTAAAGCTTCACACAGAGAAAGGAGAAGG
969	chr1	115243125	-	-	u	NARS	AAATAA,-22,-17;AAGAAA,-48,-43;AATAAA,-21,-16;AATATA,-17,-12;AATGAA,-69,-64;ATAAAT,-30,-25;ATAAAT,-20,-15;TATAAA,-31,-26	23	CCCTAATTCCCCCCTGTGTTGCCTGGGACAGCTTCTTCGAAGGCCTTCCTTCCGTAAGTGGGCCAGTGGTCGGGTGAAGGGAAGAGAAATACGCTGCCAAACCTTTACGAATAAGACGCTCTTCTAACGTAATTTAATGAATAAAATCTAAATAAATATATACGTACACCTCTAAC
970	chr1	116746935	-	-	u	NARS	-	124	GGGGCTGGTGCATGGTGTAGTGGGTAGATCACCCCCATATCTCCCTGTAGTGGCTTGGCAGGTTCACCTTCCCACTCTCATATAGGCGAGCGGTCATCGGTCGAATGGGTTCCGGTAGTAGGTGGCGCACGCCCGGTTAGGATTTGCTGAAGGAGGCAGAAGGCAGGAGGATCACGAGTTCGAGGTCCAGCTGGCTAACACATTTAC
971	chr1	116951045	-	-	u	NARS	AAATAA,-66,-61;AAGAAA,-13,-8;AATAAA,-65,-60;ATAAAG,-64,-59;CAATAA,-40,-35	42	CCCCATTAGTACCTCGTAATCCCTGTGAGGCCTTTGGCTCCATGTCCTTCAGCCTCCTTACTATGGGGTCAAGTCGGGGGTGGAGTGGGGCCTTCCTCCCGACTTTCTTCTTCCTGTATTCTTATGCCTACTTGGGTACTGTCAACGTCCGATGGGCTTCTCTTACCTGGGAACTTCACATGGCTTTTGACGACTAAGGCTTGGACCTTCCAAACTTTGAGATTCACATATCCTTGGAGCCTTTGGGGTGCTGGGTAATTAAAGAACAAACACCTCTC
972	chr1	117100021	-	-	u	NARS	AAGAAA,-12,-7	61	GAGAGGAAGGAAGGAAGGAAGGAAGGAAGAAAGAAC
973	chr1	118322008	protein_coding	Nifk	o	NARS	-	92	GGGGACTTGTTCGGTTCTCCAGCATGGCTGGGTTAGCAGGCCCCGCGAAGCCGAGTCTGGCATTGAACCCGCAGGAAGACTCGCAGTTTGAGAAGGCTCTGACGCAGATCCAAGGGCGCACGAAGAAGCCTCAGCAAAGAAG
974	chr1	118333593	protein_coding	Nifk	c	NARS	AAGAAA,-100,-95;AATATA,-25,-20	108	TGGGAGATGATGAGAGGCAGTTCTGGTTTAGATTTCCACATGTGTCCAGGAGCTGAGGAGGAGTCCGAAATGACCCACAGTTACTGCAGCTAAGCTAGTTGTGTAGGTGCCACAAATCAGTTTCAGCAGTTGTATTCAAGATTCACTGACCAGACTTTTCTACAGTTTATTTGTGTACAAGAGAACCTAAGAACTTTGTGGGGAGTAAGAAATGTCACCATCTCCTGTTGTAAGTTTTCTGTACCCTTTCTATGCTTTTGTTTTACTAATTTGGGTTTCTTGAATATAACTGTCAATCTCCTTG
975	chr1	118397433	protein_coding	Clasp1	i	ARS	-	123	AGCAAAACAAAAAACAAAAACAAAACAAAAACCCAAAACAACAACAAACAAAACAACAACAAAAAAAACCCAACTAAAAACATAAAAAACAACCCCCAAATCTCTGGGTGCTGGTAGCACACACCTTTAAATCCTAGCACTTAAGGAGGCAGAGGCAGGAGGGTTTCTGTGAGTTCAAGGCCAGCTTGGTAAACAGATCAAGTTCCAGGATAACCAGGGCTACACAGAGAGACCTTATCTAAACGC
976	chr1	118422430	protein_coding	Clasp1	i	NARS	-	24	CTATCCCTCCCTTATTCCCCCCTTGGTGTGCCTTGGGCAGTCCTTCAGCCTCTCGTATGGGTCAGGTCGGTAGAGGGTGGGGGTGCTGGTTAGAACT
977	chr1	118527693	protein_coding	Clasp1	i	ARS	-	32	GGGAATGTTTAGAGTTTTAAGACCATACATAAAGTTCTGACTGAAGATGTTTTATTTCTGCTCATTATAAGGACACACATATATGGGGTTGGGGATTTAGCTCAGTAGTAGAGCGCTTACCTAGCAAGCTCAAGGCCCTAGGTTCGGTCCTCAGCTCTGGAAC
978	chr1	118578880	protein_coding	Clasp1	c	NARS	-	23	GGGGGGGAGCAGCCTCACCTGCCACCGAGGGCCGGGGAGGTAGTGAGATAGAAGGAGGCAGGATGGCTTTGGACAACAAGACCTCCCTGCTCACACACGAAC
979	chr1	118591200	protein_coding	Clasp1	i	NARS	-	122	GGGAGAGAAGAGAGAGAAAGAGAGAGAGAGAGGGAAGGACAGGGAGGGCAGGAAAGAAGAAGGAAGGATGGATGGACAAGATGGGAGTAGGGGAAAAGG
980	chr1	118609448	protein_coding	Clasp1	o	ARS	AAAAAG,-14,-9;AAGAAA,-11,-6;AATAAT,-36,-31;TAATAA,-37,-32	585	GTTACGGATTACAACAATTGTTGCAAGGACGCCTACCTGTACTGCCGAAGTTCAAGTTAGGAGCTACAATGGTGTTGCCTCAGCGACGTCTTACCACAACTGCTTGACGTTCGAGTGACATGTTCTGTCAGACGAGTGCTGCATGAGAGCTGTATACTACCCCCTTATTCCCCCTGTGTGGCTTGGCAGTCCTTCAGCCTCCTTCTATTGGGGCGAGGTCCGGGTGGATGGGGATTCACCAATACGTCATTTGATAATCTTTTAATTTATTCTTATTTCGATTTCACTTCCCAAGTGTAGTCAATGGCAAATGTACAGATTTTTGTTGTTGTTGTTAATAATGTGCTAGGATTTGCTAAGAAAAATAAATAAAAAAAAAAGCCG
981	chr1	118609849	protein_coding	Clasp1	p	ARS	-	89	CTCTAACCCTCCTCCTTATTGGGTCAGGTTCCGGGGTTGATGGGGGGAACGGCAAAAACTAGGAAAACTTTTTATTATGGAACCAAGGGAACACCTTGGCCTTAAAACAAAACCGTTTCCAGAAAAGGAGGAGGAAAAATTGCGTCTTCCAAAACCAAAAATCGGAATCCCAGGCCCCAAGAACCTAAAGGTTACTAAAGGTTCAATCGGGTCCCTTACGGTCCTCCCCCCCAGATCCCCCCAAGGGTGGGGTTTTGGTTTTTGTTTTTTTGGGGTTTTTGGGGTTTTTTTTTTGGAAGGGGCTTTTTTTTTCCAATTGGTTTTAACCAATCCACCTAATTACTTCATTTGTTAATCTTTTAATTGTTTCTATTTCCGATTTCATCTTCCCAAGTGTAG…
982	chr1	118612682	-	-	u	ARS	AAAATA,-91,-86;AAATAA,-90,-85;ACTAAA,-6,-1	98	GGGCAAGTGTAAAAGGTCGGAGGTAATGGTGGCATGCCCTTTAACGGCCAGCGCTGGGAAGGCAGGCACAGGAGGATCTCTGGGGCTTCCTGGCCAGCCAGTCTCACCCCAAGGGTATTTTCCCAGACCCAAAAGAGAAAACCCCTGTCACAAAAAATAAGGCAAGTATCATTCCTGAGGAACACCACCTTCACATCCATGTGCACACACATGGATGCTCTCATGTACGTGCATATATACT
983	chr1	118665524	protein_coding	Tfcp2l1	i	NARS	-	18	CCTCGTAAGCTCCCTGTAGCGCTTGCAGTCTCACGTCTCGGTAGTGAGGAGAAGGATGGAGAAGAGAAGAAGAAGAAGAGAAGAGAGAGAGAGAAGAAGAAGAAGAAGAAGAAGAAGAAGAAGGAAGAAGAAG
984	chr1	118685107	protein_coding	Tfcp2l1	c	NARS	AAATAA,-31,-26;AATAAA,-30,-25;AATGAA,-6,-1;ATAAAG,-29,-24;TGTAAA,-10,-5	36	TAGTGGTAGTCCAGACTGGTCAAATATGTGTGGCAGGTCACGGGAAAGGGAACGTCATGGAAACCCACGTTGTCATAATGCCATGTTGTTTTTGTACCTGAAATAAAGCATATTTTGCACTTGTAAATG
985	chr1	118685165	protein_coding	Tfcp2l1	o	NARS	AAATAA,-89,-84;AAATAA,-22,-17;AATAAA,-88,-83;AATAAA,-21,-16;AATGAA,-64,-59;ACTAAA,-6,-1;ATAAAA,-20,-15;ATAAAG,-87,-82;TGTAAA,-68,-63	80	GGCACCTACCTTCTTCCTCTAGGTGGGGTGATTCTTTTCTAAAGGTGGTAGGGTTTTTAGGTGGTAGTCCAGACTGGTCAAATATGTGTGGCAGGTCACGGGAAAGGGAGTCATGGAAACCCACGTTGTCATAAATGCCATGTTGTTTTTGTACCTGAAATAAAGCATATTTTGCACTTGTAAATGAAAAATCTGTATGTGGGCTCTGTGCTGGGTCAGAATGCAAATAAACCATTTGTACT
986	chr1	118877005	protein_coding	Gli2	i	NARS	AATACA,-81,-76;AATATA,-52,-47;ATAAAA,-47,-42;CAATAA,-28,-23;TATAAA,-48,-43	68	GGGCATCCACTCTTGCTGCTGCCCGTCGATGTGCGGTGTGTCTGTGAATGCTAAAGTCTGCCATCCCTTCAGCCCACTGCCAATAACACTATTAGGGG
987	chr1	119410335	-	-	u	NARS	AAAAAG,-27,-22;AAGAAA,-24,-19;AAGAAA,-19,-14	21	GAGGGGGAAAAGAAAAAGAAAGAAGAAAAAAGAAAAGAAGAGAAGAAAGAAAATGGAGAAGAAGATACTTCTGATAACAAAAAGAAAAGAAAAGAGTC
988	chr1	120063534	protein_coding	Sctr	o	NARS	AAATAA,-21,-16;AATAAA,-20,-15;ATAAAA,-19,-14	380	CGACCAGCGCACCTCGTGAGCACGAGCGGAGCATCCCGGCCAATGCAATCTGAGGCTGCAGCAAGCCAGCAGCAGACAAAGGGTTGGATGCTCGGTAGGATGGACATCGGCCAGGTAGCCATTTGTGTTCGAGTGGCTGCACAGGCCTGTCCCCGAGGTCTGAGCTTCCTCAGAGATCAAGCAAGAGGAGACTAGGTCATCCTGGAGCAGGAAACAGGCCTGGGATTTGGTCTTTCTAGTTCTTCTAAGAAGAGCACTTCAGCGGCCCCAGAAGGGGCAGAGAAATAAAATGACATCCAGAC
989	chr1	120188225	protein_coding	3110009E18Rik	o	NARS	AAAAAG,-42,-37;AAATAA,-57,-52;AATAAA,-56,-51;ATAAAT,-67,-62;ATAAAT,-55,-50;TATAAA,-68,-63;TTTAAA,-45,-40	35	GGGTAAAGGAAGACAGAACACTGAAGGACTCAGGAGTAGCCAGTGAAACTGAAATTGCATTCTTCTGTGGAGAAGATTATAAGCGATACAAAGCATCAATCCCATCCTGCGATCCTGGTGGTAAAGCGGCGAGCCTGGACCTTTCGTTCCAACAAGTTTTGTTTTTTATAAATTGTCAAATAAATCTTTTTTAAAAGC
990	chr1	120279934	-	-	u	NARS	AAATAA,-98,-93;AAATAA,-94,-89;AATAAA,-97,-92;AATAAA,-93,-88;AATATA,-89,-84;ATAAAT,-96,-91;ATAAAT,-92,-87	20	GTGGGGAGAACGAAGGAGAAGAAGAAGGAAGAAGAGAAAGAAGGAGAAGAAAGAAGAAGAAC
991	chr1	120602733	protein_coding	En1	c	ARS	-	50	GGCTCCCCTCTTTTCTTTTTTTCTGAGCCGTGGCTTATCCCCCCATTAAGACCAATCACTGAAATCTTGTTGCATGAAAGAAAAAAGAAAGAAAGAAAAAGAAC
992	chr1	120607993	protein_coding	En1	o	NARS	AAATAA,-28,-23;AATAAA,-27,-22;ATAAAA,-26,-21	22	GGGGGACGTTTTCTTTGTGGTGAGTTGGTGAGTGTGTTTCCTTGTGTTGTCTTGCCCCTCGCCTCTTCTCCTACCCCACCCCTAGGATTCCTTCCTATTGGTCTTTGTCTATCCCTCCCGTAAATCCCCCTTCCCTTTTCTCGGAGACTCCTTGAGAAATACAACCCCACCAGACTGCGAGACTGAACCGCCGCTACAAGCCAAAGATTTTATTATGTTCAGAAACCTGTAGTCTGAAATAAAATGTTCACTGTGTTCATG
993	chr1	120978899	lncRNA	Gm34698	i	NARS	AAAAAG,-19,-14;AAAATA,-28,-23;AAATAA,-27,-22;AATAAA,-26,-21;ATAAAA,-25,-20;ATAAAT,-12,-7;CATAAA,-13,-8	39	GGGGGTATGCTGAAAGCGGCATTGTGTCTACCATCTGCTGTCTCACGTCAACTCCCCTGTGTTGCCTTTGGACGATGTTACTCAAGCCTTCCCTCTCCATGGGCAGTTCCGGTGATGGGGGGGGACTTGCGGTTCAGCGCTTCTCCCTAAAACAAAAAAAAATAAAAAAAAAGC
994	chr1	121418915	-	-	u	NARS	-	1028	TGGGCCGGTGTGGGAACC
995	chr1	121441544	protein_coding	Ccdc93	i	ARS	AAAACA,-28,-23;AAAACA,-23,-18	42	GGGGACGTGGTGGACTGAACCTATAAAACCAGTTCCAAGGTGGAGGCAGGGAGGAATCTAATCTTTCTTTGTCTAAGGGAGTCAAAGTTTGAAGGCCCAAGCCCGAAGCATGCACAGGACCTTGCCTTAAAAACAAAACAAAAACCAGAAAAACG
996	chr1	121456668	protein_coding	Ccdc93	i	ARS	AAGAAA,-86,-81;AAGAAA,-82,-77;AAGAAA,-78,-73;AAGAAA,-74,-69;AAGAAA,-70,-65;AAGAAA,-66,-61;AAGAAA,-62,-57;AAGAAA,-58,-53;AAGAAA,-54,-49;AAGAAA,-50,-45;AAGAAA,-46,-41;AAGAAA,-42,-37;AAGAAA,-38,-33;AAGAAA,-34,-29;AAGAAA,-19,-14;AATAAA,-99,-94;AATGAA,-15,-10;ATAAAC,-98,-93;TAATAA,-100,-95	58	GGGGGATGGATAGATAGATAGATAGATTTATAGAATATACATCTAAATAAAGGCTTTTTGAGTTTTCATGTTCACGCTTACTAGCCCTCTCTCATCCTCAAGGGTGCTTTTCCCTTCTTAATAAACTGTCGAAGAAAGAAAGAAAGAAAGAAAGAAAGAAAGAAAGAAAGAAAGAAAGAAAGAAAGAAAGAAGAGAGAAAGAAATGAAAAGAAAGAAAGAAAGAAAGAAAGAAAGAAAGAAAGAAG
997	chr1	121490744	protein_coding	Ccdc93	i	NARS	-	22	GGGCACAGACAGGAAGAAC
998	chr1	121501596	protein_coding	Ccdc93	c	NARS	AATAAA,-26,-21;ATAAAG,-25,-20;TATGAA,-58,-53	44	GGTCAGAGAGACCCAGGAAAATTCATTTCAGTTCTCTAGACGGATGTTGTCTTTCTCCTACTTGTTTCCATTTTCGCTCTCTCCTGGCTGCGGCTGATGGACTCGAGAGCCCTACAAAGAACCGTGGGCAGTGTGGATGACACTCAGAGCCCCATAGGCAGTGCCCACTCACTCTGACCACTCAACTTCCATTTCTTCAGTGACACTGCATTTATGAAGGTACCGGATGTGTGCGGGCCCTGAGAATAAAGAGCATTATGTTCAGAC
999	chr1	122541235	-	-	u	NARS	AATAAA,-33,-28;ATAAAC,-32,-27	31	ACCCCTAAGAGGCCTTGGGCTCGAGTGCCCTCCCCCTACAGGCTGCCAATGCCCTGTGACTGTGTTGTGACCGTCTCGCTACACTGTAGGAATAAACACCTGGCTG
1000	chr1	122789341	-	-	u	NARS	AAATAA,-60,-55;AAATAA,-31,-26;AATAAA,-59,-54;AATAAA,-30,-25;AATAAA,-11,-6;ATAAAG,-58,-53;ATAAAG,-29,-24;ATAAAG,-10,-5;CAATAA,-12,-7;TGTAAA,-75,-70	21	GGCATTGAGGGGGATGGAAATAAAGTATTATATACTCTAC
1001	chr1	122816079	-	-	u	NARS	-	20	TGGGAGACAGGTTCGCGT
1002	chr1	123449005	protein_coding	Dpp10	i	NARS	-	23	AGAGTAGAACGGAAGGAAGAAGAAGAAGAAGAAGAAGAAGAAGAAGAAGAAGAAGAAGAAGAAGAAGAAGAAGAAGAAC
1003	chr1	124147813	protein_coding	Dpp10	i	NARS	AAAAAG,-26,-21;AAAAAG,-17,-12;AAAATA,-72,-67;AAAATA,-56,-51;AAATAA,-71,-66;AAATAA,-67,-62;AAATAA,-63,-58;AAATAA,-55,-50;AAGAAA,-23,-18;AATAAA,-92,-87;AATAAA,-70,-65;AATAAA,-66,-61;AATAAA,-62,-57;AATAAA,-54,-49;ATAAAA,-91,-86;ATAAAA,-61,-56;ATAAAA,-53,-48;ATAAAT,-69,-64;ATAAAT,-65,-60;TAATAA,-93,-88	135	TCCTCGATGCCTGTACCTTGTCGCGCTCTACTCGTCAGATGGTAGTGCTGTGGCCTTGAGTGCCATCGGTGTCGCATATCGATCATAGTGCTCCGGAGCGGGGACACCAGTTGCCTAGAGGGTGAACCGGCCCAGGTCGGAAACGGAGCAGGTCAAAACTCCCGTGCTGATCAGTAGTGGGATCGCGCCTGTGAATAGCCACTGCACTCCAGCCTGGGACAACAGAGCGACCGTCCCTCTCAATAAAAAATAAAAAAAAAAGAAAAAAAAAACAAAAAAAAAAGAAAAAAAAGAC
1004	chr1	124511608	protein_coding	Dpp10	i	NARS	-	57	GGGGCACCCCACAAGGAAGTGGCGAGAAGGAATAAGGTGCAAGAAGACCCAGACAGGAAGCAACGACCAGTCGACCAGAGAACAAAAATAAATAAATAATATCAAATTCAATGAC
1005	chr1	124789024	protein_coding	Dpp10	i	NARS	AATAAA,-90,-85;ATAAAG,-89,-84;CATGAA,-12,-7	207	GGGGTAATGGGCAGAAGTCACAGGAATCATTCTTCCTTCTTTCCTCCAAC
1006	chr1	125585684	protein_coding	Slc35f5	i	NARS	-	21	CCTGTGTCCCAGTAGGCCTTGGTAACCCTCTTTGAGGCCCTTGTCCTCCCAGTCCTTTTAGCCCGGCTTCTATTTGGGGTCAAGGGCAGGGGTTTTCAAGGGGGGCACGATTTCGGATTTTGGGTCCCTGGGAGTTTTTGACGTAACTTTTTTGGAGAATTTTAGCCTTTTGGGGACATTTTCTTTGGGGGAGCTTTTTCCGTAGGTATTGGGATCCGGTTTCCCATGTTTGTCGTAGCCTACCCTTTTTCCCCATTTCCCACACTAACATGTACTTTGATTAAATTTAGTAATTTAACTTCATTTAATCATGCTAGAACTACGAAGGACGATTGGACTTTGATTTAATTTTTGTGGGCCCATTGCAAAGAGGACACATAGAAAGAAGCTCAAAAGTGT…
1007	chr1	125595691	protein_coding	Slc35f5	o	NARS	AATAAA,-49,-44;ATAAAA,-48,-43;ATAAAG,-66,-61;ATTAAA,-21,-16;GATAAA,-67,-62;TTTAAA,-80,-75	120	GGGCTGGTGTCTGGTGCCTTCTATCTTAAAAACATGACAAGTCATAACATTTTTAAAGGGGAAGACTTGTAAACTGGAAAATCATGTATTTCTAAAGGCTGTGTACCTATAAATTAGTTGAGAAAGCTCTGTTTCATTTTAGTAGTTTAAAGGAATATTCTCTCTTCAATTAAGGATTTTCATAATGGAATGGTTTAAATTGAAGTGATAAAGAATATTATTAGAATAAAATGTTTGTATATGTATTTGTGT
1008	chr1	125886702	protein_coding	Lypd1	i	NARS	ACTAAA,-87,-82;CATGAA,-58,-53	20	GGGGCATCAAATGAATGATCATTAAGTTTTGCCGTTTACCCAAGCATGAGTGTTTCTTTGAAGTAAGAGAATCTTAAAGACTGAG
1009	chr1	126032056	protein_coding	Nckap5	i	NARS	AAGAAA,-87,-82;AAGAAA,-83,-78;AAGAAA,-79,-74;AAGAAA,-75,-70;AAGAAA,-71,-66;AAGAAA,-67,-62;AAGAAA,-63,-58;AAGAAA,-59,-54;AAGAAA,-55,-50;AAGAAA,-47,-42;AAGAAA,-43,-38	45	GGGCACGGACGAGCTAAGACTAACGACATGACGAAACCTGACTAACCGAAACAATGAAGAAAGAAAGGAAGGAAGAGAAGGAAG
1010	chr1	126491494	protein_coding	Nckap5	i	NARS	GATGAA,-91,-86	406	AGGTGGGGACGGGCGATGGC
1011	chr1	126701632	protein_coding	Nckap5	i	ARS	-	19	GGGGCAGAGGCAGGGGATTCTGAGTTCGAGACCAGCCTGGTCTACAGAGTGAGTTCCAGGGACAGCAGGCTACACAGAGAACCTGTCTTGAAAAAACGAAC
1012	chr1	126880530	lncRNA	LOC102639337	i	NARS	AAAATA,-74,-69;AAGAAA,-80,-75;AATAAT,-89,-84;AATATA,-72,-67	24	GGGACGCTCATCAGACCCAGGAAAGGTGTTGGTTGGATATAGGGAC
1013	chr1	127037532	-	-	u	ARS	AAAAAG,-97,-92;AAAAAG,-91,-86;AAAAAG,-79,-74;AAAAAG,-73,-68;AAAAAG,-67,-62;AAAAAG,-61,-56;AAAAAG,-49,-44;AAAAAG,-43,-38;AAAAAG,-37,-32;AAAAAG,-31,-26;AAAAAG,-13,-8;AAAAAG,-7,-2;AAGAAA,-100,-95;AAGAAA,-94,-89;AAGAAA,-82,-77;AAGAAA,-76,-71;AAGAAA,-70,-65;AAGAAA,-64,-59;AAGAAA,-52,-47;AAGAAA,-46,-41;AAGAAA,-40,-35;AAGAAA,-34,-29;AAGAAA,-16,-11;AAGAAA,-10,-5	123	TTAAGACTAAGGAAAAGACTGAAGAAAAGGCTAAGAAGGAAATGAAGTTGGAAACAGGAGAAAGTGAAACCAACAGCTGCAAAAGCCAAAGAAACTCCGAAAACACCACCAAAGGCCAGAAAGAAGGATGACAAAGAGATGCCAGCTGTGCATGAGCAGAAGATCAGTATGCATTCTGTCGATATATGATTGACATGTTTGTCCATGGGGATTTAAAACCAGGACAAAGCCCAGTTATGCCACCACCATCATTGACACCTTCCAAACCTGCTTTGTCAACAACGGCCCTTGAAGAAAAAGAAAAAGAAAAAGAAAAAGGGAAGAAAAAGAAAGAG
1014	chr1	127350863	protein_coding	Mgat5	i	ARS	TTTAAA,-87,-82	24	GGGGGAATAGATGCTGCTGCATATGGAAGCACCTACCTGTTATGTGAGACCTGGGCAGTATTTTAAATGGATATATTAGTATTTCGCCCCTTTAATTTTTTGGTTTCTTTCCAAAAATGTCTCACCTAAGTTAAGTTATATTTGATAGCTGCCTAC
1015	chr1	127778540	protein_coding	Ccnt2	i	ARS	AAAAAG,-86,-81;AAGAAA,-89,-84;ACTAAA,-93,-88;ATAAAC,-11,-6;TATAAA,-12,-7	34	GGGTCATGCCGTACCAAGGACGAGCTGAGAGTGGGAGACGTGGTCGTCCCGGGGAAGAGCACACCAACTGGTTATCCAATAGCAAGTGGTCAGCCATGAAAACACACACATGCCAGTATCACATGGACTGAGGAGGTTGTACGAGCATTAGGAATATGCACAACACAGGACAAAAACTAAAGAAAAAGAAGCCGATTGGAACTTTTGAGGGGGTGGTGGTGGGTAGGATGGGAAGGTAAGTGGAAGGGGACAAAGGGGAAAAGAAGAATTATAAACTC
1016	chr1	127791450	protein_coding	Ccnt2	i	ARS	TTTAAA,-40,-35	59	CCTATCCCTGTGTGCCTTGGCAGTCTCGCCTCTCTATGCAGTCGGTGAGGGGGTCATGAGACTTTTTTAACATCAGAGTTGCTAAAGTTTGATACACAGTGTGCCCCCACTGCTAAAGTAGCTTGAGGGGAGGGAGAGAATTAATTGATCAACACTGGGGATATACAGTTCCGTGGCAAAGCATGTATTTAAACATGTACAAATCTCTGCTTCCATCCCAGCAC
1017	chr1	127795806	protein_coding	Ccnt2	i	ARS	-	460	CTTCGTCTGACACGTAATTGCTCGCGATAGCTCTTGCGTAGATCATGCTATCTGTAGTCTGATGAGATCATATCTCCTTACCCTCGTTGTGCCTTTGGGTCGACGTTCCTTCAGACCTTCTCCTGTTATGGGCCAAGTTCGGTAGTAGGGGGCTTTCCGATTTTTTGGAACTCAAAAAAATTCAAACTGGGTTTTTGGATCTGTTCTACAGGGTCTTTTGGGATGAAGGAGAGAGAGAGAGATCACATTACTTAGCTATTTATCTTAACAGTCTCAGTCATTCTAAATTGAATTCATTTTACTTCTAGATAGCATTTTATTTTG
1018	chr1	127804719	protein_coding	Ccnt2	c	ARS	AATAAA,-6,-1;AATGAA,-50,-45;ATAAAA,-55,-50;ATTAAA,-44,-39;CAATAA,-7,-2;TATAAA,-56,-51	73	GGGAGTGAACGAGGGTCACTTTTCCGTTTAGCATCTTGCATGTGACACCATAGTCTTGAATATACTCTTCCCATGGAGAGAGAGAGTGAGTGTGTATGTGAGAGAGAGTGTGAGTGTGTGGGTATGGGTGTGAGGGAGAGATACCATATTTCTTTTTCAGGTAAATGCAGTCTTCCTTATAAAAATGAAATTAAACCTATGCTCTCTTGATTCTTTTATATTCTACAT
1019	chr1	127804785	protein_coding	Ccnt2	c	NARS	AAAAAG,-64,-59;AAATAA,-69,-64;AAGAAA,-61,-56;AATAAA,-72,-67;AATAAA,-68,-63;ATAAAA,-67,-62;ATAAAT,-71,-66;CAATAA,-73,-68	20	GGGGAGAGTAGAGTGATATATTGTGAGAGAGGAGTGTGAGTGTGTGGGTTATTGGGATTGTTGGAGGGAGAGATTAGCCATATTTCTTTTTCCAAGGTAAATGCAGTCTTCCTTATTAAAAATTGAAAGTTAAAACCTATGCTCTCTTTGAGTTCTTTTATATTCTAACAATT
1020	chr1	127805764	protein_coding	Ccnt2	p	NARS	AATAAA,-20,-15;ATAAAG,-19,-14	20	GGGCATGAGGTGGTCGTGCTACTGTATCATTGGGAGTGACCCAGGAATTTTAATCAGCCTTTGTAAAGAGTATCCAGAGACGTAGCAAACTTTATTTTCAGTATGCATAGAAAACAATGTGAATATTTAAGGTCTGGGACTGTAGTTTAAACTTCACTAAGGATTTTTCAGAAGTAATGTTGTTTGTTTTTGTTTGTTTGTTTTGTTTTTTAGATATGGGAATAAAGGTATTTTGTTG
1021	chr1	127808062	-	-	u	NARS	AAGAAA,-93,-88;AATAAA,-27,-22;ATAAAG,-26,-21;CATGAA,-74,-69;TAATAA,-28,-23	32	GGGGGTCCCGGGTAGTAAGTAGCTTTCTCCTTTGAATTTATGGGAAAACTGTCCCTGGAGTACCATTCTGTTTATGAACGGTGGAATTTGAACACTCAAAATCCTTGTGGATAATTGATGAATCAAGAAAATGTGTATATTGGCATGAATTAGCCATTGAATTTCAGCTTCTCGTTACATAAGAATATTATAAGTTGTTTATTGACAC
1022	chr1	127860313	-	-	u	ARS	AAAACA,-46,-41;AAATAA,-17,-12;AAATAA,-13,-8;AATAAA,-20,-15;AATAAA,-16,-11;AATAAT,-12,-7;ATAAAT,-19,-14;ATAAAT,-15,-10;TAATAA,-21,-16	43	GGGCAGCTACAGTGTACTTACATATAATAAATAAATAATCTTTAAAAATAAC
1023	chr1	127904217	protein_coding	Rab3gap1	i	ARS	AAAATA,-10,-5;AATATA,-8,-3;ATAAAC,-18,-13;CATAAA,-19,-14;TATAAA,-6,-1	34	TTTCGTATCATCATATGTTATAAATTGATCATTAATTAGATTAAGCAACATGAATAAATTATGTAAGTTAATTTATGATTTATATATTATGTTAAAATTATTGATTGGAGATGATGATCAGCAGATCTTCCTAGAGCTTGGCTTCCATTCCAAGTCACCCACAGGGTGGCTCTCAGTCTTTGTAACCCAGTTCCAGGGACACTCTCCAGATGTCCTCTTCTGACCTCTGAGGGCACCAGACACACATGTGGTGCACAGGTACACATGCAGCAACCCCCCATAAACCTAATAT
1024	chr1	127943514	protein_coding	Rab3gap1	c	NARS	AGTAAA,-28,-23;TGTAAA,-69,-64	78	GGCACATGTTGAACAACACATCCTGGGAACATAGATCACCATGCAGTTAGTGAGCTGTGGTGTGTGTGCCGAGGCTGTGAGTGGGCTGAAGCACCCGGTGCAGGGGTGATGGCTCTGTCCTCTGCAGCTCAGAATGCATCAGTACGCTGCTGCGGGACCTCTCCTTGGTGATTGTAAATTATTTTGGGACCTAAAATTCCCACTTGAATCCAAAGTAAAAAATGGTTATGGTGAAGTGT
1025	chr1	127943576	protein_coding	Rab3gap1	c	ARS	AATAGA,-35,-30;AGTAAA,-90,-85;TGTAAA,-67,-62;TTTAAA,-45,-40	119	CCTATCCTGTGTGCTGCAGTCTCGCTCTTCGTAAGGCTGGCAGGTTGGAGGCATCGAACATCCTGGACATAGATCACCATGAGTTAGTGAGCTGTGGTGTGTGTGCCGAGGCTGTGATGTGGGCTGAAGCACCCGGTGCAGGGGTGACTGGCTCTGTCCTCTGCAGGTCAGAATGCATCAGTACGCTGCTGCGGGACCGTCTCCTTGGTGACTTGTAAATTAGCTTTTGGGACCTAAAATTCCCACTTGAATCCAAAAGTAAAAAAGGTTATGGTGAAGTGT
1026	chr1	127943880	protein_coding	Rab3gap1	o	NARS	AATAAA,-31,-26;ATAAAA,-30,-25;TAATAA,-32,-27	172	TTATATGTATTATTATATTTATCTGTATGGTGTGCACAGACACGTGTCGTTTGGGGCTATATGAGGCCAGGCCCAACCCCCTAGACTTCCCCAGCGAGCACTTCCTTTCCTCTAGAAATGGCTGATCTTTTGACCTTCTTAAGAAACCCATAGGATACGGGCTGGAGCATGAGGGCCAAGAACAAATACAAGACAGGACAGTGTTTGCTTTCCTGGGTATTGATGACAGAACTCTACAGTGTGGGGTTGGTCTAAAATGGCATTGTTTATCTAATAAAACGGACTGCTGTTTATGTGTGAAC
1027	chr1	128038864	pseudogene	Rpl28-ps1	c	NARS	-	96	GGGTCCGGAACTGCTCCAGTTTCTTGATCAAGAGGAATAAGCAGACGTACAGCACGGAGCCAAATAATCTGAAAGCCCGAAACTCCTTCCGCTACAACGGGCTAATTCACCGCAAGACCGTCGGAGTGGAGCCGGCCGCCGATGGCAAAGGGGTCGTGGTAGTTATGAAACGCAGATCCGGTCAGCGAAAACCTGCCACTTCTTATGTGAGGACCACCATCAACAAGAATGCTCGGGCTACCCTCAGCAGCATCAGACACATGATCC
1028	chr1	128039026	pseudogene	Rpl28-ps1	o	ARS	AATAAA,-25,-20;ATAAAG,-24,-19;CAATAA,-26,-21	420	CGTCCTAACTTGGTCCACGGTTCAGGGCTAGGACGTTCGGGGGGTGCCGACTTCGGATTATGTTAAGTTGGAAAGGTCAAGGAACCCCGGGTCCAGAACGAAAAACCCTAGCCCAACCTTTCTTTTAATGGTTCGAGGCCACCATCAACAAGAATGCTCGGGCTACCCTCAGCAGCATCTGACACATGATCCGAAAGAACAAGTACCGCCCTGATCTGCCTATGGCGGCCATCGCAGGGGCCAGGTGCCCATCCCTTCAGTAAGCCGACGAAGCTGGTGGTGGTGGAGAGGGAACGGCACCCGCCCCATCAGAGCTACCCTGAGCCCCCAGCTGCGCCAGAGAGAGCACTGTCTC
1029	chr1	128109933	protein_coding	R3hdm1	i	ARS	AAAAAG,-40,-35;AAGAAA,-44,-39;AAGAAA,-37,-32;TTTAAA,-19,-14	62	TGGATTAATTAATAATAATTATTATTTCCCTTTGAGCATGGGACCTGTCATCATTTTGTACCCATGTTTATTCAGCTATTTAAAAATTATCTACTAGACAGGTGGTGATGGTGTACCCCTTAATCCCAGCACTCGGAAGCACAGGCAGGCAGTATTTCTAAATTTCAAGGCCAAGCCTGGTCTACACATCTGGTTCAAGGACAGCCAGGGATACACACACAAAAAAACCCTGATCTACCAAAGAAAAAGAAAAATGTTTACTTTAAATTTATGTG
1030	chr1	128167989	protein_coding	R3hdm1	o	NARS	AAAAAG,-62,-57;AAAAAG,-23,-18;AAGAAA,-26,-21;ATAAAG,-29,-24;GATAAA,-30,-25;GATGAA,-39,-34	42	GGGGGTCATCACGAGATATCACGAGGAGACCCAGGAGAAAATTCAGAGGTACAGTTAACACAATCATTGAAAAGAGGAAAAGCCTCAAAGATGAACAGATAAAGAAAAGCAGTGATAAGTACCAG
1031	chr1	128173393	protein_coding	R3hdm1	i	ARS	CAATAA,-30,-25;TTTAAA,-15,-10	36	GGGTAGGCCTGATGGTGCAGGTCTGTAATACCAGCTACTTATTGGGGACTGAGACAGAACCTATCACCAATTTCGAAGGACTTTCTGGACTTACAATCTTGAGTTCAAGGGCCAGTCTTGGGACAAGGTGCAATAAGATCTATCCTTAAGAGTAC
1032	chr1	128174764	protein_coding	R3hdm1	i	NARS	AAAAAG,-17,-12;AAAATA,-68,-63;AATACA,-66,-61;ATAAAA,-70,-65;GATAAA,-71,-66;TGTAAA,-20,-15	31	GGGTTCTTTTAGGAACACTGGTTTCTGTGGAGCTCAAGATAAAATACATGGGCCTCTTAGGATGTACACCTGACCCTGGTACCACAACTATACCTGTAAAAGTTACAACTG
1033	chr1	128179209	protein_coding	R3hdm1	e	NARS	AAGAAA,-79,-74	109	GGGGATGATAGCCAGATGAGAATACGTTTGAAGATGACAGAAGAAGCAAATACTATAGAAGAAAGAGAAGAAGAATACCAGAGAGCTAGAGACCGAATATTTTCCCAAGATTCCCTGTGTTCCCAAGAAAACTACATTATTGAC
1034	chr1	128217485	protein_coding	R3hdm1	i	ARS	AAAAAG,-87,-82;ATTAAA,-6,-1;TGTAAA,-16,-11	28	GGGGGGAGGGTATGGGGACTTTTGGGATAGCATTGGAAATGTAAAAATTATTAAAAAAGAAC
1035	chr1	128219796	protein_coding	R3hdm1	i	NARS	-	29	GGCATGATGAGTAGACCATGGGCATATGAACAAGAGCAGGTGATGGCTCTCTCATGTGGGCCAGGAAACCTGGAAAATTCTCCCAGACAGTTGCTTTAAGCTTATATTAATTCTATAGCTCAGACTCATGTAATATGATTCTGAGGGCATAACTAAACAGCAAAGATAAGGGGAGGGAGAGAAGAGTGGAGAGGAGAGAAGAGGAAGGAAC
1036	chr1	128225408	protein_coding	R3hdm1	i	ARS	AAAATA,-15,-10;AAATAA,-14,-9;AATAAA,-13,-8;ACTAAA,-21,-16;ATAAAA,-12,-7	26	GGGCTCTGCTGGCAGAGGCAGGCAGGCAGGCATCTGAATTCAAGGTCAACCCAGTCTACCTAGGGAGTTCCAGGCCAGCTCAGGGGTAGGTATATAATGAGACCTCGTCACT
1037	chr1	128237738	protein_coding	R3hdm1	o	NARS	AATAAA,-21,-16;ATAAAT,-20,-15	525	CCGGTTTAACCGGTTAAAGGCTTGGTTAACATTCCGGGAATTCGGATGCTCAAGGACGTACGTTAGTGTGGTGAGTGTCAGTACTCAATGCAATATCACTCATCAGTCATTCTCTGTATTTGGAAATTTTGTCCTCCTGAGGAAATGCACTTGACGAGTGACTGAAATCTTCTTAAGTGGTTTAAATTTTGTTTTCATTGTTTGCAGCGGATTACTGGACATCAAAGATTCATTGCACTTATGAACAAGGAACCTTATTTTCAATTTTCTGTGTAATTTTGCAAAGGCTGTACAATGTGCTGATGCAAGCCTTTTTCAGTTCAAGAGAATAAATGTTTACAAATGTAAC
1038	chr1	128248351	lncRNA	Gm41949	c	ARS	-	22	GGGCAGGTGGTGGTGGTGCACGCCTTTAATCCCAGCACTCAGGAGGCAGAGGCAGGCGGATTTCTGAGTTCGAGGCCAGCCTGGTCTACAAAGTGAGTTCCAGGACAGCCAGGACTACACAGAGAAACCCTGTCTACG
1039	chr1	128249643	lncRNA	Gm41949	c	NARS	AAAATA,-27,-22;AAATAA,-26,-21;AATAAA,-25,-20;ACTAAA,-16,-11;ATAAAG,-24,-19;ATTAAA,-31,-26	42	GGGGGACTGCTCTCTTTGTTTAACATAGACCACAAAGTTTTAAGGTTTAAGCAATTGAGATTTCTTTAGGTGGTTGATATTTTGATTAAAAATAAAGACACTAAAGTTACTGAAC
1040	chr1	128250230	lncRNA	Gm41949	c	ARS	-	161	GGTGTGGGTGGCCCTTCCCTTAGCTTTTCAGTTTTTATTTGTCTCGTGTTCTTCCATTGTTTATTATTTTCCTTGACCACACAGACCTTTCCCTGCACGTGTATCTTCTTCGTGGTGAGCTTTTCTGTATTTAGTGTGGCTCATGTTCTCTTTGTTTTCTACCTTAAATGTCACCTCAGAAACCAATGTCATGGTACATGTCTTTAATCCCTGCACTTGGGAGATCAAGACCAGCCACGTCTACATAGTAAGTTGGGACATCCAATGCTACAGAGAGAGACCCTGTCTCAG
1041	chr1	128255698	protein_coding	Ubxn4	i	ARS	AAAACA,-8,-3	16	GGGGAATTAAACTGGGTATTAATTGTGCACACCTTTGACTACTAACAGCTGGAGGCAGAAGCAGAGGGATCTCTGAGGTCACCTGGTCTATAGCACAAGTTCCAGGACAGCCAGGGCTACACAGAGAAACCCTGTCCAAAACAAAAAAAAACAGG
1042	chr1	128256457	protein_coding	Ubxn4	i	ARS	AAATAA,-14,-9;AATAAA,-13,-8;ATAAAT,-12,-7	24	GGGGATGGCTCAGCAGTTAAGAGCACTGACTGCTCTTCCCAAGGTACTGAGTTCAAATCCTTTGCAACCACATAGTGGCTTACAACCCATTTGTAATGAGATCTGACGTCCCTCTTCTGGAGTGTCAGAAGGACAACTACAGTGTTCTTACAATATAACAAATAAATACTTAC
1043	chr1	128259547	protein_coding	Ubxn4	e	NARS	-	351	GGTCTCGTCAAAGGTGAAGCATCAGTGACAAATGACAACCAGTCAGAAAGTTCAGTATCTACCCCATCTGCCTCATTTGAACCTGATGTATGTGAAATCCCGAGTCCAAAATACAGAGCTTTGTGAGACACCAGCTACCTCTGACACAAAGTCAGATACTGCAACAGGAGGAGAATGCACAGGTCATGACAGCCACTCTCAGGAGCCTCATGGATGTTCAAACCAGAGACCAGCCGAGGACCTCACCGTCAGAGTAGAAAGACTAACAAAAAACTTGAAGAAGGAGAC
1044	chr1	128260926	protein_coding	Ubxn4	e	NARS	AAGAAA,-75,-70	240	GAGATACTGACTCACCTCTGTGCTGACGTGCACTCACTATGTCAGGCATGCGTTCGATGGACCTATTGAACTGATGTGTGTAGAATCCCGAGCCAAAATCAACAGAGCTTGCTGTAGACACCAAGCTACCTGTGACACAAAGTCACGATACTGCAACAGGAGGAGAATGCACAGGTCATGACAGCCACTCTCAGGAGCCTCATGGATGTCAAACAGAGACCAGCCGAGGACCTCACCGTCAGAGTAGAAAGACTAACAAAAAAACTTGAAGAAAGGAGAGAAGAGAAGCG
1045	chr1	128262893	protein_coding	Ubxn4	e	NARS	AAAAAG,-17,-12;AAAACA,-38,-33;AAGAAA,-41,-36;ATAAAA,-45,-40;TATAAA,-46,-41	964	TGGGAACCTGATGTATGTGAAAATCCCGAGTCCAAAAATACAGAGCTTTGTGAGACAACCAGCTACCTCTGACACAAAAGTCAGAATAACTGCAACAAGGCAGGAGGAATGCACAGGTCAATGGACAGCCACTCTCCAGGAGCCTCATGGATGTTCAAACAGAGACCAGCCGAGGACCTCACCGTCAGAGTAGAAAGACTAACAAAAAAACTTGAAGAAAGGAGAGAAGAGAAGCGGAAGGAAGAAGCACAGAGAGAGATTAAGAAGGAAATTGAAAGGAGAAAAACTGGAAAGGAAATGTTGGATTAT
1046	chr1	128277017	protein_coding	Ubxn4	c	NARS	AAAAAG,-48,-43;AAAAAG,-13,-8;TTTAAA,-17,-12	129	GGGATGGAGATTAATTAGCAATTTTTTATTTAGCAATCCTCCTCCTGCACAGACTTCAGCAAGAGCCACATCCACAGAGCCTTCAAACTCTGCATCATCCAGCAAATCAGAGAAAAGGGAACCAGTCCGAAAAAGAATGCTGGAAAAACGAGGGGAAGACTTTAAAAAAGAAGGG
1047	chr1	128277520	protein_coding	Ubxn4	c	ARS	-	43	GGGAGCCTAGAAGAATCCCAAGGCACCCTGCCACCACCGCTCCTACTCCAGACTCCACTCAGCCCCTAGCCCAGTGTTTCATTTAGGATACTTTTTGCTGCAAGATTCTCAAGCCACACACAGTAACTGGTATGTCACTGAGTAGTCTGAGCCCCGAGCACCTCAGCGAGCTAATCAGGTGATAACTGATGTTTAGCGTTTCTCTTTGCACTCATCAGCCTC
1048	chr1	128277586	protein_coding	Ubxn4	c	NARS	AAAAAG,-10,-5;AAAACA,-68,-63;AAAACA,-63,-58;AAATAA,-16,-11;AATAAA,-15,-10;ATAAAA,-14,-9	318	CGCTAACGGTGTTCAGGTGTCTGGTGGACCAACCGTCCTGCCTTCTATAGGCGACAACCCGTCCATCCCTATCCCCCAGCCCCAGACTTTAGTACCCGAGACTTTTCGACTGTTCAAGTTAGTTTCTCAATGCCACAACACTAGTACATGGTCAACATCCAACTGGCATGGTTAGTTCTGAGCCCCGAGCACCTCAGGCCCGAAGACCTAATCAGGCGAATAAACTGAATTTAAGTCGTTCTGTTCTTTGCAGCTTCATCTAGCTCCATCAAAACTCAAAAACAAAAACAAAAAAAATCTTGTAGTTTTTGATCTTACTTAAATATCAAATAAAAAGTTAACAAC
1049	chr1	128279184	protein_coding	Ubxn4	c	ARS	AAAAAG,-18,-13;AAGAAA,-8,-3	239	GGGGTCCATAGTTCATGTGTGAGTAACAGGATCACTCTTCAACGTTATCTCTTTTAAAGTACACATGGAGCTGGGCGTGGTGGCGCATGCCTTTAATCCCAGCACTAGGGAAGCAGAGGCCAGGTGGATTCTGGAGTTCGAGGCCAGCCTGGTCTACAAGTGAGTTCCAGGACAGCCAGGGCTATTCAGAGAAACCCTGTTCTCCAAAAAGCCCAAAAAGAC
1050	chr1	128279378	protein_coding	Ubxn4	o	NARS	AAATAA,-28,-23;AATAAA,-27,-22;ATAAAT,-26,-21;TTTAAA,-31,-26	139	TCCCAGCGCTAGGGAAGCAGAGGCAGGTGGATTTCTGAGTTCGAGGCCAGCCTGGTCTACAAAGTGAGTTCCAGGATCAGCCAGGGCTATTCCAGAGAAACCCTGTCTCCAAAAAGCCAAAGAAAGAAAAAAGTAACACATGGTTGAAAAAACCCCCAGAATGTAAGAAAAGGGTGTCTCTGTCCCGCGTCCTACCCCACTGCCACTACCCAGAGGGTAACCTCTAGTCATAATTTCTAATGTCATTTTAGAAAAATTTTATGCATATAATCAAATATGTAATCTTTATTTTTAAATAAATGGGATCATATTGTATGT
1051	chr1	130722057	protein_coding	Yod1	o	ARS	-	21	GGGGAACGTGGTTTAGAGAGTGTTTTTTGTTGTGAAAACATTCCAGGTGAAGCATTTATTATGGACAAATTTATTTAATTAATTTAATTTCTATTCATTCCAAATACAAGCTGTTAAGCCTCATAGAATTTAAATATTTGTTTCATTATTTTTTCCTGTATTTTATTTAAAGCTCTTTGAAATTGTGAGGAAAACTTCATTTTTAGAATTTTGAAAAAAAAATCTGTGAATTTATGCTGCACACTAAACAAAAAAAAACAC
1052	chr1	130724353	protein_coding	Pfkfb2	i	NARS	AATAAA,-15,-10;AATGAA,-11,-6;ATAAAT,-14,-9;TATGAA,-38,-33;TTTAAA,-23,-18	49	GGGCAAGTTCCAAGGTCAATGCACTGCTGCTCTCTGGGAGATGTCTGACTTCATTTTATACCAACTCATGATTTTGCCTTTGTTATTAAGATGCATTCATTTTATTTATGACATGTGACTTTTCAATATCTGAATGTATGAAGTGACTTGTATTGAAGAATAATGAAAGTG
1053	chr1	130880793	protein_coding	Fcmr	o	NARS	-	25	GGGGCTACCAGCCTGCTGTCAACCTGGAAGACCCTGATTCAGATGATTACATCAATATTCCTGACCCATCTCATCTCCCTAGCTATGCCCCAGGGCCCAGATCTTCATGCCAATGAGTTCTGCCTGTTGCTGATGTCTAGCACGTTTCCTTATAGGATCCCTGTCATGGCGTATGTCCTATACCCTAAGTCGACTCTCACCTGACTATCTGAATGCCTTGAGAATGATCAATTACAGGCTAATTTTCACCCC
1054	chr1	130927083	-	-	u	NARS	GATGAA,-94,-89	55	GTAGGAGGAAGAAGAAGAAGAAGAAGAAGAAGAAGAAGAAGAAGAAGAAGAAGAAG
1055	chr1	130978750	-	-	u	NARS	TTTAAA,-67,-62	92	GGGCGGAACCAAGATGGCTTTGAG
1056	chr1	131147174	-	-	u	NARS	-	23	GGTTGGGGCCGTAGGCTGGGGTCGGCAGCACGCCCGGTAGGATTTGCTGAGGAGGCAGAGGCAGGAGGATCACCGGAGTTCGAGGCCACGCCTGGCGACACAATTT
1057	chr1	131173475	protein_coding	Eif2d	o	NARS	AAATAA,-24,-19;AATAAA,-23,-18;ATAAAA,-22,-17	153	GGGGGGCCAAGGACAGTCTGCAGGTGCAGGTCCAGGGAACCAGATCCACCACCTTGGCCAGCTACTGCTTGAAGAGTATCGGCTTCCCGTGGAAAATACATCCAAGGCCTAGAAAAGGCCCCCAAACCTGGCAAGAAGTGACAGACTCATTTTATGCAGTGGACCCCATGGGAACCCAGGTTCTGAGCTGGTAACTGATACGAGCAGTTTTGGCTTTTGCAAATAAAAACTGTAATTCTTTACTGAAAGCTTTTATTTCTAATCT
1058	chr1	131573827	-	-	u	NARS	AATAGA,-68,-63	3091	GTACGTAGGCGGACGGTCAGCTACACGTGACACAGATCTGCAGAGCGTCGAGTGCAGAGACGACACATAGACGCGCAGTACCGTATGGCCCCCTTCGTTGTGCCTTGGCAGTCCACCGAGCCTGTACTTCCTAAGTCACGGCGACGGTGGTTCGTGGTCCGGCGCGCGCTCGGGTCTTCCGGAGTCGGGTGCTTGGGAATGCAGCCCAAAGCGGGATGGGCAATCCATCTAACGGCTAATACGCGACAGCCGGATAAGTAACGATACCGTAGGACTTGGAAGAACTTATAAGCGAGACAGTCATAAG
1059	chr1	131712755	protein_coding	Rab7b	c	ARS	AAGAAA,-63,-58	195	GGACAGACGAGACAGAGAGAAGACGCGAGGAGGGAGCAGCTAGGCCAAGGCTCTGAGGCAATGGGCAGAGTGCTGCATTCCATTCCCTGAGGACTCAAAGCTGCTATCTCAGAGAAAAAAAGGCCAGGGATATCCTGTCCCCAGAAGGTACTTTGATCATTTGATGAACTGGCCACTAGGGGGCAGAAGTGTCCTCTGCTTTTAGGCTGAGGAGTTCTGGGAACAACTTGAAAAGCTGGTGTTTGTGTCAAGAAAATGGCTGAAGCTTGTTTCCAGGCTGTAGGAATGTTGAACCTGGGCTAGTTGGGT
1060	chr1	131713458	protein_coding	Rab7b	c	NARS	AAAATA,-41,-36;AAATAA,-17,-12;AAATAA,-13,-8;AATAAA,-16,-11;ATAAAT,-15,-10;ATTAAA,-36,-31	24	CCGTACATGAACGATGACACTCGTCGTCACACATTAGGTGTGGCTCTCCTGAAGTCAGACTGTGGAGGGATGTGTGTGGGGAGGTGTGCATTCGGCAGCACGATGAACATAAGGACCATATCTAAGGGTACGCAGCAAATAGTATGTGTTTCATGTTTATATCCTTATGGACATACTCCTCTTCGTGAGTGCATGACCAGTCTCAGTTACCCAGGTCAACTGTGGACCAAAATATTAATAGCAATCCAGAAATAATAACTTACTACTTC
1061	chr1	131838407	protein_coding	Slc41a1	i	ARS	-	52	GGCACCAAAGAACCTGTATACTCCACCTGCTGCTGCCCCTCCTCCCCTCACAACGTGCAGGCTTTCCATTCTTAGAACTCCATGCCCTTTAGGGCGGGAGGTAGGTGGGGATATCCCAGCTTTCTTTAGGGAAAGTCCCTCAGTTTTGTTACAACTAAGGGGGTCTTTTGAGTACGGCCAACCTAGGGTTCCAATAGGTAACTAAGGCAGTACTTCCTGAGCCCTCAGTTTTCTCATCGCAAAGGGACAAAAAAAAAAACTCTATGTGTTAGTGACAATG
1062	chr1	131848868	protein_coding	Slc41a1	o	NARS	AAAATA,-29,-24;AAATAA,-28,-23;AATAAA,-27,-22;ATAAAA,-26,-21;ATAAAT,-45,-40;GATAAA,-46,-41	250	CTGGTGTTGCTGCGATCTCACCTTACTCACGTCTATAGCGTGTGAACTGAGACAGACTATCCCTGTCTCCCTTGGCGTTGCCCTTCAGGCAATATCTTCACTCGTCTACTGGCTCGTTCGGGTTGGACTAGGGGCTGCCAATCGCATTGCTCAGTCGTACTTTTTGGCCATTCGAGCTGGAAGAAACAAAAGCTTGGTTTAACCTTTCAATATCCTTCAAAAGTTTACAACGAACTGATGATCTTAAGAAGAATTCATTATAGTTACTATAACTGAATTGACAAATGTCGACTTAACTGAATAATTATATTTGGTATAAATAAATGAAGTTATTTCTAAC
1063	chr1	131872889	protein_coding	Rab29	o	NARS	ATTAAA,-23,-18;TATGAA,-33,-28	31	GGCTGGAAAGGAGCCCCCCTGTGACTTGGGAATGGCTGCCTGGGACCCATGTGCATCTGCGTTGTTCTTGGGTGTCGTCTGTGACTTACTGATGTCCCGTGTACTATAGCTAGTATTTTCTGTGTGACAGTGATCACCTCATTCCTCGACTGTGAGATGAGTTTATGAAAAGAATTAAAAGTGAGCACTTGTG
1064	chr1	131922082	protein_coding	Nucks1	e	NARS	AAAATA,-73,-68;AAATAA,-72,-67	56	GGGCGGGGAGGGGGGGTCCTGGTCCTCGGCTCCTTCGACTTGGTCGCGCCTCGACAGCCGAACATGTCTCGTCGGCCTGTCAGAATAGGAAGGTTTGTGGAGTTACTCTCAGTTTCAGGGAATCAGATGATGGCAGATGAAGTTAATGGAAGAGATTCAGGCCCCTCCTGGCTAAGAAGATTCGGTCTCTCCCCGAGAGCT
1065	chr1	131928286	protein_coding	Nucks1	i	NARS	-	62	CAAGTAAGACAGTGAAGACTCAGAAGAAAAGATGTGAAGACCAAGAAGGATGATTCTCACTCGGCAGAAGACAGCGAGATGAAAAAGATGATCATAAAAATGTACGCCAGCAACGACAGGCAGCATCTAAGCAGCTTCTAAGCAGAGAGAGATGCTCTTGGAAGATGTTGGCAGCGAGGAAGAGCCGGAAGAAGATGATGAGGCGCCATTCCAGGAGAATTCTGGCAGCGATGAAGATTTCCTAATGGAAGACGACGATGATAGTGATTATGCGATATAC
1066	chr1	131929725	protein_coding	Nucks1	e	ARS	AAAAAG,-47,-42;AAAAAG,-35,-30;AAAACA,-40,-35;AAGAAA,-44,-39;GATGAA,-98,-93	3301	CCTTCCAAGAAAGAAAAAAAAGATTGGTAGGAAACGACCCGAAAAGGAAAAGGGGGAAATTGGAAATTTCCTTCCACCTTCGGGTCCAGAAAGACCAGCCGGGAAAAGGAATTGGAAAAAGAAGGATCCAAATAAAAAAAATTGGTATGCCAAGCCAACGGCAACGACAAGGCAGCATCTAAAGCAGCTTCTAAGCAGAGAGAGATGCTCTTGGAAGATGTTGGCAGCGAGGAAGAGCCGGAAGAAGATGATGAGGCGCCATTCCAGGAGAAAGATTCTGGCAGCGATGAAGATTTCCTAATGGAAGACGACGATGATAGTGATTATGGCAGTTC
1067	chr1	131931261	protein_coding	Nucks1	c	NARS	AAAACA,-26,-21;ATTAAA,-59,-54;ATTAAA,-30,-25;GATGAA,-81,-76	125	GAGAAGTGAATATAGGCAGATTGAAAAAGAAAAGCAAAAGATGGTTAAAGAAAGACAACCTGGAGAGCAAAAGAAAAGAAAATGCCCAAACCCAAGAACGTAAACGGACAACTCAGAGTAGACGCCAAGTCCAGTGAAAGGCAAAGACGAAGATGGGCGCCCCACGAGCTTCGAAGAATCAAAGGAAAAAACTCCTTCTCCCCAAGAAGAGGATGAGGAAGCAGAAAGCCCTCCAGAAAAGAAGTCCGGAGACGAAGGGTCCGAGGATGAAGCCTCATCTGGGGAAGATTAAAAGTGATGTTTAGGGAGAGGTTTTATTAAAAACAAAGGAAACCTCTGTAGG
1068	chr1	131932967	protein_coding	Nucks1	c	NARS	AAAATA,-20,-15;AAATAA,-19,-14;AAATAA,-15,-10;AAGAAA,-79,-74;AATAAA,-18,-13;AATAAA,-14,-9;AATAAA,-6,-1;AATGAA,-10,-5;ATAAAT,-17,-12;ATAAAT,-13,-8;TTTAAA,-47,-42;TTTAAA,-23,-18	328	GGGCCACTCGCCAATAGAAGAAAAGATTAGGGGTCCTATTATGCTATTAAAAATTTAGTGGAGTAATTTCTGTATATTTTTCTGCACTTAAGCTAAATTTGCTTCCTCAGTATTCTGCCTTTGTGTTTTTTAAGTGACATGTTTGTCTCAGACAGTGTCATTTTCTTATAGGTGTTCATAGGACAAAGGGTTATTTAAGAAATATTTTTACTCTGGTTTTTAAGACACTTTAAAGAACATTCTTAGATCTGCTTTAAAATAAATAAATGAAT
1069	chr1	131936319	protein_coding	Nucks1	o	NARS	ATAAAA,-19,-14;TATAAA,-20,-15;TATGAA,-100,-95;TGTAAA,-57,-52;TTTAAA,-34,-29	30	GGGGTATTAAGAAATAAGGAAAAGAACCCCTTATTGTTGTAGCATGTTTGGTATTGTCCCCTTTATTTTTTTTTCTCTTGGGGGACATTTATGAAGCAAAGTTTATTCTTTTTTCTGTATCTTTTTCCTTTTTCTTTTGATAAACCTTTTGGTTTGTTTTGTTTAAAAATGGCTTTATAAAAGGGCTTTTGTAACCCAG
1070	chr1	131961775	-	-	u	ARS	-	17	GGGGGGAGGGCAGAGGCAGGCGGATTTCTGAGTTCGAGGCCAGCCTGGTCTACGAGTGAGTTCCAGGACTCAGCCAGGGCTATACAGAGGAAACCCGTGTCTGCGAAACCAAAAAAAAAGG
1071	chr1	131962263	-	-	u	NARS	AAAATA,-49,-44	342	CCACCCATGGCCCCCAGGGTTCCCTGAGGGGGAAAAGGTTCCCCGATCCACGATCCCCGAATTTCTTCGCCAATCCGTTCCAAACTCACTTTGGATCTTCCCGCTTTTCCCTAAATAGGTCCCCAAGAACAGTTTGGGAACTTGCCCGTGGAAGGGGAACAGGCCTCTCGGCCCTTTCCCAAATCCAACCCCCGTGGAAAACAAAAGTCCCCTGCTGGCCCGGCAGAAGGACCCCCTAACGAACTGGTCATTCGGAACCCCGTTGGCCCTTCACCCCTAGGAAACTGGAAGTTTTTTTTCCCCAAAAATTCTCCAAGGAAGTTTTCCCCGAAGTTTCAAACGTGGGAATTTTCCGAAAAATTCCTGGTGAATCAAATCATGGTTGCGTCGAAATGCTTA…
1072	chr1	131972409	protein_coding	Slc45a3	i	NARS	-	168	GGGGACTCTGGCATGCTAAC
1073	chr1	132031510	protein_coding	Mfsd4a	i	NARS	AATGAA,-6,-1	68	GGGGATCTTTTCTTTAGGTTGGTGGTAGAGTGCCTGCCTAGCATACTAGCCCGAGGTTTGAGTCCCATTACTACATAAACCAGGAGTACGGCTCAAACCTGGTATCCTCCAGCTAGGTGTGTAGAAGCAGGATGAGCAAGAAGTTCAAGGTGTCATCCTTGGCAAGTTCAGGGCCAGCCTGAGGTAAAAGACCCAGTCTTGGGG
1074	chr1	132032610	protein_coding	Mfsd4a	i	NARS	AAAATA,-19,-14;AAATAA,-18,-13;AATAAA,-17,-12;ATAAAT,-16,-11;TTTAAA,-22,-17	273	GACTTGTGGCAAGGGACTGCCCCCGAGTAGCCCAACTGGGGACCTTACCTTCTGTTTGCTTCTAAGTCTTTTATGTAAAAGTGTTGTAACTTCTTATTAAAGATTCATTGTGTTAGTTTTAAAGAAAATGATGTCTAGTTTTTAAAACTTCTATGTAAGAACTGACAGAGGATTTGCCTGTAATGTGGGAGGCTGCTCTGAGAACGCACTCTGGCGGGTTTACTCATCAGAGCTGTTCGAGATCTGTCGTTAGAGACGTAGCACTAGATATGACACATGTATTTTAAATAATATTTAAC
1075	chr1	132116752	protein_coding	Cdk18	x	NARS	-	22	CCCTATCCCCCCTGGTTGTGGCCCTTTGGGGCCAGGTTCCTTCAGGCCCCTTCCTTCTTAATGTCAGGGTCCAGTGGTTCGGGGGTGAGTGAGGGTCAGCGGGAGTCCAGGGCTCGAACGTCCGAACGCGGCCGGCGACTGAAGTGAAGGGCCGAGGCCGAAC
1076	chr1	132142975	-	-	u	NARS	AATAAA,-22,-17;AATAAT,-25,-20;ATAAAA,-21,-16;ATAAAA,-11,-6;CAATAA,-26,-21;GATAAA,-12,-7;TAATAA,-23,-18	26	GGGGGGCTCATGGCTGTGATTCCAGCTCCTTGGGAGGCAGAGGCAAAACTGTGGAAAGCTCAAGACATATCTGGTCTAGGGATTGAGTCCAAGCTGGATATCTAAAGGATAAAGAGCCTAGAGCTGTAATGTAGTTAGAGAGCTTACCCAGCAGTCACAAAGCCCATAGGTTCAAATCCCAGTACCAATAATAAAAAATGATAAAAATGT
1077	chr1	132305573	protein_coding	Klhdc8a	c	NARS	TAATAA,-27,-22	59	GTCTAGGGCAGTTGTGTAGGAAGGAAGCTGGGGGCTCCATCCACACCAGGCCAACAGCTTTGGCAGAAGAGACTTCTTCCTCTCAGGTCCAGTTGGCATGTGATGATGGAGTGTCAATATCCTTTCTGTTATTCTGCCTTTCTGCCACCTTCCTCCTACCTGAGGCCTGGCCACTCTGTGTCCCTAACAGCTCTCCAGAGTGTTTCTGCGTGAAACTGTCTCATTTACATACACTGTGGCTTCCAAATCCACAAAGGGTGGATTAATTGCACTCCGGTTAATACAGCGCACACATGC
1078	chr1	132333291	protein_coding	Nuak2	c	NARS	AAAACA,-38,-33;ATTAAA,-26,-21	22	GGGGAGAAGTATTTGGCAATGATGTCCCTCTATTCAAGGGGGTGGGGGCGTTTTTCAATGTATGTCTTGAGCACTGTCTGGATTGAGTCTCCAGTCCCCTTCACACCCAAGGCTGGGCCACCCTCCCCTCATCTTCATCTGTGGCCAAAAACAAAAAAAAAAAAAAACAACCCTCATTAAAACCAGCAGTGGTAACTGG
1079	chr1	132440051	protein_coding	Dstyk	i	NARS	AAAAAG,-24,-19;AAGAAA,-7,-2;ATTAAA,-30,-25	23	GGGGGCCACCTGGGATATATGAAATCCTGCCTCAAGAAAATAATCCTGGGCCAGGTGTGGTGGCATACTCACTAATCCCCAGCATTTGGGAGGCAGAGGCAGGTGGGTCTTTGTGAGCTTGAAGCCAGCCTAGTCTACATATGAGTTTCAGGATATCTGTAGCAATGTAGAGAGACTCTATTAAAAAAAGAGAGAGAGAG
1080	chr1	132444371	protein_coding	Dstyk	i	ARS	AAAAAG,-64,-59;AAAAAG,-56,-51;AAAAAG,-48,-43;AAGAAA,-61,-56;AAGAAA,-53,-48;AAGAAA,-45,-40;AAGAAA,-25,-20	26	GGGTCAGGGAATGTATTGTGCACTACCTAGAAGTGCTTCCCAAATTGCTCACTCTCAGTACACACAAGTCAGGGTAGCAAAGGTGACTTGTGCAGAGAAAGTGGGTGTCAGACTAGTTTTCCAACCAGCCAACGTATCCCCTTGGCCATTGAGACACTAGGCAACCAGGACGTAGGTTTCCACGAGAACGACCGATTGAGAACAGAGGCGATAGTAGCCCTAAAAAAGAAAAAGAAAAAGAAGAGGGAGAGAGAAG
1081	chr1	132465917	protein_coding	Dstyk	c	ARS	-	60	GGCAAGTTTAAGGGACAGGGCTAGGCAGCCATGTTAACACTAATGCTCAAGAAACCAAGGAAAGGCTGCAATGCTGTTACAGCCAGAGCAGGAGAATGGGAAACTGAACACCTGGCAGCTCCCAGGATGCTTTTCTGTATTTTTGCTTGAGCTGTCAAACAGGTTGGAGCACTCAGGGTAGAATGTGCTTAGCCTGCACATGGCCTTGGGTTCAGTGTCTGACC
1082	chr1	132466726	protein_coding	Dstyk	c	NARS	AATAAA,-32,-27;ATAAAA,-60,-55;ATAAAG,-31,-26;CAATAA,-23,-18;TATAAA,-61,-56;TTTAAA,-91,-86	75	GGGCAGTGCCTGGATGGCAGGTTGAGTGAGAGTTGACATGGATGGCTTGGTGTGGTTGGTGTGTTGGGTTGTGGTGGTGGTGGGAGGAGTTGGCTTTGTTTTTTGTCTTTATGTAATGTTTTTGTTTTAAAGGACTAATGTTTATTACAGTGTTATATAAAAGTGTAACATATTAAGTGTATAGAAGTAAAGGCAAATTAACAAAATTACTCGACAC
1083	chr1	132466963	protein_coding	Dstyk	c	NARS	AATAAA,-26,-21;ATAAAA,-25,-20;TAATAA,-27,-22	32	CCGTACTAAGCCTGCCTCGGTAAGGTGGGTCTAAGGATTCGGGTGGAATTGGGTACTATTAGTGGGTGGATGGAAATGTCAATAGTGGATGAATGAAAGTTCTATTCTGGCAGATCGAATCCAGGTAAGGCAGGTGAAGCTGGAAGAGTTTGGATGATGGATGGCTTCGGCGTAGGTTTGGGCTCGTGGTGGGTTTCGAGGTGGTGGTGGGTGGGAAGGAGTTGAGGCTTTGTTTTTTTGTCTTTATGTAATTGTTTTGTTTTAAAGGACTAATGTTTATTACAGTGTTATATAAAAGTGTAACATATTAAGTGTATAGAATAAAGGGCAATAACAAAAATTACTCGAAC
1084	chr1	132491189	protein_coding	Rbbp5	i	ARS	AAAAAG,-90,-85;AAGAAA,-87,-82;AAGAAA,-83,-78;TGTAAA,-58,-53	41	GAGGGAGAGGAGAGGAGGAGGAAAAAAAAGAAAGAAAGGCTGGGCGATAGCTTAGTTGTAAAGTGCTTGTTATGTACACATGAGTCTGTGAGTTTAATTCCCAGCACCAGAC
1085	chr1	132505668	protein_coding	Rbbp5	c	NARS	AAATAA,-32,-27;AATAAA,-31,-26;ATAAAA,-30,-25;ATTAAA,-14,-9;TGTAAA,-35,-30	45	GGGGCTCCTAATAATTATTTATGCTTTGGGAATCTTTTTGTCGGCTTCTAGAACCTTTCCGTCCACTCTCAGCTTAGGTTTTTGATTTGTGTAATATATGTATATTCTTTTTCCTTGCTGTCGTCCTCCCTGCCTCTCCGTTTTGTTTCTTAAAATGTTCCTGTAGTTTTGTACAAGATTGAGACTTAGCCTTGGGTACTTCTTGCTAAAGCTTTAATGCTTTGTAAATAAATTGGATGTTTATTAACCAC
1086	chr1	132859813	-	-	u	NARS	-	22	CTGTCTGAGCGTCGCCGT
1087	chr1	133026262	pseudogene	Gm29257	c	ARS	AAGAAA,-23,-18;AAGAAA,-11,-6;TTTAAA,-42,-37	22	TTCGAGGTACGGCAATAAGAAGTACCCGTGCCCTGGAGATTTAGGATGTGGGGAACTTTTCCTGGGGCGCGTGAGTGTTGTACTCGCCAAACAAGGATCTTGATGTGTCCTACAATGCATCCAACGAACGAGCTTGTCCGGCACCAAGCCCTAGTGAAAGAACTGCATCGTGCTTATTTGAACAGCACGCTGTACCGACAGTGGTACGAGTCCCACTAGTGCATGCCCCTGGGCCGCAAGAAGGGGGCCAAGCTGACTCCCTGGAGGAGGGAAGAGATTTTAAACGAAAAAACGATCAAAGAAAATTCAAAAGAAATATGAGG
1088	chr1	133050823	lncRNA	Gm28609	x	ARS	-	19	GGGGGCCTTGATCTACCTTCCTCTGCCTCCAGAGTGCTGGGATTCAAGGCCTGTGCCACCACACCTGCTCCAGGATTCTTAGCAGCTGTACTTTGAACCCAGAAGAAGG
1089	chr1	133075989	protein_coding	Pik3c2b	i	ARS	-	148	CTCTTTCACATCAGGGTCTGACTCCTACCAACGAGAGTGGAAGGGAGAGCATGAGTCTCCCACGGCAGTGAATCTTTTGTGATCTCTCTTGTGATTTTTCTCACCCCATATCCCCAGGCAGGCCTTGAGTCTTCTGTTTGACACTTACCACAATGAGGTGGACGCCTTCCTGCTGGCTGATGTGAGTATCCACCCTGGGACTGATCAGAGAGGAACTATTGGAAGTTCCTTCCTTGCCTGCAAATGGCAGGCTGTCAGTGACACCTCTTTTCACTCCTGGCTCCGGGCAAGAC
1090	chr1	133098492	protein_coding	Pik3c2b	i	ARS	-	33	GGGCTATGTACATAAGTGTGTGCTTTGGCCAAGCAGTGGTGGGCGCACACCTTTAATCACAGCACTTGGGAGGCAGAGGCAGGCGGGTTTCTGAGTTCGAGGTCAGCCTGGTCTACAGAGTGAGTTCCAGGACAGCCAGGGCTACACAGAGAAACCCTGTCTCAACCCCACCCCTGCCCCCCTG
1091	chr1	133108687	protein_coding	Pik3c2b	o	NARS	AATAAA,-19,-14;ATAAAC,-18,-13;TAATAA,-20,-15	277	CGTATGTGGTCAGATCAGCAGATGCACACAACAGTCACACACATACACACAGATAACATAATTTTAAAATACCAGATAAAGCAGCCTGATGAAGGCAGGAGAGTAGAGCGGGAAAGCAATGGAACCTTCACAGATTGGCATTGACATAGACTAGCTGCTGCTTTTGCCTGCAGCTTCATTTCTTTTGACCCTTTATGTCTGACTTAAAGAGGTCTATGTACTGTACCCACTTCCCACACTCCTTTATCTTCTACTTTCTCTGGAATTGATTTTTAATAAACGACATTTGAGAAC
1092	chr1	133137610	protein_coding	Ppp1r15b	c	NARS	AATAGA,-11,-6	52	CCGGGTAACTAAAGGCTTGGGTAACCAAAATCCGGGATTAAGCCCCCTTAAGCGTAGACTGTGACTTGTACTCTACTGTATTGGTCATGCGTGATGGGAGTTTAATTTGTCACTTTAAAACGTTTCTTCTTGGAGGCGGGCTGGTCTGGTTTACATACAGGCTTCAGGTCCAGCTAGGGCTATGTGGTGAGACCTAGTCTTAGAGGACAAAACAGAACAAAACAGTCAGGTTACTGTGGAAACTGAGGCAGGAGGATACGGAAGGGTCCAGGTATGCCTGAACTCATGGAACTCTGAAGCTCAAGGCCGAGGCGATGGGGAGTTTAGCCAAGACCTTTTACACTCAGAATG
1093	chr1	133139791	protein_coding	Ppp1r15b	o	NARS	AATAAA,-32,-27;AATATA,-28,-23;ATAAAT,-31,-26;ATTAAA,-13,-8;TAATAA,-33,-28;TGTAAA,-42,-37	51	GGCAGGCATCGGATGGTTCTTAGTTAGAATACACATTCAATTCTTGCAGTGGTGCTTTAGATCTGTGTAGCATGTGAGGGCCTTCTGTTACAGGTGGGGGCCACACCTCTGAGGGCTGAAAATGATGGCAACCCTTTATCTAACTTGAAATTCAAACCGTACAAATTTATTATAATTTAAGAAGAGTTGGGAAGACATTTTTGAGTTGGCCTTTTCAGCTCAGTCATTTTACGTGTAACGTGGAGATTTGATAGCTCAGATTATATTGTATATAATTATTAACTAATCTGTAAATTGTAATAAATATATTTGCAATTATT
1094	chr1	133283622	protein_coding	Plekha6	i	NARS	-	23	GGGCCCCATGCTGAGACCCTACAACGACCTTCTCCAGTAGAATGGGACCAAAGTAGACTTACCAGCTTGGCCCATCAGGAGTCGTTTGAAGGCCGATGATTGCCTCGGGAAGGACATGATCAGAGAGGCCAGGGAGGCGAGGAGAGAGACGG
1095	chr1	133303434	protein_coding	Plekha6	o	NARS	AAATAA,-23,-18;AATAAA,-22,-17;ATAAAA,-21,-16;ATAAAC,-38,-33;TATAAA,-39,-34	111	CGGGTCCCATGCCCCTGTACGCATCTGTCTAGCCCGACCCACCCTCCCTGGAGAAGGGTCGCCTGGCTGAAGTAGGTGAGAACTTGCTCCCTCCATTCAGTGGCGGCAATCTTACTGGATTAGGTAGGAAGAACCCCAGGGAGCTCTGATTTGTATCTTGCAAGTTTGTATAAACCAATACCGGAAATAAAATGAGTGGTTTGTACCTGT
1096	chr1	133956594	-	-	u	NARS	AAGAAA,-12,-7	19	CTGTGTGCTCGTATCCCCCTTGAGGCTTGCCTTTCGGCAGTTCGTCAGCCGTCCTTCGTAAGTGGAGGGTCGAGGATGGGATGGAGGAGAGGAGAGAGAGAGAGAGAGAGAGAGAGAAGAAGAAGAAGAAC
1097	chr1	134045491	protein_coding	Fmod	i	ARS	CATGAA,-20,-15	76	GGGGATTCCAGCAAGCTCTGGGTTTGACTGAATGTCCTTAGCTCAGTGAGGGAAAGCATTGATGAGGAACCCTGACGTAGCCTTAGGCCTCACATGCATACATGCCCCACATACACAGGTGTTGCAGAACATACAAACATGCTATATACATGTGCACACCACATACACATGAAAACTGAAAGGAAAAAAACT
1098	chr1	134046854	protein_coding	Fmod	c	NARS	GATGAA,-17,-12	84	GGGAGCGCAGCGCAATGCCCGGTGGACGCCCACTCTGCTGCAGCCTCGCCACCTCACGAGATCTCGAGGGGCCTCGCCTTGGCTCCTGGCTCCGGGCTCCGAGTACCGTGCACCGTGCACCGGGCTCGGGGTACATGCCCTGCCACCCCGCCTGGCATGTTTGGCTTTTGCTGGATGGGTCTGGGACACGCATGTGACAGAAGTCCACAGGATCTTATTCAATCTCCTTCCAACAGGCAGAGTTAGGTGGGATCCAGGGGCCAGGCCAGTTTCTGCAGGGGGATGAATTGTGG
1099	chr1	134048163	protein_coding	Fmod	o	NARS	AATAAA,-25,-20;ATAAAG,-24,-19;CAATAA,-26,-21;CATGAA,-59,-54;CATGAA,-48,-43	5828	CCCCGGGGTTTTAAAACCCCCGGGGGTTTAAAAAGGGGGGCCCCTTTTGGGGGTTTTAAAAAAAACCCCCAAAAATTTTCCCCGGGGGAAAAAAATTCCCGGAAATTGGGCCTTCAAGGACCGGAACCGGGTTTAAAGTTGGGTACACGTTCGGCTGCTATGGGGTGTTGCTCTTTGGGAGCAAGCTCGTTCTCTGGAAGCAGGGTGGGGCGTGGGTTGGTCCTTATGATCTATGCTCCGGTTCCAACGAAACTGCATTCCCAACCGAAAGCCAACCATGCCTTGTTTCAACGGGGAGTCCACCTGCGGTGCAAGGCTGCCCTGGCAGTTCTTGGAGCACCTGCATGTATCACCATCCCTGCCTCTGAAGAGCCCTCAGCATGAAGCAAGCATGAATGG…
1100	chr1	134197861	protein_coding	Mybph	e	NARS	-	50	GGGGAAGCCAAGGCCAGCATTGACATCCTGGTGATTGAGAAGCCCGGCCCCCGAGCAGCATCAAGCTACTGGATGTCTGGGGTTGCAATGCTGCCCTCGAGTGGACACCACCCCAGGACACAGGCAACACAGAGCTCCTGGGCTACACAGTACAGAAGGCAGACAAAAGGACAGGGGTGAGGCTGGCTGGGGCCTAACGGGGGTGGGGAGAGAAGC
1101	chr1	134201241	protein_coding	Mybph	o	NARS	AAATAA,-29,-24;AATAAA,-28,-23;ATAAAG,-27,-22	7733	CCGGGGTAAACCCGGTTAAGGGCCTTGGTTAACCAAATTCCGGGAATCGATGTCAGGACTCGAAGGACACTATCCACCAAAGTCCTGCCAGACCTGCAGGATCAGGATCCCCAGGAATCCCCCAAGACCATAGGAACAGCGAATGGGGCGGGGTCTCTAGTACCTGCAGGCCCCCTCCATCAGACGCTGGGTCCAGACCCAGGATCAGGCCTGGCAGGCCCCAGGCCATACCTTCTGGGTTCAAGAGGGCCCAGAAGGGGCAGAGACTGGCACCCTCTTCAGAGTTGTACACTGTATGAGAAGTATTCAAATAAAGGTGTGTGGTGTTATAGC
1102	chr1	134278110	-	-	u	ARS	-	25	GGGGGTCTACAGAGTGAGTTCCAGGACAGCCAGGGCTACACAGAGAAACCCTGTTTCG
1103	chr1	134407140	protein_coding	Cyb5r1	e	NARS	GATGAA,-23,-18	23	GTTACTCTCCAGGACCCGGATGAGAAGTACCTGCTGCCGATTGCTAGACAAGACGACAGTGAGCCACAACACCAGGAGGTTCCGCTTTGCCTTGCCCACCGCCCACCCACATTCTGGGGCTGCCTGTGGGTAAGCACGTCTACCTCTCTGCCCGAATTGATGGCAGTCTGGTCATCAGGCCTTACACCCCTGTCACCAGTGATGAAGACCAAGGCTATGT
1104	chr1	134411742	protein_coding	Cyb5r1	o	NARS	AAATAA,-38,-33;AATAAA,-37,-32;ATAAAT,-36,-31	858	TTTCCCCACTTACCCACTCAACTTTAGAATTAGAAGTTTGAATTGGAGGTGGCGTTACTTACGGTACATCAGTCCTCAACCAAGAACCGTTAGGAAGGGAAATTATTTCGGGAAAGGTCATTAATCGGAATCCTTCAGACGTAGAAGCAGGACGAGGGTGTGTGTGTGTGTGTGTGTGTGTGTGTGTGTGTGTGTGTGTGTGTATCTCAGGCCCTGCCAGGATAGCGTGAATGATTACTCATAACTTAAGATTGCTGCCTGTACAAAGTGTGTCTGGCTGTTCAAATAAATGGAGCCGAGGCCCTAATGATCTCAAGG
1105	chr1	134417293	protein_coding	Adipor1	i	ARS	AAAAAG,-30,-25;AAAACA,-12,-7;AAGAAA,-27,-22	16	GGGGGTGGAAGGGACGCGTACTTTTAATCGTTATCCCAGCACTTGGGGGCAGAGACAGGTGGATCCCTGAGTTCGAGGCCAGCCTGGTCTACAGATTGAGTTCCGGGACAGCCAGGGCTACAAAAGAAATCCTATCTCAAAACAACAACAACAAAAAGAGGAAAAGGAGG
1106	chr1	134424073	protein_coding	Adipor1	e	NARS	-	21	GGGGTAACAGAGAAGCTGACACAGTGGAGCTGGCTGAGCTGGGCCCCTGCGTGGAGGAGAAGGCAAGCGGGCAGCCAGCAGCCCAGCCAAGGCTGAGGAAGATCAAGCATGCCCGGTGCCTCAGGAAGAGGAGGAGGAGGTGCGGGTGCTGACGCTTCCTCTGCAAGCCCACCATGCCATGGAGAAGATGGAGGAGTTCGTGTAGTAGTAC
1107	chr1	134431733	protein_coding	Adipor1	c	NARS	AAAATA,-28,-23;AAATAA,-27,-22;TTTAAA,-32,-27	108	GTCAAGCGGTCCATCCACGGTTGGTCCAGTATGGCTTGGTTCTTCCTCATGGCTGTGACTGTTCATCACTCACGGCGCCGGCCTCGTATGCTTGCTCCGGGATTCCTGAGCGCTTCTTCCCTGGAAATTTGACATTCTCGTTCCAGTCTCATCAGATTTTCCACGTCCTGGTGGTGGCAGCAGGCTTTTCCGTTCCTACCTTCTATGGTTGTGTCCAACCTTCAGGAATTTCCCGTTATGGCCTTAGAAGGTTGGCTGTACCGACCACTCCCTTTCTCTGAGCCTTCCCCACCTGAGGGGTGGAGGAGGGACTTCCCAAGTGCTTTTAAAATAACTTCTTCTG
1108	chr1	134431944	protein_coding	Adipor1	c	ARS	-	107	CCGTGTGGATGTTGTGGTATATACCGTCCAAGGCTTGACGAGGTTGCTGAGAGTCTCAGAGTACATACTCCCGTTAATGCTTCCCGTCGTTGGTGGCCCTTGGCGAAGTTCCTTCGAGCCGTCCTTCGTCATGGTTCGAGGGGCTACGGTATCCGGGATCGGAATGGGTCACGTCCTTGTGGGGTGGGTCAGCAGCGTTCGTCCGCTTCCTGAGGGTTGTGTCCACCTTCAGGAATTCGTTATAGGCCTATGAAGGTGGCTGTACCGACGACTCCCTTGCTCTGAGCTCCCCTCCTGAGGGGTGGAGGAGGGTCTTCCCAAGTGCTTTTAAAAATAACTTCTTGCTGAAGTATG
1109	chr1	134432339	protein_coding	Adipor1	c	NARS	AAAAAG,-75,-70;AAGAAA,-72,-67;AAGAAA,-17,-12;AATAAA,-22,-17;ATAAAA,-21,-16;TAATAA,-23,-18;TTTAAA,-78,-73	961	CCCCCCCGTACCCCCTTACCTGTACTTTGATAGCCTGCTGAACGTAACGGCCATCATTTTGTAGCACACTTTTCAGAAACAATTATAACCTGTCCCATCTTTCTAGGACAAACAAAGCCACGCCTTGATGTAGCCCGGCTAATCATGGAAGTACGTCCAGGCTTCAAATAACTTAGTAATTACTCTTTCTTTTTTCTTGGCAGGAGTAATGTAAAATTAAAATGGGGAAGATATTTAATATTTAATACTAAGCTTTAAAAAGAAACCTGCTATCACTGCTATGTATCTTGATGCAAGACTATGGTGATAATAAAAGAAGTATAGACAACGAAC
1110	chr1	134433358	protein_coding	Adipor1	o	NARS	AGTAAA,-29,-24	161	GTCGAACCCTGCTTAGTTGACTAGTTCGAGGGAATCGGCAGTGCTCCACAACAATCTTATTGGAATCCTGTAGCCTCCCGTACTCGGCCTCAAATCGGCTGATCAGGTTTGACTGTTAGTGCGTAGGATCAGGCGATCAGGGTGGACGCCTGCCACCCTATCCGGTCTGCCACTCCCACTGCCTACTGCCTGCCTTCTGCGGTCCGGAGCCTGAGTTGAGGTCAACCTGGAAACTGGCCTCCGAAGGAATTGAGTTTGGCTGGAATCGGGCCCCTCCCCCTTCTTCCATACCCAGTGTCTCTGAATAGTAAAATTGAACCTTGATC
1111	chr1	134433503	protein_coding	Adipor1	p	NARS	-	18	CTTCGTCAGCCCTTGTGTGGCCTTGGCCTCCAGTCTCAGCCGTCCATATCGGTGAATGGGCTCGGGAAGTCGGGGGCCTTGGAAATCCTGGGCTTGATTCTAGGTTTTGACTCTTAGGTGCTAGGAGAGGGTGGAGCTCAGGGGCGACCGTCCATGGCCATGCCCTCATTCCGGTACTGCCATCATCCCACCTGCCTTACTGTCTGCCTTGTCAGAGGTCCGGAGCCTGACGTTGAGGCTTCAACCTGGAAACTGGACCTCCAAGGAATTGAGTTGGCTGGAATCGGGCCCCTCCCCCTTCTTCCATAACCCAGTGTCTCTGAATAGTAAAACTTGAACCTTGATC
1112	chr1	134459073	protein_coding	Klhl12	i	ARS	ATAAAT,-66,-61;CATAAA,-67,-62	27	GGGGGGGGGCGTGTCTTCCCCTGTTAGAACTTCCAAACAAATGCTTAGTAAATAAAATAGAAATTTGAAACCAGATATAGTTGCTCACATTTAACAGTCCTGACAGTGGGAAGATCACCCATAAATTTGAGGCCAGTCGGGCGTACAGAATAACACCCGACCTGAAACCAGCTCAACAGGAGG
1113	chr1	134490870	protein_coding	Klhl12	o	NARS	AAAACA,-24,-19;AAGAAA,-27,-22;ATTAAA,-19,-14	43	GGGCACCTCTGTGTCGTGGTGAAACTCTTGAGTTACTGGTATAGCAAATAGGAGAATGTGGCAGCCTAAACTGGGCTACACTTTCCTTTTGCTCTGGAATCCCACTTTTCCTCTTTCCTTGAATTGTGTTTGCTGACAGAGTTTAATTTCCTTTGTATTTTTTTAAGAAAACAATTAAATGGACTGTCTC
1114	chr1	134495833	protein_coding	Rabif	i	ARS	AAAATA,-46,-41;AAATAA,-45,-40;ATTAAA,-79,-74;TTTAAA,-49,-44	29	GTGCCCGCCCGTGTGTCGTGGTGTGTGTGTGTGTGTTGTTGTGTGTGTGTGTTGTGTGTGTGTATGTGTGTTTAAGTTGTTTTGTTTGTTTGACAGGGTCTCCCTATGTAGCCTTGGCTGGCTTGGAACTTGCTCTGTAGACCCAGCTGGCTCTAACTTAAGAGGTCCACCTGGACTCCCCACTGCTAGGGATTAAAGGTATGAGCCGCGTATGGTAGGGTTTTAAAATAAGTGTCTTAAACACCATCACCCCATGAG
1115	chr1	134496622	protein_coding	Rabif	i	ARS	-	54	GGGGACATTTCTTAAAAGAAATTTTGTAGTAGTCAGGTGTGATGGTGCACACCTTTAATCCCAGCACTCTGTGGGGTAGGCGAGCTCAGTGAGTTAGAGGCCATCCTGGTCGACATAGTAAGTTCCAGGTCAGCCAAGACTATTACACAGAGACAAACTTATCTCAAAAGACC
1116	chr1	134507887	protein_coding	Rabif	o	NARS	AAATAA,-32,-27;AAATAA,-24,-19;AATAAA,-23,-18;AGTAAA,-27,-22;ATAAAA,-22,-17;ATTAAA,-7,-2;CATGAA,-72,-67	57	GGGGAATTCAAAGCCAGCCTGTACCACATGAGATCCTGTTTCAAATGAACAAACACATGAAAAAATCAAGTAGGAACTGGAGAAACGTTCTCACAGTTTAAGAATGTTTGCTGCTCTCTCAGAGGACCCGAATTTCAGTTACCCAGCTCCCATGCAGGAGGCTCCCAGCTGCCTGTAACTCCAGTTCATGCCCCTTCTGGTCCCTGCAGTTGCCTGCCCATGAATGGCGCACATACAGACAAGCGAGGTGCACATCATACAATAAGTAAATAAAATTTTACGGATTAACCTTG
1117	chr1	134595902	protein_coding	Kdm5b	e	ARS	ATTAAA,-93,-88;TATGAA,-100,-95	26	TCGGGTAGAGGCCATGGTCTGTGCAGCCCGCAGAAACCTGGTCCTCCGGCCCGGCCGTGGCAAACGCATGATGAGCAGAGGCCTATGAATAATTAAATTCGAGCACGAAGAGGCACAGAAGCCAGGACTCATAATCTGAGACGACCGAATGGGTTGCACAACTCCAAAATGGGAAAATG
1118	chr1	134612072	protein_coding	Kdm5b	i	ARS	-	35	GGGTCCTGTCCTCCACTCATGGCCCCACACTCTTGGGCATGTGGGAGTGACTAAAAACAAAACAAACAATGGACATAAACCTTGGAAAGGGTAATGTTGGGAGGTGGGTGTTGTAGGGGTAGATGTAATTTAAAATTACACTGGGTAGCCAAGGTGTGGTGGTGCACGCCTTTTAATCCCAGCACTTGGAGTCAAGAGAGCGGATTCCTGACTTGAGGCCGAGCCCTTGGGTCTATCAGCGTCAGTTCGAGGAGTCACGGCAGGGGCTGAAGTGACAAGAAGAAACCGTGTCTAC
1119	chr1	134627205	protein_coding	Kdm5b	i	ARS	-	55	GGGGCACTGAAAGGTGGTAGGATCTTCTCTCTGCTGGGTCAGGCTGAGTTAACTTGGAAAGTTGGATGGCTTTGTTTCCATGAGAGTGGGTTTGGCTGGGTTTTAGGTGCTAGAGGAGACTTACTGAAAAAAGAC
1120	chr1	134631950	protein_coding	Kdm5b	c	NARS	AAAACA,-20,-15;AAAACA,-15,-10;ATTAAA,-23,-18;CAATAA,-55,-50	147	GGGTACTTCTGCCTGGGATATGCCCGGCTTAAGAGTCCAACTCAGTTTCAGAGCCCAGCAGGGGCACCAGAATTCCAGTAACCCTCACAGAGCAGCCGCGCTCCTTTGTCTGTCACCACATTGGGGGGATTTTAAGTTTTTACTTTGGGGTTTTTGTTCCTTTCTTTCTCCCCTTTTCCTTTCTGGTAGGCTAGGTTTATTTATCTCAGCAATAACTTCTATGTTGGTTTCAGTGGCTGGAATTAAAACAAAACAAACTTCT
1121	chr1	134632885	protein_coding	Kdm5b	p	NARS	AAAAAG,-82,-77;AAAACA,-90,-85;AATAAA,-93,-88;ATAAAA,-92,-87;ATTAAA,-22,-17;TAATAA,-94,-89;TTTAAA,-55,-50	66	CCCCCCCTTGTTGTGTACCCTTTGGGCCATGTTCTGAGGCCCTCTTCCTATTGGGGTCCAGTCGGGTCAGTGGGGGGCCTGGCCTTGGGGGATTTTCGGTTCCTTGGCCCGATTCTTATGATTAATTTCATCTAGTCTTCTCTGGTTGTTGGACAGCCGGATACCAGTTTCCCCTGATCTGCAGTAGAGGAAGACTTCCAGTGAGCAGACAGGCTCTTGCTCACTTTTCTCCTAGTTGTTGCAAGCTCTTGTTTCCTCACTGTCTGTAGCCATAAGCCTGATGGTGGGCAGAGTTAGCAGACCTTTAATAAACATCAAAAGC
1122	chr1	134859573	protein_coding	Ppp1r12b	i	ARS	-	37	GGGGGCATAGAGACCCTATGTTCTGCCAGAGCAACAGAGCAAGTTTAGACCCGTTCCCGTTCAC
1123	chr1	135144903	protein_coding	Ptpn7	c	ARS	-	42	GGGCACTTGGACAGGGAAGACAGGAGAATCGGGAGTTCCAGACCAGCCTTGGCGATGTGAGACCCAATCTCAAAAGCAAGCAAACAAAAAGAAACTAAGCAGCGGGGCATGGTGGTGCATACCTTTTAATTCCAGCACTCGGGAGGCAGAGGCAGGCGGATTTCTGAGTTCAAGGCCAGCCTGGTCTACAAAGTGAGTTCCAGGACAGCCAGGGCTATACAGAGAAACCCTGCCTACGAAAGAAAAAAAGAAAGAAAGAAAGAAAGAAAGAAAGAAAGAAC
1124	chr1	135150288	protein_coding	Arl8a	i	NARS	AAAAAG,-38,-33;AAGAAA,-35,-30	55	GGGCATAAAGCCAGATCACAGAGGCACAGCCTATAATTTGCACCAGAGAGAGGAGACAGGAGGATGACAAAGTTCAGGGTACCACTGAGTACAAGCCAGCTGGGATACATGAGCCCTACTCTCAAAAAAAGAAAAGAGAGAGAGAGAGAGAAGGTAAAGGAG
1125	chr1	135156276	protein_coding	Arl8a	o	NARS	AATAAA,-30,-25;AATAAT,-42,-37;ATAAAT,-29,-24;CAATAA,-31,-26;TAATAA,-43,-38	29	GCGGGGCCCTATCTGATTTCTGTTCTCATTTCACAGAGTTGTACAAGGAAGAGAACTCAGCATGGGGAGGGGTTGGGTTTCTTTGGTTTTTGTTTGGTTTTGTTTGTTTGTTTTGTTTTAAATTTTAATAAATTTTGTAAAGTGATGTTTCCCTCTTTCCCTTTTTTAACAGTTTTTCAGCTCATAATTTTAAACCCTCTTGTTTTGGAAAACGGAAATCCTTGTCTTGAACATGTACATATTTTTTTTGCCTCCCTAATAATGACAACAATAAATTACCAATTTTGTGTTG
1126	chr1	135232527	pseudogene	Gm4204	c	NARS	TATGAA,-19,-14	21	GGCAACCTTGCCTAGGTAGTCAAAAGACGAGTGAATGCTCTCAAGAATCTTCAGGTTAAATGGTGCACAGATAGAAGCCAAATTCTATGAGGAAGTTCATGCATTCTCAGTAGAGGGAAGATGCTCGTTCTCTAGTCAGGCCTTTGATTTGATAAGCGATTTGAGATACATAATGATCTATGACCTACAGAC
1127	chr1	135232616	pseudogene	Gm4204	c	NARS	AAAAAG,-15,-10;AAGAAA,-41,-36;GATGAA,-63,-58;GATGAA,-9,-4	247	GGGCAGGATACATTGAAAGCTTGCCTAAGGTAGTCAAAAGACGAGTGAATGCTCTCAAGAATCTTCAGGTTAAATGTGCACAGATAGAAGCCAAATTCTATGAGGAAGTTCATGATCTCGAGAGGAAGTATGCTGTTCTCTATCAGCCTTTATTTCGATAAGCGATTTGAGATCATTAATGCAATCTATGAACCTACAGAAGAAGAATGCGAGTGGAAACCAGATGAGGAGGATGAAGTTTCGGAGGAGCTGAAAGAAAAGGCCAAGATTGAAGATG
1128	chr1	135232924	pseudogene	Gm4204	c	NARS	-	102	GGGAATGGGATGAAGGAAAAAGAAGACCCGGAAAGGAAATTCCATGAATTTTGGTTGACAGTGTTTTAAGAATGTTGACTTGTCTCAGTGACATGGTTCAGGAACATGATGAACCTATTCTGAAGCACTTGAAAGATATTAAAGTGAAGTTTTCGGATGCTGGCCAGCCTATTGAGTTTTGTCTTAGAATTTCACTTTGAACCCAATGACTATTTCACAAATGAAGTGTTAACAAAGACTTACAGGATGCGGTCAGAGCCAGATGATTCTGACCCCTTTTCTTTTGACGGACCAGAGATTATGG
1129	chr1	135233411	pseudogene	Gm4204	p	NARS	AAATAA,-24,-19;AATAAA,-27,-22;AATAAA,-23,-18;ATAAAT,-88,-83;ATAAAT,-26,-21;ATAAAT,-22,-17;CAATAA,-28,-23;GATAAA,-89,-84	75	TTTAACGTGAGCGCATAATCCCAAGATTCAGTGCTGTACTTCACTGGAGAGGCTATCGAGGACGATGACGATGATTATGATGAAGAAGGTGAAGAAGCTGACGAGGTAATGTTTACCAATGAGCAAATAATTCAACTGATAATCACATGGAACAAAATGAGTTGATTAATGTATTCCTTATATCATTCTGTGATTGGATAATTTGGAAACTATGTTTAGAATTCTACAGCCAAACAATGTATGATAAGGTTTCAATAATAAATTGACAACAC
1130	chr1	135321525	-	-	u	NARS	AAGAAA,-88,-83	21	GAGGTAGGGAGGAGGAGAAGGAGAAGAGGAAGAGAAGAGAAGGAGAGAAGGAGGAGGAGAAGGAGAAAAGGAAGAAGAAGAAGAAGAAGAAGAAGAAGAAGAAGAAGAAGAAGAAG
1131	chr1	135364027	protein_coding	Lmod1	c	NARS	AAGAAA,-56,-51	23	GGGGGCGTTTTAAAGAAAAGCTTCTCCAGGGATCGAGAGGAGGCCGATGGCAGAGGGGTGAGAAGCCCAAGGAGGAGAAGGTCATCAGAGGTATTGATAAAGGCAGGGTCAGGGCTGCGGTGGACAGGAAGGAGTCTGGGAAGGATGGCAGAGAAGAGAGGGCAGCCGCTGCAAGGAAGGAGGAAGAAAAGACAGGGAGTGTCAAGAACGCAGGTCTGAGCAGAGACAAAGACAGAAG
1132	chr1	135364134	protein_coding	Lmod1	c	NARS	AAGAAA,-83,-78	64	GGGAGGACGGGAGGCTGAAGAAGTCAAGCAAGGAGAACAAGAAACCAGAGGATGAGGATAGTTCTGGGGCAGAGACTGGAGAAAGAGGATGAAAAAGTTAAGAAGGAAGAAAACCAACCTGACAAAGAAGTCAGGGAAGAGAGCAAGACCAAAGCCCCGGAGAAACAGGCGCCCAGTTGCCCCCAACAAGCCCTCTGATGGGCAGCCGCTGCAAGGAAGGAGGAAGAAAAGACAGGGAGTGTCAAGAACGCAGGTCTGAGCAGAGACAAAGACAAGAGAAAGAAGAGGTGAAGGAGCCCAGAC
1133	chr1	135366832	protein_coding	Lmod1	c	NARS	AATATA,-26,-21;ATAAAT,-65,-60;TATAAA,-66,-61	53	GGCACGTGGGTAAGTGGGTGAGCTGTGGGTGAGGAGGAGCAAGTCCAAGGTGAAAGTAGAGGGCAGAGGATAACTACAACCCTCCACCTGATATGCCTGGGCAGCAGGCATGGTGGACAGTGCCTGAGAGAGGGTAGGCTCCAGATGGAGTAGAAGACAGACAGACAGCAGCTGGACTGAAGGGTTGAATGCCAAGCAGACATTTTCTTCAACATCACCTGCTGCTGTATAAATAGCTATATATCTGTTTTCCATAAGATTTGATTAATATATACAACTTAGACTTCAAC
1134	chr1	135746045	protein_coding	Csrp1	i	ARS	-	34	GGCATCCGTTAATTGCGACCTAACTGACACACATGACACATACACATACACACACACACACACAGAGAGAGAGAGAGAGAGAGAGAGAGGAGAGAGAGATCAAACAAAAGC
1135	chr1	135752234	protein_coding	Csrp1	o	NARS	AATAAA,-23,-18;ATAAAG,-22,-17;CAATAA,-24,-19	618	GTGCGGTGCGTGCTTGAGCTGCCCTCCGGGTAACACGGTTCGGCGCCGTACTGTGACGCTCGTAAGTCGTGTGTGCTCGGTAGCTTCCTCGCGCCTGGCATTCGCGCGCGTAGTCAGTGAGCGGCGGTGAGGGCGAGGGAGGGAAGGCCGGGCTGATGCGTCCCGGAACTGAGGGGACAAGGCTGTACAGCTGTTTGCTGCAAGGGCTGTAGGCATGGGCTGTTGAAGCTGATTTATCATCTGATCAATAAAGCAATTTAGAACTG
1136	chr1	135766236	protein_coding	Phlda3	c	NARS	-	30	GGGGAGGCGAGCGGTGGAACATGTAAGGGCACATCCCGCCAGCAGCCGCCCAGCTCGCAGACGGAGCGCAGGGGAGCGGGCGTGCGGGCGGCGAGGCGCAGGGCACCGGGTAGAAGGACTACGGG
1137	chr1	135766853	protein_coding	Phlda3	c	NARS	-	20	GGTACGGAGCTGTACACGATACACCTATGTGCTCGCAGCTCCTGTGCCTCCTTCGTAATCGTCAGCTCTTCGTTGAGGTCAGGTCCGGCTGTGGGACCGGTAGGCGGCCGGCTGCAGGCTCTTCGAGGGCCAAGGGCGGCCGGCCGGCCCAAGGACGCTCAGCTTCGCCCTCATCAAAGCTGTGGAGTGCGTAGAGAGCACCGGCGCCACATCTACTTCACGCTATGACCGAAGGCGGGGGCGAGATCGACTTCCGCTGCCCCCTCGAAGACCCTGGCTGGAACGCTCAGATCACCCTGGCCTGGT
1138	chr1	135768546	protein_coding	Phlda3	c	NARS	-	29	GGGGACTGTGCGGGCCCGGCAGAGTCTTGGGACTGGGACCCTTGTGTCCTAAACCATGAGGCGTATCATTTTATCGACATGCCCCCCCTCTCCCATCTCCGTGCCCAGAAGACATGTCAGCTTCTCTGTCCACTTTGGTTGGTTGGGACCTGGCTACATGTGATGAGCCAGAAGCTATCAACATG
1139	chr1	135769137	protein_coding	Phlda3	o	NARS	AATGAA,-34,-29	3298	CGTCGTTTCTTTCATGGGCCGTGCCTTTGAAAGCCCTAGTGTCCCTCCAGAACTTCCAGGGAAGCCAGCCCTTGGGGGTTCCCAGAAGATTGGACCCACCCTTTACCCTTAATGGGACCGGCCCACCTTCGATCTCAGCCTTTGTTGGAGGGGGGTTCTGGCCTTGGGGCCTTGGGAGTTCCTTGTCGCCTGGGGGGGTCCTCCTGCTGTCTTGTGGCTTCCTTTTGGGACCCCCCGCCCATCTGTACCCTTTCTTTGCACACTTCTTCCCTTCACCCCTGTTGCCCTCTCCTCACTTCGGTGTTGGGCCTGGGAGGGGGTGGGGTGGGTAGGTTTGGCCCTTACCATTTCATGCTTATTCCAGATGAAGAGGCCCAGTTCGTGGCAGTACC
1140	chr1	135770253	protein_coding	Phlda3	p	ARS	-	16	GGGATTCCAGCAAAGCCCAAGAATTGATCCTGGTGGTAGAGATTCAGGCTTAAAGAAGTGAGGCATCGGGCACTCAGAAATGGGGAAGGAAGATGAGCAGAAATAGTGTCTCTTCTTGGGTACTCTGATTTCCAATGGATGTGGAGAAGG
1141	chr1	135802160	protein_coding	Tnni1	i	NARS	AAAACA,-89,-84	29	ATAGATCGTGTCAGATACGTGCTTGTACATCGCATGCTCGCAAGACTCATGACGAGCGCGCGATAAGTTACCTGTGTGTCCCTTCCGTAAGCCCTTCCGTTCGTAGCCTGGCTTCGGTATGCTTCAGCCGGTTCAGCCTGGGTCAATCCGGGGACCCAAAGGTCAGACCGGGTAAGACTGGACAAACCGGAAACCCGAAAAAGGCAAAGAAACGGAAAAGAAAGGAAAGGAAGAAAGAAGAAGAAGAAGAGAGAGAGAGAAGAAGAAGAAGAAGAAGAAGAAGAAGAAGAAGAATAGGAAGAAGAAGAGGAGGAGGAGGAGGAGGAAGCACACTACCTATCTAGGCCCCAATTTTGCAGAGAG
1142	chr1	135809917	protein_coding	Tnni1	i	NARS	AGTAAA,-28,-23	78	CCCGGGGTAAACCCGGGTAAAAGGGCCCTTGGGTAAACCAAATCCCGGGGAAATTGATTGGGGGCTTCAGAGGTAGACGCATGGAAGAATGTGGTGCTATGTCTGGCATGGAAGGCCGCAAGAAGATGTTCGACGCTGCTAAGTCCCCGACCTCCCAGTAGAGGTGCTTAGAGTGTTCTTGGGGTCCCTCAGAGTACCCCAGGGTACTCAGGAGAAGGGATGGGAGGCAGATCCAATGTGCAGAACTCCAGCCTGCTCCAGTACCTTCAGACACTGGGCACAGCATGTCTATCACAGTCTTCTTTTGTCCCCTTATCAGTAAAACTTGGGCTTGTATGTG
1143	chr1	135810967	protein_coding	Tnni1	o	ARS	ATTAAA,-6,-1	1733	CCGGTTAAACCCGTTAAAAGGGGGCCCCTTTGGGGGTTTTAAAAAAACCCCAAAAAATTTCCCCCGGGGAAAAAATTTCCGGGAAAAATTTGGGGCCCTTCCCAAAAAAGGGGAAAAAACCCGGGGTTTAAAACCGGGGTTAAAAGCTGAACATGGATGAGCTATATCGCGTCCCTCCCTCCAGCCTATGCACACACCTTTGGAGCCACGGATGAAATGGCGCACAAGGGGAAGAGAGATGCCAGTGCTGGGACCTCATCCCAGCAGTGTGGGCTTATGGTACCCGCTGGGCATGCTGGGGTTATCCAGTCACCCCAAGGGGCCCTAGGCTGAGGAGGGAGGCAGAGAGAACTGCCTCTCAGCAGCCCCGTGTTGCTTCCCTCCATCTCTGTTGCTAAC…
1144	chr1	135832964	protein_coding	Lad1	c	NARS	ATAAAC,-21,-16;GATAAA,-22,-17	35	GGGGGTGCCTTTTCGTCTTACCACATGCCTTACTCTCAGCCAGAAAAACCTTTCCCAGGAAGGATCTGATAAACTCATTCTACGTCTAC
1145	chr1	135852264	protein_coding	Tnnt2	o	NARS	AAAAAG,-21,-16;AATAAA,-24,-19;ATAAAA,-23,-18;CAATAA,-25,-20	48	GGTACGAAATCAACGTTCTGCGAACCGGATCAATGACAACCAGAAAGTCTCCAAAACTCGTGGGAAGGCCAAAGTCACCGGGCGTTGGAATAGATGAAACTGTTCTCGTCAAAGCTGTGCCCCCTGCTTGTGTCCTTGCCCCGTGCATCCCAGCTCTGGGTCCTCCTTGGCACCCAATGCAGACTCCTGTTTGGATAGTGGGAGCTGGCTTAGCTAGAAGCCAGTACTCTGCCTGACCCCTATGCCCGCACTATGCCAGCAATAAAAAGCCAACACACTGCAC
1146	chr1	136035031	protein_coding	Tmem9	o	NARS	ATTAAA,-24,-19	120	CGGCCAGTGCCCATGCCATGTCCGGCCATAGTTCCAGGCAAGCTCGTCCACCTTTACTCCCATCCCAGGACGGACCGTCAAGGCCTTCCCACCTACTCCCCTGTGACCTGCAGCTGCTGAGCCATAAAGTTGGACCATATGACACAAGGCCAATGGGGACCGGAGTACCATGGCTCCTGTCCTTGGATGGTCTCTTGTCCCTGAATTTCATTGTATCCATGCATGGAGAGAAATGTTGTCTTTCTGTTGTCTATACATCAAAGAAGCCATTAAATTGTTTATTCTC
1147	chr1	136052935	protein_coding	Cacna1s	c	NARS	-	44	GGGCCGTCTGCCTGCCTCAGCAGATAGCTCAGTCAGGTCCAGTCCCCGAAGGTGGGGCACTGGGGACACAGGGAGGGAGAGGGCAGTGGGCTGGGGGAAGAGAGGGGTGTCAGGGAAAGCCATGGAGCCGCCCTCACCCCAGGACGAGCGGAC
1148	chr1	136076876	protein_coding	Cacna1s	e	NARS	-	27	GGCTGCTGGGCTCCTTCTTCATCCTCAACCTGGTGCTGGGTGTCCTGAGTGGAGAATTCACCAAGAGCGAGAGAAGGCCAAGTCCAGGGGAACCTTCCAAAGCTCCGAGAGAAACAGCAGCTGGAGGAGCCTCCGCTGGTTACATGAGCTGGATCACACAGGGCGAGGTCATGGACGGTGGCGACTTGAGAGAAGAC
1149	chr1	136079605	protein_coding	Cacna1s	e	NARS	-	23	TGGGGGGAGTCATGACACAGAGAGCTTGTATGAAATCGAAGGCTTGAACAAAATCATCCAGTTCATTCGGCACTGGCGACAGTGGAATTCGCGTCTTCCGCTGGAAGTGCCATGACCTAGTGAATCCAAGGTCTTCTATTGGCTGGTGATCCTGATCGTTGCCCTAAACACCCTGTCCATTGCCTCGGAGCACCACAACCAGCCACTCTGGTTGACCCATTTGCAAGATGTTGCCAACCGCGTGTTGCTGACCCTCTTCACCATCGAAATGCTCATGAAC
1150	chr1	136088413	protein_coding	Cacna1s	e	NARS	AAGAAA,-67,-62	55	GGGGCAGAGGCAGAGAGTCTGACATCTGCCCAAAAGGCCAAGGCTGAGGAGAGAAAGCGCAGGAAGATGTCGAAAGGGCTCCCAGACAAGTCAGAAGAGGAGAGGGCCACGGTGACCAAGAAACTGGAGCAGAAGTCCAAGGGTGAAGGCATCCCCACCACCGCCAAGCTGAAAATCGATG
1151	chr1	136113387	protein_coding	Cacna1s	e	NARS	CATGAA,-40,-35	60	GGGAGCCCTCAAGATCAAGACAGAAGGCAACTTTGAACAAGCTAACGAGGAGCTGAGAGCCATCATCAAGAAGATCTGGAAGAGAACCAGCATGAAGCTCTTGGACCAAGTCATCCCTCCAATAGGAGATGATGAGGTGACAGTAGGGAAATTCTATGCCACATTCCTCATCCAGGAGCACTTCCGGAAGTTCATGAAGCGCCAGGAGGAATATTATGGGTATCGACCCAAAAAGGAC
1152	chr1	136116056	protein_coding	Cacna1s	o	NARS	AATAGA,-33,-28	31	GGGGGACACAGTTCAGATACAGGCTGGATACGGACATAGAGGAAGAGGCAGCTCCTGAGATCCACGTGCCATCTCTGGAGACCTGACAGCAGAGGGAGGAACTGGAGAGGGCCATGGTAGAGGCTGCCATGGAGGAGGGATATTCCGGAGGACGGGAGGCCTGTTTGGTCAAGTGGACAACTTCCTGGAAGGACCAACTCTCTGCCCCTGTCATGGCCAACCAAAGACCCTCCAATTTGCTGAAATAG
1153	chr1	136119248	protein_coding	Cacna1s	c	NARS	-	101	CCACGCTGACCCTGGAGGTCTGGTTCGTGGAGGACTGACTCTAAGCCAGCAGATCTACTTTCTATGGCAACAGGCCAGGCCCTGGCAGATGCCTGCCAGATGGAACCAGAGGAAGTCGAGGTGGCCAGCACAGAGCTACTGAAGCAAGAATCCCCAGAGGGCGGGGCCGTGCCCCTGGGACGCTTGAGCCTCATGGCTTCCGTCCCCCTGGGTCCGCCTGAATCTCGCGGTTGGCGTCCCAACGGACCCGTTATTCTCCCCAGATGTGAGCCTATACAGATGACACAGCTGAATACC
1154	chr1	136119411	protein_coding	Cacna1s	c	NARS	-	41	ATGCTCAGAGTCGTGCCTGTACATCGATGATGTCGACAGTGGCTGGTCATCGACGTACTGCTGCACGACGATGGCTGACGATCTGCACATGAGTGACACGAGGCAGTCAGGTCTGAGACAGACTCCTGAGCACGCATGCCCGTCGTGCTGGCTGCTGTCTCAGGTCCTCCCTGGCCGCCTGATCTGCGTTGGGCTCCCAAACGACCCTTATTACTCCCAGATGTGAGGCCTATACAGAATGACACAAGCTTAGAAC
1155	chr1	136119532	protein_coding	Cacna1s	c	NARS	ATAAAG,-54,-49;ATTAAA,-29,-24;CATAAA,-55,-50	3153	CGTCCCGTAAAAAAGGCTGTAACCAACGGAAAACGTGGCTAGGACTTAGGAGAAGATTAGGTTGTCCCCACGCTTAGCAGCCTCCCCTGGCCCCTCAGTAGCCAGCTGTATGGACTGAGTAGCGGTGGTCGGGAACCACCTCAACCAGGCAGGAGGCCATTGGGTGGGCAGGGTCCGGCCCTTCTCCTCATCAGCAAGAAGCAGGATTTCGGCAGGGCTTGTGTGGCCATTCACAAAGGCCTGATCGGTGCCAGGGTCTGTCTGTCATAAAGCCACTCTATCTAGCTGGACATTAAAGTCTCCAGGCCTGACTTTGGCACCTGC
1156	chr1	136121682	protein_coding	Cacna1s	p	NARS	GATGAA,-78,-73	36	TCCAGCACTCCAAAGCAGGGAATGGGGTTCTCTCTGAGTTCAAGTCCAGCAGAGACTGAGTTTCAGAACCATCCAGGGTATATAAGAGGATTTTGTCTCAAACAAAACAAAAACAAAACAACCCCTCTGTCTCCAAAGGTACCAGGTGGGACTCCACACTGTGGCCTCCAGTGTCCCCCTTTCACCTGACTCATGGCTAGTGAGGTAATAGCTACCTACATAAAAAAATTTCCTTTGCTATAAAATACTATCAAAGGGTGTTAGACTTTGATGAAGGAGCCAAGTGTCTTGTATGGCATTTAGCATGTACAGAACGAAAACTATATAAC
1157	chr1	136178004	protein_coding	Kif21b	c	NARS	AAATAA,-24,-19;AATAAA,-23,-18;ATAAAA,-22,-17;ATAAAT,-26,-21;CATAAA,-27,-22;TATGAA,-100,-95	50	GGGGTAGTAGCACAAGGTGTGTATATGTTTTGTACCTCTGCTGACAACTGTACATAGTGTTATGAAGTTATTTAAGCCTCATGCTGTACATTTCTGTTCTGGAAATCGGATGTGTGTGTTCTAAGAGCTTGTCATAAATAAACCATTGTCCACATTTT
1158	chr1	136365030	-	-	u	NARS	-	1164	ACTATGTGGCCTCAGGAACCGTTAACCGTAAGGCCTGTCTCTACTTGGGCAGTCGGTGAGTGGGAGGAACTGTGAGCGGGTTTGACCGTCGCTTGAGACAGGTAGTTTTACCCTATCTGATGATGTTGTTGTTGGCACTTGTATCCTGCTCAGTAACGAGTAGGATCCGCAGTTCAGACATTGGTGTATGTGCTTGGCTGAGGAGCCATGGGGCGAAGCTACCATCTGTGGATTATGAAC
1159	chr1	136417033	protein_coding	Ddx59	c	NARS	-	31	GGCACCCATCTGAAGTACCGTAAGTCGTTTGTAAACCCAGCGTGGCCAGAGCCTGGGGAGCCTGTCTTATGTGCTTCGTCTGCGGTCGTTATGGAGAGTATAGTCTGTGACAAGACGGTACGCAACGACGGTGTGTAGTCTTGGAGTCGCAAGCCGAGCATCTCTACAAAGTAC
1160	chr1	136440159	protein_coding	Ddx59	c	NARS	AATAAA,-69,-64;AATAAA,-21,-16;AATAAT,-91,-86;ATAAAA,-20,-15;ATAAAC,-68,-63;CAATAA,-70,-65;TAATAA,-92,-87;TAATAA,-22,-17;TTTAAA,-30,-25	327	GTAGAAGCCACGGGATCCATTCTTCCCGCCACAGCTATTAAATCCCCCTTACCTTCATGAGCAGAAGAGAAAGGAACAGACAGAAAGACAAGACAGACACCAGAACAGCCTGGGTCGTACGGGGGCCGAACCCATCCATTGGACATTATTAGGTAAACACGAAAGAGCAGTCACAGAATGACCTGTCTGTCATTCCCATGGCTTGTTATCGTTATCACCCAAAATTTCTAATAATACTGTAGACCTAGTCAATAAACTTGGACAAGGACAGAAGACTCTATAAGATCTTTTTAAATTTAATAAAATTTATACACGC
1161	chr1	136628293	protein_coding	Zfp281	c	ARS	AAAAAG,-13,-8;AAAACA,-39,-34;AAAACA,-25,-20;AAAACA,-20,-15;AAAATA,-30,-25;AAATAA,-29,-24;AATAAA,-28,-23;ATAAAA,-27,-22;TTTAAA,-49,-44	148	GGGTGCCATTGGAATGTTTCTACACGATCCTATTAAGAATTAATGTAATGCCCTTTCAATGGCAACGTTTTCATATTTTAGTTTTATTTTGTTAGTGTGGATTTTAGCTCTGTTTGTATTTAGTTGGATTTTTTAAATTCAAAAATCCAATTAGAATTAAAAATAGGTTTGAGCATTCAAAGTGACAAATGTTTTAGCAATCAAATTTACATGTATAGATGTCAGGAATAGCCAAAGTTTAAATGCAAAACAAAAAATAAAACAAAACAAAAAAGTACAG
1162	chr1	136630059	protein_coding	Zfp281	c	NARS	AAGAAA,-11,-6;AATAAA,-39,-34;ATAAAA,-38,-33;CAATAA,-40,-35	52	TTGAAAGATTTTAGAAATGTGTTTAATTCTTTTAATACACTCAGTACTAAAATGTCTGTATGTCTTATTAAGTGCAGTAAGTTCTGTTGGGTACAGAGACAAGTGTGATCAAGATGAGAGGACTTTACCCCTGTATCTCTTAAGCTGTAGTATCTCTCTTCTCTCTTCTCTTTTGTTTTATACAGGTTTGAATTTCTTTTAACTTTTATTGTGTGTACTGAATACTACATATGTATTATTCTGATTGTTGCTCTAGTTTACTACCAATAAAAGTCCTGTTAATCACAACATG
1163	chr1	136632349	protein_coding	Zfp281	p	NARS	AAAAAG,-25,-20;AAATAA,-29,-24;AATAAA,-28,-23;ATAAAA,-27,-22	24	GGGTCCGTCAATAAGTATATATCTTACTTACAGAGACATATTAAGAATCTCTTCCTTAGAAGAGTGCCTTATATACCTAAATTTTATTGTACAAATCAAAAAGTTAATGCCTGAAATGTAC
1164	chr1	136734543	-	-	u	ARS	AAAAAG,-46,-41;AAAAAG,-20,-15;AAGAAA,-43,-38;AAGAAA,-39,-34;AAGAAA,-35,-30;AAGAAA,-30,-25;AAGAAA,-25,-20;AAGAAA,-17,-12;AAGAAA,-12,-7	22	GGAAAGAAAAAAGAAAAAAAGAAAAGAAAAGGAAC
1165	chr1	136909641	protein_coding	Nr5a2	i	NARS	AAAAAG,-72,-67;AAAACA,-82,-77;AATAGA,-56,-51;AATAGA,-28,-23	20	GGATAGCTGGGAGTGGTGCTCACTTACCTCCTATCCCCTGTGTTGGCCTTGCGTCAGCGGTCTGTCGATTGGCCTACGTTCCTATGGGCAGGTCTGGTATGGGAAGTTCCTGAGGATGTAGCTGCGCTCGTCGTCCGACGACGACTTTATCCGGAAAAAAAAAACAAAAAAAAAAGAC
1166	chr1	137378126	-	-	u	NARS	AAGAAA,-98,-93;AAGAAA,-94,-89;AAGAAA,-90,-85;AAGAAA,-86,-81;AAGAAA,-82,-77;AAGAAA,-78,-73;AAGAAA,-74,-69;AAGAAA,-70,-65;AAGAAA,-66,-61;AAGAAA,-26,-21;AAGAAA,-14,-9	30	GGGGAAAGAAGGAGGAGAGAAAGAAGAAAGGAAGGAAGAAAGAAGAAG
1167	chr1	137583825	-	-	u	NARS	AAAAAG,-70,-65;AAAACA,-100,-95;AAAATA,-77,-72;AAAATA,-38,-33;AAATAA,-95,-90;AAATAA,-76,-71;AAATAA,-37,-32;AATAAA,-94,-89;AATAAA,-75,-70;AATAAA,-43,-38;AATAAT,-36,-31;ATAAAA,-74,-69;ATAAAA,-42,-37;ATAAAT,-93,-88	30	GGACCTCCGGAGCGGGGCACCAGTGCTAGGAGGGTGAACGGCCCAGTCGGAACGAGCAGGTCAAACTCCCGTGCTGATCAGTAGTCGGATCGCCTCGCCTGTGATAGCTCTGCACTCCACTGGGCACAGTAGCGGAGACCGATTCTCTAAAAGAAAAACAAAAAAATAAAAAAAGAC
1168	chr1	137898966	misc_RNA	Gm4258	i	ARS	ATAAAG,-10,-5;GATAAA,-11,-6	27	GGGCACCGCAGGTTTTGTTCCCGGAGAGAAGCCTCGGCTTCGCCCTGCAGGGACGAGGAACTAGAGCAAGAAGCAGCATTTGAAAATTGTAAGTATACATTTCTTTCCGTCAAGTGCGCTGATTAAAATAGTTTTCTGCCAGAAGCCCCAAATACTCGAAGATTTGCCAGGGAATCCTTTTATGCGTAGTTTGAAAGGTAGCCAAAGGGCAGGGAACTGTACCGGGGAGCATTTGTTGCATGCTTTCTTCTGTGAAAGATAAAGATT
1169	chr1	137926383	misc_RNA	Gm4258	i	ARS	AAATAA,-65,-60;AATAAA,-64,-59;AATATA,-70,-65;ATAAAG,-63,-58;ATAAAT,-67,-62;TATAAA,-68,-63	71	TGGGGGAAGTAAGGATGCACTTTTAGTTGGGCTGTGTCTTATGTTTAACCTTTGCAGGGCAATCGCCTTTCTCTTACAGGCCTTTGTTCCCCTTCAGAGGAGGAATGATTCACTCTAAAAATTCAATATAAATAAAGCAGCTAATTCTGCTTTTGAAACTTCAAACTTTGAGATCGAATTCAACATTCCGAAC
1170	chr1	137928364	misc_RNA	Gm4258	i	ARS	TGTAAA,-15,-10	20	GGCCACGAGGCGAGGCTGAATCGGTCCTCCAGAAGACTTCAAATTTCACTTGATTGCATCAAAGCCTAACAAATATTATTAACCGAAGAGTATTCAGGCAGGCTGTAAAGGGGAAC
1171	chr1	137936748	misc_RNA	Gm4258	i	ARS	AAATAA,-74,-69;AAATAA,-59,-54;AATAAA,-58,-53;AATAGA,-45,-40;ATAAAA,-57,-52	81	GGGGTAGTAACTACATCATAAAATGGCATTATGCCTATAGCTACTTCTTTTTCTTTATTGAAGAGTTTTATAATTAAGTGTGCTTGGTTTGATCTTAATGAGACATAATTCCTTTAATTTATAGTATGGAATCTTTCCCCTAGGTCGTAAATAAACAGGAATCTGAAATAAAAGGAAGTGAAATAGAATTATGAAGAACTTTAATTCTAGTAGATGTTTCAATGTGAATT
1172	chr1	137970025	-	-	u	ARS	AAAATA,-13,-8;AAGAAA,-36,-31;AAGAAA,-29,-24;AAGAAA,-25,-20;AATAGA,-11,-6	22	GAGAGAGAGAGAGAGAGAAAGAAAGAAGAAAGAAAGATAGAAAATAGAAAGAAC
1173	chr1	137974301	-	-	u	NARS	AAAAAG,-64,-59;AATATA,-94,-89;ACTAAA,-58,-53;TGTAAA,-68,-63	21	GGGCATGGGAAAAAATGAAACATGTTTAATATAGACAGGAATATTATTAGTAATGTAAAAAAGACTAAAACCTCCTTTACAGTGACAGAAAGAATAAGTCCAAGATCTTTTCATGCTGAAC
1174	chr1	138639344	-	-	u	NARS	AAATAA,-32,-27;AATAAA,-31,-26;ATAAAT,-30,-25	57	GTATATCACGGGAAATAAATTCTGCAGATCAATTTGCC
1175	chr1	138971799	protein_coding	Dennd1b	i	ARS	AAGAAA,-6,-1;AATGAA,-10,-5;TTTAAA,-81,-76;TTTAAA,-51,-46	183	GGGCAAGCCACCAGAACTCCTGGCCATACCTGAGTGAATCACAGGATGAAAAAGTGTATCAATTGGATGTAGGCTAGTGCTGGCCATACGGACCACATGCTGAGACAGTTAATTCAGAGACCTACTTGCAGAAGTTATTTTAAACAACAACTGTGCTTGTAGAGCAATTTTAAACACAAACTGGGTATGGCAGTACAGGAGCACTAGTGAATGAAGAAAGAAAGAAAGAAATGCAAAGGAAACAAAATGGCTGCTCTTGGGTTTCGGCACCAATG
1176	chr1	139040881	protein_coding	Dennd1b	i	NARS	AAAAAG,-79,-74;AATAAA,-95,-90;AATATA,-91,-86;ATAAAA,-81,-76;ATAAAT,-94,-89;GATAAA,-82,-77;TAATAA,-96,-91	61	GGGGCTAATGACTGAATTTTAGTATATAGATTGAAAAGAGATCTGGATAGTGGGTTAGTTGGAGTACTAATAAATAATAGCTCGACTAAAAAGGTTATTTATTTCACTTTATTTCTGGAGAATTAAGTTGTTTAATTTCAAATTATAGTAATTACATCAATAGTG
1177	chr1	139050364	protein_coding	Dennd1b	i	ARS	AAGAAA,-6,-1	84	GGGGAGATTTAGAAACTGACAGTTTATTACGTGAAACAAAGCCATAGAACTGCTGGTATAGAAAACGAAGCCCTGGGCTGGCTGGCTGCCACTACAGATGGCCAGTCTGCAGCCTCTGCTCTGGATGGGTGCAGAATTGCAGAAGAAGCAGAAGAAC
1178	chr1	139080375	protein_coding	Dennd1b	i	NARS	AAAATA,-52,-47;AAAATA,-34,-29;AAATAA,-51,-46;AAATAA,-33,-28;AATAAA,-50,-45;AATAAT,-32,-27;AATATA,-80,-75;AATGAA,-23,-18;ATAAAA,-49,-44;TTTAAA,-56,-51	34	GGCACAGTAGAAAAAGAACGACTGGATTTAATTACGTCCTTTAATCACCAAGAATATACTTTATAACTGTAATCATTTTAAAAATAAAAGCCTCATAGAAAATAATGTGAATGAAGATTAGTTAGGGAGAAC
1179	chr1	139093280	protein_coding	Dennd1b	i	NARS	AAAAAG,-58,-53;AAAACA,-63,-58;AAGAAA,-41,-36;AAGAAA,-37,-32;AAGAAA,-33,-28;AAGAAA,-29,-24;AAGAAA,-25,-20;AAGAAA,-21,-16;AAGAAA,-17,-12;AAGAAA,-13,-8;AAGAAA,-9,-4	25	GGGGACTGTTAGAAATACTACCACGCCAGTAGCACTTCCGCTGCTCTTAAGGTATTTTAAAATTGGAAAAATAAATCAGGCGGAGCTTTCCAGGGTAATCCTTTGTTTTCCTTTTGGGAGGGAAAAAACCTTTCTTCCTGTTTTCTGACAAGAACACTTGTTTTTTGATTCCATCATTTCACTATAGATTTGGATTCGATACAAAACAAAAAACCAAC
1180	chr1	139102629	protein_coding	Dennd1b	i	NARS	AAAATA,-27,-22;ACTAAA,-22,-17	127	CTCAGTGCCCTGATGCTGGCAGTCGCTCGCGCTCTCACTCCGGCGAGGCTTGGCACTGCACACGCTCATGGTCCAGTCGTCATGCATACGTTAATTCTTGATGACCAATCCGTCAGGAATTAATCCGAAGACAAATACTAAATTATATCCCACT
1181	chr1	139136322	protein_coding	Dennd1b	i	ARS	AAGAAA,-92,-87;AATACA,-25,-20;TTTAAA,-81,-76	181	GCTGCTAGAGCAGCACATACCTTACCTGTGTAGCTTGGCCTCGAGGTTCCCTTAGCCTCTCTCATTCGGCAGGCCTTCCGGTCTAATTGGGGGCATTCAGTCGTGTGGCGGAATGTGAAGGTAACTAAACCAAAAAGGTACAAATCCGAAACCAAGCCTTTCTTACCTAGTATGTTTCAATTCAATTTACAATGAATAAATGAAATTATTTTAAAATTATGCCAATCAAGTGCTGTATTTATTGTATTTACATTGTCTTAGAAATACATAGATTGTTCTTAGCAAC
1182	chr1	139148756	protein_coding	Dennd1b	i	NARS	AAAAAG,-18,-13;AAAACA,-80,-75;AAGAAA,-58,-53	43	GGGGTCAGGGATGGCACTTACAATGTAATCATCAGTCAAGGAAAGACTCAATGGTCTTTGCCTACTAGTCAATCTGATGGGCATTTCTCATCTCAAGTTTCCTTCTTCAGCTGATCTCCTCGTTGACTCTGTTTGACTCAAACAAGACGATAAGAAGAGAGAGGAGGGAGAAAGAAAAGAAAAGAAAGAAAGAAC
1183	chr1	139155239	protein_coding	Dennd1b	i	ARS	AAAATA,-23,-18;AATAAA,-14,-9;ATAAAA,-13,-8;TAATAA,-15,-10;TGTAAA,-34,-29	29	GGGTACCCCAAGGATAAAGGGATATGCAAACCCCTAGTAGGTGGAATCGAACATTATGGAACTAACCAGATACCCCCGGAGTCTCTTGACTCTAGCTGCAGAGTATGCAAAGATGGTCCATAGTCGGCCAGTCACTGGAAAGAGAGGCCCATTGGACACGCAAACTTTATTATGCCCCAGATACAGGGGAACGCCAGGGCCAAAAAGGGGGAGTGGGCGGGTAGGGGAGTGTGGGTGGATGGGTATGGGGACTTTTGGTATAGCATTGGAAATGTAAATGAGGAAAATACCTAATAAAAATGG
1184	chr1	139157788	protein_coding	Dennd1b	i	ARS	TTTAAA,-13,-8;TTTAAA,-6,-1	37	GGGAAGCAAGAGTGGACCCTAAAGTACTGTTTCTGGGATGAGTATTTTGCCAAACCAGGGATCACTTCTGATTTCCTGCATTCTATTGTTCAACTGAATGATTATTTTTTTAAAGTTTTAAAAAGAAAGAAAGAAAGAAAGAAAGAAAGAAAGAAAGAAAGAAC
1185	chr1	139176044	protein_coding	Dennd1b	o	NARS	AAAATA,-80,-75;AAAATA,-24,-19;AAATAA,-79,-74;AAATAA,-23,-18;AATAAA,-78,-73;AATAAA,-22,-17;AATAAT,-37,-32;AATGAA,-66,-61;ATAAAA,-77,-72;ATAAAA,-21,-16;ATAAAG,-48,-43;CAATAA,-38,-33;CATAAA,-49,-44	62	TGGGGGACTCAGGATTTGAAATTGTTTCCTAAAGGTTTATGTTTCATTCCTTTAGCTTAAAGAAGTTGTTGCTAACATATAACCAGATAAGCTTAAAAAACAAAACTAAAGACACAAAAACAAAACAAGAAAACCATGAAGCAGCAAGACACTGAGATGTGCTTCGTGGTGCTTGCCCTCGAGACTACAGTTTATCATCTCTTGGACGTTAATTAACGATTGGGAGATGTTATGTATAAAATTATGTTTGGAGTTTTTTAAATATGCAAAATAAAAATGTTGAATGAACTCTGCTTTGCCATAAAGTACCCAATAATGTCGCTGAAAATAAAATTGGTACAGAT
1186	chr1	139453006	protein_coding	Zbtb41	o	NARS	AAAATA,-29,-24;AAATAA,-28,-23;AATAAA,-27,-22;AGTAAA,-6,-1;ATAAAC,-26,-21;ATTAAA,-62,-57;TTTAAA,-32,-27	128	GGGGGAAATCTAAATATCAAAATTCATTATTTTTCACTGTATGACAAATGTCTTAAGTTTAGTAGATATTTTGTTTGTCTCGTGTTCCTTAAATATAAATGTATAGCAAAAATTCAGTTCCTTGTGAGGAGTAGATGAGGTCTTGCATATTAAATTAGTTCCTTATGTTTATTTTGATATTTAAAATAAACAGTTCTTTGGTCCTAGT
1187	chr1	139627769	protein_coding	Cfhr3	i	NARS	AATGAA,-25,-20	384	TGTTAAGTAGCCTTGGTACAGATCCTTCAGCCGTCCTCCTATCCGGGCGAGTCGGTGATGGGACAACAAGGGTTTGT
1188	chr1	139713476	protein_coding	Gm4788	i	NARS	AAAACA,-20,-15	32	TGGGGCCGGTAGGGTGGTGGGCGCGACCGACCGGGTAGCGGGTTTGCATGAAGGCGGTCGATGGAGGCAGGAGGAGTCACGAGTTCGAGGCAGCCTGGCGTACACGTT
1189	chr1	140287760	protein_coding	Kcnt2	i	NARS	ATTAAA,-68,-63	76	CGACTTGGCTAACTTGTTCTGCACTTGGAGTACAGTGTAAGCGAATGCACTGTACGATGTGTGTACATATGGTCTCAAGCGTAGTGCGTATGACTGTAGCTATGACTATGATCAGCTAGTGTGCTATCAGATCTCGTACCCTCTTGTGCTGGCTGTGACTGCTCTCCTCTTGGTCAGTGCGGAGATGGGGGATGAATGGAAGCAAGAAGGTCAGTTAACGATTTCAGTGTCAGGCAGATGGAGGAGCACTATGTTATTATATACGATAATAAATAATATTTTAACAATGT
1190	chr1	140431560	protein_coding	Kcnt2	i	NARS	AAAAAG,-39,-34;AAAAAG,-29,-24;AAAACA,-58,-53;AAGAAA,-36,-31;AATAAA,-61,-56;AATGAA,-18,-13;ATAAAA,-60,-55	49	GGCTGGCGCAGACATACATAATGCCTCGTGTGCTGGGCTCCCGCGACTTCCTCGTAGCCTATCGTCAGTAGAACGGGTCGATGGGGGCCCTGGATGGGAAATGGCCCGGGGCGGTCCAAGGCGGGTAAAAACGTCCCCAGGGTGAAACTCCGAGCACGTCATCTTCGGTAGTTACCGGGAACGCCGTGGCTGTATAGCGACGGTGACCACGGCTGACGAGCATCAGACCCGTCCTCTAAACAAAAAAAAAAGAAAAAAAAAGAC
1191	chr1	140612067	protein_coding	Kcnt2	c	NARS	AAAATA,-38,-33;AAATAA,-37,-32;AAATAA,-33,-28;AAATAA,-29,-24;AATAAA,-36,-31;AATAAA,-32,-27;AATAAA,-25,-20;AATAAT,-28,-23;ATAAAA,-24,-19;ATAAAT,-35,-30;ATAAAT,-31,-26;GATGAA,-7,-2;TAATAA,-26,-21;TTTAAA,-42,-37	43	GGGACACTTGCACATGAAGATAAAACATGAAGTAATTGTGCTGGTAGCCTTTTGGGAATTGGTTTGGTTTATTGTATATGTACCATTTTGCTACCAGTTTCATTGAATTGATTTAAAAATAATAAATAATAAATTATTTCTGATGATG
1192	chr1	141139207	-	-	u	NARS	AAAAAG,-98,-93;AAAAAG,-86,-81;AAAAAG,-79,-74;AAAAAG,-66,-61;AAAAAG,-49,-44;AAAACA,-54,-49;AAAATA,-27,-22;AAATAA,-26,-21;AAGAAA,-95,-90;AAGAAA,-83,-78;AAGAAA,-76,-71;AAGAAA,-71,-66;AAGAAA,-63,-58;AAGAAA,-59,-54;AAGAAA,-46,-41;AATAAT,-25,-20;ACTAAA,-31,-26	50	CCTATCCCCTGTGTGCTGCAGTCCTGAGCTGCCTCGTATCGCAGCGTCCCTCGGTTGACTTGGGTCACCTGGTCGTTCCAAGGTCGACTCCACTGGGTGATCAGTAGGTGGGGAGGACCGAAAATAAAAAAAGAAAAAAAAAGAAAAAAAAAACAAAAAAAAAAAATAAAAAAAAAACG
1193	chr1	141357177	-	-	u	NARS	AATAAA,-12,-7;ATAAAG,-11,-6;TAATAA,-13,-8	37	GCATTGGCTGATCTTAAGAAGGCACAGGAGATAGCCCCAGGAGATAAAGCTATCCAGGCAGAATTGCTTAAAGTCAAACAATGATAAAGGCACAGAAAGATAAAGAGAGGCCGTGTATGCAAAAATGTTTGCTTAATAATGATTAAACTCTCTTTAACTATTATACATTGATTATATAAAGGACAAGGTATATTACTGTCTACATGCTCCCTGTTGTGTTTCCCTTGATCTCTGTCATTGTTTACATAGCAGTGCTGACACAGGTTCCTTCTTAATAAGAGTTAAAAATAC
1194	chr1	143746614	protein_coding	Glrx2	c	ARS	-	36	GGGGACATTTCAGCGGATTACACGTTGATAAGTTCCCAGGATATTTGTCAATGGACGATTTATTGGAGGCGCAGCGGACACTCACAGGCTTCACAAAGAAGGGAAATTGCTGCCTCTGGTTCATCAGTGTTATTTAAAAAAAAAACAAGAGGAAAGACATTGAATGATGTGGATAGTCGCCATACCAGTAAATGCTAGTTAGTGCAGTCGT
1195	chr1	143746780	protein_coding	Glrx2	c	NARS	AATAAA,-26,-21;AATAAT,-36,-31;AATGAA,-33,-28;ATAAAG,-51,-46;ATAAAT,-25,-20;CAATAA,-27,-22;CATAAA,-52,-47	252	CGCTTACGACAAGGAATGACTTGAGGGAAAGAACCGTTCCCAATGGATAATTTGTCAATGGACGATTTATTGGAGGCGCAGCGGACACTCACAGGCTTCACAAAGAAGGGAAATTGCTGCCTCTGGTTCATCAGTGTTAATTTAAAAAAAACAAGAGGAAAGACATTGAATGATGTGGATAGTCGCCATACCAGTAAATGCTAGTTAGTGCAGTCGTACCTTTGACTTGAGGCTGTTTTCAGTGTGTGGATTGCCTTCATAAAGATGATTCAGAATAATGAACAATAAATTGCCCTCGGACCTTCC
1196	chr1	143749677	protein_coding	Glrx2	o	NARS	AAAAAG,-31,-26;AAATAA,-25,-20;AAGAAA,-28,-23;AATAAA,-24,-19;ATAAAC,-23,-18	37	CATAATTCTTGGTTAGGGTACAGATGTTAAATAACCCAGCTCTTAAAAATCCTTATCGTCAGAAGGCTCAAGAATATAGAAAGGTAACGAAGGGGTATTGATTAAGTTTTCAATTATTAAGTTTATAATTAAGAAATAAACTCTTAAAGACCGGGCATGGTGGCGCACGCCTTTAATCCCAGCACCTTGTGAGGTCAGAGGCGGGCGGGATTTCTGAGTTTGGAGGCCAGCCTGGTCTACAGAGTGAGTTCCAGGACAGCCAGGGCTAGCACAGAGAAACCCTGTCTCAAAAACAAAAAAAAAAGAAATAAACTCTTCCAATGATTG
1197	chr1	143779068	protein_coding	Uchl5	i	NARS	ACTAAA,-77,-72	22	TTGGTTGCTTTACAGTATTTAGTAGTTAAGATAGAATAATGAGATGACTCTTTTGAATGGTAAGTTTGTGGGTGATTGGCTTGACATTAAGCCCTGGGGTACAGAGAAGTAGAGTCAGCAGTTAGGTAGTATTTCAATCTCAGGTTGCATGTGGAATACTTCTCCTCATCTACTTTGGAGCAGAATGCATCCAGAACATCGTCACTAAAGAGGATTCGTCAGGGCTGCCAATCCTTACAGTAAGAAGGTTGAAGTAGTAGTAATATTTCTCCTACAGAAGAG
1198	chr1	143781305	protein_coding	Uchl5	i	NARS	AATAAA,-23,-18;ATAAAA,-22,-17;TAATAA,-24,-19	57	GGCACTTAAAATCTATGAGGTTCTTAATAGATCTAGCAGAAATGCGTTGGGGAAGGAAATTGTTGGCTGGAGCTCCTCAGAGAGTTTCGGGCAGAGCAGAATGTCCCCTCCAGTGAACCTTCCAGGTACAGGAACTAATCACAACATGCACAGATCCCAGCAGAAACCGACTGGACAAGTTGAGGCCAATTTAATGATGCTTTGCTGTCTACCTGTAATTTACTGATTGTTCATTTACTTTGAATTGCTATATATTTAATAAAATCACTCATTCAAAACC
1199	chr1	143781725	protein_coding	Uchl5	i	NARS	AATAAA,-34,-29;AATATA,-30,-25;ATAAAC,-73,-68;ATAAAT,-33,-28;CATAAA,-74,-69;CATGAA,-88,-83	33	GGGGATGATCATATGGTGTAGGATTTAGTTCATTTACTCATGAAAATGTTCTCATAAACCAATGAGTGATCTGTCGAGCCCTGAACTTGTAGAATAAATATATCCTATGTATCTTTCATATATAAC
1200	chr1	143783246	protein_coding	Uchl5	i	ARS	-	122	TCGGGGTCCTGTTGTTCAATGTAGGACTGTTTGTTGGTTATCTCCGTTTCTACTAGATGCCAGTTCGGTAAGTTCACCTTGAATTGTTCAATGACGTATTGACTAGG
1201	chr1	143786652	protein_coding	Uchl5	i	ARS	AAAACA,-19,-14	34	GGGGGACAGCTGAGAAAATTCACGGCGGCTGATGAGATGATGAGATCCTTGAAATCCGGTGTAAGCCTGAACCCATTCGGAACGAAGTTCGTACGTTAAAGCTGGCTCGTTAATTGCGGTGGAACGGCTTCCGTTCAAAGGTTGGGGCCCCTAGCGGTCAAACGATTTGAATTCACGTTTAACTGTATATTTAATTAGTCTAAGTATTGTGACTCTGGAAATAAAAAGTGATTAGTTGAGAAC
1202	chr1	143802286	protein_coding	Uchl5	i	NARS	-	31	GGGGTACTTTGAAGAAGGAAGGTACAAAAGTTAAAGAAGATATAAGATTGAAAATATCAGAAGGAAGCATAATTACTTGCCTTTCATTATGGAATTGTTAAAGACCTTAGCTGAGCACCAGCAGTTAAATTCCACTTGTGGAAAAGGCAAAAGAAAAACAG
1203	chr1	143806932	protein_coding	Uchl5	c	NARS	AAATAA,-17,-12;AATAAA,-16,-11;ATAAAA,-15,-10;ATTAAA,-20,-15	587	CGTTAACCGGTTAAAGGCCTTTGTAACATTTGAAAGATCCTTCAGACGCGAGTATCCGATCCAGTCAGTTAATTACCTGTACATTGTGGAAAGCAAAAGAAAACAGAATGTCAAAGAAGCTCAGAACTAAGTGAAGAGGATATTTGGACGTGTGTACAGTTGTGCTGCATCTTAATTTCATGGACACCATTAAATAAAGGAACTTTGGACAACATCTTTAATTGACTCTAGTGCACGTTTGGCATTAGTTACCAGTCTGTCTTGTCCTTTATGCATGGAGTTAAATTCTTTCCCTACCTGCATCATGGGCATGTAGTGCATATTAATAAAGTGTCG
1204	chr1	144219847	-	-	u	ARS	AAAACA,-23,-18	25	GGGGGGAGGCAGAGGCAGGCAGAATTTCTGAGTTCCAGGCCAGCCTGGTCTACAAAGTGAGTTCCAGGGCAGCCAGGGCTATACAGAGAAACCCTGTCTCGGAAAAAACACACACACACACACACAAAAAGAAAGAAAGAAAGAAC
1205	chr1	145185096	pseudogene	Gm5262	p	NARS	AATAAA,-24,-19;ATAAAG,-23,-18;CAATAA,-25,-20;TAATAA,-74,-69	20	GGGGCCTCCCAAGGAGTAAGAAACCCTGGACCACCCACCCCAGCAAGGGACACCTGAGCAAGAGAGGCACCCCTATCCCAACTCGGCCCCCAACCACTGAGCCATCTCCCTCACCAATTTCCAATCCCAGACCCCCCAGTAATAACGAGGAGGGGCCCTAGGGAGCCCTCCCCTTACTCTCTTGAATACCATCAATAAAGTTCGCTGCCACCC
1206	chr1	145410059	-	-	u	NARS	AAATAA,-68,-63;AAATAA,-23,-18;AAATAA,-19,-14;AATAAA,-67,-62;AATAAA,-22,-17;AATAAT,-18,-13;ATAAAT,-66,-61;ATAAAT,-21,-16;TGTAAA,-51,-46;TTTAAA,-71,-66	30	GGGAAGCCCAGATAGCCCTGGTAAGCCCAGAGCCACCGGGCCATGGCTGGTCCCAGGGACGACCTGCCCCTGGGGGGTCGATCGGTGCTTCACTCCCTTTCTGGTTTACTCTCCCATGTGGGGCCACCTTTCCTTCTCGCATTAGCCTATTAAGCTGTTCATTAAATAAATAATGTATTC
1207	chr1	145510039	-	-	u	NARS	-	30	GGGGGGGAGGTATGGTTGCG
1208	chr1	146530309	protein_coding	Brinp3	i	NARS	AAATAA,-91,-86;ATTAAA,-42,-37;ATTAAA,-18,-13;ATTAAA,-12,-7;TTTAAA,-80,-75	16	GGGCTCCCCCCGTGTTGTGGCTGAAGTTAGGTGTGGGCCACCTGGGCTGGTTTAAAAGAATTGGCTGTCCCTCACATTAGTTTGTCGTCGGGTTGGCTTTTCTTTACAAATTAAATTATATTATTTATCCAAC
1209	chr1	147001699	-	-	u	NARS	-	285	TCCGGGACGTTCCCGCTAGGGTACCCATTCGGATTGAATGCTAGATTACGGTACTGCGACGAATGGCTTCAGACCGGTACGAGGTGGCCAATTCGGGATCGAAGGCTAGACCGTAACGGTAACGGGCATCGGAATTGAATGGCTAAGAACGTACGTAAGCTGCATTCGGATCGAAGGCTTGCCGGTAGGAGCTGGGTCATCGGAATGGAATGGCTAAGAACGTACGTAAGTGGCATGGAAGAGCTAGAGAGCAGAGAAGAGAGAGAGAGAGAGAGAGAGAGAGAGAGAGAGAGAGAGAGAGAGAGAGAGAGAGAGAGAGAGAAGAGAAGAAGAAGAAGAAGAAGAAGAAGAAGAAGAAGAAGAAG
1210	chr1	147555164	-	-	u	NARS	AAAACA,-84,-79;AAAACA,-74,-69;AAAACA,-55,-50;AAAACA,-50,-45;AAAACA,-45,-40;AAAACA,-40,-35;AAAACA,-35,-30;AAAACA,-26,-21;AAAACA,-21,-16;AAAACA,-16,-11;AAAACA,-11,-6;AAAATA,-63,-58;AAATAA,-62,-57;AAATAA,-30,-25;AATAAA,-61,-56;AATAAA,-29,-24;ATAAAA,-60,-55;ATAAAA,-28,-23	146	CGGTAAAGGCCTGGTAACCAATCCGAATGAATCGCGTGGTGTCGTGTGGGGTTTCTTACTAGAGAAGTTTTCTCTTGACTCGTGTAGAGCACCCGAAACCACGAGGACGAGACCGTTGCGTCTTCCCTGAGCTGAAGCCGGCTCTCGGGTCGCTTGCTTTGACTGTGAGTGGCCTCCCTTGCCCCTTTGATCAGTATCGTCTTCCTTTCCGTCCTTGACGTTGGAGGAGGAGGAGAGGCAGTCGTGTGAAAGAAAAAAAAAAGAAAAAAAAACAAAAAAAAAATAAAAAAAAAGAC
1211	chr1	150404026	protein_coding	Tpr	e	ARS	AAAAAG,-42,-37;AATGAA,-34,-29	59	ACCCCTTGTGTCCTTGGTAGTGCAGATCCCTTACTCCCCCATGGTGTTCCCTTTGGGGTCGAGGGGTTCCGGTTCAACCTTGAAACTAATGGGGTTCCCATTATCCAGGGGTTGATGGGGGTACGCGTCATGTGTAGACTAATCTTCACTTCACACCTAACGGCTTACTGGGTGGACGCTATGGAGAGAAAGTGCTACAAAGGGTTGGATTCAGCTGTGTAGAGCAGTTCCATAAGACGAGAGCTCAGGTCATGCTACTCTGAAATAAAAGAC
1212	chr1	150408881	protein_coding	Tpr	e	NARS	AAAAAG,-80,-75;AAAATA,-63,-58;AAGAAA,-77,-72	254	GGGTGTCAAAGAAGCAGGAGAAGCCAACAAAACAATACAAGATCATCTTCTACAAGTGGAAGAATCTAAGATCAGATGGAAAAAGAAATTGGCTTGAGAAAATAGGAAAATTGGAGAAGGAATTAGGAGAATGCAAATGAGCCCTAGCCTTTCCTGACTACAAAACGTAAACGGAGCTATATTGTCTAGAGAAG
1213	chr1	150410088	protein_coding	Tpr	c	NARS	AAAACA,-64,-59;AAAATA,-56,-51;AAATAA,-55,-50;AAGAAA,-59,-54;AATAAA,-54,-49;AGTAAA,-22,-17;ATAAAA,-53,-48;TAATAA,-43,-38	53	GGGAAGGAATTAGAGAATGCGAAATGACCTGCTTTCTGCTACAAAACGTAAAGGAGCTATATTGTCTGAAGAAGAGCTTGCAGCCATGTCTCCCACCGCAGCAGCTGTAGCTAAAATTGTAAAGCCTGGCATGAAATTAACTGAGCTATATAATGCTTATGTGGAAACTCAGGATCAGTTGCTTTTGGAAAACAAG
1214	chr1	150410238	protein_coding	Tpr	i	NARS	TATGAA,-67,-62	50	CAAAAAACCAAATAACGAAAAGGAATCACACTTACTTCATCAAGAAGGTAGAGTAATAAAGTCTAAAGAATTCAGAGTAGAAAAAGAATGACGATTGAGAAAATAGGAAAATTGGAGAAGGAATTAGAGAATGCAAATGACCTGCTTTCTGCTACAAAACGTAAAGGAGCTATATTGTCTGAAGAAGAGCTTGCAGCCATGTCTCCCACCGCAGCAGCTGTAGCTAAAATTGTAAAGCCTGGCATGAAATTAACTGAGCTATATAATGCTTATGTGGAAACTCAGGATCAGTTGCTTTTGGAAAAACAAG
1215	chr1	150414725	protein_coding	Tpr	c	NARS	AAAAAG,-34,-29;AAAATA,-93,-88;AAAATA,-26,-21;AAGAAA,-31,-26;AATAGA,-24,-19;ATAAAA,-37,-32;TATAAA,-38,-33	19	GGGCTCCGGAACCCGTCATTGACTCCACAGAGGCTATAGAAGCAAAGGCTGCCCTTAAACAGTTGCAGGAAATCTTTGAGAACTATAAAAAAGAAAAAATAGACAGTGAGAACTC
1216	chr1	150416260	protein_coding	Tpr	e	NARS	AATGAA,-52,-47	168	GGGCAGCTAGATTTTGCTTCTAAACGTTATGAAATGCTGCAAGATAATGTAGAAGGATATCGTCGAGAAATAACATCTCTACAAGAGAGAAATCAGAAACTCACTGCAACTACTCAGAAGCAGGAACAGATCATCAACACAATGACGCAAGACTTGAGAGGAGCCAATGAAAAGCTAGCAGTTGCAGAAGTAAGAGCAGAAAATTTAAGAGG
1217	chr1	150416315	protein_coding	Tpr	i	NARS	AAAATA,-20,-15;AGTAAA,-10,-5	52	GGCAAGAGCAAGTCACAGACCTGCGCTCACAAAACACCAAAATTTCTACTCAGCTAGATTTTGCTTCTAAACGTTATGAAATGCTGCAAGATATGTAGAAGGATATCGTCGAGAAATAACATCTCTACAAGAGAGAAATCAGAAACTCACTGCAACTACTCAGAAGCAGGAACAGATCATCAACACAATGACGCAAGACTTGAGAGGAGCCAATGAAAAGCTAGCAGTTGCAGAAGTAAGAGCAGAAAATTTAAGAGG
1218	chr1	150417422	protein_coding	Tpr	c	NARS	AAAAAG,-15,-10;AAGAAA,-12,-7;TTTAAA,-26,-21	143	GGGCTCAGAAGCAGGAACAGATCATCGAACACGAATGAACGCAAAGACTTTGAGAGGAGCCAATGAAAGCTAGCAGTTGCAGAAGTAAGAGCAGAAAATTTAAAGAAGG
1219	chr1	150422622	protein_coding	Tpr	c	NARS	AAGAAA,-22,-17	26	GGGGGTGACCAGCTTAGAAGATTCCCTGAACAAGGAGAAACAGGTGACTGAGGAGGTTCATAAGAACATTGAAGTTCGCTTGAAGAATCAGCAGAGTTTCAGACACAGTTGGAGAAGAAATTGATGGAAGTAGAAC
1220	chr1	150425686	protein_coding	Tpr	e	NARS	AAAACA,-40,-35;AAGAAA,-10,-5;CATGAA,-25,-20;GATGAA,-14,-9	34	GGGTGCGGTATCGACAAAGAGTTGAACTTCTAGAACGGGAGTTGCAAGAACTGCAGGATAGCCTGAATGTGGAAAGGGAAAAGGTGCAGGTAACTGCAAAACAATGGCGCAACATGAAGAGCTGATGAAGAAAACTGAAACAATGAACGTTGTTATGGAGACCAACAAGATGCTACGGGAGGAC
1221	chr1	150439260	protein_coding	Tpr	e	NARS	AAGAAA,-6,-1;GATGAA,-22,-17;GATGAA,-10,-5	103	GAGGACGAGAAACTCAAGCCTATAATCAGGACTCTCAAGATTCATTGGAGAAGGAGTTACCCAGGGAGATTATACACCAATGGAAGACAGTGAAGAAACATCACAATCTCTACAATCGATCTTGGACCACTTCAGTCAGATCAACAGACTACTTCTCTCAAGATGGTCAAGGCAAAGGAGATGATGTAATTGTAATTGACAGTGATGATGAGATGATGATGAAGAAATGATGGCGAACATGAAGATTAC
1222	chr1	150440145	protein_coding	Tpr	e	NARS	GATGAA,-48,-43;TATGAA,-75,-70	55	GGGGTTCAAGGCAATGGAGATGATGAATTGTAATTGACAGTGAATGATGAAGATGATGATGGAAGAAATGATGGCGACATGAAGATATGAAGAGACGAAGATGATGATGATGATGAAGAGATGACACGGGATGGAGATGAGGGTTGAAGATAGTAATGAAGGACTGGTAGTGCGAGATGGTAATGAG
1223	chr1	150440513	protein_coding	Tpr	e	NARS	AAGAAA,-40,-35	22	GGGGTAGTGCAGATGGTAATGATGGATATGAAGCTGATGATGCTGAGGGTGGTGATGGGACTGATCCAGGTACAGAAACAGAAGAAAGTATGGGTGGAGCTGAAAGTCATCAGAGAGCTGCTGATTCTCAAAACAGTGGTGAAGG
1224	chr1	150449937	protein_coding	Tpr	o	NARS	AAAAAG,-9,-4;AATAAA,-30,-25;AATATA,-100,-95;ATAAAA,-29,-24;TAATAA,-31,-26;TTTAAA,-65,-60	267	GTTTTGTGCTTACGGGTTTAGTTGGACGAACCCAAGGTTGCGTGTCACGGACTCCCATCAAGAAACCTCGGAAGTTAACGAATGTTCTGGTCATGGCTTTCGACGCGGTTCAATTCCGGAGAAGACGGTTCTAAAAGCATTTTGCCCATCAGGAGGGTAAGAGGCATGATCGAAATGGAAGGGAAAGAGGGTAAGGAAATTAAATTAGTGGAATTACTTATTAGTGATTCTCTAAAATTGTGAATAACGAATTGAACTAGTAATTGTATTCGAATCTGTTTTAATATAATTGATTGATCATGTTTGAGAACTTAGTTTGTATTTAATGGTATGCTCATTTCAACATTCTTTATTAATAAATGTATTCAATGTCAAAGT
1225	chr1	151332857	lncRNA	LOC108167733	i	NARS	AAGAAA,-65,-60;ATAAAT,-86,-81;TATAAA,-87,-82	20	GCTGTATCAACGCCCCTTAACCTTCCGTCGTTGTTGGCCTTGGAGATGCCCTCCTCGTGCCCGTCATCGTCATTGCCGGGTTCAATGGGGCTTCCGGATGGATTGGGCTCAGAGGGGGTTCGGGAAAACGGGGCCAGGGTCCGGAAAGTCCGGAAAGTCCCAGGTCAAAACTCCCGTTGCTGTAATGGTCAGGTCGGCCTGGAGTTCGAGCGTCCTGCAATGCCACTGTCCACTCCCTGGGCTCGGACAACTATAGCCCGAGCCCTCTT
1226	chr1	151363188	protein_coding	Ivns1abp	c	NARS	-	28	GGGGGGGCTGGAGTCGCTGTGCTTGATGGAAAACTGTTTGTAGGTGGTGGCTTTGATGGTTCTCACGCCATCAGTTGTGTGGAGATGTATGATCCAACTAGAAATG
1227	chr1	151363639	protein_coding	Ivns1abp	c	NARS	AATAAA,-24,-19;ATAAAC,-23,-18;GATGAA,-96,-91;TGTAAA,-32,-27	63	GGGAGGCTTAGTGATGTATTGTGTTTAGTAGAGGTACACTTGTGAATAAGGAGGGTGGGGTGGGGTTAGATGTTGCTAACTGCAACACAAAGCTTTTGCATATTGCATATTATTAAACATGCTGTACATACTTTTTGTGTTTGGAACGGAATGCAAGATGAAGGTCTGTTTCTGTATTCTTAAGACATCTTTGGTTATTTTACTTTTTGAAGGTTGATACTGTAAAAGAATAAACCACAAATTGATTGAGGAACATC
1228	chr1	151364262	protein_coding	Ivns1abp	c	NARS	AAAACA,-36,-31;ATTAAA,-30,-25;TTTAAA,-93,-88	307	TGGGGAGCCAGAGGTGGCGAGGAGGAAAAGGGAATGCAAGAGGCTGGTTGGTCGAATTGTTTTCTTTAAAAAATGCCTCAGAACGCAGACTTCACCATTTGCCGCAGCTGTACCTTTTTCTTTCCTATCTGAGAGTGCAGTATCGATGTTATTGGATGGAGTTGCTGATGGTAACAGTAATTCAACCCAGGTTTGATGAGTTACTTGACTTACTGAAGCATTTAAACTGTCTTTATTTATCATTAACCAAACAAATGTAAGTGGAACTGTCATTGAATTAAACATAACTGGTTATGGATTGTGATGCAC
1229	chr1	151364419	protein_coding	Ivns1abp	c	NARS	AGTAAA,-6,-1;ATTAAA,-22,-17	61	GGTAGTTGCTGATGGTAACAGTAATTCAAACCCAGGTTTGATGAGTTACTTGACTTACTGAAGCATTTAAACTGTCTTTATTTATCATTAACCAAACAAATGTTAAGTGGAAGCCTTTGATTGAAACAATTAAACTGTATTGGGTTTGTGAATGCACCCCTTTCAGAAGTGTTTGTTCAGCTTTCTTACCTGGATTAATACTGGTTGGGGTGGCTCGGTGTCTGTGTAGTGCTACACCTAATTTATGGTGCCCAAATGAGCAAAATCTAATGCTTGCTGCAGATACAAACACATTAAAGGTACTTTGCAGT
1230	chr1	151431770	protein_coding	Trmt1l	i	ARS	AAAAAG,-12,-7;AATGAA,-6,-1	66	GGGACCGTTAGTCATCAGAAAGATGAATCAAGTACAACTGCGCCCTTTTATTGTTTACTGTAAGAAAGGCAAAAAAAGAGCCGGGCATGGTGGCGCATGCCTTTGACCCCAGCACTCGGGAGGCAGAAGCAGGCGGGATTTCTGAGTTTGAGGCCAGCCTGGTCTACAGAGTGAGTTCCAGGACAGCCAGAACTACACAGAGAAACCCTGCCTCGAAAAAGAATGAAAGAAAAGAAAAAAGC
1231	chr1	151436714	protein_coding	Trmt1l	i	ARS	AAGAAA,-6,-1;AATAAA,-32,-27;ATAAAT,-31,-26	43	GGGCTGTCTTCATATATACCAAAAGAAGGTGTTAGATCTCATTACAGATGGTTGTGAGGCCACCATGGTGGTTTCTGGGAATTGAACTCAGAACCTTCAGAAGAGCAGTCAGTGCTCTTAACCGCTGAGCCATTTCTCCCATCCCAGGGAATAAATTTTTAACAAGTAGGATCATAAG
1232	chr1	151443739	protein_coding	Trmt1l	i	ARS	-	26	ACAGTGATGGTGCTGGGAATTTAGCCCAAGTCCATCTTAGCTTAGCAAGCCATCCTTCTAGTCCCTAATAATGTCTTTCTAGAAGACTTATAAGATGATCATGTCTAGCAAATAATATCGTGAGCCATATGTGGTGGTACTTATCCAGTACTCTGAGCAGAAGCTGGCAGATCTCTGTGAGTCCAAGGCCAGCCTGGCCTACATAGTAAGTTCAGGATGGCCAGAGCTACCAAGTGAGTCCCTGAGCTCAAAAAAGAAAAAAAAAAATAAAAAAACAC
1233	chr1	151447752	protein_coding	Trmt1l	i	ARS	AAGAAA,-43,-38	133	TTCGGAGTTTGTTCTCTCCTTCCATAATGTGTTCTGGCTCAAACCAGATTATTTATGGAGCTAGCTTATTAGTGCATGTCTATAATCCCTGCACACAGGAGACAGAAACAAGAGAATTAAGAATTTCATGGCCAACTGTGAGTGGTGGCAAATGCCTTTGATCCCAACTCTTGAGAGGCAGAGGCAGGTGGATCTCTGTGAGTTCAAAGCCAGGAGTTCTAGGACAGCCAGGACTATGATCTTCCAAGAAGAGGGGGCAGGGTGAGGGAGGGGAAAGGAAAAGGAAAAAGAAAAGAGAAAAGAC
1234	chr1	151450925	protein_coding	Trmt1l	i	ARS	-	26	GGGGATGTTGAAATTCTCTACAGAATTTTATGCTACTAGAAAAGACTTTTTAAGCTGGGCGTGGTGGCACATGCCTTTAATCCCAGCACTCGGGAGGCAGAGGCAGGAGGATTTCTGAGTTCGAGGCCAGCCTGGTCTACAAAGTGAGCTCCAGGACAGCCAGGGCTATACAGAACGAACCCTGATCTCGAAAACAAAAAAGAAAAAAAAAGAAC
1235	chr1	151458066	protein_coding	Trmt1l	c	NARS	AAAAAG,-23,-18;TTTAAA,-38,-33;TTTAAA,-26,-21	36	GGGAGGCAGGAAGCGAGTGGCTGCAGGGAGATGGTGGATCTTGTGAGGGGGTTCGTTTCTCAGGGTTCTGGTCAATGATGGGCCCAAGTCTCTGTACCAGCTGCCAATCCTTTTTAATTCTTTGCAATTTAGTGATATGAGATTTAAAAAAAATTTAAAAAGCACTGTTTTCATTCAG
1236	chr1	151458159	protein_coding	Trmt1l	o	NARS	AAAACA,-14,-9;AAGAAA,-31,-26;AATAAA,-18,-13;ATAAAA,-17,-12;TAATAA,-19,-14;TTTAAA,-35,-30	123	CGTGAGCACTGTGTCTCCATATCTGAGGAACGAGGCGCGAGCTTCCACCTGTCTAGTGTGTGTAGAAGCGCCACATCACCGTTCATCCTTGTGGTGGCTTTGGGCTTCAGAGCTCCCTCCTCCTTCTCGGGATAATTGGGCGGTGTAACTGGGGGATGGTCGGAGGGCAAGGGACGAGGTGGCGGCATGGAACAATGGGGTCAGGGGAACCTAGGTTGGAATGGGGGGGGTTCCTTTTCTTGAGGGTTAGGGGTTTTCCTGGTATGGAATTTGATTGGGTCCCCAAAGTTCGTACTTGGGCCAATCGGCCTGCTGTCCTACTCATTCTTTTAATCTTTGCAATTAGATGATATGTAGAATTAAAAAAATTTAAAAAGCACTGTTTTCATTCAGAAC
1237	chr1	151717770	protein_coding	Fam129a	c	NARS	AAAAAG,-95,-90;AATATA,-8,-3;TATAAA,-6,-1	29	GGGTACACTTGTCAGAGGTGGAAGCTGGGGGACCCTTAAGATGAGGAACCAACCTGCCAAAGTCCAGAGCCTAGCGCTGTGCCAGGGTCCCTGAAGGAACTGAAAAAGTTGTTGACTGTGACGGTGTCCGTAGAGTCTGCCCCGGTGGTTGAAAATGATATCCACAACGGGACACCTGTTCCCCAAGAGATAT
1238	chr1	151719346	protein_coding	Fam129a	c	NARS	AAAAAG,-36,-31;AATAAA,-25,-20;AATGAA,-45,-40;AATGAA,-41,-36;AATGAA,-29,-24;ATAAAG,-24,-19	72	GGGAGACATTATTTGAACAGCTACCGTATGCTCTGTTCGTCACAGTAATAAATAAGAGATCAGGTGCTTTGCTTCATATAAATTAAAAGGCTCGTGAAAATTTAGTCTAGAAGAAAAGAGTATTTATTCCAATTTTAAGTTTTAAACCATGCTGGCTTTCACTCTTCCCATTCACAAGGTTCTGGTTTATTTCTGAGGAGGGAAGGAATTAATGAATGAAAAAAGGAATGAATAAAGCTATTTAAGTTTACC
1239	chr1	151721938	protein_coding	Fam129a	o	NARS	AAAACA,-49,-44;AAATAA,-23,-18;AATAAA,-22,-17;AGTAAA,-52,-47;ATAAAA,-21,-16;ATAAAT,-25,-20;TATAAA,-26,-21	90	CCGTTACGGGTAGCTTGGCATCGATGGAGGTAGCGAATCCAGCCTGCTCGACTCCGTAGGTCCGACATCTTATTTCTCTTGGTTGGGAAGAATCCACCGGGGCACCACTTAAGTGTCCCAGTGAAATTTCCCGCTTTTGAATAATACACACACATGCTTATTTTTCAAGGAAATTTGGATCACATCCATAATCCAGACAATGGGCAATTTAACTCTTTGTATACTAATTGAACAGGCTGTTCAAACTGCAGTCTATTTTCAGCTGGTGAGACTGAGTAAAACATTTCCCTTCCTTCTGTAATTATAAATAAAAGTGTTTACTTACTAC
1240	chr1	151762918	protein_coding	Edem3	i	ARS	AAAACA,-29,-24;AAAACA,-19,-14;AAAACA,-13,-8;AAAACA,-8,-3;AAGAAA,-45,-40	31	GGGGGCAGGAGGATCGCTACAAGTTCCAGCTACAGCTTGGCTTTATACAGCAAGGTTTAGGCCAACCAGATTAATGCCCTGTTCTCCAAGCTGGGCAGGGGTGGCGTCACGGCCTTTTAATCCCGGAGGTGGGGGCAGGAGGATTTGCTGAGTTTCGAGGACAGCCTGGTCTACAGAGTGTGAGTTTCAGGACAGCCAGGGCTACACAAAGAAACCCTGTCTCAAAAACAAGC
1241	chr1	151776301	protein_coding	Edem3	i	ARS	AAAAAG,-20,-15;AAAACA,-42,-37;AAAATA,-26,-21;AAATAA,-25,-20;AAGAAA,-17,-12;AAGAAA,-6,-1;AATAAA,-24,-19;ATAAAA,-28,-23;ATAAAA,-23,-18;CATAAA,-29,-24	45	GGGGTAGCAAAGAAGTTTTTAATACTTAAAAAACAGAATTCAGGGGGCTGGAGAGATGGCTCAACAGTCAAGAGCACTAGCTACTCTTGTAGAAGATATAGGTACAAGTCCCAGTTCCCACGTGGCTGCTCACAACTGCCAAAGGTCTAGTCCTAGAGGATCTGATAGCCTCGTTTGGTCTCCAAAGGCATTGCATGCGTGTGGTAGACAGGCGTTCATCAGCTACCAAAACACCCATCGCATAAAATAAAAAAGAAAAGGAG
1242	chr1	151778364	protein_coding	Edem3	i	NARS	AAAACA,-22,-17;TTTAAA,-44,-39	19	GGGTGTCCAAGTCAGACATGAAGTCTGTCACTTCCCTTCATCCTGCTGCTGTGCCATCAAAGCCAGTGTAAGCGCTGGAGTGATGGTCAGCCTTAAGGCTAGGCTCACACCAAC
1243	chr1	151788925	protein_coding	Edem3	i	NARS	-	1146	CTCGAGTCTCTATCCTTGCACTGCAGCCTTAATCCCTCTGCTGTCCCTTGGTAGGCCTTCGTCAGCTGGTCTCGTACTTGCGCTATGGTGGTCGAGTCGGCCGTGCCGGCCCCGTCGTCCCCGCGTCGTTGCCACCTCTCTTCCCCCCTCCTTCTTCCCG
1244	chr1	151819813	protein_coding	Edem3	c	ARS	TGTAAA,-28,-23	38	TGGGCGAGTTTAGATGGAAGGCTCTCTCCAAGCCCTGCTCCATCTCCCTATCTTATGAGCCATGAGAACCATGGTAGTAGACTGGTTAGTCCCCGGGTGACTACTGTTCTTTCTCCTTTGAGCTTGGAGTCTGTTCACATTTTCTGTTTGAATTCATGGGTTTTAGGTTTGTTTTGTTTTTGTTTTAACAAATACTCCTTCCTTCTAATGTGGACTTGAAATTAGTCTCTGGTGACCTGTGT
1245	chr1	151822060	protein_coding	Edem3	c	NARS	AAAACA,-26,-21;AATAAA,-29,-24;ATAAAA,-28,-23;TAATAA,-30,-25;TGTAAA,-38,-33;TGTAAA,-20,-15	65	GAACCATTAGAAAAAAAAAACATTCTGAGAATGAAACATTGTATGTTCAGATTTTTATAAAAAGAACAATTTTTTAAAAGCCCCAATTTACAGCCGTATATTTTTCTTATTGATGTAAATTTTATGTAAAAAGCTTGTTACTGTACTAACAGGTGCTTACGGTAACTGAACCTAACTGTCGTTTGGGGTTTTGTTTGTTTGGTGATAAATGTATTACAATATTTCTAATGGAAACTATGTACTGTGATGTAAAAGTCTGGGCAAAATGTATATAATCCTTGTATATAATTGTGTATTTGATTATATTACTGATTGTAAATTTAATAAAACATGTAAATAT
1246	chr1	151822320	protein_coding	Edem3	o	NARS	AAAAAG,-85,-80;AATAAA,-26,-21;AATAAT,-78,-73;ATAAAA,-25,-20;TAATAA,-79,-74;TAATAA,-27,-22;TTTAAA,-90,-85	22	TAGAATTTTGGTGGTCTCTGTTTTCCTTTTGTCTCTCTTTACCCCAGGGCAATGAATTTGCAGTGTTTGTGGTATAGAAACCCATGCAAGCATCAGTTCTAAAACTCAATAGTACCTCGTACAAACTACAGTTTAAAAAAAGTAATAATTCTCTGTCATTGTTGGTAACATTTGTGTCTGAATTTACTTATACTTAATAAAATTACTTGCCCTCTTTTAATATTATCATC
1247	chr1	151889504	protein_coding	1700025G04Rik	x	NARS	AATACA,-25,-20;TTTAAA,-29,-24	70	TTTCTATCCCCCCCCCCGGATGATATAATAGAAAGGTGACTGTGGACAGATATCAAGGTGCCTTCCCATAGATATTAGAATCATCCACTTATCTGCAAAAGGAGATCCACGGACCTCATTCAAGGCATTCCACCAGTTTATCCCAGAGCATCTGTAGAGGGCTCACATAGCTTTGCAGGGCACCTTGGGGTCTGCCAATCCACCCATGATGTCTTGAAGGCCCTGCTTCCAGCTACTATTTCATTATGCCTTTAAATACATCATCCCTACCCACCG
1248	chr1	151890845	protein_coding	1700025G04Rik	x	NARS	AAAATA,-18,-13;AAATAA,-17,-12;AATAAA,-16,-11;ATAAAG,-15,-10	29	GGGGTCCTACAGACAGGACAACTAGCAAGATGTTCCACTATCTCTACTGGACGATTCTTTTCATTATTACCCTGAGACGAGTTCTAGCTTTAATGTTCTTGGAGCATAGGGGGAGGGGTTTCAATTTATAATTTTTAACTTTTAGATCCATTCCGAGAAGGTATAAGAAAAAATAAGTAACAAACACAATAC
1249	chr1	151916773	protein_coding	1700025G04Rik	i	NARS	AAAATA,-75,-70;ATAAAG,-65,-60;GATAAA,-66,-61;TTTAAA,-91,-86	28	TGCGGGGGGAACAATGGTTCGGTCCCGATGGCTTTGGCCTATTTAAGTGCACTCGAATGCCCCTTTTCGGGGTTAGGGTAAATTCCCAAGGACAAACTTAGGGGGGGTAGGGGGAAAGATGGGTCCAGGTATTGAGTCGCCTGCGACATCTGCATCACTTACATACCTAACATCCAAATTCAGAACTTTAAGAACGTAAACATTTAAGTTAGAACTGAATTTGTAATGGAAATAAAGGCAATGTTCTAC
1250	chr1	152146328	-	-	u	NARS	-	74	GGAGGGAAGAAGAAGAAGAAGAAGAAGAAGAAGAAGAAGAAGAAGAAGAAGAAG
1251	chr1	152221755	lncRNA	Gm36920	i	ARS	AAAATA,-20,-15;AAATAA,-19,-14;AATAAA,-18,-13;ATAAAA,-17,-12	20	GGGGGGACACAAGCTCTATGGTTAACCTCTGCCCTCCACCAAGAAGGGCAGCACACACATGTACAACACACAAACAACATACACACTCACAAAAATAAAATGTATTG
1252	chr1	152490429	protein_coding	Colgalt2	i	NARS	AATGAA,-19,-14;AGTAAA,-69,-64;AGTAAA,-46,-41;TGTAAA,-24,-19	26	CGGGGGACGTTTCCTGCTTTTGGTGGATAGCCCACGATCCATGAGTAAATATGTGTTCATACAATGCAGTAAATGCTGAAATAGTGCTTGTGATAAAATGAATTTATAATCGTAAC
1253	chr1	152496859	protein_coding	Colgalt2	i	NARS	AAGAAA,-50,-45	38	GGGAGGCAGGAGGGAGGAGAGGAGGAGAGGGAGAGGGAGGTGTACAGTAAAGAGAGGAAGGAAGGGAAAGAGGGATGGAGGAAGGCAGAAGGGAATGGAGGAGGCAGAAGGAGGAGGGAGACAGGAAGAGAGGGAGGGAGGGAAGGAAGAAAGGAGAGAGTTAAGGAAAGAGGAGAGAAGAGTGGAAGGAAGG
1254	chr1	152510707	protein_coding	Colgalt2	p	NARS	AATAAA,-37,-32;ATAAAG,-36,-31	58	GGTAACCGTAAGCTGGATTCCTAAGGTCTCCTTGGGTGGTTCGGTATTTGTTTGTTGATTTGAATGTGTGCAAGAATGCCTGGCTTTAACTGTGTATTTTATAGGAGTGGGAGGTGGCTGGGGCACTGGAAGTGAAGGGAGAACTGAGTTATGTTTGTGTTGTTGTTGTTTTTGGTTGTTTTCGTTTCTGTTGCTGTCTTAATGGGTAACTTTCTCCCGTTTGCCCTGTCAGCTGGTCTGACGGATTTAAGAATTTTCATTCTTAAAAGACATTGGATTTCAAAGTTTGAATTCTAGATTAGGACCTTTTCTAACTGTGAATAAAGTTCTGGTTCTGTTAGTCT
1255	chr1	152663765	protein_coding	Rgl1	i	ARS	-	35	GGGGTAGGAACAAGGAGAACGGTAAGTATACAGGCCTTTCCAAGGGTTCTTGACCCGAGGAAAAGTTAAGGTTAGGTAGGGAATACCTGGAGAGAGATTAGAAGAAAAGAGGAAAGGAGAAG
1256	chr1	152775288	protein_coding	Arpc5	c	ARS	AAGAAA,-26,-21;AAGAAA,-22,-17;AGTAAA,-6,-1	114	GGGCTCCAGCAGCCTCTGGATGAAATACTTTCATCAGAAATAAGGTAGCTGCCTTAGCCATTACACAAGTTGTTCACTGGAACATTTCCCCATGATTTCCCGAGGACGTCTTCAGTGTTCTTCAGGTAATGGGGATCTCAGAAGATTTGGTTCTGATCCAAAGACACAGTCTGTGTTTCAGCTCAGTGTTTTTAAG
1257	chr1	152775578	protein_coding	Arpc5	o	NARS	AAAATA,-22,-17;AAATAA,-21,-16;AATAAA,-20,-15;ATAAAA,-19,-14;ATAAAC,-91,-86;ATAAAC,-33,-28;GATAAA,-34,-29;TATAAA,-92,-87;TGTAAA,-45,-40	468	AGCCCCCCTTAAACTTTCCCCCCCTTGGTTTGGTTGGCCCTTTGGGCCAGTTCCTTCCAAGCCCCTTCCTTCCTTAATTGGGGCCAAGGTCCGGGGTTGGAATGGGGGGGAACCCCGGGGTTTGGCCTTTTGGTTAAAAAAAAGGTTTTATTTTAACCAAAAGGTTAAGTTTCCCGAAAAACCCCAAAACCCACCCTTAAATTGGTTGGCCGGTTGGGGCCCGGAAGGAAGGGGGAAATCAGCCCTGCTTTGTCTTTTCCCCCTAAAGATGCCCCAAACCTTCCCAGAGTTCAACCTGGACTGATGGGATGGAGGAGCCGAGCGGCCAGAACATGCTAACTAAACTACTGAACTTTGATATCTTTGATACCTGCTCTTTTTGTTTTGTTCTGTTTTGTA…
1258	chr1	152836257	protein_coding	Ncf2	c	NARS	ATTAAA,-28,-23	19	GGGGGCTGGAAGGGGAGTGTAAAGGGAAAGTTGGCATTTTCCCGAAGGCTTTGTTGAAGGATGTGCAGCCAAGAATTTGGAAGGCAATTCCCAGAGAAGTCTAGGATCTACAAAGCTGAAGCAAAGTGTTGTTTTTCCCCTTGCAAGACTTACCCATCTCTACTGTGCGCTATACAGACACACCAGTTTGGAAATGTGGCCTAACTTACCATTTCCCTATTAAATTGAACCTGTCACAC
1259	chr1	153668421	protein_coding	Rgs8	i	NARS	-	188	GGCAAATTTTAAGGGGTTCTGGATTCCTTCCTTTCTTCC
1260	chr1	153745463	protein_coding	Rgs16	o	NARS	AAAATA,-24,-19;AAAATA,-11,-6;AAATAA,-23,-18;AAATAA,-10,-5;AATAAA,-22,-17;AATAAT,-9,-4;ATAAAA,-21,-16;TGTAAA,-38,-33	20	GGGGGGGAACGGGACACGGGACTCCCCACTGTGTTAATATTTTATTTTATTGTTAACAAAGGGAGCTGGGGTTCCTTTATCACGCCAGTGTATGTGACTCCACTCTTTTTCTGTTTGAGCATGTTATATTCTTGTAAAAAACCTGAAAATAAACTCAAAATAATATCCCAAT
1261	chr1	153746934	protein_coding	Rgs16	p	NARS	AAGAAA,-77,-72	165	CTCGTACCCTCTGTGCTGCTGCAGTCTCGCTCTGGTCAGGTGGTCAGTGGGTGGGTGGGAAGGTGGCTCGGGGGGGCGGCGCGTCTCAGGGCGCGCCGAACCACCTCACCCCGAGTGTTACAGCCTCCGGCCGCAGCTTCGCCGAATCCGGGCCGAGGAAGGCCAGATAC
1262	chr1	153902547	protein_coding	Glul	i	ARS	-	36	GGGGGTGGATTTCTGAGTTCAAGGCCAGCCTGGTCTACAAAGTGAGCTCCAGGACAACCAGGGCCATTCAGAGAACCCTGTCTCC
1263	chr1	153908288	protein_coding	Glul	c	NARS	-	132	CTTCCACGAAACCTCCAACATCAACGACTTTTCTGCCGGTGTTGCCAACCGCGGTGCCAGTATCCGCATTCCCCGGACTGTCGGCCAGGAGAAGAAGGGCTACTTTGAAGACGTCGGCCTTCTGCCAATTGTGACCCCTATGCGGTGACAGAAGCCATCGTCCGCACGTGTCTCCTCAACGAAACAGGCGACGAACCCTTCCAATACAAGAACTAAGTGGACTAGACTTCCAGTGATCCCTCTCCCAGCTCTTCCCTTTCCCAGTTGTCCCCAACTGTAACTCAAAGGATGGAATACCAAGGTCTTTTTATTCCTCGCACC
[truncated: 55,220 more rows]
