# Supplementary material for: Alternative polyadenylation drives genome-to-phenome information detours in the AMPKα1 and AMPKα2 knockout mice
Source: Sci Rep. 2018 Apr 24;8:6462. doi: 10.1038/s41598-018-24683-7 (PMC5915415; doi:10.1038/s41598-018-24683-7)
Supplement: Supplementary file 3 — Dataset 2B [file 41598_2018_24683_MOESM3_ESM.xlsx]

## Sheet: Sheet1
Alternative polyadenylation drives genome-to-phenome information detours in the AMPKα1 and AMPKα2 knockout mice
Shuwen Zhang, Yangzi Zhang, Xiang Zhou, Xing Fu, Jennifer J. Michal, Guoli Ji, Min Du, Jon F. Davis and Zhihua Jiang
ID	Old ID	chr	Chr	strand	position	start	end	gene_id	gene_strand	biotype	symbol	transcript	class_code	Annotation	Detailed Annotation	ARS/NARS	signals	Count	A1KO1-016M7823Read.counts	A1KO2-022M7824Read.counts	A1WT1-028M7826R2Read.counts	A1WT2-031M7827Read.counts	A1_total	A1KO1.016M7823a1Read.counts	A1KO2.022M7824a1Read.counts	A1WT1.028M7826R2a1Read.counts	A1WT2.031M7827a1Read.counts	baseMean	log2FoldChange	lfcSE	stat	pvalue	padj	A2WT1-M7608Read.counts	A2WT2-M7610Read.counts	A2KO1-M7612Read.counts	A2KO2-M7613Read.counts	A2_Total	A2WT1.M7608a2Read.counts	A2WT2.M7610a2Read.counts	A2KO1.M7612a2Read.counts	A2KO2.M7613a2Read.counts	baseMean	log2FoldChange	lfcSE	stat	pvalue	padj	mean_length
7	7	NC_000067.6	chr1	+	4772544	4772482	4772771	gene18	+	pseudogene	Gm6123	gene18	p	TTS (NM_001177658)	TTS (NM_001177658)	ARS	AATAAA,-21,-16;ATAAAG,-20,-15	713	393	317	2	0	712	321.066	257.529	3.16122	0	145.439	-7.85623	1.39084	-5.64856	1.61802e-08	7.38316e-05	0	1	0	0	1	0	1.11785	0	0	0.279462	1.38725	4.96141	0.279608	0.779778	NA	244.02
27642	28371	NC_000067.6	chr1	-	36562697	36562692	36562699	gene359	-	protein_coding	Fam178b	rna738	c	TTS (NM_027957)	TTS (NM_027957)	NARS	ATTAAA,-21,-16	142	0	0	48	69	117	0	0	75.8692	56.8763	33.1864	8.79012	2.3183	3.79163	0.000149662	0.0394686	12	8	0	5	25	8.39913	8.94278	0	4.47458	5.45412	1.85864	1.57105	1.18306	0.236787	NA	195.383
27939	28676	NC_000067.6	chr1	-	66831278	66831275	66831308	gene793	-	protein_coding	Acadl	rna1941	c	3' UTR (NM_007381, exon 11 of 11)	3' UTR (NM_007381, exon 11 of 11)	NARS	AAAATA,-20,-15;AAATAA,-24,-19;AAGAAA,-27,-22;AATAAA,-23,-18;AATAGA,-18,-13;ATAAAA,-22,-17;ATAAAG,-93,-88;GATAAA,-94,-89	104	0	0	74	24	98	0	0	116.965	19.7831	34.187	8.83038	2.37051	3.7251	0.000195235	0.046295	0	1	0	5	6	0	1.11785	0	4.47458	1.39811	-2.20701	3.10387	-0.711053	0.477051	NA	270.774
28023	28761	NC_000067.6	chr1	-	73913910	73913872	73913927	gene871	-	protein_coding	Tns1	rna2119	c	3' UTR (NM_001289895, exon 33 of 33)	3' UTR (NM_001289895, exon 33 of 33)	NARS	ATAAAT,-82,-77;CATAAA,-83,-78	138	0	0	82	1	83	0	0	129.61	0.824294	32.6085	8.76201	2.64742	3.30965	0.000934137	0.0916308	17	18	7	13	55	11.8988	20.1213	9.3745	11.6339	13.2571	0.589653	0.967267	0.609607	0.542122	NA	166.837
702	725	NC_000067.6	chr1	+	78706981	78706966	78706996	gene966	+	protein_coding	Acsl3	rna2462	c	3' UTR (NM_001136222, exon 14 of 14)	3' UTR (NM_001136222, exon 14 of 14)	NARS	AAATAA,-33,-28;AAGAAA,-6,-1;AATAAA,-32,-27;AATATA,-28,-23;ATAAAT,-31,-26	128	0	0	44	66	110	0	0	69.5467	54.4034	30.9875	8.69132	2.36341	3.67745	0.000235575	0.049654	7	0	4	7	18	4.89949	0	5.35686	6.26441	4.13019	-1.17543	1.7449	-0.67364	0.50054	NA	138.458
28575	29327	NC_000067.6	chr1	-	135301534	135301531	135301582	gene1690	-	protein_coding	Timm17a	rna4380	c	TTS (NM_011590)	TTS (NM_011590)	NARS	AATAAA,-34,-29;ATAAAA,-33,-28;CAATAA,-35,-30	219	2	0	58	76	136	1.63392	0	91.6753	62.6464	38.9889	6.56218	1.93225	3.39614	0.000683444	0.0779792	24	22	13	24	83	16.7983	24.5927	17.4098	21.478	20.0697	0.0758973	0.815125	0.0931112	0.925815	NA	132.007
28876	29636	NC_000067.6	chr1	-	162671793	162671779	162671793	gene2031	-	protein_coding	Prrc2c	rna5259	c	TTS (NM_001081290)	TTS (NM_001081290)	NARS	AATAAA,-15,-10;ATAAAG,-14,-9;ATTAAA,-61,-56;TAATAA,-16,-11	167	0	0	31	109	140	0	0	48.9988	89.8481	34.7117	8.85719	2.29776	3.85471	0.000115866	0.0343393	17	6	1	3	27	11.8988	6.70709	1.33921	2.68475	5.65745	2.18012	1.49252	1.4607	0.144099	NA	122.244
28913	29673	NC_000067.6	chr1	-	163702072	163702069	163702079	gene2049	-	protein_coding	Mettl11b	rna5299	p	TTS (NM_001143956)	TTS (NM_001143956)	ARS	AAAATA,-26,-21;AAATAA,-30,-25;AAATAA,-25,-20;AAGAAA,-96,-91;AATAAA,-29,-24;AATAAT,-24,-19;AATGAA,-84,-79;ATAAAA,-28,-23;TTTAAA,-33,-28	109	0	0	35	51	86	0	0	55.3213	42.039	24.3401	8.34287	2.54278	3.281	0.00103438	0.0951279	8	3	5	7	23	5.59942	3.35354	6.69607	6.26441	5.47836	-0.514335	1.39104	-0.369749	0.71157	NA	129.008
29144	29909	NC_000067.6	chr1	-	173875555	173875535	173875556	gene2310	-	protein_coding	Mndal	rna5864	i	intron (NM_001170853, intron 3 of 9)	intron (NM_001170853, intron 3 of 9)	NARS	ATAAAA,-90,-85;ATAAAA,-72,-67;CATAAA,-73,-68;GATAAA,-91,-86	153	86	67	0	0	153	70.2587	54.4305	0	0	31.1723	-8.21397	2.35786	-3.48365	0.000494624	0.0693463	0	0	0	0	0	0	0	0	0	0	NA	NA	NA	NA	NA	212.673
29280	30048	NC_000067.6	chr1	-	183326234	183326227	183326234	gene2490	-	protein_coding	Mia3	rna6303	p	TTS (NM_177389)	TTS (NM_177389)	ARS	-	154	34	115	0	0	149	27.7767	93.4255	0	0	30.3005	-8.17307	2.4125	-3.38781	0.000704541	0.0789712	1	3	0	1	5	0.699927	3.35354	0	0.894916	1.2371	1.92716	3.01926	0.638289	0.523286	NA	108.29
29313	30082	NC_000067.6	chr1	-	186721088	186721085	186721099	gene2546	-	protein_coding	Rrp15	rna6421	c	TTS (NM_026041)	TTS (NM_026041)	NARS	ATTAAA,-20,-15	138	0	0	15	100	115	0	0	23.7091	82.4294	26.5346	8.47092	2.51136	3.37304	0.000743425	0.0793281	15	3	4	1	23	10.4989	3.35354	5.35686	0.894916	5.02606	1.22764	1.57279	0.780552	0.435066	NA	120.943
14679	15061	NC_000076.6	chr10	+	5003765	5003730	5003809	gene24522	+	protein_coding	Esr1	rna59981	c	3' UTR (NM_007956, exon 9 of 9)	3' UTR (NM_007956, exon 9 of 9)	ARS	AAAACA,-15,-10;AAAATA,-21,-16;AAATAA,-20,-15;AATAAA,-19,-14;ATAAAA,-18,-13;ATTAAA,-6,-1	127	0	0	11	111	122	0	0	17.3867	91.4966	27.2208	8.50828	2.51719	3.38007	0.000724673	0.0789712	0	0	3	2	5	0	0	4.01764	1.78983	1.45187	-4.14532	2.99393	-1.38457	0.166183	NA	201.56
43320	44458	NC_000076.6	chr10	-	14655336	14655321	14655362	gene24612	-	protein_coding	Vta1	rna60271	c	TTS (NM_025418)	TTS (NM_025418)	NARS	AATAAA,-18,-13;ATAAAG,-17,-12;ATTAAA,-29,-24;TAATAA,-19,-14	105	0	0	41	42	83	0	0	64.8049	34.6204	24.8563	8.37228	2.53384	3.30419	0.000952517	0.0916308	7	5	3	7	22	4.89949	5.58924	4.01764	6.26441	5.1927	0.011182	1.42047	0.00787204	0.993719	NA	209.295
14999	15393	NC_000076.6	chr10	+	33447086	33447032	33447235	gene24860	+	protein_coding	Trdn	rna60768	o	intron (NM_029726, intron 32 of 37)	intron (NM_029726, intron 32 of 37)	NARS	AAGAAA,-86,-81;ACTAAA,-60,-55;TATGAA,-39,-34	120	0	0	51	32	83	0	0	80.611	26.3774	26.7471	8.47706	2.49792	3.39365	0.000689677	0.0779792	8	6	10	13	37	5.59942	6.70709	13.3921	11.6339	9.33314	-1.02795	1.10723	-0.928403	0.353198	NA	143.017
15113	15510	NC_000076.6	chr10	+	40483822	40483811	40483854	gene24943	+	protein_coding	Cdk19	rna60899	o	TTS (NM_001168304)	TTS (NM_001168304)	NARS	AAATAA,-25,-20;AATAAA,-24,-19;ATAAAA,-23,-18	220	0	0	28	110	138	0	0	44.257	90.6724	33.7323	8.81614	2.31987	3.80027	0.000144538	0.0394686	20	21	6	35	82	13.9985	23.4748	8.03529	31.3221	19.2077	-0.104676	0.908946	-0.115162	0.908317	NA	106.288
15183	15581	NC_000076.6	chr10	+	45158999	45158964	45159080	gene25036	+	protein_coding	Prep	rna61103	c	TTS (NM_011156)	TTS (NM_011156)	NARS	AAATAA,-65,-60;AATAAA,-64,-59;AATAAA,-24,-19;ATAAAC,-73,-68;ATAAAT,-63,-58;ATAAAT,-23,-18;TAATAA,-25,-20;TATAAA,-74,-69	133	0	0	39	59	98	0	0	61.6437	48.6334	27.5693	8.52271	2.44639	3.48378	0.000494381	0.0693463	13	7	4	11	35	9.09905	7.82494	5.35686	9.84407	8.03123	0.141319	1.18181	0.119578	0.904817	NA	141.56
43866	45015	NC_000076.6	chr10	-	63022383	63022380	63022383	gene25252	-	protein_coding	Hnrnph3	rna61616	i	intron (NM_001079824, intron 1 of 9)	intron (NM_001079824, intron 1 of 9)	ARS	AAAACA,-77,-72;ATAAAA,-63,-58;GATAAA,-64,-59;TTTAAA,-80,-75	160	9	148	0	0	157	7.35266	120.235	0	0	31.8968	-8.24714	2.48986	-3.31229	0.000925348	0.0916308	1	1	0	1	3	0.699927	1.11785	0	0.894916	0.678173	0.792279	3.76443	0.210464	0.833305	NA	173.6
44073	45228	NC_000076.6	chr10	-	79758539	79758530	79758553	gene25570	-	protein_coding	Rnf126	rna62433	c	TTS (NM_144528)	TTS (NM_144528)	NARS	AAAAAG,-9,-4;AAAATA,-25,-20;AATACA,-23,-18;TTTAAA,-28,-23	10320	5387	3069	512	1107	10075	4400.97	2493.24	809.271	912.494	2153.99	-2.00124	0.556777	-3.59433	0.000325227	0.0597055	78	58	39	70	245	54.5943	64.8352	52.2294	62.6441	58.5757	0.0502352	0.575977	0.0872174	0.930499	0.994627	109.015
44146	45301	NC_000076.6	chr10	-	81028540	81028535	81028571	gene25661	-	protein_coding	Slc39a3	rna62801	c	TTS (NM_134135)	TTS (NM_134135)	NARS	AAAATA,-30,-25;AAATAA,-29,-24;AAATAA,-25,-20;AATAAA,-28,-23;AATAAA,-24,-19;ATAAAC,-23,-18;ATAAAT,-27,-22;TTTAAA,-8,-3	127	0	0	63	21	84	0	0	99.5783	17.3102	29.2221	8.60394	2.47209	3.48043	0.000500608	0.0693463	13	12	9	9	43	9.09905	13.4142	12.0529	8.05424	10.6551	0.164754	1.04903	0.157053	0.875203	NA	162.429
44260	45419	NC_000076.6	chr10	-	88518338	88518274	88518370	gene25859	-	protein_coding	Mybpc1	rna63338	c	TTS (NM_001252372)	TTS (NM_001252372)	ARS	AAGAAA,-8,-3	868	51	24	214	355	644	41.6651	19.4975	338.25	292.624	173.009	3.36639	0.893154	3.76911	0.000163831	0.0417475	67	29	36	92	224	46.8951	32.4176	48.2117	82.3322	52.4642	-0.718577	0.622115	-1.15506	0.248067	0.842762	171.209
44488	45652	NC_000076.6	chr10	-	115287311	115287297	115287312	-	-	-	-	-	u	Intergenic	Intergenic	NARS	AATAAT,-24,-19;ATTAAA,-20,-15;CAATAA,-25,-20	159	97	53	0	0	150	79.2453	43.0569	0	0	30.5756	-8.18608	2.37945	-3.44032	0.000581028	0.0722007	4	2	1	2	9	2.79971	2.2357	1.33921	1.78983	2.04111	0.680861	2.18166	0.312084	0.754977	NA	137.157
44538	45703	NC_000076.6	chr10	-	117215216	117215212	117215224	gene26191	-	protein_coding	Yeats4	rna64169	c	TTS (NM_026570)	TTS (NM_026570)	NARS	AATAAA,-24,-19;ATAAAT,-23,-18;TAATAA,-25,-20	238	147	69	1	0	217	120.093	56.0553	1.58061	0	44.4323	-7.17183	2.03949	-3.51648	0.00043731	0.0673664	13	1	2	5	21	9.09905	1.11785	2.67843	4.47458	4.34248	0.534191	1.64375	0.324983	0.745194	NA	151.308
44609	45774	NC_000076.6	chr10	-	121587381	121587376	121587386	gene26298	-	protein_coding	Xpot	rna64365	c	promoter-TSS (NM_019786)	promoter-TSS (NM_019786)	NARS	AAAATA,-16,-11;AAATAA,-15,-10;AATAAA,-19,-14;ATAAAA,-18,-13;TAATAA,-20,-15	181	0	0	61	94	155	0	0	96.4171	77.4836	43.4752	9.17992	2.15716	4.25556	2.08528e-05	0.0122766	9	8	3	6	26	6.29934	8.94278	4.01764	5.36949	6.15732	0.679883	1.32965	0.511325	0.609124	NA	171.522
44837	46006	NC_000077.6	chr11	-	6467605	6467596	6467612	gene26703	-	protein_coding	Purb	rna65438	c	TTS (NM_011221)	TTS (NM_011221)	NARS	AAATAA,-22,-17;AATAAA,-21,-16;ATAAAG,-20,-15;TTTAAA,-46,-41	258	0	0	78	129	207	0	0	123.287	106.334	57.4053	9.5811	2.02189	4.73868	2.15114e-06	0.00262331	20	15	3	13	51	13.9985	16.7677	4.01764	11.6339	11.6045	0.93776	1.05071	0.892502	0.372124	NA	150.768
16422	16856	NC_000077.6	chr11	+	23343019	23343008	23343090	gene26889	+	protein_coding	Usp34	rna65830	i	intron (NM_001190401, intron 3 of 79)	intron (NM_001190401, intron 3 of 79)	ARS	AAAAAG,-9,-4;AATGAA,-82,-77;TATGAA,-59,-54	230	130	79	1	0	210	106.205	64.1792	1.58061	0	42.9912	-7.12259	2.04665	-3.48011	0.000501202	0.0693463	10	3	1	6	20	6.99927	3.35354	1.33921	5.36949	4.26538	0.601592	1.61249	0.373084	0.709086	NA	124.02
16524	16963	NC_000077.6	chr11	+	32208988	32208982	32209186	gene26999	+	protein_coding	Snrnp25	rna66082	o	TTS (NM_001291818)	TTS (NM_001291818)	NARS	AATAAA,-30,-25;ATAAAT,-29,-24;TGTAAA,-6,-1	165	0	0	33	84	117	0	0	52.1601	69.2407	30.3502	8.6627	2.37842	3.64221	0.000270302	0.0528502	15	15	10	8	48	10.4989	16.7677	13.3921	7.15933	11.9545	0.415692	1.01575	0.409248	0.682358	NA	159.303
16568	17009	NC_000077.6	chr11	+	35350799	35350787	35350946	gene27051	+	protein_coding	Slit3	rna66220	i	intron (NM_011412, intron 4 of 35)	intron (NM_011412, intron 4 of 35)	ARS	AAAAAG,-13,-8;AAGAAA,-6,-1;AATAAA,-90,-85;AATAGA,-86,-81;ATAAAT,-89,-84;TAATAA,-91,-86;TATGAA,-57,-52	169	24	140	0	0	164	19.6071	113.735	0	0	33.3356	-8.31079	2.38389	-3.48624	0.000489868	0.0693463	2	1	1	1	5	1.39985	1.11785	1.33921	0.894916	1.18796	0.19493	2.77298	0.070296	0.943958	NA	94.2132
45330	46511	NC_000077.6	chr11	-	51813455	51813446	51813457	gene27294	-	protein_coding	Jade2	rna66741	c	TTS (NM_199299)	TTS (NM_199299)	NARS	AATAAA,-21,-16;ATAAAG,-20,-15;TAATAA,-22,-17	138	0	0	4	124	128	0	0	6.32243	102.212	27.1337	8.50426	2.60077	3.2699	0.00107585	0.095711	4	3	0	3	10	2.79971	3.35354	0	2.68475	2.2095	1.11115	2.25555	0.49263	0.622274	NA	123.46
16819	17265	NC_000077.6	chr11	+	55173789	55173789	55174141	gene27389	-	protein_coding	Slc36a2	rna67004	i	intron (NM_153170, intron 5 of 9)	(GAA)n|Simple_repeat|Simple_repeat	NARS	-	253	0	2	99	151	252	0	1.62479	156.48	124.468	70.6433	7.43105	1.63388	4.54809	5.41351e-06	0.00513471	0	1	0	0	1	0	1.11785	0	0	0.279462	1.38725	4.96141	0.279608	0.779778	NA	116.858
45416	46600	NC_000077.6	chr11	-	55395436	55395375	55395474	gene27394	-	protein_coding	Sparc	rna67019	c	3' UTR (NM_009242, exon 10 of 10)	3' UTR (NM_009242, exon 10 of 10)	ARS	AATACA,-17,-12;TTTAAA,-80,-75	11656	1031	1587	2415	4614	9647	842.288	1289.27	3817.17	3803.29	2438	1.83796	0.535759	3.43058	0.000602295	0.0734499	732	391	372	514	2009	512.347	437.079	498.188	459.987	476.9	-0.0123422	0.424265	-0.0290907	0.976792	0.99545	131.011
45523	46707	NC_000077.6	chr11	-	59094370	59094360	59094377	gene27492	-	protein_coding	Obscn	rna67216	i	intron (NM_199152, intron 16 of 89)	B3|SINE|B2	ARS	-	91	0	0	53	22	75	0	0	83.7722	18.1345	25.4767	8.40623	2.55779	3.28652	0.00101432	0.0946309	7	5	1	3	16	4.89949	5.58924	1.33921	2.68475	3.62817	1.34731	1.72576	0.780702	0.434978	NA	183.03
45550	46735	NC_000077.6	chr11	-	59461798	59461791	59461801	gene27506	-	protein_coding	Zfp867	rna67262	c	3' UTR (NM_178417, exon 4 of 4)	3' UTR (NM_178417, exon 4 of 4)	NARS	AATAAA,-24,-19;ATAAAG,-23,-18	166	0	0	17	124	141	0	0	26.8703	102.212	32.2707	8.75333	2.37939	3.67881	0.000234326	0.049654	9	3	8	5	25	6.29934	3.35354	10.7137	4.47458	6.2103	-0.612273	1.34679	-0.454616	0.649385	NA	143.989
45710	46897	NC_000077.6	chr11	-	67231936	67231933	67231962	gene27697	-	lncRNA	Gm12300	rna67811	i	Intergenic	Intergenic	ARS	AATATA,-38,-33;ATAAAA,-35,-30;TATAAA,-36,-31	105	0	0	32	69	101	0	0	50.5794	56.8763	26.8639	8.48624	2.46473	3.44308	0.000575138	0.0722007	3	0	1	0	4	2.09978	0	1.33921	0	0.859749	0.810553	3.70541	0.218749	0.826846	NA	129.855
17180	17634	NC_000077.6	chr11	+	74909342	74909291	74909415	gene28020	+	protein_coding	Tsr1	rna68692	o	TTS (NM_177325)	TTS (NM_177325)	NARS	AATAAA,-22,-17;ATAAAA,-21,-16;TAATAA,-23,-18	198	0	0	21	112	133	0	0	33.1928	92.3209	31.3784	8.7124	2.38078	3.65948	0.000252731	0.0508661	24	8	13	20	65	16.7983	8.94278	17.4098	17.8983	15.2623	-0.439193	0.912991	-0.481048	0.630482	NA	150.328
45832	47021	NC_000077.6	chr11	-	75599648	75599618	75599698	gene28052	-	misc_RNA	Gm12338	rna68776	c	TTS (NR_110477)	TTS (NR_110477)	ARS	AAATAA,-17,-12;AAGAAA,-84,-79;AATAAA,-16,-11;AATGAA,-88,-83;ATAAAC,-15,-10;ATTAAA,-53,-48;TGTAAA,-20,-15	5733	665	266	3364	568	4863	543.28	216.097	5317.16	468.199	1636.19	2.92909	0.862672	3.39537	0.000685364	0.0779792	280	217	95	278	870	195.98	242.573	127.225	248.787	203.641	0.216321	0.504799	0.428529	0.668266	0.965796	254.513
45839	47028	NC_000077.6	chr11	-	76019196	76019193	76019202	gene28061	-	protein_coding	Fam101b	rna68808	c	TTS (NM_029658)	TTS (NM_029658)	NARS	AAAAAG,-88,-83;AATAAA,-19,-14;ATAAAT,-18,-13;CAATAA,-20,-15;TTTAAA,-81,-76	145	0	0	68	52	120	0	0	107.481	42.8633	37.5862	8.96834	2.26151	3.96565	7.31971e-05	0.0260353	8	10	4	3	25	5.59942	11.1785	5.35686	2.68475	6.20488	1.07376	1.36291	0.787849	0.430785	NA	179.312
45868	47058	NC_000077.6	chr11	-	76726606	76726595	76726606	gene28081	-	protein_coding	Gosr1	rna68840	c	TTS (NM_016810)	TTS (NM_016810)	NARS	AAGAAA,-38,-33;AATAAA,-16,-11;ATAAAT,-15,-10;ATTAAA,-11,-6;TAATAA,-17,-12	181	0	0	52	120	172	0	0	82.1916	98.9153	45.2767	9.23951	2.1354	4.32683	1.51269e-05	0.00956524	4	1	1	3	9	2.79971	1.11785	1.33921	2.68475	1.98538	-0.0325609	2.21335	-0.0147111	0.988263	NA	181.929
46138	47334	NC_000077.6	chr11	-	90476494	90476491	90476503	gene28441	-	protein_coding	Stxbp4	rna69871	c	TTS (NM_011505)	TTS (NM_011505)	NARS	AGTAAA,-34,-29;ATAAAT,-21,-16;ATAAAT,-9,-4;TATAAA,-22,-17;TATAAA,-10,-5;TGTAAA,-87,-82	118	0	0	14	94	108	0	0	22.1285	77.4836	24.903	8.37939	2.56028	3.27284	0.00106471	0.095711	6	0	0	4	10	4.19956	0	0	3.57966	1.94481	0.223039	2.60153	0.0857339	0.931678	NA	177.662
17557	18023	NC_000077.6	chr11	+	90644939	90644932	90644985	gene28443	+	protein_coding	Cox11	rna69878	c	TTS (NM_028011)	TTS (NM_028011)	NARS	AAATAA,-23,-18;AATAAA,-22,-17;AATATA,-91,-86;ATAAAG,-21,-16;ATTAAA,-66,-61;TATGAA,-39,-34	162	0	0	34	96	130	0	0	53.7407	79.1322	33.2182	8.79323	2.31973	3.79063	0.000150264	0.0394686	11	7	5	9	32	7.6992	7.82494	6.69607	8.05424	7.56861	0.0676947	1.19944	0.0564384	0.954993	NA	109.466
46278	47477	NC_000077.6	chr11	-	97778033	97777992	97778033	gene28622	-	protein_coding	Rpl23	rna70403	c	3' UTR (NM_022891, exon 5 of 5)	3' UTR (NM_022891, exon 5 of 5)	NARS	AAAATA,-31,-26;AATATA,-29,-24;ATTAAA,-20,-15;TGTAAA,-34,-29	1758	136	129	264	821	1350	111.107	104.799	417.28	676.745	327.483	2.34213	0.720874	3.24902	0.00115803	0.0987	153	83	61	111	408	107.089	92.7814	81.6921	99.3356	95.2245	0.141905	0.516356	0.274821	0.783454	0.988686	105.421
17741	18210	NC_000077.6	chr11	+	97969391	97969342	97969465	gene28630	+	pseudogene	LOC102633230	gene28630	o	intron (NM_001163608, intron 2 of 13)	intron (NM_001163608, intron 2 of 13)	ARS	AATAAA,-26,-21;ATAAAG,-25,-20;TAATAA,-27,-22	1559	128	102	1049	210	1489	104.571	82.8643	1658.06	173.102	504.649	3.28703	0.893499	3.67883	0.00023431	0.049654	29	17	4	20	70	20.2979	19.0034	5.35686	17.8983	15.6391	0.726624	0.946253	0.767897	0.442548	NA	267.383
46290	47489	NC_000077.6	chr11	-	98004745	98004741	98004787	gene28634	-	protein_coding	Cacnb1	rna70428	i	TTS (NM_031173)	TTS (NM_031173)	NARS	AAGAAA,-42,-37	99	0	0	58	21	79	0	0	91.6753	17.3102	27.2464	8.50298	2.51606	3.37949	0.000726204	0.0789712	6	1	3	10	20	4.19956	1.11785	4.01764	8.94916	4.57105	-1.25369	1.57766	-0.794651	0.426816	NA	214.643
46301	47500	NC_000077.6	chr11	-	98155455	98155451	98155468	gene28638	-	protein_coding	Med1	rna70446	c	exon (NM_013634, exon 17 of 17)	exon (NM_013634, exon 17 of 17)	ARS	AAAAAG,-7,-2	394	178	155	4	7	344	145.419	125.921	6.32243	5.77006	70.8582	-4.49269	1.2627	-3.55799	0.000373698	0.0631698	11	7	12	20	50	7.6992	7.82494	16.0706	17.8983	12.3733	-1.13263	0.984893	-1.15001	0.250141	NA	116.99
17921	18395	NC_000077.6	chr11	+	105667513	105667506	105667579	gene28977	+	protein_coding	Tanc2	rna71297	i	intron (NM_181071, intron 2 of 25)	B1_Mus2|SINE|Alu	ARS	AAGAAA,-6,-1	116	0	0	15	101	116	0	0	23.7091	83.2537	26.7407	8.48209	2.50613	3.38454	0.000712971	0.0789712	0	0	0	0	0	0	0	0	0	0	NA	NA	NA	NA	NA	128.974
47006	48221	NC_000078.6	chr12	-	4879029	4879026	4879073	gene29477	-	protein_coding	Ubxn2a	rna72963	c	TTS (NM_145441)	TTS (NM_145441)	NARS	AATGAA,-26,-21;ATAAAG,-19,-14;GATAAA,-20,-15	132	0	0	46	45	91	0	0	72.708	37.0932	27.4503	8.5154	2.45984	3.46177	0.000536635	0.0722007	11	12	7	11	41	7.6992	13.4142	9.3745	9.84407	10.083	0.119682	1.07311	0.111528	0.911198	NA	142.412
47108	48328	NC_000078.6	chr12	-	25094288	25094262	25094291	gene29763	-	protein_coding	Id2	rna73484	c	3' UTR (NM_010496, exon 3 of 3)	3' UTR (NM_010496, exon 3 of 3)	ARS	-	179	0	3	78	78	159	0	2.43719	123.287	64.2949	47.5049	6.26307	1.75803	3.56255	0.000367264	0.0627029	8	5	2	5	20	5.59942	5.58924	2.67843	4.47458	4.58542	0.626701	1.51358	0.414053	0.678835	NA	160.978
47196	48421	NC_000078.6	chr12	-	40175725	40175723	40175733	gene29949	-	protein_coding	Lsmem1	rna73963	p	TTS (NM_001033437)	TTS (NM_001033437)	NARS	AATAAA,-25,-20;ATAAAC,-24,-19;TAATAA,-26,-21	103	0	0	55	30	85	0	0	86.9334	24.7288	27.9156	8.53853	2.47393	3.4514	0.000557686	0.0722007	5	3	3	7	18	3.49964	3.35354	4.01764	6.26441	4.28381	-0.595572	1.55062	-0.384086	0.700915	NA	139.529
18681	19180	NC_000078.6	chr12	+	65011872	65011868	65011978	gene30180	+	protein_coding	Fam179b	rna74396	i	intron (NM_177805, intron 15 of 19)	intron (NM_177805, intron 15 of 19)	ARS	AAAACA,-48,-43;AAAATA,-39,-34;AAAATA,-27,-22;AAATAA,-38,-33;AAATAA,-26,-21;AATAAT,-25,-20;AGTAAA,-13,-8;ATAAAA,-41,-36;CATAAA,-42,-37;TGTAAA,-18,-13	154	137	13	0	0	150	111.924	10.5611	0	0	30.6212	-8.18821	2.48314	-3.29753	0.000975394	0.0920049	3	0	1	0	4	2.09978	0	1.33921	0	0.859749	0.810553	3.70541	0.218749	0.826846	NA	119.735
47421	48651	NC_000078.6	chr12	-	69311543	69311540	69311606	gene30212	-	protein_coding	Nemf	rna74445	c	TTS (NM_025441)	TTS (NM_025441)	NARS	AAAATA,-19,-14;AAATAA,-18,-13;AAGAAA,-9,-4;ATTAAA,-79,-74	196	0	0	50	98	148	0	0	79.0304	80.7808	39.9528	9.05863	2.20259	4.11272	3.91026e-05	0.0180432	17	11	9	11	48	11.8988	12.2963	12.0529	9.84407	11.523	0.149066	1.00448	0.148402	0.882025	NA	200.775
47451	48681	NC_000078.6	chr12	-	70011434	70011432	70011445	gene30239	-	protein_coding	Nin	rna74489	c	TTS (NM_001081453)	TTS (NM_001081453)	NARS	AAATAA,-23,-18;AAATAA,-19,-14;AATAAA,-22,-17;AATAAT,-18,-13;ATAAAT,-21,-16;TGTAAA,-92,-87;TGTAAA,-26,-21;TTTAAA,-33,-28	170	106	46	0	0	152	86.598	37.3702	0	0	30.992	-8.2056	2.37881	-3.44945	0.000561734	0.0722007	5	6	4	3	18	3.49964	6.70709	5.35686	2.68475	4.56208	0.349432	1.52883	0.228561	0.81921	NA	114.776
18848	19353	NC_000078.6	chr12	+	78537861	78537855	78537879	gene30381	+	protein_coding	Gphn	rna74855	i	intron (NM_172952, intron 10 of 23)	intron (NM_172952, intron 10 of 23)	ARS	AAAAAG,-10,-5;AATAAA,-33,-28;AATAGA,-29,-24;ATAAAT,-54,-49;ATAAAT,-32,-27;ATAAAT,-24,-19;CATAAA,-55,-50;GATAAA,-25,-20;TAATAA,-34,-29;TTTAAA,-15,-10	141	0	0	12	122	134	0	0	18.9673	100.564	29.8828	8.64285	2.45165	3.52533	0.000422962	0.0668178	4	1	1	1	7	2.79971	1.11785	1.33921	0.894916	1.53792	0.851045	2.5136	0.338576	0.734929	NA	101.297
48319	49579	NC_000079.6	chr13	-	32728722	32728305	32728755	gene32066	-	protein_coding	Mylk4	rna77984	e	intron (NM_001166030, intron 2 of 11)	intron (NM_001166030, intron 2 of 11)	ARS	AAATAA,-100,-95;AATAAA,-99,-94;ATAAAG,-98,-93;ATTAAA,-64,-59	1003	0	0	47	53	100	0	0	74.2886	43.6876	29.494	8.61934	2.40346	3.58623	0.000335494	0.0600561	187	121	203	392	903	130.886	135.26	271.861	350.807	222.203	-1.22792	0.457786	-2.68231	0.00731167	0.178244	130.928
19502	20020	NC_000079.6	chr13	+	33985643	33985639	33985665	gene32103	+	protein_coding	Nqo2	rna78044	c	3' UTR (NM_001163242, exon 7 of 7)	3' UTR (NM_001163242, exon 7 of 7)	NARS	AATACA,-26,-21	118	0	0	18	83	101	0	0	28.4509	68.4164	24.2168	8.3384	2.56438	3.25162	0.00114748	0.0987	8	5	1	3	17	5.59942	5.58924	1.33921	2.68475	3.80315	1.44273	1.69619	0.850571	0.395008	NA	144.978
19573	20092	NC_000079.6	chr13	+	41250766	41250747	41250772	gene32216	+	protein_coding	Smim13	rna78319	i	intron (NM_001135577, intron 1 of 1)	intron (NM_001135577, intron 1 of 1)	ARS	-	141	87	50	0	0	137	71.0757	40.6198	0	0	27.9239	-8.0552	2.44185	-3.2988	0.00097098	0.0920049	2	1	0	1	4	1.39985	1.11785	0	0.894916	0.853154	1.27687	3.42509	0.372799	0.709298	NA	129.634
19735	20262	NC_000079.6	chr13	+	54591152	54591139	54591270	gene32470	+	protein_coding	Higd2a	rna78919	o	TTS (NM_025933)	TTS (NM_025933)	NARS	AATAAA,-25,-20;ATAAAA,-24,-19;TAATAA,-26,-21	1020	50	78	366	358	852	40.8481	63.3668	578.502	295.097	244.454	3.06606	0.811362	3.77891	0.000157519	0.0407474	65	63	10	30	168	45.4953	70.4244	13.3921	26.8475	39.0398	1.50055	0.69642	2.15467	0.031188	0.365759	137.057
19856	20386	NC_000079.6	chr13	+	66998012	66997999	66998046	gene32812	+	protein_coding	Ptdss1	rna79640	c	3' UTR (NM_008959, exon 13 of 13)	3' UTR (NM_008959, exon 13 of 13)	NARS	AAAACA,-74,-69;AATATA,-37,-32;ACTAAA,-77,-72;ATTAAA,-22,-17;TTTAAA,-41,-36	154	0	0	46	65	111	0	0	72.708	53.5791	31.5718	8.71812	2.35162	3.70728	0.000209495	0.048996	13	14	2	14	43	9.09905	15.6499	2.67843	12.5288	9.98904	0.65268	1.14982	0.567636	0.570282	NA	157.17
48743	50013	NC_000079.6	chr13	-	74171992	74171988	74172016	gene32955	-	protein_coding	Exoc3	rna79927	c	3' UTR (NM_177333, exon 13 of 13)	3' UTR (NM_177333, exon 13 of 13)	NARS	ATTAAA,-22,-17	199	0	0	50	72	122	0	0	79.0304	59.3492	34.5949	8.8501	2.29159	3.86199	0.000112468	0.0343393	30	18	7	22	77	20.9978	20.1213	9.3745	19.6881	17.5454	0.481555	0.874617	0.550589	0.581916	NA	146.981
48847	50121	NC_000079.6	chr13	-	83352876	83352847	83352882	gene33049	-	lncRNA	Gm33217	rna80136	i	Intergenic	AT_rich|Low_complexity|Low_complexity	ARS	ACTAAA,-8,-3	120	0	0	20	83	103	0	0	31.6122	68.4164	25.0071	8.38451	2.5348	3.30776	0.000940456	0.0916308	5	6	2	4	17	3.49964	6.70709	2.67843	3.57966	4.1162	0.678144	1.59868	0.424191	0.671427	NA	144.522
19998	20529	NC_000079.6	chr13	+	83666344	83666340	83666396	gene33053	+	protein_coding	Mef2c	rna80151	c	3' UTR (NM_025282, exon 11 of 11)	3' UTR (NM_025282, exon 11 of 11)	NARS	AATAAA,-20,-15;AGTAAA,-84,-79;ATAAAG,-19,-14;CAATAA,-21,-16;TTTAAA,-61,-56;TTTAAA,-47,-42	114	0	0	18	82	100	0	0	28.4509	67.5921	24.0108	8.32605	2.57075	3.23877	0.00120047	0.0999785	8	2	3	1	14	5.59942	2.2357	4.01764	0.894916	3.18692	0.744125	1.84833	0.402592	0.687248	NA	101.919
20146	20680	NC_000079.6	chr13	+	104011826	104011689	104012142	-	-	-	-	-	u	Intergenic	Intergenic	NARS	AAAACA,-27,-22;AGTAAA,-18,-13;TGTAAA,-36,-31	4388	3361	494	102	393	4350	2745.81	401.323	161.222	323.948	908.075	-2.69512	0.814156	-3.31033	0.000931876	0.0916308	4	11	9	14	38	2.79971	12.2963	12.0529	12.5288	9.91945	-0.744865	1.14301	-0.651671	0.514613	NA	210.901
20187	20724	NC_000079.6	chr13	+	109551933	109551924	109551963	gene33392	+	protein_coding	Pde4d	rna80892	i	intron (NM_011056, intron 3 of 16)	intron (NM_011056, intron 3 of 16)	ARS	-	207	0	0	15	177	192	0	0	23.7091	145.9	42.4023	9.14762	2.25033	4.06502	4.80289e-05	0.0210256	6	2	3	4	15	4.19956	2.2357	4.01764	3.57966	3.50814	-0.215668	1.6968	-0.127103	0.898859	NA	124.69
49317	50605	NC_000080.6	chr14	-	8165998	8165973	8166074	gene33720	-	protein_coding	Pdhb	rna81531	o	TTS (NM_024221)	TTS (NM_024221)	NARS	AATAAA,-18,-13;ATAAAG,-17,-12	1930	61	156	722	426	1365	49.8347	126.734	1141.2	351.149	417.229	3.07799	0.810885	3.79585	0.000147141	0.0394686	180	144	90	151	565	125.987	160.97	120.529	135.132	135.655	0.163083	0.487072	0.334822	0.737759	0.978637	178.599
49345	50634	NC_000080.6	chr14	-	14112184	14112171	14112194	gene33763	-	protein_coding	Psmd6	rna81670	o	TTS (NM_025550)	TTS (NM_025550)	NARS	AAATAA,-22,-17;AATAAA,-21,-16;ATAAAT,-20,-15	902	41	29	218	246	534	33.4954	23.5595	344.573	202.776	151.101	3.26078	0.922644	3.53417	0.000409056	0.0653923	129	81	47	111	368	90.2906	90.5457	62.9431	99.3356	85.7788	0.149996	0.540814	0.277353	0.781509	0.988686	153.616
49535	50827	NC_000080.6	chr14	-	23887835	23887799	23887866	gene33897	-	protein_coding	Kcnma1	rna82027	i	intron (NM_001253366, intron 1 of 29)	(TTC)n|Simple_repeat|Simple_repeat	NARS	AAAAAG,-30,-25	132	1	0	46	70	117	0.816962	0	72.708	57.7006	32.8064	7.32082	2.25297	3.24941	0.00115643	0.0987	4	3	4	4	15	2.79971	3.35354	5.35686	3.57966	3.77244	-0.533762	1.64048	-0.32537	0.744901	NA	196.662
20620	21163	NC_000080.6	chr14	+	31371985	31371972	31372118	gene34048	+	protein_coding	Capn7	rna82570	o	TTS (NM_009796)	TTS (NM_009796)	NARS	AAAATA,-95,-90;AAAATA,-22,-17;AAATAA,-26,-21;AATAAA,-25,-20;ATAAAA,-24,-19	260	0	0	89	62	151	0	0	140.674	51.1062	47.9451	9.31943	2.13464	4.36582	1.26648e-05	0.0083164	25	37	14	33	109	17.4982	41.3604	18.749	29.5322	26.7849	0.2613	0.781328	0.334431	0.738054	NA	179.85
20652	21198	NC_000080.6	chr14	+	34345659	34345647	34345736	gene34117	+	misc_RNA	Gm3219	rna82774	o	TTS (NM_008133)	TTS (NM_008133)	ARS	AAATAA,-20,-15;AATAAA,-19,-14;ATAAAG,-18,-13;ATAAAT,-22,-17;TATAAA,-23,-18	92	0	0	63	23	86	0	0	99.5783	18.9588	29.6343	8.62424	2.45612	3.51133	0.000445874	0.0673664	1	5	0	0	6	0.699927	5.58924	0	0	1.57229	3.94225	2.96325	1.33038	0.183393	NA	248.087
49699	50997	NC_000080.6	chr14	-	34529178	34529120	34529233	gene34124	-	protein_coding	Ldb3	rna82791	c	3' UTR (NM_001039071, exon 13 of 13)	3' UTR (NM_001039071, exon 13 of 13)	ARS	AAGAAA,-15,-10	417	0	0	35	99	134	0	0	55.3213	81.6051	34.2316	8.83658	2.30042	3.84128	0.000122392	0.0348267	56	47	54	126	283	39.1959	52.5389	72.3176	112.759	69.2029	-1.02335	0.575004	-1.77972	0.0751216	0.537922	156.033
49701	50999	NC_000080.6	chr14	-	34537269	34537261	34537270	gene34124	-	protein_coding	Ldb3	rna82791	i	intron (NM_001039073, intron 13 of 14)	(TTTTC)n|Simple_repeat|Simple_repeat	ARS	AAAATA,-17,-12;AAAATA,-12,-7;AAATAA,-16,-11;AAATAA,-11,-6;AATAAA,-15,-10;AATAAA,-10,-5;ATAAAA,-14,-9;ATAAAA,-9,-4	155	0	0	45	94	139	0	0	71.1274	77.4836	37.1527	8.95396	2.2454	3.98769	6.67208e-05	0.0242367	5	0	2	9	16	3.49964	0	2.67843	8.05424	3.55808	-1.55033	1.88495	-0.822481	0.410803	NA	118.398
49847	51147	NC_000080.6	chr14	-	51905562	51905524	51905582	gene34477	-	protein_coding	Ndrg2	rna83427	c	3' UTR (NM_001145959, exon 15 of 15)	3' UTR (NM_001145959, exon 15 of 15)	ARS	AATGAA,-72,-67	1163	0	0	196	0	196	0	0	309.799	0	77.4498	22.7172	4.78558	4.74701	2.06449e-06	0.00262331	336	174	154	303	967	235.176	194.506	206.239	271.159	226.77	-0.152407	0.460342	-0.331074	0.740589	0.978932	155.568
49970	51273	NC_000080.6	chr14	-	56010177	56010174	56010183	gene34825	-	misc_RNA	Gm5801	rna83833	p	TTS (NR_002889)	TTS (NR_002889)	ARS	AAAATA,-28,-23;AATATA,-26,-21;AGTAAA,-91,-86;ATAAAA,-23,-18;TATAAA,-24,-19	190	121	68	0	1	190	98.8524	55.2429	0	0.824294	38.7299	-7.15842	2.10759	-3.3965	0.000682534	0.0779792	0	0	0	0	0	0	0	0	0	0	NA	NA	NA	NA	NA	152.402
49996	51301	NC_000080.6	chr14	-	57916261	57916258	57916293	gene34887	-	protein_coding	Micu2	rna83957	c	TTS (NM_028643)	TTS (NM_028643)	NARS	AATAAA,-44,-39;ATAAAC,-43,-38;CAATAA,-45,-40;TGTAAA,-76,-71	372	0	3	58	177	238	0	2.43719	91.6753	145.9	60.0031	6.60643	1.62851	4.05673	4.97638e-05	0.0212404	49	30	26	29	134	34.2964	33.5354	34.8196	25.9526	32.151	0.165678	0.6872	0.241092	0.809484	NA	154.499
50191	51499	NC_000080.6	chr14	-	75896931	75896926	75896940	gene35264	-	protein_coding	Gtf2f2	rna84886	o	TTS (NM_026816)	TTS (NM_026816)	NARS	AATAAA,-29,-24;ATAAAG,-28,-23;TAATAA,-30,-25	141	0	0	26	89	115	0	0	41.0958	73.3622	28.6145	8.57847	2.42674	3.53497	0.000407818	0.0653923	7	6	2	11	26	4.89949	6.70709	2.67843	9.84407	6.03227	-0.149687	1.37223	-0.109083	0.913136	NA	127.553
50195	51503	NC_000080.6	chr14	-	76086235	76086223	76086236	gene35270	-	protein_coding	Gpalpp1	rna84891	o	TTS (NM_026177)	TTS (NM_026177)	NARS	AATAAA,-22,-17;ATAAAA,-21,-16;TATGAA,-26,-21	142	0	0	21	105	126	0	0	33.1928	86.5509	29.9359	8.64439	2.40977	3.58723	0.000334206	0.0600561	7	7	1	1	16	4.89949	7.82494	1.33921	0.894916	3.73964	2.52889	1.84516	1.37056	0.170513	NA	146.342
50358	51668	NC_000080.6	chr14	-	103158165	103158129	103158171	gene35458	-	protein_coding	Mycbp2	rna85273	i	intron (NM_207215, intron 57 of 84)	(TTTTC)n|Simple_repeat|Simple_repeat	ARS	ATTAAA,-49,-44	200	0	0	23	165	188	0	0	36.354	136.009	43.0906	9.17035	2.20742	4.15434	3.26233e-05	0.0165524	6	0	3	3	12	4.19956	0	4.01764	2.68475	2.72549	-0.600964	2.06946	-0.290397	0.771513	NA	125.112
21535	22102	NC_000081.6	chr15	+	35485914	35485909	35485942	gene35946	+	protein_coding	Vps13b	rna86294	i	intron (NM_177151, intron 17 of 61)	intron (NM_177151, intron 17 of 61)	ARS	AATACA,-19,-14	186	47	132	0	0	179	38.3972	107.236	0	0	36.4083	-8.438	2.28464	-3.69336	0.000221308	0.049654	4	1	0	2	7	2.79971	1.11785	0	1.78983	1.42685	1.06763	2.74733	0.388608	0.697566	NA	81.3246
21734	22309	NC_000081.6	chr15	+	75598216	75598176	75598501	gene36397	+	protein_coding	Gpihbp1	rna87401	o	TTS (NM_026730)	TTS (NM_026730)	NARS	AATAAA,-30,-25;ATAAAC,-29,-24	646	0	4	300	116	420	0	3.24958	474.182	95.6181	143.263	7.45018	1.34401	5.54323	2.96938e-08	0.000101393	73	37	44	72	226	51.0947	41.3604	58.9254	64.4339	53.9536	-0.413345	0.587735	-0.703285	0.481878	0.936065	153.522
21911	22487	NC_000081.6	chr15	+	81688312	81688294	81688359	gene36659	+	protein_coding	L3mbtl2	rna88271	o	TTS (NM_145993)	TTS (NM_145993)	NARS	AAAATA,-21,-16;AAATAA,-26,-21;AAATAA,-20,-15;AAGAAA,-6,-1;AATAAA,-25,-20;AATAAA,-19,-14;ATAAAA,-24,-19;ATAAAA,-18,-13;TGTAAA,-29,-24	135	0	0	40	58	98	0	0	63.2243	47.8091	27.7583	8.53246	2.44192	3.49416	0.000475556	0.0693463	21	7	3	6	37	14.6985	7.82494	4.01764	5.36949	7.97764	1.26308	1.21949	1.03574	0.300321	NA	148.764
22015	22592	NC_000081.6	chr15	+	85897397	85897375	85897450	gene36817	+	protein_coding	Trmu	rna88654	o	TTS (NM_028063)	TTS (NM_028063)	NARS	AAATAA,-24,-19;AATAAA,-23,-18;ATAAAA,-22,-17	144	0	0	77	2	79	0	0	121.707	1.64859	30.8388	8.68129	2.62802	3.30336	0.000955326	0.0916308	23	12	13	17	65	16.0983	13.4142	17.4098	15.2136	15.534	-0.136234	0.890284	-0.153023	0.87838	NA	153.393
22133	22713	NC_000081.6	chr15	+	98119133	98119125	98119300	gene37024	+	protein_coding	Pfkm	rna89261	i	intron (NM_021514, intron 2 of 21)	intron (NM_021514, intron 2 of 21)	ARS	AAAAAG,-60,-55;AAAATA,-52,-47;AAAATA,-15,-10;AAATAA,-51,-46;AAATAA,-30,-25;AATAAA,-50,-45;AATAAA,-33,-28;AATAAA,-29,-24;AATAAT,-42,-37;AATAAT,-39,-34;AATAAT,-36,-31;ATAAAA,-28,-23;ATAAAT,-49,-44;ATAAAT,-32,-27;CAATAA,-43,-38;TAATAA,-40,-35;TAATAA,-37,-32;TAATAA,-34,-29;TTTAAA,-19,-14	192	0	0	60	110	170	0	0	94.8365	90.6724	46.3772	9.27358	2.12197	4.37027	1.24096e-05	0.0083164	9	0	1	12	22	6.29934	0	1.33921	10.739	4.59439	-0.908869	1.77623	-0.511685	0.608872	NA	144.759
51711	53055	NC_000082.6	chr16	-	4488698	4488695	4488709	gene37324	-	protein_coding	Srl	rna90055	i	intron (NM_001347162, intron 3 of 5)	PB1|SINE|Alu	ARS	AAAATA,-7,-2;AAGAAA,-10,-5;AATATA,-28,-23	119	0	0	77	22	99	0	0	121.707	18.1345	34.9603	8.86257	2.36615	3.74557	0.000179988	0.0438991	7	5	2	6	20	4.89949	5.58924	2.67843	5.36949	4.63416	0.355717	1.50571	0.236246	0.813242	NA	152.784
22405	22988	NC_000082.6	chr16	+	8858920	8858909	8859003	gene37375	+	protein_coding	1810013L24Rik	rna90251	o	TTS (NM_001081400)	TTS (NM_001081400)	NARS	AAATAA,-24,-19;AATAAA,-23,-18;AATACA,-29,-24;ATAAAT,-22,-17	140	0	0	11	114	125	0	0	17.3867	93.9695	27.8391	8.5407	2.50273	3.41256	0.000643562	0.0772502	1	3	3	8	15	0.699927	3.35354	4.01764	7.15933	3.80761	-1.54175	1.72787	-0.892284	0.372241	NA	140.229
52061	53415	NC_000082.6	chr16	-	33016628	33016621	33016634	gene37883	-	protein_coding	Iqcg	rna91626	c	TTS (NM_001310673)	TTS (NM_001310673)	NARS	ATTAAA,-25,-20	228	0	0	99	61	160	0	0	156.48	50.2819	51.6905	9.42778	2.10536	4.47798	7.53517e-06	0.0061261	17	25	15	11	68	11.8988	27.9462	20.0882	9.84407	17.4443	0.414619	0.910827	0.455212	0.648957	NA	181.357
23057	23658	NC_000082.6	chr16	+	56611597	56611591	56611619	gene38173	+	protein_coding	Abi3bp	rna92465	i	intron (NM_001014423, intron 19 of 39)	intron (NM_001014423, intron 19 of 39)	ARS	AAAAAG,-65,-60;AAAAAG,-59,-54;AAGAAA,-62,-57	106	0	0	23	82	105	0	0	36.354	67.5921	25.9865	8.43959	2.4995	3.37651	0.00073411	0.0793257	0	0	0	1	1	0	0	0	0.894916	0.223729	-1.67137	4.98308	-0.335409	0.737317	NA	69.4054
23135	23740	NC_000082.6	chr16	+	58680391	58680380	58680413	gene38204	+	protein_coding	Cpox	rna92567	o	TTS (NM_007757)	TTS (NM_007757)	NARS	AAGAAA,-71,-66;AAGAAA,-6,-1;AATAAA,-26,-21;ATAAAT,-25,-20;TAATAA,-27,-22	149	0	0	59	71	130	0	0	93.2559	58.5249	37.9452	8.98303	2.23883	4.01238	6.01096e-05	0.0235	10	7	0	2	19	6.99927	7.82494	0	1.78983	4.15351	2.90676	1.8643	1.55917	0.118955	NA	107.774
23195	23801	NC_000082.6	chr16	+	77054290	77054288	77054303	gene38339	+	protein_coding	Usp25	rna92769	i	intron (NM_013918, intron 5 of 23)	B1_Mur4|SINE|Alu	ARS	-	153	44	104	0	0	148	35.9463	84.4891	0	0	30.1089	-8.16391	2.39919	-3.40278	0.00066703	0.0776757	2	1	1	1	5	1.39985	1.11785	1.33921	0.894916	1.18796	0.19493	2.77298	0.070296	0.943958	NA	92.7722
23515	24130	NC_000083.6	chr17	+	12963257	12963205	12963332	gene38830	+	pseudogene	LOC108168333	gene38830	o	Intergenic	Intergenic	ARS	AATAAA,-68,-63;AATAAA,-38,-33;ATAAAC,-37,-32;ATAAAT,-67,-62;CAATAA,-39,-34;TGTAAA,-53,-48	135	0	0	47	43	90	0	0	74.2886	35.4446	27.4333	8.51436	2.46264	3.45742	0.00054538	0.0722007	19	6	7	13	45	13.2986	6.70709	9.3745	11.6339	10.2535	-0.0584867	1.07243	-0.0545366	0.956508	NA	203.47
23556	24171	NC_000083.6	chr17	+	16558091	16558072	16558238	gene38915	+	misc_RNA	Gm4786	rna94164	o	Intergenic	Intergenic	ARS	AAAAAG,-85,-80;AATATA,-19,-14;ACTAAA,-59,-54;ACTAAA,-38,-33	466	10	9	210	71	300	8.16962	7.31156	331.928	58.5249	101.483	4.65354	1.20193	3.87174	0.000108062	0.0343393	70	30	20	46	166	48.9949	33.5354	26.7843	41.1661	37.6202	0.277969	0.671483	0.413963	0.678901	0.965796	191.037
23822	24445	NC_000083.6	chr17	+	35920946	35920938	35920983	gene39710	+	protein_coding	Ppp1r10	rna96148	i	intron (NM_001163818, intron 1 of 18)	intron (NM_001163818, intron 1 of 18)	ARS	CATAAA,-6,-1	149	0	0	22	114	136	0	0	34.7734	93.9695	32.1857	8.74899	2.36247	3.70333	0.00021279	0.049094	9	4	0	0	13	6.29934	4.47139	0	0	2.69268	4.74613	2.41171	1.96795	0.049074	NA	110.18
23852	24476	NC_000083.6	chr17	+	43456055	43455952	43456186	gene39913	+	protein_coding	Adgrf5	rna96418	c	3' UTR (NM_001081178, exon 21 of 21)	3' UTR (NM_001081178, exon 21 of 21)	NARS	AAAACA,-93,-88;AATGAA,-86,-81;AATGAA,-81,-76;ATAAAA,-26,-21;GATAAA,-27,-22	152	0	0	87	3	90	0	0	137.513	2.47288	34.9964	8.86384	2.52817	3.50603	0.000454845	0.0675267	21	18	12	11	62	14.6985	20.1213	16.0706	9.84407	15.1836	0.433455	0.914726	0.473864	0.635597	NA	206.767
23924	24550	NC_000083.6	chr17	+	46650135	46650113	46650208	gene39993	+	protein_coding	Mrpl2	rna96728	o	promoter-TSS (NM_025611)	promoter-TSS (NM_025611)	NARS	AATAAA,-24,-19;ATAAAA,-23,-18;CATGAA,-84,-79;TAATAA,-25,-20	181	0	0	46	51	97	0	0	72.708	42.039	28.6867	8.57926	2.42366	3.5398	0.00040043	0.0653923	29	17	14	24	84	20.2979	19.0034	18.749	21.478	19.8821	-0.0353333	0.808436	-0.0437057	0.965139	NA	141.485
53127	54507	NC_000083.6	chr17	-	51739419	51739414	51739419	gene40096	-	protein_coding	Satb1	rna97017	c	3' UTR (NM_001163632, exon 11 of 11)	3' UTR (NM_001163632, exon 11 of 11)	ARS	AAAAAG,-49,-44;AAAAAG,-37,-32;AAGAAA,-46,-41;TTTAAA,-58,-53	135	1	0	65	38	104	0.816962	0	102.74	31.3232	33.7199	7.35841	2.2705	3.24088	0.00119161	0.0997275	14	2	3	12	31	9.79898	2.2357	4.01764	10.739	6.69783	-0.28158	1.35293	-0.208127	0.83513	NA	129.018
53218	54598	NC_000083.6	chr17	-	57838384	57838371	57838394	gene40239	-	pseudogene	Rpl7a-ps5	gene40239	o	intron (NM_001081653, intron 1 of 23)	AT_rich|Low_complexity|Low_complexity	ARS	AAAAAG,-83,-78;AATATA,-17,-12;ACTAAA,-57,-52;ACTAAA,-36,-31	227	3	1	151	23	178	2.45089	0.812395	238.672	18.9588	65.2235	6.29994	1.62249	3.88289	0.000103222	0.0338906	22	9	8	10	49	15.3984	10.0606	10.7137	8.94916	11.2805	0.388486	1.02349	0.379571	0.704264	NA	264.401
53488	54879	NC_000083.6	chr17	-	83172007	83172003	83172010	-	-	-	-	-	u	Intergenic	B1_Mus2|SINE|Alu	ARS	-	147	113	33	0	0	146	92.3167	26.809	0	0	29.7814	-8.14811	2.42567	-3.35912	0.000781914	0.0814001	0	1	0	0	1	0	1.11785	0	0	0.279462	1.38725	4.96141	0.279608	0.779778	NA	168.32
53743	55138	NC_000084.6	chr18	-	21128486	21128478	21128487	gene40878	-	protein_coding	Garem	rna99007	c	3' UTR (NM_001033445, exon 6 of 6)	3' UTR (NM_001033445, exon 6 of 6)	ARS	-	240	168	67	0	0	235	137.25	54.4305	0	0	47.92	-8.83434	2.12934	-4.14886	3.3413e-05	0.0165524	2	1	1	1	5	1.39985	1.11785	1.33921	0.894916	1.18796	0.19493	2.77298	0.070296	0.943958	NA	135.682
24606	25247	NC_000084.6	chr18	+	31723065	31723052	31723110	gene40966	+	protein_coding	Sap130	rna99293	o	TTS (NM_172965)	TTS (NM_172965)	NARS	AATAAA,-28,-23;ATAAAG,-27,-22;CAATAA,-29,-24	135	0	0	17	106	123	0	0	26.8703	87.3752	28.5614	8.57698	2.45393	3.4952	0.000473712	0.0693463	5	3	3	1	12	3.49964	3.35354	4.01764	0.894916	2.94143	0.529525	1.88524	0.280879	0.778803	NA	119.364
54122	55525	NC_000084.6	chr18	-	60814969	60814953	60814977	gene41472	-	protein_coding	Tcof1	rna100337	c	exon (NM_011552, exon 23 of 25)	exon (NM_011552, exon 23 of 25)	ARS	AAAAAG,-80,-75;AAAAAG,-66,-61;AAAAAG,-45,-40;AAGAAA,-54,-49	171	0	0	44	34	78	0	0	69.5467	28.026	24.3932	8.34453	2.55928	3.2605	0.00111217	0.0983556	34	21	11	27	93	23.7975	23.4748	14.7314	24.1627	21.5416	0.269224	0.797522	0.337576	0.735683	NA	104.068
25121	25773	NC_000084.6	chr18	+	65092239	65092233	65092272	gene41563	+	protein_coding	Nedd4l	rna100557	i	intron (NM_001114386, intron 5 of 30)	(GAAAA)n|Simple_repeat|Simple_repeat	ARS	AAAACA,-14,-9;TTTAAA,-18,-13	109	0	0	24	76	100	0	0	37.9346	62.6464	25.1452	8.39183	2.52167	3.32789	0.000875057	0.0873675	2	3	2	2	9	1.39985	3.35354	2.67843	1.78983	2.30541	0.0760751	2.06368	0.0368639	0.970594	NA	168.198
25186	25841	NC_000084.6	chr18	+	68321909	68321903	68322063	gene41623	+	protein_coding	Rnmt	rna100738	c	3' UTR (NM_026440, exon 11 of 11)	3' UTR (NM_026440, exon 11 of 11)	NARS	AAAATA,-21,-16;AAATAA,-20,-15;AATAAA,-24,-19;ATAAAA,-23,-18;ATTAAA,-83,-78;CAATAA,-25,-20	184	0	0	43	108	151	0	0	67.9661	89.0238	39.2475	9.03355	2.215	4.07836	4.53541e-05	0.0203771	13	11	1	8	33	9.09905	12.2963	1.33921	7.15933	7.47348	1.27164	1.29775	0.979879	0.327146	NA	184.294
25232	25891	NC_000084.6	chr18	+	70629136	70629130	70629180	-	-	-	-	-	u	Intergenic	Intergenic	NARS	AATAAA,-23,-18;AATAGA,-86,-81;ATAAAT,-73,-68;ATAAAT,-22,-17;CAATAA,-24,-19;GATAAA,-74,-69	123	0	0	34	82	116	0	0	53.7407	67.5921	30.3332	8.66176	2.37803	3.6424	0.000270105	0.0528502	2	0	1	4	7	1.39985	0	1.33921	3.57966	1.57968	-1.72997	2.65697	-0.651107	0.514977	NA	118.126
25291	25953	NC_000084.6	chr18	+	77155507	77155501	77155546	gene41736	+	protein_coding	Pias2	rna101033	c	3' UTR (NM_001164168, exon 14 of 14)	3' UTR (NM_001164168, exon 14 of 14)	NARS	AAAATA,-83,-78;AATAAA,-25,-20;AATAGA,-92,-87;ATAAAG,-24,-19	107	0	0	71	11	82	0	0	112.223	9.06724	30.3226	8.65685	2.50256	3.4592	0.000541773	0.0722007	5	9	3	8	25	3.49964	10.0606	4.01764	7.15933	6.18431	0.235765	1.35707	0.173731	0.862077	NA	154.882
54919	56343	NC_000085.6	chr19	-	31369058	31369056	31369061	gene42612	-	protein_coding	Prkg1	rna103054	i	intron (NM_011160, intron 2 of 17)	AT_rich|Low_complexity|Low_complexity	ARS	-	193	83	108	0	0	191	67.8078	87.7387	0	0	38.8866	-8.533	2.21865	-3.84603	0.000120046	0.0347381	0	0	0	2	2	0	0	0	1.78983	0.447458	-2.49037	4.91525	-0.506661	0.612392	NA	133.47
55027	56457	NC_000085.6	chr19	-	38188480	38188477	38188487	gene42733	-	protein_coding	Fra10ac1	rna103309	c	TTS (NM_001081075)	TTS (NM_001081075)	NARS	AAATAA,-26,-21;AATAAA,-25,-20;ATAAAT,-24,-19;TGTAAA,-29,-24	160	0	0	71	65	136	0	0	112.223	53.5791	41.4506	9.10991	2.19763	4.14533	3.39327e-05	0.0165524	11	6	1	6	24	7.6992	6.70709	1.33921	5.36949	5.27875	1.05779	1.47224	0.71849	0.472455	NA	174.193
26049	26726	NC_000085.6	chr19	+	45577759	45577753	45577865	gene42919	+	protein_coding	Dpcd	rna103813	c	TTS (NM_013907)	TTS (NM_013907)	NARS	AGTAAA,-29,-24	184	0	0	43	101	144	0	0	67.9661	83.2537	37.805	8.97936	2.236	4.01581	5.92426e-05	0.0235	13	10	8	9	40	9.09905	11.1785	10.7137	8.05424	9.76137	0.114475	1.07957	0.106038	0.915553	NA	142.788
26080	26757	NC_000085.6	chr19	+	46629469	46629458	46629485	gene42951	+	protein_coding	Wbp1l	rna103930	i	intron (NM_001177813, intron 1 of 3)	intron (NM_001177813, intron 1 of 3)	ARS	AAGAAA,-11,-6	343	153	185	0	0	338	124.995	150.293	0	0	68.8221	-9.3566	1.94808	-4.80298	1.56318e-06	0.00262331	3	0	0	2	5	2.09978	0	0	1.78983	0.972403	0.222514	3.45717	0.064363	0.948681	NA	124.743
55354	56795	NC_000085.6	chr19	-	60199747	60199744	60199750	gene43131	-	protein_coding	Fam204a	rna104444	i	intron (NM_029648, intron 7 of 7)	intron (NM_029648, intron 7 of 7)	ARS	AAAATA,-41,-36;AAAATA,-24,-19;AAATAA,-40,-35;AAATAA,-23,-18;ATAAAA,-26,-21;CATAAA,-27,-22;TGTAAA,-62,-57;TTTAAA,-12,-7	141	49	84	0	0	133	40.0311	68.2412	0	0	27.0681	-8.01031	2.46408	-3.25084	0.00115066	0.0987	4	1	2	1	8	2.79971	1.11785	2.67843	0.894916	1.87273	0.194545	2.29098	0.0849179	0.932327	NA	229.49
26231	26912	NC_000085.6	chr19	+	60836231	60836219	60836257	gene43145	+	protein_coding	Fam45a	rna104478	o	TTS (NM_026437)	TTS (NM_026437)	NARS	AAAACA,-71,-66;ATTAAA,-21,-16;TATAAA,-6,-1	111	0	0	34	57	91	0	0	53.7407	46.9848	25.1814	8.39226	2.51448	3.33758	0.000845127	0.0848756	10	5	2	3	20	6.99927	5.58924	2.67843	2.68475	4.48792	1.23605	1.55202	0.796411	0.425793	NA	115.791
1812	1862	NC_000068.7	chr2	+	14332026	14332002	14332054	gene2930	+	protein_coding	Mrc1	rna7457	o	TTS (NM_008625)	TTS (NM_008625)	NARS	AATAAA,-23,-18;AATATA,-73,-68;ATAAAG,-22,-17;ATAAAT,-70,-65;GATGAA,-17,-12;TAATAA,-24,-19;TATAAA,-71,-66	140	0	0	21	108	129	0	0	33.1928	89.0238	30.5541	8.67393	2.39703	3.61862	0.000296175	0.0561845	4	4	2	1	11	2.79971	4.47139	2.67843	0.894916	2.71111	1.05889	1.96663	0.53843	0.59028	NA	111.943
29634	30409	NC_000068.7	chr2	-	25361490	25361482	25361497	gene3092	-	protein_coding	Uap1l1	rna7967	c	TTS (NM_001033293)	TTS (NM_001033293)	NARS	-	160	0	0	36	56	92	0	0	56.9019	46.1605	25.7656	8.42516	2.49725	3.37378	0.000741434	0.0793281	39	10	8	11	68	27.2972	11.1785	10.7137	9.84407	14.7584	0.922859	0.956363	0.964967	0.334561	NA	153.2
2063	2123	NC_000068.7	chr2	+	30031452	30031405	30031614	gene3251	+	protein_coding	Sptan1	rna8580	o	TTS (NM_001177668)	TTS (NM_001177668)	NARS	AAAATA,-28,-23;AAATAA,-27,-22;AAGAAA,-32,-27;AATAAA,-26,-21;ATAAAG,-25,-20;TGTAAA,-37,-32	221	1	0	60	67	128	0.816962	0	94.8365	55.2277	37.7203	7.52263	2.18252	3.44676	0.000567343	0.0722007	32	27	14	20	93	22.3977	30.1819	18.749	17.8983	22.3067	0.516047	0.782606	0.659396	0.509642	NA	138.735
29820	30601	NC_000068.7	chr2	-	34744419	34744415	34744420	gene3401	-	protein_coding	Gapvd1	rna9108	i	intron (NM_025709, intron 2 of 26)	polypyrimidine|Low_complexity|Low_complexity	ARS	CATGAA,-71,-66	149	80	69	0	0	149	65.3569	56.0553	0	0	30.3531	-8.17555	2.37498	-3.44237	0.000576635	0.0722007	0	0	0	0	0	0	0	0	0	0	NA	NA	NA	NA	NA	144.503
2225	2286	NC_000068.7	chr2	+	35730996	35730968	35731128	gene3433	+	protein_coding	Dab2ip	rna9218	o	TTS (NM_001114125)	TTS (NM_001114125)	NARS	ATTAAA,-27,-22	119	0	0	52	35	87	0	0	82.1916	28.8503	27.7605	8.53085	2.46704	3.45793	0.000544341	0.0722007	11	6	5	10	32	7.6992	6.70709	6.69607	8.94916	7.51288	-0.123142	1.20505	-0.102188	0.918607	NA	139.103
29857	30640	NC_000068.7	chr2	-	36807804	36807776	36807872	gene3464	-	pseudogene	Gm13436	gene3464	c	Intergenic	Intergenic	ARS	-	3014	145	75	1209	123	1552	118.459	60.9296	1910.95	101.388	547.933	3.48668	0.984648	3.54104	0.00039855	0.0653923	648	367	132	315	1462	453.553	410.25	176.776	281.898	330.619	0.910478	0.459629	1.9809	0.047603	0.433606	225.145
30107	30900	NC_000068.7	chr2	-	52245358	52245337	52245366	gene3617	-	protein_coding	Neb	rna9670	c	exon (NM_010889, exon 68 of 157)	exon (NM_010889, exon 68 of 157)	NARS	AATGAA,-12,-7;ATAAAC,-23,-18;TATAAA,-24,-19	567	254	160	6	12	432	207.508	129.983	9.48365	9.89153	89.2167	-4.12083	1.14239	-3.60721	0.000309512	0.0580692	36	19	47	33	135	25.1974	21.2391	62.9431	29.5322	34.7279	-0.97858	0.709027	-1.38017	0.167533	NA	64.2826
2647	2718	NC_000068.7	chr2	+	78920586	78920577	78920728	gene3965	+	protein_coding	Ube2e3	rna10682	c	TTS (NM_009454)	TTS (NM_009454)	NARS	AATAAA,-24,-19;ATAAAC,-23,-18;CAATAA,-25,-20	213	0	0	66	86	152	0	0	104.32	70.8893	43.8024	9.19032	2.15612	4.26243	2.02216e-05	0.0122766	23	13	8	17	61	16.0983	14.532	10.7137	15.2136	14.1394	0.233077	0.928994	0.250892	0.801898	NA	155.042
31125	31937	NC_000068.7	chr2	-	114815524	114815496	114815532	-	-	-	-	-	u	Intergenic	(TTTC)n|Simple_repeat|Simple_repeat	ARS	AAGAAA,-55,-50;AAGAAA,-51,-46;AAGAAA,-47,-42;AAGAAA,-43,-38;AAGAAA,-39,-34;AAGAAA,-35,-30;AAGAAA,-31,-26;AAGAAA,-27,-22;AAGAAA,-23,-18;AAGAAA,-19,-14;AAGAAA,-15,-10;AAGAAA,-11,-6;AAGAAA,-7,-2	82	0	0	76	6	82	0	0	120.126	4.94576	31.268	8.7011	2.53435	3.43327	0.000596359	0.0732491	0	0	0	0	0	0	0	0	0	0	NA	NA	NA	NA	NA	249.049
31337	32155	NC_000068.7	chr2	-	127242607	127242597	127242616	gene4997	-	protein_coding	Ciao1	rna12749	c	3' UTR (NM_025296, exon 7 of 7)	3' UTR (NM_025296, exon 7 of 7)	NARS	ATTAAA,-23,-18	103	0	0	45	33	78	0	0	71.1274	27.2017	24.5823	8.35557	2.5554	3.26977	0.00107635	0.095711	3	11	4	7	25	2.09978	12.2963	5.35686	6.26441	6.50434	0.269267	1.3738	0.196001	0.844609	NA	143.058
31602	32425	NC_000068.7	chr2	-	152185254	152185234	152185283	gene5428	-	pseudogene	Rps15a-ps7	gene5428	o	Intergenic	Intergenic	ARS	AAAAAG,-21,-16;AAAACA,-76,-71;AAATAA,-25,-20;AATAAA,-24,-19;ATAAAA,-23,-18;ATAAAT,-27,-22;CATAAA,-28,-23;CATGAA,-93,-88;TGTAAA,-35,-30;TTTAAA,-41,-36	318	3	1	238	40	282	2.45089	0.812395	376.185	32.9718	103.105	6.96808	1.45814	4.77876	1.76383e-06	0.00262331	18	3	4	11	36	12.5987	3.35354	5.35686	9.84407	7.78829	0.082568	1.25133	0.0659841	0.94739	NA	294.723
3464	3565	NC_000068.7	chr2	+	154355235	154355204	154355284	gene5510	-	protein_coding	Cdk5rap1	rna14013	i	intron (NM_025876, intron 6 of 13)	IAPEz-int|LTR|ERVK	ARS	-	159	1	1	123	31	156	0.816962	0.812395	194.415	25.5531	55.3993	7.07316	1.78754	3.95692	7.59223e-05	0.0264535	0	0	0	3	3	0	0	0	2.68475	0.671187	-3.07093	4.41181	-0.69607	0.486385	NA	178.099
3539	3642	NC_000068.7	chr2	+	156781661	156781627	156781742	gene5598	+	protein_coding	Myl9	rna14299	o	TTS (NM_172118)	TTS (NM_172118)	NARS	AATACA,-21,-16	1885	725	687	18	60	1490	592.297	558.116	28.4509	49.4576	307.08	-3.87122	0.7523	-5.14585	2.66313e-07	0.000757794	132	88	67	108	395	92.3904	98.3706	89.7274	96.6509	94.2848	0.0317361	0.512085	0.0619743	0.950583	0.994627	134.732
3583	3686	NC_000068.7	chr2	+	158786640	158786634	158786693	gene5653	+	protein_coding	Fam83d	rna14466	o	TTS (NM_027975)	TTS (NM_027975)	NARS	AAATAA,-24,-19;AATAAA,-23,-18;AATATA,-19,-14;ATAAAT,-26,-21;ATAAAT,-22,-17;CATAAA,-27,-22	108	0	0	24	78	102	0	0	37.9346	64.2949	25.5574	8.41535	2.50966	3.35318	0.000798897	0.082166	2	1	1	2	6	1.39985	1.11785	1.33921	1.78983	1.41169	-0.314469	2.55661	-0.123002	0.902105	NA	117.63
3690	3795	NC_000068.7	chr2	+	167034939	167034928	167034988	gene5830	+	protein_coding	Ddx27	rna14978	o	TTS (NM_001291162)	TTS (NM_001291162)	NARS	AAAATA,-31,-26;AAATAA,-30,-25;AAATAA,-26,-21;AATAAA,-29,-24;AATAAA,-25,-20;ATAAAA,-33,-28;ATAAAA,-24,-19;ATAAAT,-28,-23;CATAAA,-34,-29	174	0	1	47	71	119	0	0.812395	74.2886	58.5249	33.4065	7.34893	2.24277	3.27672	0.0010502	0.0953731	23	11	7	14	55	16.0983	12.2963	9.3745	12.5288	12.5745	0.372146	0.976424	0.381132	0.703105	NA	162.894
3978	4093	NC_000069.6	chr3	+	14865555	14865487	14865658	gene6320	+	protein_coding	Car3	rna16096	i	intron (NM_007606, intron 2 of 6)	A-rich|Low_complexity|Low_complexity	ARS	-	140	0	0	46	62	108	0	0	72.708	51.1062	30.9535	8.68947	2.36587	3.67284	0.000239872	0.0496672	6	3	3	20	32	4.19956	3.35354	4.01764	17.8983	7.36727	-1.55074	1.31332	-1.18078	0.237691	NA	149.914
4035	4150	NC_000069.6	chr3	+	25732608	25732597	25732757	gene6414	+	pseudogene	Gm6197	gene6414	o	intron (NM_001163387, intron 3 of 5)	MLT1C|LTR|ERVL-MaLR	ARS	AATACA,-17,-12;CATGAA,-42,-37;TATGAA,-65,-60	143	50	93	0	0	143	40.8481	75.5528	0	0	29.1002	-8.11475	2.41411	-3.36139	0.000775517	0.0812776	0	0	0	0	0	0	0	0	0	0	NA	NA	NA	NA	NA	290.758
4187	4307	NC_000069.6	chr3	+	40936311	40936277	40936348	gene6623	+	protein_coding	Abhd18	rna16809	c	TTS (NM_026622)	TTS (NM_026622)	NARS	AAATAA,-26,-21;AATAAA,-22,-17;AATAAT,-25,-20;ATAAAA,-21,-16;TAATAA,-23,-18	98	0	0	43	37	80	0	0	67.9661	30.4989	24.6163	8.35789	2.54778	3.28047	0.00103636	0.0951279	4	2	1	11	18	2.79971	2.2357	1.33921	9.84407	4.05467	-1.17463	1.68966	-0.695184	0.48694	NA	122.912
4217	4337	NC_000069.6	chr3	+	51251621	51251610	51251704	gene6679	+	protein_coding	Noct	rna16890	o	TTS (NM_009834)	TTS (NM_009834)	NARS	AAAATA,-84,-79;AATAAA,-17,-12;ATAAAT,-16,-11;TAATAA,-18,-13	149	0	0	28	96	124	0	0	44.257	79.1322	30.8473	8.68686	2.37414	3.65896	0.000253243	0.0508661	11	7	1	6	25	7.6992	7.82494	1.33921	5.36949	5.55821	1.16074	1.44353	0.804095	0.421342	NA	122.551
32355	33204	NC_000069.6	chr3	-	57717764	57717753	57717789	gene6780	-	pseudogene	Gm6394	gene6780	o	Intergenic	Intergenic	ARS	AAATAA,-22,-17;AATAAA,-21,-16;ATAAAG,-20,-15	453	26	2	310	49	387	21.241	1.62479	489.988	40.3904	138.311	4.53386	1.31725	3.4419	0.000577633	0.0722007	26	19	10	11	66	18.1981	21.2391	13.3921	9.84407	15.6684	0.770214	0.898584	0.857142	0.391367	NA	272.511
32475	33329	NC_000069.6	chr3	-	78966306	78966292	78966306	gene7005	-	pseudogene	Gm9762	gene7005	c	Intergenic	Intergenic	NARS	AAATAA,-22,-17;AAGAAA,-46,-41;AATAAA,-21,-16;ATAAAG,-20,-15;ATTAAA,-50,-45	120	0	0	20	91	111	0	0	31.6122	75.0108	26.6557	8.4768	2.48941	3.40515	0.000661288	0.0776757	3	4	1	1	9	2.09978	4.47139	1.33921	0.894916	2.20133	1.56088	2.19836	0.710021	0.477691	NA	180.79
4425	4551	NC_000069.6	chr3	+	79603271	79603248	79603396	gene7013	+	protein_coding	Ppid	rna17532	c	TTS (NM_025794)	TTS (NM_025794)	NARS	AATAAA,-14,-9;ATAAAG,-13,-8;TAATAA,-15,-10	179	0	0	70	65	135	0	0	110.643	53.5791	41.0554	9.09612	2.20237	4.13015	3.62525e-05	0.0171927	19	9	8	8	44	13.2986	10.0606	10.7137	7.15933	10.3081	0.405775	1.06287	0.381772	0.702631	NA	154.072
4645	4774	NC_000069.6	chr3	+	90363405	90363382	90363457	gene7269	+	protein_coding	Gatad2b	rna18400	o	Intergenic	Intergenic	NARS	AAATAA,-100,-95;AAGAAA,-67,-62;AAGAAA,-21,-16;AATAAA,-25,-20;AATAAT,-99,-94;ATAAAG,-24,-19;ATTAAA,-72,-67;TAATAA,-97,-92;TAATAA,-26,-21	116	0	0	30	58	88	0	0	47.4182	47.8091	23.8068	8.31166	2.55897	3.24805	0.00116199	0.0987	7	3	4	14	28	4.89949	3.35354	5.35686	12.5288	6.53468	-1.11842	1.32107	-0.846602	0.397217	NA	133
32643	33503	NC_000069.6	chr3	-	90512046	90512015	90512065	gene7277	-	protein_coding	S100a1	rna18425	c	exon (NM_011309, exon 2 of 3)	exon (NM_011309, exon 2 of 3)	NARS	AATATA,-14,-9	270	0	0	75	36	111	0	0	118.546	29.6746	37.055	8.94707	2.29562	3.89745	9.72093e-05	0.0325422	43	25	11	80	159	30.0969	27.9462	14.7314	71.5933	36.0919	-0.587719	0.785868	-0.74786	0.454545	0.930208	176.886
4812	4942	NC_000069.6	chr3	+	97923278	97923271	97923294	gene7595	+	protein_coding	Sec22b	rna19039	p	TTS (NM_011342)	TTS (NM_011342)	NARS	AAATAA,-24,-19;AATAAA,-23,-18;AATGAA,-28,-23;ATAAAT,-22,-17	126	0	0	29	67	96	0	0	45.8376	55.2277	25.2663	8.39797	2.51239	3.34263	0.000829892	0.0838387	10	8	6	6	30	6.99927	8.94278	8.03529	5.36949	7.33671	0.256291	1.22409	0.209373	0.834157	NA	140.31
4955	5092	NC_000069.6	chr3	+	106734654	106734619	106734715	gene7765	+	protein_coding	Lrif1	rna19447	e	intron (NM_001286685, intron 4 of 4)	intron (NM_001286685, intron 4 of 4)	NARS	AAAACA,-21,-16;AAGAAA,-35,-30;AAGAAA,-28,-23;GATGAA,-75,-70	256	0	0	20	215	235	0	0	31.6122	177.223	52.2088	9.44757	2.14104	4.41262	1.02129e-05	0.0075811	4	5	6	6	21	2.79971	5.58924	8.03529	5.36949	5.44843	-0.690825	1.40864	-0.49042	0.623837	NA	142.701
33085	33964	NC_000069.6	chr3	-	119718904	119718899	119718905	gene7931	-	protein_coding	Ptbp2	rna19801	c	3' UTR (NM_019550, exon 14 of 14)	3' UTR (NM_019550, exon 14 of 14)	NARS	AATAAA,-23,-18;ATAAAC,-22,-17;CAATAA,-24,-19	125	0	0	29	79	108	0	0	45.8376	65.1192	27.7392	8.5331	2.44383	3.49169	0.000479982	0.0693463	5	5	2	5	17	3.49964	5.58924	2.67843	4.47458	4.06047	0.315113	1.59629	0.197404	0.843512	NA	168.092
33120	34000	NC_000069.6	chr3	-	123110964	123110949	123111008	gene7996	-	protein_coding	Synpo2	rna19924	i	intron (NM_080451, intron 4 of 4)	intron (NM_080451, intron 4 of 4)	NARS	AAAATA,-20,-15;ATTAAA,-23,-18	1105	21	43	366	293	723	17.1562	34.933	578.502	241.518	218.027	3.97497	0.881331	4.51019	6.47704e-06	0.00552913	119	69	68	126	382	83.2913	77.1315	91.0666	112.759	91.0622	-0.346921	0.520107	-0.667019	0.50476	0.941426	156.955
33333	34221	NC_000069.6	chr3	-	144429700	144429685	144429713	gene8258	-	protein_coding	Hs2st1	rna20584	p	Intergenic	Intergenic	NARS	AAATAA,-26,-21;AAGAAA,-45,-40;AAGAAA,-29,-24;AATAAA,-25,-20;ATAAAT,-24,-19	101	0	0	32	55	87	0	0	50.5794	45.3362	23.9789	8.32174	2.55337	3.25911	0.00111761	0.0983556	8	2	3	1	14	5.59942	2.2357	4.01764	0.894916	3.18692	0.744125	1.84833	0.402592	0.687248	NA	194.451
33425	34315	NC_000069.6	chr3	-	152248309	152248306	152248351	gene8356	-	protein_coding	Nexn	rna20920	c	exon (NM_199465, exon 6 of 13)	exon (NM_199465, exon 6 of 13)	ARS	AAAACA,-11,-6	520	0	0	349	41	390	0	0	551.632	33.7961	146.357	10.9295	1.90935	5.72421	1.03916e-08	7.38316e-05	45	46	13	26	130	31.4967	51.421	17.4098	23.2678	30.8988	1.01146	0.720825	1.4032	0.160558	NA	168.509
33742	34639	NC_000070.6	chr4	-	41259946	41259943	41259949	gene8827	-	protein_coding	Ubap2	rna21882	i	intron (NM_026872, intron 1 of 28)	L1Md_A|LINE|L1	ARS	AAAAAG,-76,-71;AATAAA,-12,-7;ACTAAA,-80,-75;ATAAAA,-11,-6;TAATAA,-13,-8;TATGAA,-85,-80;TGTAAA,-32,-27	89	0	0	45	40	85	0	0	71.1274	32.9718	26.0248	8.43824	2.50327	3.37088	0.000749272	0.0794554	1	1	0	2	4	0.699927	1.11785	0	1.78983	0.901902	-0.0544545	3.32519	-0.0163764	0.986934	NA	141.292
33801	34699	NC_000070.6	chr4	-	43519653	43519555	43519746	gene8924	-	protein_coding	Tpm2	rna22192	e	exon (NM_009416, exon 3 of 9)	exon (NM_009416, exon 3 of 9)	NARS	-	4968	0	0	205	0	205	0	0	324.025	0	81.0062	22.7804	4.78554	4.76025	1.9335e-06	0.00262331	821	1318	726	1898	4763	574.64	1473.32	972.27	1698.55	1179.7	-0.384547	0.527254	-0.729339	0.465794	0.93069	158.426
5919	6076	NC_000070.6	chr4	+	63550703	63550692	63550765	gene9280	+	protein_coding	Atp6v1g1	rna23096	o	TTS (NM_024173)	TTS (NM_024173)	NARS	AGTAAA,-25,-20;TTTAAA,-31,-26	435	18	6	133	157	314	14.7053	4.87437	210.221	129.414	89.8037	4.11556	1.16818	3.52306	0.000426588	0.0668178	38	21	19	43	121	26.5972	23.4748	25.4451	38.4814	28.4996	-0.357552	0.721242	-0.495744	0.620075	NA	191.534
6113	6272	NC_000070.6	chr4	+	99932323	99932295	99932377	gene9623	+	lncRNA	LOC102643247	rna23860	o	intron (NM_028132, intron 1 of 10)	intron (NM_028132, intron 1 of 10)	NARS	ATTAAA,-20,-15	418	0	1	119	190	310	0	0.812395	188.092	156.616	86.3802	8.72489	1.8479	4.72151	2.34103e-06	0.00266456	49	18	16	25	108	34.2964	20.1213	21.4274	22.3729	24.5545	0.322494	0.766184	0.420909	0.673822	NA	149.201
6188	6347	NC_000070.6	chr4	+	105580186	105580174	105580207	gene9691	+	pseudogene	LOC108169004	gene9691	p	Intergenic	Intergenic	ARS	AAAACA,-69,-64;AATAAA,-27,-22;ACTAAA,-35,-30;ATAAAT,-26,-21;TAATAA,-28,-23	168	78	90	0	0	168	63.723	73.1156	0	0	34.2096	-8.34812	2.29525	-3.63713	0.000275693	0.0528866	0	0	0	0	0	0	0	0	0	0	NA	NA	NA	NA	NA	85.1636
34305	35212	NC_000070.6	chr4	-	108229730	108229725	108229741	gene9757	-	protein_coding	Zyg11b	rna24257	c	3' UTR (NM_001033634, exon 14 of 14)	3' UTR (NM_001033634, exon 14 of 14)	NARS	AAATAA,-20,-15;AATAAA,-19,-14;ATAAAT,-18,-13	128	0	0	11	108	119	0	0	17.3867	89.0238	26.6026	8.47512	2.53224	3.34688	0.000817255	0.0830536	3	0	3	3	9	2.09978	0	4.01764	2.68475	2.20054	-1.57058	2.27332	-0.690876	0.489644	NA	158.008
34699	35623	NC_000070.6	chr4	-	134356371	134356355	134356402	gene10423	-	protein_coding	Extl1	rna26117	o	TTS (NM_019578)	TTS (NM_019578)	NARS	AAATAA,-29,-24;AATAAA,-28,-23;ATAAAG,-27,-22	266	1	0	60	123	184	0.816962	0	94.8365	101.388	49.2604	7.91139	2.04659	3.86565	0.000110792	0.0343393	13	11	24	34	82	9.09905	12.2963	32.1411	30.4271	20.9909	-1.5596	0.81312	-1.91804	0.0551057	NA	161.716
34766	35694	NC_000070.6	chr4	-	137322438	137322429	137322439	gene10505	-	protein_coding	Cdc42	rna26334	c	3' UTR (NM_001243769, exon 6 of 6)	3' UTR (NM_001243769, exon 6 of 6)	NARS	AAAACA,-29,-24;AATAAA,-19,-14;ATAAAA,-18,-13;TTTAAA,-32,-27	211	0	1	62	102	165	0	0.812395	97.9977	84.078	45.722	7.80424	2.0806	3.75096	0.00017616	0.0436495	13	11	8	14	46	9.09905	12.2963	10.7137	12.5288	11.1595	-0.13228	1.02005	-0.129681	0.896819	NA	162.21
34795	35723	NC_000070.6	chr4	-	138799257	138799245	138799257	gene10547	-	protein_coding	Pla2g5	rna26496	c	TTS (NM_001122954)	TTS (NM_001122954)	NARS	AAATAA,-21,-16;AATAAA,-20,-15;ATAAAG,-19,-14	214	0	0	44	154	198	0	0	69.5467	126.941	49.122	9.35807	2.10446	4.44678	8.71673e-06	0.00676458	3	3	8	2	16	2.09978	3.35354	10.7137	1.78983	4.48922	-1.18453	1.61766	-0.732248	0.464017	NA	146.986
35088	36025	NC_000071.6	chr5	-	9119057	9119054	9119069	gene11170	-	protein_coding	Dmtf1	rna28110	c	TTS (NM_001081029)	TTS (NM_001081029)	ARS	AAAAAG,-10,-5;AAAACA,-94,-89;AAGAAA,-97,-92	119	0	0	16	87	103	0	0	25.2897	71.7136	24.2508	8.34075	2.57054	3.24474	0.00117556	0.0993402	10	1	3	2	16	6.99927	1.11785	4.01764	1.78983	3.48115	0.545306	1.79159	0.304369	0.760847	NA	155.554
35187	36126	NC_000071.6	chr5	-	23416697	23416670	23416729	-	-	-	-	-	u	Intergenic	Intergenic	NARS	AAAATA,-53,-48;AATAAA,-56,-51;AATAAT,-59,-54;AATATA,-51,-46;ATAAAA,-55,-50;ATAAAA,-23,-18;CATAAA,-24,-19;TAATAA,-57,-52;TGTAAA,-42,-37	129	0	0	13	104	117	0	0	20.5479	85.7266	26.5686	8.47302	2.52081	3.36122	0.000775977	0.0812776	2	1	3	6	12	1.39985	1.11785	4.01764	5.36949	2.97621	-1.89173	1.90429	-0.993404	0.320513	NA	202.659
7326	7503	NC_000071.6	chr5	+	35884129	35884123	35884224	gene11638	+	protein_coding	Ablim2	rna29225	c	3' UTR (NM_177678, exon 20 of 20)	3' UTR (NM_177678, exon 20 of 20)	NARS	AAAAAG,-22,-17;ATTAAA,-25,-20	141	0	0	30	84	114	0	0	47.4182	69.2407	29.1647	8.60546	2.40811	3.57353	0.000352203	0.0619429	8	7	2	10	27	5.59942	7.82494	2.67843	8.94916	6.26298	0.166395	1.34623	0.123601	0.901631	NA	168.058
7438	7618	NC_000071.6	chr5	+	57609156	57609146	57609189	gene11838	+	pseudogene	Gm8121	gene11838	o	intron (NR_015588, intron 3 of 4)	intron (NR_015588, intron 3 of 4)	ARS	AATAAA,-22,-17;ATAAAC,-21,-16;CATGAA,-31,-26;TAATAA,-91,-86;TAATAA,-23,-18	113	0	0	80	2	82	0	0	126.449	1.64859	32.0243	8.73576	2.60672	3.35124	0.000804508	0.0822477	9	6	3	13	31	6.29934	6.70709	4.01764	11.6339	7.16449	-0.294287	1.26237	-0.233123	0.815666	NA	221.146
35615	36565	NC_000071.6	chr5	-	67618142	67618131	67618152	gene11935	-	protein_coding	Atp8a1	rna29991	o	TTS (NM_009727)	TTS (NM_009727)	NARS	AAAATA,-27,-22;AAAATA,-22,-17;AAATAA,-26,-21;AAATAA,-21,-16;AATAAA,-25,-20;AATAAA,-20,-15;ATAAAA,-24,-19;ATAAAC,-19,-14;ATTAAA,-32,-27;TTTAAA,-70,-65;TTTAAA,-56,-51	125	0	0	74	14	88	0	0	116.965	11.5401	32.1263	8.74032	2.44964	3.568	0.00035972	0.0620354	14	16	4	3	37	9.79898	17.8856	5.35686	2.68475	8.93154	1.80664	1.20182	1.50325	0.132773	NA	174.302
35670	36621	NC_000071.6	chr5	-	73323668	73323660	73323674	gene11978	-	protein_coding	Ociad2	rna30113	c	3' UTR (NM_001310636, exon 6 of 6)	3' UTR (NM_001310636, exon 6 of 6)	NARS	AAAATA,-26,-21;AAATAA,-25,-20;AATAAT,-24,-19;AATATA,-21,-16;TTTAAA,-72,-67;TTTAAA,-48,-43	221	0	0	60	129	189	0	0	94.8365	106.334	50.2926	9.39091	2.08214	4.51021	6.47625e-06	0.00552913	7	11	3	11	32	4.89949	12.2963	4.01764	9.84407	7.76438	0.264777	1.24227	0.213139	0.831219	NA	137.673
7626	7814	NC_000071.6	chr5	+	76999419	76999413	76999493	gene12043	+	protein_coding	Srp72	rna30302	c	3' UTR (NM_025691, exon 19 of 19)	3' UTR (NM_025691, exon 19 of 19)	NARS	AATAAA,-29,-24;ATAAAA,-28,-23;TAATAA,-30,-25	183	0	0	53	72	125	0	0	83.7722	59.3492	35.7803	8.89856	2.27156	3.91738	8.95168e-05	0.0305664	14	14	14	16	58	9.79898	15.6499	18.749	14.3187	14.6291	-0.38481	0.923246	-0.416801	0.676824	NA	121.41
35730	36683	NC_000071.6	chr5	-	79638314	79638303	79638335	-	-	-	-	-	u	Intergenic	Intergenic	ARS	AAAATA,-20,-15;AATACA,-18,-13;AATAGA,-74,-69;AATGAA,-59,-54	347	0	0	322	0	322	0	0	508.956	0	127.239	23.4096	4.78525	4.89204	9.97982e-07	0.00212982	7	3	2	13	25	4.89949	3.35354	2.67843	11.6339	5.64134	-0.809497	1.43312	-0.564849	0.572177	NA	177.427
7706	7894	NC_000071.6	chr5	+	91626747	91626735	91626763	-	-	-	-	-	u	Intergenic	Intergenic	NARS	ATTAAA,-24,-19	143	0	0	49	54	103	0	0	77.4498	44.5119	30.4904	8.66723	2.38096	3.64022	0.000272408	0.0528502	24	9	3	4	40	16.7983	10.0606	4.01764	3.57966	8.61405	1.83734	1.20612	1.52334	0.127673	NA	125.792
35786	36741	NC_000071.6	chr5	-	91949000	91948997	91949000	gene12205	-	protein_coding	Rchy1	rna30607	c	non-coding (NR_073442, exon 10 of 10)	non-coding (NR_073442, exon 10 of 10)	NARS	AATAAA,-26,-21;AATACA,-41,-36;AATGAA,-15,-10;ATAAAT,-25,-20;TAATAA,-27,-22	143	33	108	0	0	141	26.9597	87.7387	0	0	28.6746	-8.0935	2.44909	-3.30469	0.000950815	0.0916308	2	0	0	0	2	1.39985	0	0	0	0.349964	1.83407	4.91967	0.372804	0.709294	NA	113.738
36036	36997	NC_000071.6	chr5	-	113606777	113606770	113606788	gene12673	+	lncRNA	Gm42002	rna31855	i	Intergenic	Intergenic	NARS	AATAAA,-18,-13;ATAAAC,-17,-12;TAATAA,-19,-14	97	0	0	36	49	85	0	0	56.9019	40.3904	24.3231	8.34169	2.54437	3.27849	0.00104365	0.0952849	2	3	4	3	12	1.39985	3.35354	5.35686	2.68475	3.19875	-0.774032	1.79867	-0.430336	0.666951	NA	184.867
8013	8210	NC_000071.6	chr5	+	115563515	115563455	115563786	gene12756	+	protein_coding	Rplp0	rna32064	o	3' UTR (NM_007475, exon 7 of 7)	3' UTR (NM_007475, exon 7 of 7)	NARS	AAATAA,-24,-19;AATAAA,-23,-18;ATAAAG,-22,-17	3084	258	264	638	1082	2242	210.776	214.472	1008.43	891.886	581.391	2.15966	0.615717	3.50756	0.000452233	0.0675267	281	173	144	244	842	196.68	193.388	192.847	218.359	200.318	-0.0769748	0.454946	-0.169196	0.865643	0.99079	136.454
36291	37261	NC_000071.6	chr5	-	124370459	124370451	124370470	gene12975	-	protein_coding	Sbno1	rna32759	c	3' UTR (NM_001081203, exon 32 of 32)	3' UTR (NM_001081203, exon 32 of 32)	ARS	AAAAAG,-9,-4	183	102	77	0	0	179	83.3301	62.5544	0	0	36.4711	-8.44047	2.25721	-3.73933	0.00018451	0.0443681	1	0	1	2	4	0.699927	0	1.33921	1.78983	0.957243	-1.90809	3.2895	-0.580054	0.561878	NA	100.779
8265	8474	NC_000071.6	chr5	+	129984746	129984739	129984869	gene13071	+	protein_coding	Vkorc1l1	rna33014	c	3' UTR (NM_001286382, exon 3 of 3)	3' UTR (NM_001286382, exon 3 of 3)	NARS	AAAATA,-91,-86;AAAATA,-23,-18;AATAGA,-89,-84;AATATA,-21,-16;TTTAAA,-52,-47	169	0	0	46	113	159	0	0	72.708	93.1452	41.4633	9.11273	2.18354	4.17338	3.00113e-05	0.0165285	3	1	2	4	10	2.09978	1.11785	2.67843	3.57966	2.36893	-0.941032	2.04427	-0.460327	0.645282	NA	108.784
36438	37416	NC_000071.6	chr5	-	135406539	135406517	135406561	gene13147	-	protein_coding	Hip1	rna33303	c	TTS (NM_146001)	TTS (NM_146001)	NARS	AATAAA,-20,-15;AATGAA,-73,-68;ATAAAT,-19,-14;CAATAA,-21,-16	193	139	41	0	0	180	113.558	33.3082	0	0	36.7165	-8.45013	2.29056	-3.6891	0.000225046	0.049654	7	0	1	5	13	4.89949	0	1.33921	4.47458	2.67832	-0.219532	2.12524	-0.103298	0.917727	NA	128.49
8441	8656	NC_000071.6	chr5	+	142477808	142477797	142477818	gene13355	+	protein_coding	Ap5z1	rna33921	c	3' UTR (NM_172725, exon 17 of 17)	3' UTR (NM_172725, exon 17 of 17)	NARS	AAAATA,-31,-26;AAATAA,-30,-25;AATAAA,-29,-24;ACTAAA,-24,-19;ATAAAC,-28,-23	141	87	50	0	0	137	71.0757	40.6198	0	0	27.9239	-8.0552	2.44185	-3.2988	0.00097098	0.0920049	3	0	1	0	4	2.09978	0	1.33921	0	0.859749	0.810553	3.70541	0.218749	0.826846	NA	162.549
8632	8857	NC_000072.6	chr6	+	5433019	5433005	5433052	gene13674	+	protein_coding	Asb4	rna34631	o	TTS (NM_023048)	TTS (NM_023048)	NARS	AATAAA,-26,-21;AATAAA,-15,-10;ATAAAA,-25,-20;ATAAAG,-14,-9;CAATAA,-16,-11;CATAAA,-6,-1;TAATAA,-27,-22	146	0	0	37	86	123	0	0	58.4825	70.8893	32.3429	8.75422	2.33408	3.75061	0.000176408	0.0436495	8	7	1	7	23	5.59942	7.82494	1.33921	6.26441	5.25699	0.766065	1.47622	0.518936	0.603805	NA	141.913
36962	37955	NC_000072.6	chr6	-	30366384	30366378	30366391	gene13913	-	protein_coding	Zc3hc1	rna35148	c	TTS (NM_172735)	TTS (NM_172735)	NARS	AATAAA,-18,-13;ATAAAG,-17,-12;TAATAA,-19,-14	120	0	0	33	52	85	0	0	52.1601	42.8633	23.7558	8.30802	2.56152	3.24339	0.00118117	0.0993402	12	10	5	8	35	8.39913	11.1785	6.69607	7.15933	8.35825	0.489262	1.15674	0.422965	0.672321	NA	128.283
37178	38177	NC_000072.6	chr6	-	47530275	47530272	47530287	gene14245	-	protein_coding	Ezh2	rna35786	c	TTS (NM_001146689)	TTS (NM_001146689)	NARS	AATAAA,-27,-22;AATAAT,-59,-54;ATAAAG,-26,-21;CAATAA,-60,-55	114	0	0	38	68	106	0	0	60.0631	56.052	29.0288	8.59757	2.40758	3.57105	0.000355556	0.0619429	3	2	0	3	8	2.09978	2.2357	0	2.68475	1.75506	0.61916	2.47711	0.249953	0.802624	NA	162.042
9091	9332	NC_000072.6	chr6	+	48621551	48621521	48621578	gene14339	+	protein_coding	Zfp775	rna35978	c	3' UTR (NM_173429, exon 2 of 2)	3' UTR (NM_173429, exon 2 of 2)	NARS	AATGAA,-23,-18	263	0	0	72	128	200	0	0	113.804	105.51	54.8284	9.51501	2.04169	4.66036	3.15654e-06	0.00336822	17	24	8	14	63	11.8988	26.8284	10.7137	12.5288	15.4924	0.716182	0.930761	0.769459	0.441621	NA	166.364
37267	38269	NC_000072.6	chr6	-	52231418	52231410	52231418	gene14449	-	protein_coding	Hoxa10	rna36197	c	3' UTR (NM_001122950, exon 2 of 2)	3' UTR (NM_001122950, exon 2 of 2)	ARS	AAATAA,-88,-83;AATAAA,-87,-82;ATAAAA,-86,-81;ATAAAA,-27,-22;CATAAA,-28,-23	179	0	0	27	134	161	0	0	42.6764	110.455	38.283	8.99915	2.25267	3.99489	6.47256e-05	0.024023	7	5	2	4	18	4.89949	5.58924	2.67843	3.57966	4.18671	0.730287	1.57625	0.463307	0.643145	NA	104.403
37483	38489	NC_000072.6	chr6	-	84618486	84618482	84618499	gene15055	-	protein_coding	Exoc6b	rna37033	c	TTS (NM_177077)	TTS (NM_177077)	NARS	ATTAAA,-35,-30	237	0	0	43	118	161	0	0	67.9661	97.2667	41.3082	9.1076	2.18761	4.16326	3.13735e-05	0.0165524	23	12	26	15	76	16.0983	13.4142	34.8196	13.4237	19.439	-0.686959	0.865018	-0.794156	0.427105	NA	139.824
37587	38597	NC_000072.6	chr6	-	88545118	88545111	88545122	-	-	-	-	-	u	Intergenic	Charlie15b|DNA|hAT-Charlie	NARS	AAAATA,-20,-15;AATACA,-18,-13;ATAAAA,-22,-17;TATAAA,-23,-18	980	118	40	398	388	944	96.4015	32.4958	629.082	319.826	269.451	2.87901	0.846255	3.40206	0.000668794	0.0776757	11	5	6	14	36	7.6992	5.58924	8.03529	12.5288	8.46314	-0.629819	1.15571	-0.544964	0.585778	NA	140.683
9684	9946	NC_000072.6	chr6	+	115893750	115893734	115893764	gene15509	+	protein_coding	Ift122	rna38181	i	intron (NM_001167763, intron 13 of 28)	(A)n|Simple_repeat|Simple_repeat	ARS	AAAACA,-50,-45;AAGAAA,-27,-22;ATAAAA,-54,-49;TATAAA,-55,-50	177	66	109	0	0	175	53.9195	88.5511	0	0	35.6176	-8.40631	2.27652	-3.69261	0.00022196	0.049654	2	0	0	0	2	1.39985	0	0	0	0.349964	1.83407	4.91967	0.372804	0.709294	NA	143.905
37932	38949	NC_000072.6	chr6	-	118383382	118383365	118383387	gene15562	-	protein_coding	Bms1	rna38332	o	TTS (NM_194339)	TTS (NM_194339)	NARS	AAAATA,-24,-19;ATAAAA,-27,-22;ATTAAA,-19,-14;TATAAA,-28,-23	173	0	0	40	105	145	0	0	63.2243	86.5509	37.4438	8.96579	2.2434	3.99652	6.42797e-05	0.024023	10	3	5	10	28	6.99927	3.35354	6.69607	8.94916	6.49951	-0.578965	1.3028	-0.4444	0.656754	NA	190.354
9729	9992	NC_000072.6	chr6	+	121226101	121225966	121226289	gene15612	+	protein_coding	Tuba8	rna38556	o	TTS (NM_017379)	TTS (NM_017379)	NARS	AATATA,-22,-17;TATGAA,-78,-73;TTTAAA,-26,-21	1783	74	78	562	490	1204	60.4552	63.3668	888.302	403.904	354.007	3.38227	0.741731	4.55996	5.11632e-06	0.00513471	217	124	81	157	579	151.884	138.613	108.476	140.502	134.869	0.22049	0.487649	0.452149	0.651161	0.965796	147.751
38249	39274	NC_000072.6	chr6	-	145861375	145861370	145861398	gene16165	-	protein_coding	Bhlhe41	rna39791	c	3' UTR (NM_001271768, exon 5 of 5)	3' UTR (NM_001271768, exon 5 of 5)	NARS	AAAATA,-17,-12;AAATAA,-22,-17;AATAAA,-21,-16;ATAAAA,-20,-15;ATTAAA,-29,-24	130	0	0	57	29	86	0	0	90.0946	23.9045	28.4998	8.56832	2.46301	3.4788	0.000503657	0.0693463	7	13	12	12	44	4.89949	14.532	16.0706	10.739	11.5603	-0.484601	1.05442	-0.459592	0.645809	NA	131.113
10169	10439	NC_000073.6	chr7	+	25625554	25625549	25625588	gene17201	+	protein_coding	Atp5sl	rna41566	o	TTS (NM_001290487)	TTS (NM_001290487)	NARS	AATACA,-56,-51;ATTAAA,-26,-21;CATGAA,-65,-60	118	0	0	58	30	88	0	0	91.6753	24.7288	29.101	8.59847	2.44731	3.51344	0.00044234	0.0673664	10	6	4	10	30	6.99927	6.70709	5.35686	8.94916	7.00309	-0.0750845	1.24756	-0.060185	0.952008	NA	177.439
10335	10605	NC_000073.6	chr7	+	43456646	43456527	43456809	gene17777	+	protein_coding	Etfb	rna42771	e	promoter-TSS (NR_106018)	promoter-TSS (NR_106018)	NARS	-	406	0	0	124	0	124	0	0	195.995	0	48.9988	9.35052	2.59842	3.59854	0.000320012	0.0593866	66	71	53	92	282	46.1952	79.3672	70.9784	82.3322	69.7183	-0.298085	0.573885	-0.519417	0.60347	0.963004	159.645
10553	10826	NC_000073.6	chr7	+	62349929	62349916	62349983	gene18220	+	protein_coding	Ndn	rna43953	o	TTS (NM_010882)	TTS (NM_010882)	NARS	AAAACA,-50,-45;AAATAA,-26,-21;AATAAA,-25,-20;ATAAAC,-24,-19;ATAAAT,-28,-23;ATTAAA,-6,-1;CATAAA,-29,-24	142	0	0	47	42	89	0	0	74.2886	34.6204	27.2272	8.50343	2.46908	3.44397	0.000573246	0.0722007	20	16	6	11	53	13.9985	17.8856	8.03529	9.84407	12.4409	0.822036	0.986334	0.833425	0.404605	NA	140.38
39254	40296	NC_000073.6	chr7	-	80741074	80741073	80741080	gene18467	-	protein_coding	Iqgap1	rna44533	i	intron (NM_016721, intron 18 of 37)	(T)n|Simple_repeat|Simple_repeat	ARS	-	392	187	191	0	0	378	152.772	155.167	0	0	76.9848	-9.5183	1.90681	-4.99174	5.98375e-07	0.00145944	4	3	2	5	14	2.79971	3.35354	2.67843	4.47458	3.32656	-0.238577	1.73456	-0.137543	0.890602	NA	114.068
10788	11070	NC_000073.6	chr7	+	88291394	88291349	88291536	gene18634	+	protein_coding	Ctsc	rna44835	c	3' UTR (NM_001311790, exon 4 of 4)	3' UTR (NM_001311790, exon 4 of 4)	NARS	AAAAAG,-45,-40;AAAATA,-84,-79;AAATAA,-29,-24;AAGAAA,-17,-12;AATAAA,-32,-27;AATAAT,-28,-23;ATAAAT,-31,-26;TAATAA,-33,-28	238	0	1	37	162	200	0	0.812395	58.4825	133.536	48.2076	7.88342	2.07567	3.79801	0.000145861	0.0394686	22	7	4	5	38	15.3984	7.82494	5.35686	4.47458	8.26369	1.2612	1.20215	1.04912	0.294122	NA	137.028
10890	11178	NC_000073.6	chr7	+	97674683	97674661	97674712	gene18709	+	protein_coding	Rsf1	rna45076	i	intron (NM_001081267, intron 10 of 15)	B3|SINE|B2	NARS	AAAACA,-67,-62;TTTAAA,-9,-4	158	39	112	0	0	151	31.8615	90.9883	0	0	30.7124	-8.19255	2.39465	-3.42119	0.000623488	0.0754951	0	1	2	4	7	0	1.11785	2.67843	3.57966	1.84398	-2.70539	2.60118	-1.04006	0.298311	NA	101.56
10937	11225	NC_000073.6	chr7	+	100486737	100486709	100486831	gene18801	+	protein_coding	Ucp3	rna45334	p	TTS (NM_009464)	TTS (NM_009464)	NARS	AAATAA,-23,-18;AATAAA,-22,-17;ATAAAC,-21,-16	344	0	0	62	169	231	0	0	97.9977	139.306	59.3258	9.62978	2.01114	4.78822	1.68271e-06	0.00262331	43	40	10	20	113	30.0969	44.7139	13.3921	17.8983	26.5253	1.24146	0.756551	1.64095	0.100808	NA	158.58
11039	11328	NC_000073.6	chr7	+	107744888	107744884	107744989	gene19150	+	protein_coding	Ppfibp2	rna45960	o	TTS (NM_008905)	TTS (NM_008905)	NARS	AAAACA,-19,-14;AATAAA,-23,-18;ATAAAA,-22,-17;TAATAA,-24,-19	142	0	0	41	88	129	0	0	64.8049	72.5379	34.3357	8.84027	2.29436	3.85305	0.000116657	0.0343393	6	4	2	1	13	4.19956	4.47139	2.67843	0.894916	3.06107	1.32666	1.87589	0.707219	0.47943	NA	153.711
39833	40888	NC_000073.6	chr7	-	123279274	123279251	123279279	gene19463	-	protein_coding	Arhgap17	rna46767	c	3' UTR (NM_001122643, exon 20 of 20)	3' UTR (NM_001122643, exon 20 of 20)	NARS	AAAACA,-96,-91;AAAACA,-91,-86;AATATA,-22,-17;ATAAAG,-66,-61;ATTAAA,-26,-21;GATAAA,-67,-62	133	0	0	29	95	124	0	0	45.8376	78.3079	31.0364	8.69557	2.36862	3.67116	0.000241456	0.0496672	5	3	0	1	9	3.49964	3.35354	0	0.894916	1.93702	2.70533	2.54626	1.06248	0.28802	NA	176.49
39925	40981	NC_000073.6	chr7	-	126810615	126810596	126810615	-	-	-	-	-	u	Intergenic	Intergenic	ARS	AAAATA,-7,-2	104	0	0	104	0	104	0	0	164.383	0	41.0958	9.09656	2.69075	3.38067	0.00072308	0.0789712	0	0	0	0	0	0	0	0	0	0	NA	NA	NA	NA	NA	147.529
39934	40990	NC_000073.6	chr7	-	126986868	126986861	126986888	gene19540	-	protein_coding	Mvp	rna46993	c	TTS (NM_080638)	TTS (NM_080638)	NARS	AAATAA,-18,-13;AATAAA,-17,-12;ATAAAA,-16,-11;ATAAAT,-20,-15;GATAAA,-21,-16	277	0	1	52	98	151	0	0.812395	82.1916	80.7808	40.9462	7.64474	2.1327	3.58453	0.00033769	0.0600561	52	37	14	23	126	36.3962	41.3604	18.749	20.5831	29.2722	0.978188	0.713423	1.37112	0.170338	NA	167.393
40432	41490	NC_000074.6	chr8	-	25024928	25024920	25024935	gene20446	-	protein_coding	Htra4	rna49326	o	TTS (NM_001081187)	TTS (NM_001081187)	NARS	AAAATA,-21,-16;AAATAA,-20,-15;AATAAT,-19,-14;ATTAAA,-24,-19	89	0	0	53	21	74	0	0	83.7722	17.3102	25.2706	8.39445	2.56685	3.27033	0.00107423	0.095711	7	5	1	2	15	4.89949	5.58924	1.33921	1.78983	3.40444	1.72632	1.80401	0.956936	0.3386	NA	170.128
40533	41592	NC_000074.6	chr8	-	34137536	34137529	34137538	gene20581	-	protein_coding	Leprotl1	rna49676	c	3' UTR (NM_026609, exon 4 of 4)	3' UTR (NM_026609, exon 4 of 4)	NARS	ATTAAA,-23,-18	98	0	0	54	25	79	0	0	85.3528	20.6074	26.49	8.46266	2.5218	3.3558	0.000791346	0.0818827	10	1	3	5	19	6.99927	1.11785	4.01764	4.47458	4.15234	-0.0275653	1.63749	-0.0168339	0.986569	NA	154.87
11849	12152	NC_000074.6	chr8	+	40546548	40546540	40546706	gene20672	+	protein_coding	Vps37a	rna49849	c	3' UTR (NM_033560, exon 12 of 12)	3' UTR (NM_033560, exon 12 of 12)	NARS	ACTAAA,-74,-69;ATTAAA,-22,-17	158	0	0	44	54	98	0	0	69.5467	44.5119	28.5147	8.57082	2.42547	3.53367	0.000409827	0.0653923	18	6	14	22	60	12.5987	6.70709	18.749	19.6881	14.4357	-0.973307	0.937799	-1.03786	0.299334	NA	147.287
12022	12328	NC_000074.6	chr8	+	68905013	68904955	68905301	gene20941	+	protein_coding	Lpl	rna50482	c	3' UTR (NM_008509, exon 10 of 10)	3' UTR (NM_008509, exon 10 of 10)	ARS	-	12286	6267	3342	516	1463	11588	5119.9	2715.03	815.594	1205.94	2464.12	-1.9538	0.57278	-3.41109	0.000647032	0.0772502	233	181	55	229	698	163.083	202.33	73.6568	204.936	161.001	0.38318	0.562308	0.681441	0.495592	0.937722	153.095
12047	12354	NC_000074.6	chr8	+	70148632	70148625	70148666	gene20988	+	protein_coding	Borcs8	rna50601	o	TTS (NM_001309841)	TTS (NM_001309841)	NARS	AAAAAG,-11,-6;ATTAAA,-40,-35	128	0	0	13	98	111	0	0	20.5479	80.7808	25.3322	8.40421	2.55347	3.29128	0.000997308	0.0935552	11	0	5	1	17	7.6992	0	6.69607	0.894916	3.82255	0.10092	1.9163	0.0526641	0.958	NA	116.149
12107	12415	NC_000074.6	chr8	+	72153137	72153122	72153211	gene21108	+	protein_coding	Tpm4	rna50965	o	TTS (NM_001001491)	TTS (NM_001001491)	NARS	AAATAA,-18,-13;AATAAA,-17,-12;ATAAAA,-93,-88;ATAAAT,-16,-11;GATAAA,-94,-89	171	0	0	48	75	123	0	0	75.8692	61.8221	34.4228	8.84311	2.29348	3.85577	0.000115367	0.0343393	24	12	4	8	48	16.7983	13.4142	5.35686	7.15933	10.6822	1.26387	1.06555	1.18612	0.235576	NA	146.687
41269	42351	NC_000074.6	chr8	-	102864778	102864736	102864781	gene21592	-	pseudogene	Gm8730	gene21592	o	Intergenic	(T)n|Simple_repeat|Simple_repeat	ARS	AAATAA,-21,-16;AATAAA,-20,-15;ATAAAG,-19,-14	250	6	4	169	17	196	4.90177	3.24958	267.123	14.013	72.3218	5.10464	1.49741	3.40898	0.000652066	0.0773106	31	10	2	11	54	21.6977	11.1785	2.67843	9.84407	11.3497	1.36002	1.10104	1.23522	0.216749	NA	254.494
42004	43104	NC_000075.6	chr9	-	42251594	42251590	42251595	gene22893	-	protein_coding	Sc5d	rna55332	c	Intergenic	L1ME2|LINE|L1	NARS	AATAAA,-28,-23;ATAAAG,-27,-22	237	0	0	54	124	178	0	0	85.3528	102.212	46.8913	9.29005	2.11734	4.3876	1.14607e-05	0.00815285	19	17	10	13	59	13.2986	19.0034	13.3921	11.6339	14.332	0.364018	0.926497	0.392897	0.694395	NA	132.875
13348	13697	NC_000075.6	chr9	+	44402967	44402901	44403196	gene22945	+	protein_coding	Slc37a4	rna55504	o	TTS (NM_008063)	TTS (NM_008063)	NARS	AATAAA,-24,-19;AATATA,-55,-50;ACTAAA,-6,-1;ATAAAG,-23,-18;CAATAA,-25,-20;CATGAA,-82,-77	1427	150	78	358	561	1147	122.544	63.3668	565.858	462.429	303.549	2.4672	0.752057	3.28061	0.00103584	0.0951279	105	61	45	69	280	73.4923	68.1887	60.2646	61.7492	65.9237	0.216275	0.554699	0.389897	0.696613	0.96822	121.889
42147	43249	NC_000075.6	chr9	-	48723632	48723624	48723637	gene23046	-	protein_coding	Zbtb16	rna55837	i	intron (NM_001033324, intron 3 of 6)	intron (NM_001033324, intron 3 of 6)	ARS	TTTAAA,-19,-14	156	90	66	0	0	156	73.5266	53.6181	0	0	31.7862	-8.24211	2.34566	-3.51376	0.000441808	0.0673664	0	0	0	0	0	0	0	0	0	0	NA	NA	NA	NA	NA	127.875
13459	13812	NC_000075.6	chr9	+	52081176	52081131	52081320	gene23117	+	protein_coding	Rdx	rna56043	e	intron (NM_001104616, intron 11 of 13)	intron (NM_001104616, intron 11 of 13)	NARS	GATGAA,-18,-13	139	0	0	48	40	88	0	0	75.8692	32.9718	27.2102	8.50238	2.47225	3.43913	0.000583594	0.0722007	18	15	5	13	51	12.5987	16.7677	6.69607	11.6339	11.9241	0.655856	1.01068	0.648925	0.516387	NA	207.079
42482	43605	NC_000075.6	chr9	-	67032774	67032758	67032866	gene23454	-	protein_coding	Tpm1	rna57029	e	exon (NM_001164251, exon 5 of 10)	exon (NM_001164251, exon 5 of 10)	NARS	-	2950	0	0	698	68	766	0	0	1103.26	56.052	289.829	11.9171	3.36264	3.54397	0.000394146	0.0653923	552	936	297	399	2184	386.36	1046.31	397.747	357.071	546.871	0.923354	0.521322	1.77118	0.0765314	0.543904	172.918
13818	14180	NC_000075.6	chr9	+	69343502	69343495	69343767	gene23474	+	protein_coding	Rora	rna57079	i	intron (NM_001289916, intron 1 of 9)	intron (NM_001289916, intron 1 of 9)	ARS	AAAATA,-85,-80;AAATAA,-84,-79;AATAAA,-83,-78;AATACA,-19,-14;ATAAAA,-82,-77;TGTAAA,-6,-1	209	0	0	16	191	207	0	0	25.2897	157.44	45.6825	9.25508	2.21268	4.18275	2.88007e-05	0.0163905	0	1	0	1	2	0	1.11785	0	0.894916	0.503191	0.011297	4.63317	0.00243828	0.998055	NA	164.664
14374	14746	NC_000075.6	chr9	+	110040111	110039966	110040198	gene24187	+	protein_coding	Map4	rna58953	c	intron (NM_001205330, intron 8 of 18)	intron (NM_001205330, intron 8 of 18)	NARS	-	259	0	0	51	23	74	0	0	80.611	18.9588	24.8924	8.37286	2.57072	3.257	0.00112595	0.0985809	45	34	29	77	185	31.4967	38.0068	38.8372	68.9085	44.3123	-0.644856	0.644587	-1.00042	0.317109	0.880432	140.639
14593	14975	NC_000075.6	chr9	+	121786030	121786002	121786061	gene24419	-	protein_coding	Hhatl	rna59739	x	intron (NR_027967, intron 9 of 11)	intron (NR_027967, intron 9 of 11)	NARS	AATAAA,-23,-18;AATAAT,-26,-21;ATAAAT,-22,-17;TAATAA,-24,-19	177	0	0	45	65	110	0	0	71.1274	53.5791	31.1766	8.7	2.3598	3.68676	0.00022713	0.049654	27	22	3	15	67	18.898	24.5927	4.01764	13.4237	15.233	1.2749	0.965995	1.31978	0.186908	NA	132.533
55699	57147	NC_000086.7	chrX	-	59515173	59515170	59515176	gene43988	-	protein_coding	Fgf13	rna105832	i	intron (NM_001290414, intron 2 of 6)	Lx7|LINE|L1	ARS	AAAAAG,-24,-19;AAGAAA,-27,-22;CATGAA,-96,-91;TATGAA,-46,-41	226	132	80	0	0	212	107.839	64.9916	0	0	43.2076	-8.685	2.16551	-4.0106	6.05635e-05	0.0235	2	3	4	5	14	1.39985	3.35354	5.35686	4.47458	3.64621	-1.08082	1.69645	-0.637109	0.524054	NA	98.0636
26635	27327	NC_000086.7	chrX	+	83166092	83166085	83166146	gene44344	+	protein_coding	Dmd	rna106508	i	intron (NM_007868, intron 2 of 78)	intron (NM_007868, intron 2 of 78)	ARS	AAAAAG,-91,-86;AAGAAA,-75,-70	139	94	40	0	0	134	76.7944	32.4958	0	0	27.3226	-8.02379	2.46872	-3.25018	0.0011533	0.0987	2	1	0	2	5	1.39985	1.11785	0	1.78983	1.07688	0.428615	3.06786	0.139711	0.888888	NA	114.175
56247	57706	NC_000086.7	chrX	-	160123525	160123274	160123757	gene45345	-	protein_coding	Pdha1	rna108178	c	TTS (NM_001163085)	TTS (NM_001163085)	NARS	-	296	0	0	43	44	87	0	0	67.9661	36.2689	26.0588	8.44044	2.49719	3.37997	0.000724932	0.0789712	70	41	49	49	209	48.9949	45.8318	65.6215	43.8509	51.0748	-0.199358	0.605117	-0.329453	0.741813	0.979773	132.078
27180	27896	NC_000086.7	chrX	+	162778791	162778755	162778842	gene45373	+	protein_coding	Rbbp7	rna108254	c	TTS (NM_001290776)	TTS (NM_001290776)	NARS	AAATAA,-15,-10;AATAAA,-14,-9;ATAAAG,-13,-8;TTTAAA,-99,-94;TTTAAA,-6,-1	181	0	0	68	57	125	0	0	107.481	46.9848	38.6165	9.00754	2.24147	4.01859	5.85471e-05	0.0235	24	13	8	11	56	16.7983	14.532	10.7137	9.84407	12.972	0.613986	0.962113	0.638164	0.523367	NA	119.21
27248	27966	NC_000086.7	chrX	+	169304439	169304419	169304477	gene45441	+	protein_coding	Arhgap6	rna108438	o	TTS (NM_001287530)	TTS (NM_001287530)	NARS	AATAAA,-18,-13;AATGAA,-68,-63;AATGAA,-22,-17;ATAAAA,-17,-12	140	0	0	31	72	103	0	0	48.9988	59.3492	27.087	8.49837	2.45915	3.45581	0.000548643	0.0722007	2	10	12	13	37	1.39985	11.1785	16.0706	11.6339	10.0707	-1.18839	1.19155	-0.99735	0.318595	NA	138.132
56478	57940	NT_187064.1	NT_187064.1	-	55742	55675	55743	gene45898	-	misc_RNA	Pisd-ps3	rna108954	e	NA	NA	NARS	TATGAA,-13,-8	334	0	0	190	137	327	0	0	300.315	112.928	103.311	10.4273	1.84979	5.63706	1.72979e-08	7.38316e-05	6	0	0	1	7	4.19956	0	0	0.894916	1.27362	2.04072	3.20475	0.636781	0.524268	NA	179.294
56480	57942	NT_187064.1	NT_187064.1	-	60982	60943	61006	-	-	-	-	-	u	NA	NA	ARS	-	897	0	0	382	503	885	0	0	603.792	414.62	254.603	11.7298	1.65864	7.07196	1.52759e-12	2.60805e-08	9	2	1	0	12	6.29934	2.2357	1.33921	0	2.46856	2.89152	2.38449	1.21264	0.225269	NA	95.2378
[truncated: 5 more columns]
