# Supplementary material for: Alternative polyadenylation drives genome-to-phenome information detours in the AMPKα1 and AMPKα2 knockout mice
Source: Sci Rep. 2018 Apr 24;8:6462. doi: 10.1038/s41598-018-24683-7 (PMC5915415; doi:10.1038/s41598-018-24683-7)
Supplement: Supplementary file 4 — Dataset 2C [file 41598_2018_24683_MOESM4_ESM.xlsx]

## Sheet: Sheet1
Alternative polyadenylation drives genome-to-phenome information detours in the AMPKα1 and AMPKα2 knockout mice
Shuwen Zhang, Yangzi Zhang, Xiang Zhou, Xing Fu, Jennifer J. Michal, Guoli Ji, Min Du, Jon F. Davis and Zhihua Jiang
ID	Old ID	chr	Chr	strand	position	start	end	gene_id	gene_strand	biotype	symbol	transcript	class_code	Annotation	Detailed Annotation	ARS/NARS	signals	Count	A1KO1-016M7823Read.counts	A1KO2-022M7824Read.counts	A1WT1-028M7826R2Read.counts	A1WT2-031M7827Read.counts	A1_total	A1KO1.016M7823a1Read.counts	A1KO2.022M7824a1Read.counts	A1WT1.028M7826R2a1Read.counts	A1WT2.031M7827a1Read.counts	baseMean	log2FoldChange	lfcSE	stat	pvalue	padj	A2WT1-M7608Read.counts	A2WT2-M7610Read.counts	A2KO1-M7612Read.counts	A2KO2-M7613Read.counts	A2_Total	A2WT1.M7608a2Read.counts	A2WT2.M7610a2Read.counts	A2KO1.M7612a2Read.counts	A2KO2.M7613a2Read.counts	baseMean	log2FoldChange	lfcSE	stat	pvalue	padj	mean_length
337	349	NC_000067.6	chr1	+	44552112	44552111	44552136	gene492	+	protein_coding	Gulp1	rna1147	i	intron (NM_028450, intron 1 of 10)	CpG	NARS	-	1247	0	0	0	0	0	0	0	0	0	0	NA	NA	NA	NA	NA	178	162	330	577	1247	124.587	181.091	441.941	516.366	315.996	-1.65261	0.455117	-3.63119	0.000282118	0.0242878	18.0377
722	745	NC_000067.6	chr1	+	82915975	82915975	82915978	-	-	-	-	-	u	Intergenic	MTE2a|LTR|ERVL-MaLR	NARS	AAAAAG,-33,-28;AAAATA,-50,-45;AATATA,-48,-43;ATAAAA,-52,-47;GATAAA,-53,-48;TTTAAA,-40,-35	484	0	2	0	0	2	0	1.62479	0	0	0.406198	-1.95242	4.89255	-0.39906	0.689849	NA	51	56	185	190	482	35.6963	62.5995	247.755	170.034	129.021	-2.09719	0.534369	-3.92461	8.68695e-05	0.0109687	19.3079
994	1022	NC_000067.6	chr1	+	121418915	121418914	121418916	-	-	-	-	-	u	Intergenic	ORR1F|LTR|ERVL-MaLR	NARS	-	1028	0	0	0	0	0	0	0	0	0	0	NA	NA	NA	NA	NA	178	128	393	329	1028	124.587	143.085	526.311	294.427	272.103	-1.61581	0.483102	-3.34467	0.000823812	0.0487594	16.9981
28814	29573	NC_000067.6	chr1	-	158323457	158323456	158323458	gene1965	-	protein_coding	Brinp2	rna5076	i	intron (NM_207583, intron 1 of 7)	intron (NM_207583, intron 1 of 7)	NARS	AAAACA,-84,-79	574	0	0	0	0	0	0	0	0	0	0	NA	NA	NA	NA	NA	73	72	153	276	574	51.0947	80.4851	204.9	246.997	145.869	-1.78935	0.503427	-3.55434	0.000378924	0.0281444	17.939
43278	44415	NC_000076.6	chr10	-	11492141	11492043	11492199	-	-	-	-	-	u	Intergenic	LSU-rRNA_Hsa|rRNA|rRNA	NARS	-	14119	11	0	0	0	11	8.98658	0	0	0	2.24664	-4.41941	4.80442	-0.919864	0.357644	NA	2152	1339	8318	2299	14108	1506.24	1496.8	11139.6	2057.41	4050.01	-2.13552	0.61446	-3.47545	0.000510005	0.0351254	91.2915
43792	44939	NC_000076.6	chr10	-	60827105	60827103	60827106	gene25190	-	protein_coding	Unc5b	rna61422	i	intron (NM_029770, intron 1 of 16)	intron (NM_029770, intron 1 of 16)	NARS	-	291	0	0	0	0	0	0	0	0	0	0	NA	NA	NA	NA	NA	49	18	101	123	291	34.2964	20.1213	135.261	110.075	74.9382	-2.15432	0.577258	-3.73199	0.000189975	0.0179906	16.1237
15560	15975	NC_000076.6	chr10	+	78154906	78154881	78155019	-	-	-	-	-	u	Intergenic	Intergenic	NARS	AAAACA,-10,-5	314	0	0	0	0	0	0	0	0	0	0	NA	NA	NA	NA	NA	34	17	171	92	314	23.7975	19.0034	229.006	82.3322	88.5347	-2.84977	0.633517	-4.49833	6.84882e-06	0.00185309	53.1656
45454	46638	NC_000077.6	chr11	-	58994259	58994251	58994358	gene27492	-	protein_coding	Obscn	rna67216	c	TTS (NM_001171512)	TTS (NM_001171512)	NARS	AATAAA,-20,-15;ATAAAA,-19,-14;TAATAA,-21,-16	8708	1956	2427	860	1778	7021	1597.98	1971.68	1359.32	1465.59	1598.64	-0.337473	0.537862	-0.627435	0.530374	0.999837	366	139	550	632	1687	256.173	155.381	736.568	565.587	428.427	-1.65769	0.463475	-3.57666	0.000348017	0.0274644	123.101
16942	17393	NC_000077.6	chr11	+	62553215	62552864	62553649	gene27619	+	protein_coding	Ubb	rna67613	o	TTS (NR_002875).2	TTS (NR_002875).2	NARS	AATAAA,-30,-25;AATAAT,-61,-56;ATAAAG,-29,-24;CAATAA,-62,-57;TAATAA,-31,-26	9994	1289	2421	2757	2199	8666	1053.06	1966.81	4357.74	1812.62	2297.56	1.03047	0.622328	1.65583	0.0977553	0.725957	682	561	35	50	1328	477.35	627.113	46.8725	44.7458	299.02	3.59217	0.470336	7.63745	2.21558e-14	4.19631e-11	159.551
16976	17428	NC_000077.6	chr11	+	67176363	67176338	67176767	gene27695	+	protein_coding	Myh2	rna67808	e	exon (NM_001039545, exon 8 of 40)	exon (NM_001039545, exon 8 of 40)	NARS	-	229	0	0	0	0	0	0	0	0	0	0	NA	NA	NA	NA	NA	29	20	129	51	229	20.2979	22.357	172.759	45.6407	65.2635	-2.35101	0.697716	-3.36959	0.000752812	0.0459944	122.956
16983	17435	NC_000077.6	chr11	+	67181242	67181143	67181412	gene27695	+	protein_coding	Myh2	rna67808	e	exon (NM_001039545, exon 16 of 40)	exon (NM_001039545, exon 16 of 40)	NARS	-	168	0	0	0	0	0	0	0	0	0	0	NA	NA	NA	NA	NA	23	16	79	50	168	16.0983	17.8856	105.798	44.7458	46.1319	-2.14266	0.686355	-3.1218	0.00179748	0.0822666	131.542
16992	17444	NC_000077.6	chr11	+	67188862	67188699	67189358	gene27695	+	protein_coding	Myh2	rna67808	e	exon (NM_001039545, exon 25 of 40)	exon (NM_001039545, exon 25 of 40)	NARS	-	1186	98	0	40	92	230	80.0623	0	63.2243	75.8351	54.7804	0.79701	1.82388	0.436986	0.662121	0.999837	164	93	303	396	956	114.788	103.96	405.782	354.387	244.729	-1.79509	0.450644	-3.98339	6.79401e-05	0.00952975	140.182
16997	17449	NC_000077.6	chr11	+	67193003	67192459	67193270	gene27695	+	protein_coding	Myh2	rna67808	e	intron (NM_001039545, intron 32 of 39)	intron (NM_001039545, intron 32 of 39)	NARS	-	805	0	35	14	2	51	0	28.4338	22.1285	1.64859	13.0527	-0.267405	2.97558	-0.0898664	0.928393	NA	115	106	276	257	754	80.4916	118.492	369.623	229.993	199.65	-1.59402	0.497948	-3.20117	0.00136869	0.0682185	129.715
17755	18225	NC_000077.6	chr11	+	98383939	98383844	98384053	gene28651	+	protein_coding	Tcap	rna70479	e	exon (NM_011540, exon 1 of 2)	exon (NM_011540, exon 1 of 2)	NARS	-	258	0	0	0	0	0	0	0	0	0	0	NA	NA	NA	NA	NA	35	27	127	69	258	24.4974	30.1819	170.08	61.7492	71.6272	-2.08249	0.641137	-3.24812	0.00116169	0.0611486	93.8411
17984	18465	NC_000077.6	chr11	+	108044736	108044734	108044804	gene29042	-	protein_coding	Prkca	rna71504	i	intron (NM_011101, intron 5 of 16)	RMER15|LTR|ERVL	NARS	ATAAAA,-54,-49;GATAAA,-55,-50;TATGAA,-91,-86	8846	21	96	3	34	154	17.1562	77.9899	4.74182	28.026	31.9785	-1.52316	1.79914	-0.846607	0.397214	0.999837	1038	1192	3310	3152	8692	726.524	1332.47	4432.8	2820.77	2328.14	-1.81737	0.470272	-3.86451	0.000111313	0.0131513	19.1842
18888	19393	NC_000078.6	chr12	+	79824884	79824848	79824926	gene30402	+	protein_coding	Rad51b	rna74947	i	Intergenic	(CACCC)n|Simple_repeat|Simple_repeat	NARS	AAGAAA,-87,-82;ACTAAA,-71,-66	337	0	0	0	0	0	0	0	0	0	0	NA	NA	NA	NA	NA	43	24	222	48	337	30.0969	26.8284	297.306	42.956	99.2967	-2.57167	0.741002	-3.47053	0.000519433	0.0351359	52.6588
47914	49158	NC_000078.6	chr12	-	103442168	103442163	103442210	gene30803	-	protein_coding	Ifi27l2a	rna75967	c	TTS (NM_029803)	TTS (NM_029803)	NARS	AAAACA,-31,-26;GATGAA,-84,-79;GATGAA,-35,-30	1846	348	602	137	114	1201	284.303	489.062	216.543	93.9695	270.969	-1.32092	0.806565	-1.63771	0.101483	0.738198	365	152	46	82	645	255.473	169.913	61.6039	73.3831	140.093	1.65519	0.505833	3.2722	0.00106714	0.0594457	139.321
48317	49577	NC_000079.6	chr13	-	32726984	32726837	32727088	gene32066	-	protein_coding	Mylk4	rna77984	c	intron (NM_001166030, intron 2 of 11)	intron (NM_001166030, intron 2 of 11)	NARS	-	1107	0	0	8	0	8	0	0	12.6449	0	3.16122	5.39018	4.80546	1.12168	0.261999	NA	219	135	293	452	1099	153.284	150.909	392.39	404.502	275.271	-1.38936	0.439848	-3.15873	0.00158456	0.0741024	117.656
48422	49685	NC_000079.6	chr13	-	44869570	44869526	44869682	gene32264	+	protein_coding	Jarid2	rna78459	i	intron (NM_001205044, intron 4 of 18)	LSU-rRNA_Hsa|rRNA|rRNA	NARS	GATGAA,-77,-72	49776	0	0	7	73	80	0	0	11.0643	60.1735	17.8094	7.8964	2.87662	2.74503	0.0060505	0.180595	5890	8312	13951	21543	49696	4122.57	9291.55	18683.4	19279.2	12844.2	-1.50098	0.474563	-3.16287	0.0015622	0.0741024	128.612
19851	20381	NC_000079.6	chr13	+	65052771	65052771	65052772	gene32735	-	protein_coding	Prss47	rna79578	x	Intergenic	Intergenic	NARS	-	2012	0	0	0	0	0	0	0	0	0	0	NA	NA	NA	NA	NA	351	208	714	739	2012	245.674	232.512	956.199	661.343	523.932	-1.75699	0.438589	-4.00601	6.17525e-05	0.00930431	16.0015
48991	50267	NC_000079.6	chr13	-	93097620	93097172	93097645	gene33131	-	protein_coding	Cmya5	rna80303	c	exon (NM_023821, exon 2 of 13)	exon (NM_023821, exon 2 of 13)	ARS	-	794	0	0	0	0	0	0	0	0	0	0	NA	NA	NA	NA	NA	139	100	238	317	794	97.2899	111.785	318.733	283.688	202.874	-1.52805	0.459543	-3.32516	0.000883667	0.0507172	123.638
20874	21424	NC_000080.6	chr14	+	57723812	57723800	57723871	gene34881	-	protein_coding	Lats2	rna83936	i	intron (NM_153382, intron 1 of 1)	intron (NM_153382, intron 1 of 1)	NARS	AATAAA,-51,-46;ATAAAC,-50,-45;TAATAA,-52,-47	190	0	0	0	0	0	0	0	0	0	0	NA	NA	NA	NA	NA	18	15	105	52	190	12.5987	16.7677	140.618	46.5356	54.1299	-2.67502	0.70605	-3.7887	0.000151436	0.0159344	38.9526
50687	52004	NC_000081.6	chr15	-	29542334	29542331	29542334	-	-	-	-	-	u	Intergenic	L1_Mur2|LINE|L1	NARS	-	3903	0	0	0	0	0	0	0	0	0	0	NA	NA	NA	NA	NA	485	646	1291	1481	3903	339.465	722.13	1728.93	1325.37	1028.97	-1.52619	0.481601	-3.16899	0.0015297	0.0741024	16.0156
21822	22397	NC_000081.6	chr15	+	79482636	79482636	79482641	gene36593	-	protein_coding	Kcnj4	rna88095	x	Intergenic	Intergenic	NARS	-	2622	0	0	0	0	0	0	0	0	0	0	NA	NA	NA	NA	NA	467	394	801	960	2622	326.866	440.432	1072.71	859.119	674.782	-1.33298	0.432246	-3.08386	0.00204336	0.084133	16.1579
51255	52587	NC_000081.6	chr15	-	80077792	80077790	80077794	gene36617	-	protein_coding	Rpl3	rna88181	c	TTS (NM_013762)	TTS (NM_013762)	NARS	AAAATA,-17,-12;AAGAAA,-93,-88;AATAAA,-20,-15;ATAAAA,-19,-14;CAATAA,-21,-16	1549	152	577	92	439	1260	124.178	468.752	145.416	361.865	275.053	-0.222677	0.887328	-0.250953	0.801851	0.999837	202	86	1	0	289	141.385	96.1349	1.33921	0	59.7149	7.76514	1.49056	5.20954	1.89311e-07	8.96389e-05	84.6657
22140	22720	NC_000081.6	chr15	+	98123928	98123821	98124131	gene37024	+	protein_coding	Pfkm	rna89261	e	intron (NM_021514, intron 10 of 21)	intron (NM_021514, intron 10 of 21)	NARS	-	1667	0	0	2	0	2	0	0	3.16122	0	0.790304	3.36562	4.86805	0.691369	0.489333	NA	193	105	173	1194	1665	135.086	117.374	231.684	1068.53	388.168	-2.36549	0.613224	-3.85746	0.000114571	0.0131513	135.361
52319	53678	NC_000082.6	chr16	-	66673509	66673505	66673509	gene38284	-	protein_coding	Cadm2	rna92664	i	intron (NM_001145977, intron 7 of 8)	intron (NM_001145977, intron 7 of 8)	NARS	AAAAAG,-66,-61;AAGAAA,-94,-89	313	0	1	0	1	2	0	0.812395	0	0.824294	0.409172	0.367424	4.97443	0.0738625	0.94112	NA	20	33	74	184	311	13.9985	36.889	99.1019	164.664	78.6635	-2.40397	0.630602	-3.81219	0.000137743	0.0153461	21.016
52427	53786	NC_000082.6	chr16	-	86218772	86218768	86218773	-	-	-	-	-	u	Intergenic	L1Md_F3|LINE|L1	NARS	-	1489	6	6	1	15	28	4.90177	4.87437	1.58061	12.3644	5.93029	0.522638	3.49144	0.149691	0.881008	NA	222	163	495	581	1461	155.384	182.209	662.911	519.946	380.113	-1.8097	0.44022	-4.11089	3.94134e-05	0.00678627	17.1249
23369	23978	NC_000082.6	chr16	+	97763367	97763365	97763370	gene38644	-	protein_coding	Ripk4	rna93500	i	intron (NM_023663, intron 1 of 7)	CpG	NARS	-	675	0	0	0	0	0	0	0	0	0	0	NA	NA	NA	NA	NA	107	75	190	303	675	74.8922	83.8386	254.451	271.159	171.085	-1.72975	0.469316	-3.68568	0.000228096	0.0210739	18.3585
23679	24296	NC_000083.6	chr17	+	25478075	25478075	25478200	gene39235	+	protein_coding	Tekt4	rna94797	p	Intergenic	Intergenic	NARS	-	323	2	1	1	7	11	1.63392	0.812395	1.58061	5.77006	2.44925	1.59544	4.67367	0.341368	0.732827	NA	18	46	104	144	312	12.5987	51.421	139.278	128.868	83.0415	-2.09292	0.657092	-3.18512	0.00144693	0.0711814	36.321
52963	54342	NC_000083.6	chr17	-	39845225	39845224	39845225	-	-	-	-	-	u	non-coding (NR_046233, exon 1 of 1)	non-coding (NR_046233, exon 1 of 1)	NARS	-	940	0	0	0	0	0	0	0	0	0	0	NA	NA	NA	NA	NA	167	86	319	368	940	116.888	96.1349	427.209	329.329	242.39	-1.82468	0.460777	-3.95999	7.49517e-05	0.00979024	16.6415
24500	25139	NC_000084.6	chr18	+	15833373	15833311	15833601	gene40832	+	pseudogene	Gm10036	gene40832	o	Intergenic	Intergenic	ARS	AAAAAG,-33,-28;AAAATA,-49,-44;AAATAA,-48,-43;AATAAA,-47,-42;AATAAA,-25,-20;ATAAAA,-24,-19;ATAAAC,-46,-41;CAATAA,-26,-21	2933	152	216	100	142	610	124.178	175.477	158.061	117.05	143.692	-0.124774	0.912555	-0.13673	0.891244	0.999837	363	239	763	958	2323	254.074	267.166	1021.82	857.329	600.097	-1.85004	0.421396	-4.39028	1.13207e-05	0.00252252	141.972
54344	55751	NC_000084.6	chr18	-	78358255	78358242	78358255	gene41755	-	protein_coding	Slc14a2	rna101082	i	intron (NM_030683, intron 2 of 11)	intron (NM_030683, intron 2 of 11)	NARS	ACTAAA,-92,-87	221	0	0	0	1	1	0	0	0	0.824294	0.206074	1.80887	4.97464	0.363619	0.716142	NA	175	21	8	16	220	122.487	23.4748	10.7137	14.3187	42.7486	2.54336	0.818412	3.10768	0.00188562	0.0833314	99.7919
54509	55918	NC_000085.6	chr19	-	4870887	4870882	4870995	gene41964	-	protein_coding	Actn3	rna101625	e	exon (NM_013456, exon 7 of 21)	exon (NM_013456, exon 7 of 21)	NARS	AATGAA,-17,-12	565	0	0	0	0	0	0	0	0	0	0	NA	NA	NA	NA	NA	35	27	50	453	565	24.4974	30.1819	66.9607	405.397	131.759	-3.11959	0.70806	-4.40582	1.05383e-05	0.00249494	155.142
25471	26134	NC_000085.6	chr19	+	7085218	7085214	7085307	gene42110	+	misc_RNA	5730409K12Rik	rna102035	c	intron (NM_134147, intron 3 of 10)	intron (NM_134147, intron 3 of 10)	NARS	-	229	12	15	2	4	33	9.80354	12.1859	3.16122	3.29718	7.11197	-1.76683	3.18556	-0.554638	0.579142	NA	5	18	114	59	196	3.49964	20.1213	152.67	52.8	57.2728	-3.17102	0.797784	-3.97479	7.04416e-05	0.00952975	43.3668
54684	56097	NC_000085.6	chr19	-	8252228	8252185	8252283	gene42145	+	lncRNA	Gm41804	rna102119	x	Intergenic	LSU-rRNA_Hsa|rRNA|rRNA	NARS	-	3821	0	0	0	0	0	0	0	0	0	0	NA	NA	NA	NA	NA	554	260	2293	714	3821	387.76	290.64	3070.82	638.97	1097.05	-2.44977	0.60768	-4.03135	5.54569e-05	0.00875295	57.1261
54995	56423	NC_000085.6	chr19	-	36731736	36731696	36731769	gene42702	-	protein_coding	Ppp1r3c	rna103237	o	TTS (NM_016854)	TTS (NM_016854)	NARS	AATAAA,-16,-11;ATAAAT,-15,-10;TGTAAA,-57,-52	2175	239	767	301	159	1466	195.254	623.107	475.763	131.063	356.297	-0.434307	0.864689	-0.502269	0.615478	0.999837	344	231	48	86	709	240.775	258.223	64.2823	76.9628	160.061	1.81694	0.479354	3.7904	0.000150403	0.0159344	159.723
55265	56703	NC_000085.6	chr19	-	56329023	56328965	56329076	gene43059	-	protein_coding	Nrap	rna104241	e	exon (NM_198059, exon 35 of 41)	exon (NM_198059, exon 35 of 41)	NARS	CATGAA,-51,-46	202	0	0	0	0	0	0	0	0	0	0	NA	NA	NA	NA	NA	24	21	44	113	202	16.7983	23.4748	58.9254	101.125	50.081	-2.00805	0.643407	-3.12097	0.00180257	0.0822666	132.876
1898	1950	NC_000068.7	chr2	+	22745164	22745132	22745235	-	-	-	-	-	u	Intergenic	Intergenic	NARS	-	171	0	0	0	0	0	0	0	0	0	0	NA	NA	NA	NA	NA	3	7	20	141	171	2.09978	7.82494	26.7843	126.183	40.723	-4.03272	0.908003	-4.44131	8.94134e-06	0.00225799	91.1111
30056	30849	NC_000068.7	chr2	-	52197793	52197783	52197903	gene3617	-	protein_coding	Neb	rna9670	e	exon (NM_010889, exon 110 of 157)	exon (NM_010889, exon 110 of 157)	NARS	AAGAAA,-99,-94	158	0	0	0	0	0	0	0	0	0	0	NA	NA	NA	NA	NA	20	13	33	92	158	13.9985	14.532	44.1941	82.3322	38.7642	-2.15763	0.695495	-3.10229	0.00192031	0.0833314	155.215
30146	30939	NC_000068.7	chr2	-	52291217	52290987	52291317	gene3617	-	protein_coding	Neb	rna9670	e	exon (NM_010889, exon 33 of 157)	exon (NM_010889, exon 33 of 157)	NARS	AAGAAA,-13,-8;CATGAA,-50,-45	434	0	0	0	0	0	0	0	0	0	0	NA	NA	NA	NA	NA	73	46	144	171	434	51.0947	51.421	192.847	153.031	112.098	-1.75275	0.507789	-3.45174	0.000556994	0.0370157	106.75
30163	30957	NC_000068.7	chr2	-	52305273	52305252	52305370	gene3617	-	protein_coding	Neb	rna9670	e	exon (NM_010889, exon 19 of 157)	exon (NM_010889, exon 19 of 157)	NARS	-	208	0	0	0	0	0	0	0	0	0	0	NA	NA	NA	NA	NA	33	20	96	59	208	23.0976	22.357	128.565	52.8	56.7048	-1.98763	0.652999	-3.04384	0.00233578	0.0931361	123.019
30371	31170	NC_000068.7	chr2	-	72236676	72236676	72236677	gene3835	+	protein_coding	Rapgef4	rna10329	i	intron (NM_001204165, intron 25 of 30)	intron (NM_001204165, intron 25 of 30)	NARS	-	280	0	0	0	0	0	0	0	0	0	0	NA	NA	NA	NA	NA	42	34	91	113	280	29.3969	38.0068	121.869	101.125	72.5994	-1.73145	0.559528	-3.09449	0.00197154	0.0833314	16.9143
30467	31271	NC_000068.7	chr2	-	76716728	76716705	76716928	gene3939	-	protein_coding	Ttn	rna10621	e	exon (NM_011652, exon 303 of 313)	exon (NM_011652, exon 303 of 313)	NARS	ACTAAA,-33,-28	245	0	0	0	0	0	0	0	0	0	0	NA	NA	NA	NA	NA	46	22	85	92	245	32.1966	24.5927	113.833	82.3322	63.2387	-1.77694	0.585981	-3.03242	0.002426	0.0937722	135.833
30477	31281	NC_000068.7	chr2	-	76721396	76721165	76721493	gene3939	-	protein_coding	Ttn	rna10621	e	exon (NM_011652, exon 295 of 313)	exon (NM_011652, exon 295 of 313)	NARS	-	1061	0	0	0	0	0	0	0	0	0	0	NA	NA	NA	NA	NA	145	96	220	600	1061	101.489	107.313	294.627	536.949	260.095	-1.99641	0.487508	-4.09513	4.21926e-05	0.00694893	129.866
30483	31288	NC_000068.7	chr2	-	76724527	76724323	76724657	gene3939	-	protein_coding	Ttn	rna10621	e	exon (NM_011652, exon 289 of 313)	exon (NM_011652, exon 289 of 313)	ARS	AAGAAA,-30,-25;AGTAAA,-57,-52	471	0	0	0	11	11	0	0	0	9.06724	2.26681	4.9305	4.81319	1.02437	0.30566	NA	86	32	196	146	460	60.1937	35.7711	262.486	130.658	122.277	-2.02082	0.564453	-3.58014	0.00034341	0.0274644	127.932
30529	31334	NC_000068.7	chr2	-	76768792	76768711	76769054	gene3939	-	protein_coding	Ttn	rna10621	e	exon (NM_011652, exon 252 of 313)	exon (NM_011652, exon 252 of 313)	NARS	AAAATA,-51,-46;AATAGA,-11,-6;TGTAAA,-62,-57	587	0	0	0	0	0	0	0	0	0	0	NA	NA	NA	NA	NA	92	79	171	245	587	64.3933	88.31	229.006	219.254	150.241	-1.55863	0.486074	-3.20658	0.00134325	0.067843	128.47
30550	31355	NC_000068.7	chr2	-	76781011	76780656	76781118	gene3939	-	protein_coding	Ttn	rna10621	e	exon (NM_011652, exon 231 of 313)	exon (NM_011652, exon 231 of 313)	NARS	AATAAA,-80,-75;ATAAAT,-79,-74;GATGAA,-62,-57	780	0	0	0	0	0	0	0	0	0	0	NA	NA	NA	NA	NA	116	59	296	309	780	81.1915	65.953	396.407	276.529	205.02	-2.18796	0.479752	-4.56061	5.1005e-06	0.00148621	110.806
30555	31360	NC_000068.7	chr2	-	76783891	76783884	76784193	gene3939	-	protein_coding	Ttn	rna10621	e	exon (NM_011652, exon 227 of 313)	exon (NM_011652, exon 227 of 313)	NARS	ACTAAA,-7,-2	720	0	0	1	0	1	0	0	1.58061	0	0.395152	2.28572	4.95016	0.461746	0.644264	NA	106	105	237	271	719	74.1923	117.374	317.394	242.522	187.871	-1.55203	0.490873	-3.16178	0.0015681	0.0741024	147.879
30559	31364	NC_000068.7	chr2	-	76785715	76785467	76785832	gene3939	-	protein_coding	Ttn	rna10621	e	exon (NM_011652, exon 223 of 313)	exon (NM_011652, exon 223 of 313)	ARS	-	571	0	0	0	0	0	0	0	0	0	0	NA	NA	NA	NA	NA	67	58	179	267	571	46.8951	64.8352	239.719	238.942	147.598	-2.10612	0.491659	-4.28369	1.83816e-05	0.00385244	128.775
30565	31370	NC_000068.7	chr2	-	76788299	76788091	76788397	gene3939	-	protein_coding	Ttn	rna10621	e	exon (NM_011652, exon 219 of 313)	exon (NM_011652, exon 219 of 313)	NARS	ATAAAG,-11,-6;CATAAA,-12,-7	723	0	0	0	0	0	0	0	0	0	0	NA	NA	NA	NA	NA	118	74	155	376	723	82.5914	82.7208	207.578	336.488	177.345	-1.72108	0.49186	-3.49913	0.000466786	0.0333842	118.306
30574	31379	NC_000068.7	chr2	-	76791600	76791426	76791752	gene3939	-	protein_coding	Ttn	rna10621	e	exon (NM_011652, exon 210 of 313)	exon (NM_011652, exon 210 of 313)	NARS	AAAATA,-69,-64;AAATAA,-68,-63	871	0	0	0	0	0	0	0	0	0	0	NA	NA	NA	NA	NA	121	85	227	438	871	84.6912	95.0171	304.002	391.973	218.921	-1.95635	0.463552	-4.22035	2.43919e-05	0.00461983	123.263
30656	31462	NC_000068.7	chr2	-	76848946	76848756	76849083	gene3939	-	protein_coding	Ttn	rna10621	e	exon (NM_011652, exon 137 of 313)	exon (NM_011652, exon 137 of 313)	NARS	AATACA,-53,-48;CATGAA,-60,-55;CATGAA,-21,-16	886	0	0	19	36	55	0	0	30.0315	29.6746	14.9265	7.63809	3.00006	2.54598	0.0108972	0.223079	156	112	245	318	831	109.189	125.199	328.108	284.583	211.77	-1.38722	0.45732	-3.03338	0.00241834	0.0937722	127.973
30662	31468	NC_000068.7	chr2	-	76851724	76851502	76851746	gene3939	-	protein_coding	Ttn	rna10621	e	exon (NM_011652, exon 132 of 313)	exon (NM_011652, exon 132 of 313)	NARS	AAGAAA,-20,-15;AATAAA,-74,-69;ATAAAA,-73,-68	551	46	21	1	47	115	37.5802	17.0603	1.58061	38.7418	23.7407	-0.426579	2.07929	-0.205156	0.83745	0.999837	75	54	166	141	436	52.4945	60.3638	222.31	126.183	115.338	-1.62538	0.532508	-3.05232	0.00227078	0.0915077	120.436
30663	31469	NC_000068.7	chr2	-	76852060	76852015	76852124	gene3939	-	protein_coding	Ttn	rna10621	e	exon (NM_011652, exon 131 of 313)	exon (NM_011652, exon 131 of 313)	NARS	AAAAAG,-64,-59;AAGAAA,-47,-42;TTTAAA,-84,-79	294	0	4	22	0	26	0	3.24958	34.7734	0	9.50574	3.41431	3.68249	0.927174	0.353836	NA	17	39	77	135	268	11.8988	43.5961	103.12	120.814	69.857	-2.04253	0.661897	-3.08587	0.00202956	0.084133	96.2921
30689	31495	NC_000068.7	chr2	-	76867171	76867115	76867215	gene3939	-	protein_coding	Ttn	rna10621	e	exon (NM_011652, exon 108 of 313)	exon (NM_011652, exon 108 of 313)	NARS	-	298	0	0	0	0	0	0	0	0	0	0	NA	NA	NA	NA	NA	42	25	70	161	298	29.3969	27.9462	93.745	144.081	73.7924	-2.05453	0.571443	-3.59533	0.000323976	0.0266788	131.03
30700	31506	NC_000068.7	chr2	-	76873039	76873034	76873159	gene3939	-	protein_coding	Ttn	rna10621	e	exon (NM_011652, exon 98 of 313)	exon (NM_011652, exon 98 of 313)	NARS	AAGAAA,-94,-89	164	0	0	0	0	0	0	0	0	0	0	NA	NA	NA	NA	NA	18	9	53	84	164	12.5987	10.0606	70.9784	75.1729	42.2026	-2.67812	0.669853	-3.99806	6.38627e-05	0.00930431	132.902
30701	31507	NC_000068.7	chr2	-	76873733	76873644	76873976	gene3939	-	protein_coding	Ttn	rna10621	e	exon (NM_011652, exon 97 of 313)	exon (NM_011652, exon 97 of 313)	NARS	-	361	0	0	0	0	0	0	0	0	0	0	NA	NA	NA	NA	NA	62	26	128	145	361	43.3955	29.064	171.419	129.763	93.4104	-2.04245	0.545069	-3.74714	0.000178859	0.0173723	125.781
30778	31584	NC_000068.7	chr2	-	76934216	76934087	76934370	gene3939	-	protein_coding	Ttn	rna10621	e	exon (NM_011652, exon 41 of 313)	exon (NM_011652, exon 41 of 313)	NARS	ATAAAG,-87,-82;TATAAA,-88,-83	438	0	0	0	0	0	0	0	0	0	0	NA	NA	NA	NA	NA	79	52	130	177	438	55.2942	58.1281	174.098	158.4	111.48	-1.55191	0.501713	-3.09323	0.00197989	0.0833314	118.158
30802	31608	NC_000068.7	chr2	-	76953032	76952959	76953288	gene3939	-	protein_coding	Ttn	rna10621	e	exon (NM_011652, exon 16 of 313)	exon (NM_011652, exon 16 of 313)	NARS	-	291	0	0	1	0	1	0	0	1.58061	0	0.395152	2.28572	4.95016	0.461746	0.644264	NA	54	15	180	41	290	37.7961	16.7677	241.059	36.6915	83.0785	-2.32743	0.770795	-3.01952	0.00253179	0.0956588	92.0515
3823	3935	NC_000068.7	chr2	+	177909810	177909794	177909976	gene6093	-	protein_coding	Zfp972	rna15517	x	intron (NM_183135, intron 2 of 2)	B1_Mur4|SINE|Alu	NARS	AAGAAA,-94,-89	1079	0	0	0	1	1	0	0	0	0.824294	0.206074	1.80887	4.97464	0.363619	0.716142	NA	242	77	388	371	1078	169.382	86.0743	519.615	332.014	276.771	-1.72976	0.509323	-3.3962	0.000683295	0.0424315	83.6543
3932	4046	NC_000069.6	chr3	+	5422519	5422518	5422520	-	-	-	-	-	u	Intergenic	RLTR31B_Mm|LTR|ERVK	NARS	-	170	0	0	0	0	0	0	0	0	0	0	NA	NA	NA	NA	NA	3	9	101	57	170	2.09978	10.0606	135.261	51.0102	49.6078	-4.02042	0.819498	-4.90595	9.29772e-07	0.000349632	19.3941
3975	4090	NC_000069.6	chr3	+	14863559	14863532	14863698	gene6320	+	protein_coding	Car3	rna16096	e	promoter-TSS (NM_007606)	promoter-TSS (NM_007606)	NARS	AAGAAA,-34,-29;ATAAAA,-77,-72;TATAAA,-78,-73	361	0	0	2	0	2	0	0	3.16122	0	0.790304	3.36562	4.86805	0.691369	0.489333	NA	65	27	119	148	359	45.4953	30.1819	159.367	132.448	91.8728	-1.93492	0.541958	-3.57023	0.000356662	0.0275721	86.554
4542	4671	NC_000069.6	chr3	+	88800012	88799999	88800047	gene7196	+	misc_RNA	5830417I10Rik	rna18086	i	intron (NR_028359, intron 6 of 17)	intron (NR_028359, intron 6 of 17)	NARS	AAAAAG,-87,-82	401	0	0	13	29	42	0	0	20.5479	23.9045	11.1131	7.21291	3.34935	2.15353	0.0312774	NA	193	102	24	40	359	135.086	114.02	32.1411	35.7966	79.2611	1.87282	0.550342	3.40301	0.000666477	0.0420769	100.28
33379	34269	NC_000069.6	chr3	-	146838777	146838747	146838909	gene8313	-	pseudogene	Gm10288	gene8313	c	Intergenic	Intergenic	ARS	AAAAAG,-24,-19;AAAATA,-40,-35;AAATAA,-39,-34;AATAAA,-38,-33;AATAAA,-16,-11;ATAAAA,-15,-10;ATAAAC,-37,-32;TAATAA,-17,-12	15517	4492	4247	2397	2909	14045	3669.79	3450.24	3788.72	2397.87	3326.66	-0.203032	0.530307	-0.382857	0.701826	0.999837	953	505	9	5	1472	667.031	564.513	12.0529	4.47458	312.018	6.29762	0.604589	10.4164	2.08773e-25	7.90833e-22	138.193
27344	28063	NT_187023.1	chr4	+	745904	745894	745954	gene47180	+	protein_coding	Fndc5	rna110467	c	NA	NA	ARS	-	286	1	0	1	0	2	0.816962	0	1.58061	0	0.599392	0.84018	4.94965	0.169745	0.865211	NA	1	1	110	172	284	0.699927	1.11785	147.314	153.926	75.7642	-7.44195	1.15523	-6.44194	1.17957e-10	1.11705e-07	125.727
27347	28066	NT_187023.1	chr4	+	1449090	1449066	1449138	gene47211	+	protein_coding	Ptp4a2	rna110518	c	NA	NA	ARS	AAAACA,-29,-24;AAAACA,-20,-15	247	4	14	6	23	47	3.26785	11.3735	9.48365	18.9588	10.7709	0.96165	2.67171	0.359938	0.718894	NA	22	19	44	115	200	15.3984	21.2391	58.9254	102.915	49.6196	-2.161	0.649176	-3.32883	0.000872107	0.0507172	124.473
27348	28067	NT_187023.1	chr4	+	1450662	1450610	1450802	gene47211	+	protein_coding	Ptp4a2	rna110518	o	NA	NA	NARS	AAAACA,-19,-14;AATAAA,-22,-17;ATAAAA,-21,-16;CAATAA,-23,-18	337	20	3	63	11	97	16.3392	2.43719	99.5783	9.06724	31.8555	2.52776	1.8849	1.34106	0.179901	0.973189	14	8	67	151	240	9.79898	8.94278	89.7274	135.132	60.9003	-3.58236	0.648633	-5.52293	3.33392e-08	1.80413e-05	241.099
33730	34627	NC_000070.6	chr4	-	40947920	40947893	40947987	gene8818	-	protein_coding	Bag1	rna21857	c	promoter-TSS (NM_029814)	promoter-TSS (NM_029814)	NARS	AAGAAA,-63,-58	165	0	0	4	0	4	0	0	6.32243	0	1.58061	4.38183	4.82625	0.907916	0.363923	NA	18	12	37	94	161	12.5987	13.4142	49.5509	84.1221	39.9215	-2.37038	0.688632	-3.44215	0.000577111	0.0376913	82.8727
6449	6614	NC_000070.6	chr4	+	126600642	126600639	126600642	-	-	-	-	-	u	Intergenic	Intergenic	NARS	-	141	0	0	0	0	0	0	0	0	0	0	NA	NA	NA	NA	NA	17	11	42	71	141	11.8988	12.2963	56.247	63.539	35.9953	-2.31088	0.690219	-3.34803	0.000813871	0.0487594	18.9291
6478	6643	NC_000070.6	chr4	+	129143300	129143283	129143452	gene10239	+	protein_coding	Fndc5	rna25568	c	3' UTR (NM_027402, exon 6 of 6)	3' UTR (NM_027402, exon 6 of 6)	ARS	-	888	110	140	79	108	437	89.8658	113.735	124.868	89.0238	104.373	0.0694217	1.01942	0.068099	0.945707	0.999837	266	185	0	0	451	186.181	206.802	0	0	98.2456	9.92978	1.53458	6.47069	9.75536e-11	1.11705e-07	129.388
6495	6660	NC_000070.6	chr4	+	129848402	129848384	129848782	gene10271	+	protein_coding	Ptp4a2	rna25666	c	3' UTR (NM_001164745, exon 6 of 6)	3' UTR (NM_001164745, exon 6 of 6)	ARS	AAAACA,-18,-13	2554	161	460	137	739	1497	131.531	373.702	216.543	609.153	332.732	0.710519	0.835307	0.850608	0.394987	0.999837	503	305	71	178	1057	352.063	340.944	95.0842	159.295	236.847	1.4404	0.477385	3.01728	0.00255056	0.0956588	134.507
6496	6661	NC_000070.6	chr4	+	129849979	129849752	129850138	gene10271	+	protein_coding	Ptp4a2	rna25666	o	TTS (NM_001164745)	TTS (NM_001164745)	NARS	AAAACA,-18,-13;AATAAA,-21,-16;ATAAAA,-20,-15;CAATAA,-22,-17	1184	251	115	408	102	876	205.057	93.4255	644.888	84.078	256.862	1.28571	0.978606	1.31382	0.188908	0.994212	164	142	0	2	308	114.788	158.734	0	1.78983	68.8281	7.02184	1.17868	5.95737	2.56335e-09	1.942e-06	240.503
34750	35676	NC_000070.6	chr4	-	136049947	136049939	136049953	gene10474	-	protein_coding	Rpl11	rna26250	o	TTS (NM_025919)	TTS (NM_025919)	NARS	AAAAAG,-30,-25;AAAACA,-95,-90;AAAATA,-46,-41;AAATAA,-45,-40;AATAAA,-44,-39;AATAAA,-22,-17;ATAAAA,-21,-16;ATAAAC,-43,-38;TAATAA,-23,-18	1278	257	373	82	356	1068	209.959	303.023	129.61	293.449	234.01	-0.27501	0.823185	-0.334081	0.738318	0.999837	134	75	0	1	210	93.7902	83.8386	0	0.894916	44.6309	7.36578	1.50671	4.88865	1.0153e-06	0.000349632	63.2198
6730	6897	NC_000070.6	chr4	+	141425318	141425281	141425693	gene10626	+	protein_coding	Hspb7	rna26713	o	TTS (NM_013868)	TTS (NM_013868)	NARS	AATAAA,-24,-19;ATAAAA,-23,-18;CAATAA,-25,-20	3971	1179	649	365	941	3134	963.198	527.245	576.922	775.661	710.756	-0.139402	0.633491	-0.220054	0.825829	0.999837	164	81	180	412	837	114.788	90.5457	241.059	368.705	203.774	-1.56927	0.483153	-3.24798	0.00116228	0.0611486	89.3674
35744	36697	NC_000071.6	chr5	-	85939304	85939299	85939308	-	-	-	-	-	u	Intergenic	Intergenic	NARS	TTTAAA,-55,-50	568	0	0	0	0	0	0	0	0	0	0	NA	NA	NA	NA	NA	77	32	389	70	568	53.8944	35.7711	520.954	62.6441	168.316	-2.69393	0.738187	-3.64938	0.000262871	0.0231571	58.3627
36053	37015	NC_000071.6	chr5	-	114271150	114271142	114271150	gene12697	-	protein_coding	Foxn4	rna31910	i	intron (NM_148935, intron 2 of 9)	intron (NM_148935, intron 2 of 9)	NARS	-	372	0	0	0	0	0	0	0	0	0	0	NA	NA	NA	NA	NA	70	27	114	161	372	48.9949	30.1819	152.67	144.081	93.9822	-1.8936	0.541191	-3.49895	0.000467097	0.0333842	16.7366
36767	37759	NC_000072.6	chr6	-	5484334	5484249	5484372	gene13675	-	protein_coding	Pdk4	rna34633	c	3' UTR (NM_013743, exon 11 of 11)	3' UTR (NM_013743, exon 11 of 11)	NARS	CATGAA,-77,-72	733	0	0	0	0	0	0	0	0	0	0	NA	NA	NA	NA	NA	233	355	31	114	733	163.083	396.836	41.5156	102.02	175.864	1.95063	0.598243	3.2606	0.00111177	0.0603471	110.491
8854	9091	NC_000072.6	chr6	+	30958780	30958780	30958784	gene13932	-	protein_coding	Klf14	rna35216	x	5' UTR (NM_001135093, exon 1 of 1)	5' UTR (NM_001135093, exon 1 of 1)	NARS	-	386	0	0	0	0	0	0	0	0	0	0	NA	NA	NA	NA	NA	69	32	157	128	386	48.295	35.7711	210.257	114.549	102.218	-1.93905	0.556315	-3.48553	0.000491162	0.0344541	16.1373
38572	39605	NC_000073.6	chr7	-	29043842	29043822	29043905	gene17352	-	protein_coding	Ryr1	rna41911	e	exon (NM_009109, exon 84 of 106)	exon (NM_009109, exon 84 of 106)	NARS	-	450	0	0	0	0	0	0	0	0	0	0	NA	NA	NA	NA	NA	23	28	49	350	450	16.0983	31.2997	65.6215	313.221	106.56	-3.01978	0.706783	-4.27257	1.93232e-05	0.00385244	147.18
10424	10695	NC_000073.6	chr7	+	45710027	45709929	45710289	gene17960	+	protein_coding	Dbp	rna43387	o	TTS (NM_016974)	TTS (NM_016974)	NARS	AAGAAA,-6,-1;AATACA,-23,-18	5985	1408	1049	965	1885	5307	1150.28	852.203	1525.29	1553.79	1270.39	0.620735	0.554803	1.11884	0.263209	0.999837	94	49	195	340	678	65.7931	54.7746	261.147	304.271	171.496	-2.22636	0.477966	-4.65798	3.19322e-06	0.00100799	129.441
39035	40073	NC_000073.6	chr7	-	58720641	58720637	58720642	gene18151	+	protein_coding	Atp10a	rna43792	x	intron (NM_009728, intron 1 of 20)	intron (NM_009728, intron 1 of 20)	NARS	-	167	0	0	0	0	0	0	0	0	0	0	NA	NA	NA	NA	NA	18	8	129	12	167	12.5987	8.94278	172.759	10.739	51.2598	-3.07212	0.933392	-3.29135	0.000997087	0.0563726	50.3533
39869	40925	NC_000073.6	chr7	-	126448706	126448491	126448846	gene19501	-	protein_coding	Atp2a1	rna46860	e	exon (NM_007504, exon 15 of 23)	exon (NM_007504, exon 15 of 23)	NARS	-	2377	0	0	3	0	3	0	0	4.74182	0	1.18546	3.96133	4.84016	0.81843	0.413112	NA	419	286	625	1044	2374	293.269	319.705	837.009	934.292	596.069	-1.53165	0.418784	-3.65736	0.000254822	0.0229825	140.074
11497	11795	NC_000073.6	chr7	+	142498919	142498865	142498946	gene19962	+	protein_coding	Tnnt3	rna48136	e	promoter-TSS (NM_001163669)	promoter-TSS (NM_001163669)	NARS	-	354	0	0	0	0	0	0	0	0	0	0	NA	NA	NA	NA	NA	53	32	213	56	354	37.0961	35.7711	285.253	50.1153	102.059	-2.19595	0.706149	-3.10975	0.00187245	0.0833314	64.7458
11506	11804	NC_000073.6	chr7	+	142508502	142508338	142508538	gene19962	+	protein_coding	Tnnt3	rna48136	e	intron (NM_001347548, intron 7 of 14)	intron (NM_001347548, intron 7 of 14)	NARS	AAGAAA,-73,-68;AATAGA,-20,-15;AATGAA,-24,-19	312	0	0	0	0	0	0	0	0	0	0	NA	NA	NA	NA	NA	33	23	173	83	312	23.0976	25.7105	231.684	74.278	88.6925	-2.64535	0.642101	-4.11984	3.79139e-05	0.00678627	115.292
11794	12096	NC_000074.6	chr8	+	31097036	31097008	31097255	gene20535	+	protein_coding	Dusp26	rna49555	o	TTS (NM_025869)	TTS (NM_025869)	ARS	AAAATA,-15,-10;AAATAA,-79,-74;AAATAA,-14,-9;AATAAA,-13,-8;ATAAAG,-12,-7	1456	231	204	587	237	1259	188.718	165.729	927.817	195.358	369.405	1.66202	0.829866	2.00276	0.0452032	0.449468	99	69	11	18	197	69.2928	77.1315	14.7314	16.1085	44.316	2.2421	0.653309	3.43192	0.000599319	0.0384783	163.353
40509	41568	NC_000074.6	chr8	-	31149864	31149812	31149900	gene20538	-	snoRNA	Snord13	rna49562	o	promoter-TSS (NM_144927)	promoter-TSS (NM_144927)	NARS	ATAAAC,-39,-34;ATAAAG,-89,-84;CATAAA,-90,-85;CATAAA,-40,-35	1500	53	33	17	23	126	43.299	26.809	26.8703	18.9588	28.9843	-0.61616	1.72032	-0.358166	0.720219	0.999837	286	168	476	444	1374	200.179	187.798	637.466	397.343	355.697	-1.41339	0.458948	-3.07964	0.00207251	0.0844158	76.2329
40933	42007	NC_000074.6	chr8	-	71534263	71534250	71534279	gene21074	-	protein_coding	Bst2	rna50882	o	TTS (NM_198095)	TTS (NM_198095)	ARS	AAAATA,-15,-10;AAATAA,-14,-9;AATAAA,-13,-8;ATAAAG,-12,-7	1880	416	840	152	263	1671	339.856	682.412	240.252	216.789	369.827	-1.16187	0.718865	-1.61626	0.106039	0.758758	107	67	8	27	209	74.8922	74.8958	10.7137	24.1627	46.1661	2.07406	0.669551	3.09768	0.00195039	0.0833314	97.5586
12434	12753	NC_000074.6	chr8	+	94173563	94173520	94173825	gene21498	+	protein_coding	Mt2	rna51976	o	TTS (NM_008630)	TTS (NM_008630)	NARS	AATAAA,-22,-17;ATAAAA,-21,-16;ATAAAG,-40,-35;CAATAA,-23,-18;TATAAA,-41,-36	597	136	61	56	145	398	111.107	49.5561	88.514	119.523	92.1749	0.374178	1.09783	0.340835	0.733228	0.999837	128	62	3	6	199	89.5907	69.3066	4.01764	5.36949	42.0711	4.06049	0.786489	5.16281	2.43276e-07	0.000102392	140.107
12435	12754	NC_000074.6	chr8	+	94180329	94180303	94180422	gene21499	+	protein_coding	Mt1	rna51978	o	TTS (NM_013602)	TTS (NM_013602)	NARS	AATAAA,-24,-19;AATAAT,-27,-22;ACTAAA,-57,-52;ATAAAA,-23,-18;TAATAA,-25,-20	667	174	81	98	91	444	142.151	65.804	154.9	75.0108	109.466	0.141723	1.05273	0.134624	0.892909	0.999837	139	50	18	16	223	97.2899	55.8924	24.1059	14.3187	47.9017	2.01888	0.667661	3.02381	0.00249611	0.0955076	120.276
12438	12757	NC_000074.6	chr8	+	94334796	94334793	94334851	gene21504	+	protein_coding	Slc12a3	rna51989	i	intron (NM_019415, intron 6 of 24)	intron (NM_019415, intron 6 of 24)	NARS	AATGAA,-16,-11	8671	0	0	0	0	0	0	0	0	0	0	NA	NA	NA	NA	NA	1084	1276	3191	3120	8671	758.721	1426.37	4273.43	2792.14	2312.67	-1.69372	0.47095	-3.59639	0.000322664	0.0266788	19.0053
41634	42724	NC_000074.6	chr8	-	123894693	123894606	123894717	gene22119	-	protein_coding	Acta1	rna53583	e	intron (NM_001272041, intron 1 of 7)	intron (NM_001272041, intron 1 of 7)	NARS	ATAAAA,-88,-83;TATAAA,-89,-84	408	0	0	0	0	0	0	0	0	0	0	NA	NA	NA	NA	NA	38	44	200	126	408	26.5972	49.1853	267.843	112.759	114.096	-2.33736	0.599184	-3.9009	9.58353e-05	0.0117105	62.6324
42025	43126	NC_000075.6	chr9	-	43226131	43226129	43226131	gene22906	-	protein_coding	Oaf	rna55374	i	intron (NM_178644, intron 1 of 3)	intron (NM_178644, intron 1 of 3)	NARS	-	6051	0	0	0	0	0	0	0	0	0	0	NA	NA	NA	NA	NA	975	746	2358	1972	6051	682.429	833.915	3157.87	1764.77	1609.75	-1.69886	0.451988	-3.75864	0.000170839	0.0171933	16.0625
13343	13692	NC_000075.6	chr9	+	44095629	44095576	44095936	gene22924	+	protein_coding	Usp2	rna55428	o	TTS (NM_198091)	TTS (NM_198091)	NARS	AATAAA,-26,-21;ATAAAT,-25,-20	7054	1279	2146	1108	1340	5873	1044.89	1743.4	1751.31	1104.55	1411.04	0.0340223	0.587216	0.0579383	0.953798	0.999837	195	168	392	426	1181	136.486	187.798	524.972	381.234	307.623	-1.48431	0.460727	-3.22167	0.00127448	0.0661331	140.627
14018	14383	NC_000075.6	chr9	+	79347457	79347431	79347612	gene23653	+	pseudogene	Gm4896	gene23653	o	Intergenic	Intergenic	NARS	AAGAAA,-6,-1	398	0	0	0	0	0	0	0	0	0	0	NA	NA	NA	NA	NA	74	43	163	118	398	51.7946	48.0675	218.292	105.6	105.939	-1.69124	0.557568	-3.03324	0.0024194	0.0937722	128.093
14063	14429	NC_000075.6	chr9	+	84940198	84940196	84940215	-	-	-	-	-	u	Intergenic	Intergenic	NARS	AAAAAG,-25,-20;AATACA,-67,-62;AGTAAA,-28,-23;ATTAAA,-14,-9	1170	10	3	2	10	25	8.16962	2.43719	3.16122	8.24294	5.50274	0.111502	3.57463	0.0311926	0.975116	NA	94	163	524	364	1145	65.7931	182.209	701.748	325.749	318.875	-2.05633	0.577011	-3.56375	0.000365588	0.027697	20.3169
43136	44272	NC_000075.6	chr9	-	120013755	120013749	120013793	gene24368	-	protein_coding	Xirp1	rna59612	c	TTS (NM_011724)	TTS (NM_011724)	NARS	AAAATA,-25,-20;AAATAA,-24,-19;AATAAA,-23,-18;AATACA,-89,-84;ATAAAC,-22,-17	1335	151	199	91	231	672	123.361	161.667	143.835	190.412	154.819	0.231008	0.886292	0.260646	0.794366	0.999837	334	205	47	77	663	233.776	229.159	62.9431	68.9085	148.697	1.81016	0.481906	3.75625	0.000172478	0.0171933	106.846
55441	56882	NC_000086.7	chrX	-	10717409	10717408	10717412	gene43355	+	protein_coding	Mid1ip1	rna104861	x	promoter-TSS (NM_001166635)	promoter-TSS (NM_001166635)	NARS	ATAAAA,-74,-69;GATAAA,-75,-70	1228	0	0	0	0	0	0	0	0	0	0	NA	NA	NA	NA	NA	44	193	543	448	1228	30.7968	215.745	727.193	400.922	343.664	-2.20137	0.685663	-3.21056	0.00132475	0.0678131	17.8298
55751	57201	NC_000086.7	chrX	-	73659265	73659249	73659269	gene44175	-	protein_coding	Pnck	rna106227	o	intron (NM_001199352, intron 1 of 11)	intron (NM_001199352, intron 1 of 11)	NARS	-	2087	0	0	0	0	0	0	0	0	0	0	NA	NA	NA	NA	NA	462	158	947	520	2087	323.366	176.62	1268.24	465.356	558.395	-1.79019	0.549184	-3.25973	0.00111518	0.0603471	50.9914
26786	27484	NC_000086.7	chrX	+	87238420	87238378	87238679	gene44373	-	protein_coding	Il1rapl1	rna106542	i	intron (NM_001160403, intron 5 of 10)	L1Md_F2|LINE|L1	NARS	-	7504	0	0	0	0	0	0	0	0	0	0	NA	NA	NA	NA	NA	1145	1112	3304	1943	7504	801.417	1243.05	4424.76	1738.82	2052.01	-1.59219	0.513942	-3.09799	0.00194835	0.0833314	71.6611
27333	28052	NT_187003.1	#N/A	+	1329040	1329031	1329209	gene48025	+	protein_coding	Cuedc1	rna111577	e	NA	NA	ARS	-	359	1	0	1	0	2	0.816962	0	1.58061	0	0.599392	0.84018	4.94965	0.169745	0.865211	NA	1	0	100	256	357	0.699927	0	133.921	229.098	90.9299	-8.71074	1.47268	-5.91488	3.32122e-09	2.0968e-06	113.11
[truncated: 5 more columns]
