# Supplementary material for: Alternative polyadenylation drives genome-to-phenome information detours in the AMPKα1 and AMPKα2 knockout mice
Source: Sci Rep. 2018 Apr 24;8:6462. doi: 10.1038/s41598-018-24683-7 (PMC5915415; doi:10.1038/s41598-018-24683-7)
Supplement: Supplementary file 5 — Dataset 2D [file 41598_2018_24683_MOESM5_ESM.xlsx]

## Sheet: 5UTRampka2deg
Alternative polyadenylation drives genome-to-phenome information detours in the AMPKα1 and AMPKα2 knockout mice
Shuwen Zhang, Yangzi Zhang, Xiang Zhou, Xing Fu, Jennifer J. Michal, Guoli Ji, Min Du, Jon F. Davis and Zhihua Jiang
ID	chr	strand	position	start	end	symbol	transcript	class_code	raw count	A2WT1-M7608Read.counts	A2WT2-M7610Read.counts	A2KO1-M7612Read.counts	A2KO2-M7613Read.counts	A2WT1-M7608Read.counts	A2WT2-M7610Read.counts	A2KO1-M7612Read.counts	A2KO2-M7613Read.counts	log2FoldChange	padj
40618	NC_000084.6	-	62094879	62094868	62094886	Gm41750	rna100462	i	824	0	0	391	433	0	0	256.595	373.678	-10.4179	1.0123e-07
8885	NC_000074.6	+	41282924	41282910	41282925	Pcm1	rna49886	i	432	0	0	343	89	0	0	225.095	76.8069	-9.35779	1.30993e-05
31028	NC_000074.6	-	36711543	36711538	36711546	Dlc1	rna49784	i	330	0	0	206	124	0	0	135.188	107.012	-9.03896	2.62008e-05
1848	NC_000068.7	+	49461568	49461553	49461568	Epc2	rna9568	i	327	0	0	210	117	0	0	137.813	100.971	-9.01861	2.84818e-05
41838	NC_000086.7	-	103960479	103960478	103960480	Rlim	rna107048	c	303	0	0	282	21	0	0	185.063	18.123	-8.78723	0.000315498
12977	NC_000077.6	+	69095345	69095344	69095346	Per1	rna67958	i	230	0	0	20	210	0	0	13.1251	181.23	-8.71885	0.000464227
21386	NT_187003.1	+	1282529	1282527	1282532	Cuedc1	rna111577	i	252	0	0	134	118	0	0	87.9379	101.834	-8.68626	0.000109505
42186	NT_187003.1	-	1489721	1489706	1489731	Msi2	rna111592	i	254	0	0	157	97	0	0	103.032	83.7109	-8.66381	0.000113776
21399	NT_187026.1	+	834363	834270	834376	Kif1c	rna110903	c	227	0	0	114	113	0	0	74.8128	97.5188	-8.54692	0.000165733
42182	NT_187003.1	-	1118251	1118246	1118276	Dynll2	rna111569	c	219	0	0	85	134	0	0	55.7815	115.642	-8.53842	0.000208129
19400	NC_000084.6	+	61588663	61588661	61588666	Csnk1a1	rna100407	c	211	0	0	67	144	0	0	43.969	124.272	-8.51096	0.000279218
34414	NC_000077.6	-	59111064	59111041	59111073	Obscn	rna67216	i	609	1	0	447	161	1.357	0	293.345	138.943	-8.42716	6.26552e-05
150	NC_000067.6	+	34123369	34123348	34123369	Dst	rna575	i	223	0	0	177	46	0	0	116.157	39.6979	-8.40449	0.000387494
34602	NC_000077.6	-	74696253	74696248	74696257	Pafah1b1	rna68663	i	2349	3	1	1599	746	4.071	1.15509	1049.35	643.797	-8.388	1.03643e-14
1022	NC_000067.6	+	151358071	151358069	151358081	Ivns1abp	rna4715	i	211	0	0	159	52	0	0	104.344	44.8759	-8.34147	0.000403636
10107	NC_000075.6	+	57716704	57716701	57716709	Edc3	rna56369	i	1279	0	3	31	1245	0	3.46527	20.3438	1074.43	-8.28296	0.0993157
32565	NC_000075.6	-	101155183	101155179	101155221	Ppp2r3a	rna58201	i	171	0	0	110	61	0	0	72.1878	52.6429	-8.08306	0.000803493
14025	NC_000078.6	+	37586006	37586005	37586007	-	-	u	173	0	0	161	12	0	0	105.657	10.356	-7.97948	0.00383129
27440	NC_000071.6	-	5182850	5182841	5182865	Cdk14	rna27986	i	158	0	0	107	51	0	0	70.2191	44.0129	-7.95543	0.00141089
18962	NC_000084.6	+	24873691	24873690	24873692	Fhod3	rna99148	i	134	0	0	8	126	0	0	5.25002	108.738	-7.94834	0.00652597
34645	NC_000077.6	-	76431792	76431786	76431796	Abr	rna68831	i	150	0	0	85	65	0	0	55.7815	56.0949	-7.9242	0.00144826
21388	NT_187003.1	+	1339260	1339251	1339263	Mrps23	rna111579	i	147	0	0	101	46	0	0	66.2816	39.6979	-7.84737	0.00212054
40801	NC_000085.6	-	4316368	4316363	4316374	Kdm2a	rna101560	c	121	0	0	4	117	0	0	2.62501	100.971	-7.81043	0.0118885
18688	NC_000083.6	+	85004467	85004466	85004468	Ppm1b	rna98305	i	155	0	0	150	5	0	0	98.4379	4.31499	-7.80445	0.00992155
1105	NC_000067.6	+	159332568	159332563	159332578	Rfwd2	rna5096	i	130	0	0	88	42	0	0	57.7503	36.2459	-7.67419	0.00383129
21777	NC_000067.6	-	55078138	55078113	55078146	Hspd1	rna1374	c	104	0	0	6	98	0	0	3.93752	84.5739	-7.58302	0.0154425
8864	NC_000074.6	+	40542967	40542967	40542968	Vps37a	rna49849	i	113	0	0	60	53	0	0	39.3752	45.7389	-7.52937	0.00593132
25678	NC_000069.6	-	87914184	87914181	87914186	Hdgf	rna17887	x	102	0	0	15	87	0	0	9.84379	75.0809	-7.52328	0.0118885
18838	NC_000084.6	+	7889003	7889001	7889006	Wac	rna98704	i	98	0	0	5	93	0	0	3.28126	80.2589	-7.49956	0.019487
10834	NC_000075.6	+	110961847	110961844	110961847	Lrrc2	rna59087	i	97	0	0	7	90	0	0	4.59377	77.6699	-7.47726	0.0180963
34583	NC_000077.6	-	72584730	72584725	72584737	-	-	u	123	0	0	119	4	0	0	78.0941	3.45199	-7.47131	0.0201601
36483	NC_000079.6	-	45932186	45932179	45932188	Atxn1	rna78485	i	107	0	0	61	46	0	0	40.0314	39.6979	-7.43552	0.008289
10697	NC_000075.6	+	106180221	106180220	106180223	Wdr82	rna58427	i	105	0	0	59	46	0	0	38.7189	39.6979	-7.41148	0.00875039
1697	NC_000068.7	+	31774852	31774851	31774853	Abl1	rna8804	i	89	0	0	6	83	0	0	3.93752	71.6289	-7.35463	0.0236611
21360	NT_039469.1	+	28326	28305	28326	Pcm1	rna109775	i	99	0	0	55	44	0	0	36.0939	37.9719	-7.32905	0.0111409
31500	NC_000074.6	-	97794437	97794435	97794440	-	-	u	104	0	0	77	27	0	0	50.5315	23.301	-7.32664	0.0119031
21393	NT_187023.1	+	1200963	1200962	1200966	Tmem234	rna110502	i	100	0	0	63	37	0	0	41.3439	31.9309	-7.31443	0.0117816
35238	NC_000077.6	-	113675437	113675431	113675444	Fam104a	rna71690	i	90	0	0	25	65	0	0	16.4063	56.0949	-7.29556	0.0149964
21020	NC_000086.7	+	129855130	129855129	129855130	Diaph2	rna107312	i	84	0	0	1	83	0	0	0.656253	71.6289	-7.29094	0.0473825
28301	NC_000071.6	-	131300018	131300011	131300025	Wbscr17	rna33062	i	232	1	0	2	229	1.357	0	1.31251	197.627	-7.29061	0.0163556
55	NC_000067.6	+	11088588	11088587	11088591	Prex2	rna183	i	96	0	0	57	39	0	0	37.4064	33.6569	-7.26979	0.0125624
39658	NC_000083.6	-	30573807	30573804	30573809	Btbd9	rna95302	i	93	0	0	53	40	0	0	34.7814	34.5199	-7.23329	0.013744
4413	NC_000070.6	+	47411672	47411671	47411673	Tgfbr1	rna22466	c	101	0	0	98	3	0	0	64.3128	2.589	-7.18602	0.039413
1453	NC_000068.7	+	14147866	14147864	14147866	Stam	rna7454	c	77	0	0	16	61	0	0	10.5	52.6429	-7.09562	0.0267224
25581	NC_000069.6	-	63942570	63942565	63942574	Slc33a1	rna17324	c	73	0	0	0	73	0	0	0	62.9989	-7.09279	0.0901934
21392	NT_187023.1	+	938193	938179	938204	-	-	u	82	0	0	39	43	0	0	25.5939	37.1089	-7.08784	0.0202496
40315	NC_000084.6	-	12861440	12861432	12861442	Osbpl1a	rna98868	i	91	0	0	83	8	0	0	54.469	6.90399	-7.06166	0.0357888
38925	NC_000082.6	-	4297122	4297116	4297128	Adcy9	rna90050	i	73	0	0	9	64	0	0	5.90628	55.2319	-7.04869	0.0388279
6388	NC_000071.6	+	146232045	146232044	146232045	Cdk8	rna34204	i	91	0	0	90	1	0	0	59.0628	0.862999	-7.02708	0.0688066
35715	NC_000078.6	-	73433610	73433604	73433617	-	-	u	81	0	0	50	31	0	0	32.8126	26.753	-7.01546	0.0238866
36947	NC_000079.6	-	98744155	98744147	98744163	Fcho2	rna80535	i	69	0	0	6	63	0	0	3.93752	54.3689	-6.98015	0.0510062
5440	NC_000071.6	+	28418684	28418684	28418684	Rbm33	rna28647	c	70	0	0	11	59	0	0	7.21878	50.9169	-6.97609	0.0412345
17425	NC_000082.6	+	38179647	38179646	38179647	Gsk3b	rna91929	i	79	0	0	54	25	0	0	35.4377	21.575	-6.95309	0.0290403
41910	NC_000086.7	-	112082207	112082205	112082209	Tex16	rna107203	i	82	0	0	74	8	0	0	48.5627	6.90399	-6.91573	0.0473825
36195	NC_000079.6	-	17882492	17882487	17882508	Rala	rna77360	c	170	0	1	5	164	0	1.15509	3.28126	141.532	-6.86679	0.0253469
33353	NC_000076.6	-	71255398	71255391	71255402	Ube2d1	rna61891	c	801	0	4	614	183	0	4.62036	402.939	157.929	-6.85083	1.1896e-07
38639	NC_000081.6	-	79824056	79824034	79824078	Cbx6	rna88151	c	80	0	0	79	1	0	0	51.844	0.862999	-6.84213	0.089854
40804	NC_000085.6	-	4321366	4321362	4321372	Kdm2a	rna101560	i	69	0	0	44	25	0	0	28.8751	21.575	-6.77611	0.0455153
9141	NC_000074.6	+	79662601	79662601	79662602	Otud4	rna51200	i	60	0	0	10	50	0	0	6.56253	43.1499	-6.75014	0.067074
8071	NC_000073.6	+	89405419	89405418	89405420	Fzd4	rna44841	i	55	0	0	3	52	0	0	1.96876	44.8759	-6.6641	0.0993157
24599	NC_000068.7	-	92432833	92432827	92432839	Cry2	rna11449	i	59	0	0	22	37	0	0	14.4376	31.9309	-6.65126	0.0650981
40292	NC_000084.6	-	10092656	10092654	10092660	Rock1	rna98732	i	67	0	0	59	8	0	0	38.7189	6.90399	-6.6339	0.0790958
16131	NC_000080.6	+	87460782	87460781	87460783	Tdrd3	rna85119	i	59	0	0	26	33	0	0	17.0626	28.479	-6.62603	0.0666801
42196	NT_187003.1	-	2004406	2004397	2004411	4930556N13Rik	rna111601	x	171	0	1	124	46	0	1.15509	81.3754	39.6979	-6.60874	0.0138873
16137	NC_000080.6	+	95393023	95393021	95393023	-	-	u	55	0	0	19	36	0	0	12.4688	31.0679	-6.56005	0.0774791
17275	NC_000082.6	+	32434829	32434827	32434830	Pcyt1a	rna91561	i	144	1	0	26	117	1.357	0	17.0626	100.971	-6.54199	0.0218406
18635	NC_000083.6	+	75390960	75390960	75390961	Ltbp1	rna97889	c	59	0	0	39	20	0	0	25.5939	17.26	-6.541	0.0774791
3181	NC_000069.6	+	32936298	32936297	32936337	Usp13	rna16512	c	56	0	0	27	29	0	0	17.7188	25.027	-6.5351	0.0774791
40112	NC_000083.6	-	78874158	78874153	78874162	Eif2ak2	rna97948	i	60	0	0	47	13	0	0	30.8439	11.219	-6.51569	0.0871224
18202	NC_000083.6	+	21968556	21968555	21968557	Zfp943	rna94302	i	59	0	0	43	16	0	0	28.2189	13.808	-6.51377	0.0836648
9930	NC_000075.6	+	44097060	44097060	44097064	Gm38444	rna55443	i	60	0	0	49	11	0	0	32.1564	9.49298	-6.50184	0.090331
27787	NC_000071.6	-	67619020	67618981	67619023	Atp8a1	rna29991	c	60	0	0	51	9	0	0	33.4689	7.76699	-6.48782	0.0966753
36178	NC_000079.6	-	17752861	17752856	17752869	Cdk13	rna77355	i	57	0	0	39	18	0	0	25.5939	15.534	-6.48201	0.0871224
20900	NC_000086.7	+	94424007	94424006	94424008	Gm36131	rna106628	i	58	0	0	44	14	0	0	28.8751	12.082	-6.47696	0.0899213
36652	NC_000079.6	-	64268386	64268381	64268391	Cdc14b	rna79554	i	56	0	0	37	19	0	0	24.2814	16.397	-6.46584	0.0884207
7883	NC_000073.6	+	65944494	65944494	65944495	Pcsk6	rna44041	i	154	1	0	100	53	1.357	0	65.6253	45.7389	-6.4648	0.0174191
18423	NC_000083.6	+	46205758	46205743	46205762	Xpo5	rna96638	i	473	3	0	325	145	4.071	0	213.282	125.135	-6.4604	9.75302e-06
29853	NC_000073.6	-	38018478	38018478	38018480	Uri1	rna42588	i	56	0	0	38	18	0	0	24.9376	15.534	-6.45873	0.089854
17308	NC_000082.6	+	33385051	33385051	33385053	Zfp148	rna91650	i	50	0	0	14	36	0	0	9.18754	31.0679	-6.44635	0.0993157
10688	NC_000075.6	+	102894562	102894562	102894562	Ryk	rna58261	i	56	0	0	40	16	0	0	26.2501	13.808	-6.44438	0.0922682
24630	NC_000068.7	-	102045796	102045791	102045800	Ldlrad3	rna11635	i	50	0	0	16	34	0	0	10.5	29.342	-6.43182	0.0993157
4040	NC_000069.6	+	138559606	138559604	138559606	Eif4e	rna20446	c	152	0	1	113	38	0	1.15509	74.1566	32.7939	-6.43072	0.0213428
10636	NC_000075.6	+	98430372	98430356	98430372	Rbp1	rna58096	i	55	0	0	39	16	0	0	25.5939	13.808	-6.42049	0.0966851
3189	NC_000069.6	+	34041055	34041053	34041056	Fxr1	rna16566	i	121	0	1	6	114	0	1.15509	3.93752	98.3818	-6.3654	0.0557691
8856	NC_000074.6	+	35678539	35678537	35678580	Mfhas1	rna49739	c	1757	12	0	1225	520	16.284	0	803.91	448.759	-6.30585	7.25806e-09
9136	NC_000074.6	+	79643151	79643149	79643156	Otud4	rna51200	i	281	1	1	276	3	1.357	1.15509	181.126	2.589	-6.19977	0.0133311
19057	NC_000084.6	+	35561246	35561243	35561246	-	-	u	253	2	0	140	111	2.714	0	91.8754	95.7928	-6.19927	0.000680151
42183	NT_187003.1	-	1124546	1124517	1124567	Dynll2	rna111569	c	803	2	5	317	479	2.714	5.77545	208.032	413.376	-6.16973	7.52308e-09
11639	NC_000076.6	+	64704384	64704383	64704385	Ctnna3	rna61649	i	118	1	0	57	60	1.357	0	37.4064	51.7799	-6.14064	0.0370745
4459	NC_000070.6	+	53861244	53861243	53861244	Tmem38b	rna22653	c	129	1	0	107	21	1.357	0	70.2191	18.123	-6.1287	0.0473825
7904	NC_000073.6	+	68029161	68029159	68029161	Igf1r	rna44148	i	113	1	0	65	47	1.357	0	42.6564	40.5609	-6.04125	0.0449992
34173	NC_000077.6	-	40679699	40679691	40679707	Mat2b	rna66279	c	474	0	5	66	403	0	5.77545	43.3127	347.788	-6.0254	0.000113776
8775	NC_000074.6	+	18882073	18882063	18882076	Agpat5	rna49026	c	427	0	4	321	102	0	4.62036	210.657	88.0259	-5.94694	4.67905e-05
40253	NC_000084.6	-	6994478	6994468	6994484	Mkx	rna98678	i	107	1	0	79	27	1.357	0	51.844	23.301	-5.89421	0.067074
1882	NC_000068.7	+	53066914	53066913	53066915	Fmnl2	rna9694	i	108	1	0	86	21	1.357	0	56.4378	18.123	-5.88278	0.0717703
38916	NC_000082.6	-	4135792	4135784	4135796	Crebbp	rna90039	i	238	0	3	5	230	0	3.46527	3.28126	198.49	-5.80823	0.015345
40581	NC_000084.6	-	60600653	60600650	60600657	Synpo	rna100318	c	1199	9	6	13	1171	12.213	6.93054	8.53129	1010.57	-5.73944	0.000387494
14293	NC_000078.6	+	76406834	76406833	76406835	Hspa2	rna74780	c	145	2	0	8	135	2.714	0	5.25002	116.505	-5.54982	0.0409854
152	NC_000067.6	+	34151097	34151090	34151098	Dst	rna575	i	159	0	2	108	49	0	2.31018	70.8753	42.2869	-5.53918	0.0136266
18088	NC_000083.6	+	10882622	10882620	10882622	Park2	rna93856	i	160	2	0	122	36	2.714	0	80.0629	31.0679	-5.43432	0.0186467
33411	NC_000076.6	-	79064939	79064843	79065014	2610008E11Rik	rna62379	c	1949	11	20	50	1868	14.927	23.1018	32.8126	1612.08	-5.43157	0.000128724
4636	NC_000070.6	+	95816368	95816365	95816394	Fggy	rna23722	i	154	2	0	100	52	2.714	0	65.6253	44.8759	-5.42707	0.0154425
533	NC_000067.6	+	64704313	64704312	64704335	Ccnyl1	rna1824	i	226	3	0	132	91	4.071	0	86.6254	78.5329	-5.41611	0.00193353
3720	NC_000069.6	+	96112070	96112069	96112071	Otud7b	rna18862	i	275	4	0	95	176	5.428	0	62.344	151.888	-5.3657	0.000803493
40116	NC_000083.6	-	78967981	78967979	78967987	Prkd3	rna97965	i	139	2	0	75	62	2.714	0	49.219	53.5059	-5.31965	0.0202496
16097	NC_000080.6	+	75846189	75846144	75846198	Tpt1	rna84884	i	130	2	0	65	63	2.714	0	42.6564	54.3689	-5.23558	0.0261247
7615	NC_000073.6	+	19424823	19424821	19424824	-	-	u	286	2	3	84	197	2.714	3.46527	55.1253	170.011	-5.17784	0.000387494
26710	NC_000070.6	-	70329493	70329489	70329499	Cdk5rap2	rna23155	i	135	2	0	108	25	2.714	0	70.8753	21.575	-5.16475	0.0438017
24819	NC_000068.7	-	121198366	121198364	121198386	Trp53bp1	rna12377	c	1960	17	11	1920	12	23.069	12.706	1260.01	10.356	-5.15398	0.00161056
9444	NC_000074.6	+	111101134	111101133	111101141	Pdpr	rna52862	i	135	2	0	120	13	2.714	0	78.7504	11.219	-5.12143	0.067074
20322	NC_000085.6	+	53684239	53684237	53684240	Rbm20	rna104082	i	310	0	5	294	11	0	5.77545	192.938	9.49298	-5.08938	0.0164876
12620	NC_000077.6	+	52126091	52126089	52126092	-	-	u	682	10	3	59	610	13.57	3.46527	38.7189	526.429	-5.06817	0.000359127
15890	NC_000080.6	+	51095264	51095264	51095264	Rnase4	rna83382	i	182	3	0	147	32	4.071	0	96.4692	27.616	-4.99561	0.019487
18071	NC_000083.6	+	8181780	8181779	8181781	Fgfr1op	rna93749	i	169	1	2	143	23	1.357	2.31018	93.8442	19.849	-4.94081	0.0218446
4645	NC_000070.6	+	97791083	97791040	97791084	Nfia	rna23768	i	1371	15	10	918	428	20.355	11.5509	602.44	369.363	-4.93855	6.75814e-09
4390	NC_000070.6	+	46106386	46106384	46106386	Tmod1	rna22368	i	206	3	1	89	113	4.071	1.15509	58.4065	97.5188	-4.93441	0.00295654
2989	NC_000068.7	+	181288349	181288348	181288351	-	-	u	161	3	0	89	69	4.071	0	58.4065	59.5469	-4.92394	0.0154425
5330	NC_000071.6	+	16098110	16098109	16098115	Cacna2d1	rna28232	i	182	3	0	173	6	4.071	0	113.532	5.17799	-4.92047	0.0672495
31471	NC_000074.6	-	93971839	93971834	93971860	Amfr	rna51962	c	115	2	0	99	14	2.714	0	64.969	12.082	-4.89659	0.093156
3135	NC_000069.6	+	28380507	28380505	28380508	Tnik	rna16328	i	399	8	0	140	251	10.856	0	91.8754	216.613	-4.87156	0.0006663
27001	NC_000070.6	-	109115372	109115369	109115376	Osbpl9	rna24338	i	216	1	4	22	189	1.357	4.62036	14.4376	163.107	-4.86354	0.0129877
3243	NC_000069.6	+	41084146	41084144	41084149	-	-	u	95	2	0	38	55	2.714	0	24.9376	47.4649	-4.80511	0.0872057
20538	NC_000086.7	+	42176122	42176119	42176134	Stag2	rna105431	i	1021	21	2	57	941	28.497	2.31018	37.4064	812.082	-4.79754	0.00261258
20649	NC_000086.7	+	75524242	75524240	75524266	Vbp1	rna106436	i	141	0	3	128	10	0	3.46527	84.0004	8.62999	-4.68993	0.0885277
7608	NC_000073.6	+	19420526	19420506	19420527	A930016O22Rik	rna41112	x	1219	15	15	636	553	20.355	17.3263	417.377	477.238	-4.57182	7.52308e-09
11694	NC_000076.6	+	70011492	70011490	70011492	Ank3	rna61805	i	108	0	3	23	82	0	3.46527	15.0938	70.7659	-4.57155	0.0867555
20802	NC_000086.7	+	83644031	83644031	83644032	Dmd	rna106508	i	218	0	5	208	5	0	5.77545	136.501	4.31499	-4.57127	0.079261
25566	NC_000069.6	-	60425433	60425415	60425441	-	-	u	185	4	0	167	14	5.428	0	109.594	12.082	-4.53672	0.0635646
35488	NC_000078.6	-	34373308	34373298	34373314	Hdac9	rna73860	c	669	7	12	91	559	9.49899	13.8611	59.719	482.416	-4.53043	0.000327406
31548	NC_000074.6	-	107582140	107582118	107582149	Psmd7	rna52651	i	122	3	0	86	33	4.071	0	56.4378	28.479	-4.44348	0.0774791
37841	NC_000080.6	-	75782753	75782747	75782758	Slc25a30	rna84879	i	115	3	0	58	54	4.071	0	38.0627	46.6019	-4.43801	0.0717703
29214	NC_000072.6	-	99626418	99626405	99626428	Eif4e3	rna37718	c	1810	28	15	1644	123	37.996	17.3263	1078.88	106.149	-4.42632	0.000241557
11666	NC_000076.6	+	69539819	69539816	69539820	Ank3	rna61795	i	168	3	1	158	6	4.071	1.15509	103.688	5.17799	-4.40949	0.0897862
37288	NC_000080.6	-	20645723	20645715	20645728	-	-	u	182	5	0	88	89	6.785	0	57.7503	76.8069	-4.36054	0.0217846
16135	NC_000080.6	+	87532638	87532618	87532643	Tdrd3	rna85119	i	199	1	5	86	107	1.357	5.77545	56.4378	92.3408	-4.34871	0.00930089
21589	NC_000067.6	-	30849200	30849196	30849207	Phf3	rna514	i	109	3	0	60	46	4.071	0	39.3752	39.6979	-4.3386	0.089854
37020	NC_000079.6	-	101756120	101756118	101756122	Pik3r1	rna80658	i	126	2	2	18	104	2.714	2.31018	11.8126	89.7518	-4.33798	0.0672495
32393	NC_000075.6	-	79610039	79610017	79610043	Col12a1	rna57533	i	406	7	4	314	81	9.49899	4.62036	206.063	69.9029	-4.30473	0.000782279
5336	NC_000071.6	+	16145056	16145035	16145057	Cacna2d1	rna28232	i	465	8	8	23	426	10.856	9.24071	15.0938	367.637	-4.25173	0.0118885
33608	NC_000076.6	-	95410063	95410038	95410067	Socs2	rna63619	c	344	9	2	96	237	12.213	2.31018	63.0003	204.531	-4.2271	0.00293521
11558	NC_000076.6	+	59353782	59353781	59353783	P4ha1	rna61347	i	146	4	0	121	21	5.428	0	79.4066	18.123	-4.21834	0.0922682
37917	NC_000080.6	-	100233726	100233722	100233741	Klf12	rna85185	i	129	1	3	87	38	1.357	3.46527	57.094	32.7939	-4.19728	0.0562041
19715	NC_000085.6	+	7535627	7535626	7535628	Atl3	rna102087	c	198	5	2	5	186	6.785	2.31018	3.28126	160.518	-4.18395	0.0859986
12285	NC_000077.6	+	17200095	17200043	17200095	Ppp3r1	rna65635	c	137	2	2	120	13	2.714	2.31018	78.7504	11.219	-4.17018	0.0922682
32496	NC_000075.6	-	88521265	88521256	88521298	Snhg5	rna57753	c	3662	81	45	817	2719	109.917	51.979	536.159	2346.49	-4.15637	1.30993e-05
37016	NC_000079.6	-	101695025	101695021	101695031	Pik3r1	rna80659	c	249	7	0	228	14	9.49899	0	149.626	12.082	-4.12381	0.0818883
41592	NC_000086.7	-	57631889	57631875	57631895	Gm14630	gene43975	c	114	3	1	27	83	4.071	1.15509	17.7188	71.6289	-4.12133	0.0872057
11900	NC_000076.6	+	89795082	89795080	89795104	Uhrf1bp1l	rna63411	i	123	1	3	91	28	1.357	3.46527	59.719	24.164	-4.09951	0.0818883
32719	NC_000075.6	-	116609644	116609634	116609650	Rbms3	rna59430	i	127	3	1	93	30	4.071	1.15509	61.0315	25.89	-4.08839	0.0774791
33265	NC_000076.6	-	61431456	61431439	61431486	Eif4ebp2	rna61463	c	273	5	5	74	189	6.785	5.77545	48.5627	163.107	-4.0761	0.00496693
229	NC_000067.6	+	39907672	39907671	39907673	Map4k4	rna950	i	255	6	2	237	10	8.14199	2.31018	155.532	8.62999	-3.99382	0.0688066
819	NC_000067.6	+	118513082	118513079	118513085	Clasp1	rna3611	i	2959	76	19	2390	474	103.132	21.9467	1568.44	409.061	-3.98777	0.000241557
41103	NC_000085.6	-	29796725	29796697	29796733	9930021J03Rik	rna103022	i	148	2	3	123	20	2.714	3.46527	80.7191	17.26	-3.98447	0.0774791
11088	NC_000076.6	+	12130420	12130415	12130427	-	-	u	157	2	4	70	81	2.714	4.62036	45.9377	69.9029	-3.96688	0.0279552
38630	NC_000081.6	-	79535894	79535872	79535898	Ddx17	rna88103	c	180	4	2	156	18	5.428	2.31018	102.375	15.534	-3.94985	0.0688066
31278	NC_000074.6	-	70018621	70018612	70018629	Mau2	rna50580	c	2152	66	3	1999	84	89.5619	3.46527	1311.85	72.4919	-3.90046	0.0321801
15486	NC_000079.6	+	119457053	119457052	119457054	Paip1	rna81118	c	133	1	4	97	31	1.357	4.62036	63.6565	26.753	-3.89453	0.085133
39081	NC_000082.6	-	20418817	20418809	20418821	Abcc5	rna90932	o	143	2	4	45	92	2.714	4.62036	29.5314	79.3959	-3.87768	0.0522826
17845	NC_000082.6	+	77371582	77371582	77371584	Mir99ahg	rna92774	i	326	10	1	302	13	13.57	1.15509	198.188	11.219	-3.85256	0.079572
4357	NC_000070.6	+	44764036	44764033	44764054	Zcchc7	rna22291	i	121	2	3	55	61	2.714	3.46527	36.0939	52.6429	-3.83655	0.0737662
6949	NC_000072.6	+	58680795	58680780	58680795	Abcg2	rna36441	i	121	3	2	49	67	4.071	2.31018	32.1564	57.8209	-3.82989	0.0774791
5083	NC_000070.6	+	138016343	138016341	138016343	Eif4g3	rna26416	i	226	5	4	200	17	6.785	4.62036	131.251	14.671	-3.68677	0.0717703
945	NC_000067.6	+	134632130	134632129	134632135	Kdm5b	rna4339	c	350	2	13	281	54	2.714	15.0162	184.407	46.6019	-3.68554	0.0217756
20262	NC_000085.6	+	46486356	46486355	46486356	Sufu	rna103921	c	227	5	6	51	165	6.785	6.93054	33.4689	142.395	-3.67768	0.0248042
17264	NC_000082.6	+	32274714	32274712	32274714	Smco1	rna91549	c	152	2	5	80	65	2.714	5.77545	52.5002	56.0949	-3.66032	0.0528201
22404	NC_000067.6	-	134754846	134754839	134754851	Ppp1r12b	rna4351	c	305	7	8	72	218	9.49899	9.24071	47.2502	188.134	-3.64919	0.0118885
8759	NC_000074.6	+	15082399	15082342	15082402	Myom2	rna48990	i	614	20	4	572	18	27.14	4.62036	375.377	15.534	-3.63283	0.0648698
27937	NC_000071.6	-	97890261	97890255	97890265	Antxr2	rna30833	i	243	6	5	146	86	8.14199	5.77545	95.8129	74.2179	-3.61854	0.0119031
38420	NC_000081.6	-	63979727	63979725	63979729	Fam49b	rna87035	i	194	7	1	158	28	9.49899	1.15509	103.688	24.164	-3.61505	0.0917974
35786	NC_000078.6	-	81212945	81212938	81212964	Slc8a3	rna75060	i	205	3	7	89	106	4.071	8.08562	58.4065	91.4778	-3.60924	0.0217846
36814	NC_000079.6	-	91108632	91108620	91108639	Atg10	rna80230	i	171	3	5	97	66	4.071	5.77545	63.6565	56.9579	-3.60721	0.0388279
9515	NC_000074.6	+	118354248	118354245	118354249	Cdh13	rna53067	i	299	8	5	236	50	10.856	5.77545	154.876	43.1499	-3.58602	0.0202496
32285	NC_000075.6	-	69002009	69002002	69002017	Rora	rna57079	i	323	13	2	147	161	17.641	2.31018	96.4692	138.943	-3.58326	0.0153936
16686	NC_000081.6	+	81825524	81825522	81825525	Tef	rna88291	c	571	16	12	313	230	21.712	13.8611	205.407	198.49	-3.51149	0.000368915
18312	NC_000083.6	+	30100520	30100518	30100525	Zfand3	rna95297	i	2554	16	122	1093	1323	21.712	140.921	717.285	1141.75	-3.51026	0.00104121
39237	NC_000082.6	-	44085834	44085808	44085842	Atp6v1a	rna92113	c	2833	108	48	157	2520	146.556	55.4443	103.032	2174.76	-3.49638	0.0206086
26963	NC_000070.6	-	108232066	108232058	108232069	Zyg11b	rna24257	c	271	11	2	164	94	14.927	2.31018	107.625	81.1219	-3.47727	0.0267224
27411	NC_000070.6	-	155085039	155085032	155085046	Rer1	rna27587	i	282	10	3	219	50	13.57	3.46527	143.719	43.1499	-3.47571	0.0388279
37075	NC_000079.6	-	104050807	104050803	104050811	Nln	rna80727	c	263	6	7	184	66	8.14199	8.08562	120.751	56.9579	-3.45484	0.0191149
10767	NC_000075.6	+	110031822	110031813	110031823	Map4	rna58935	i	213	6	4	177	26	8.14199	4.62036	116.157	22.438	-3.45311	0.0774791
7192	NC_000072.6	+	97248295	97248294	97248298	Lmod3	rna37640	x	280	6	10	59	205	8.14199	11.5509	38.7189	176.915	-3.4456	0.0267224
35509	NC_000078.6	-	40176655	40176653	40176658	Lsmem1	rna73963	c	188	8	1	130	49	10.856	1.15509	85.3129	42.2869	-3.439	0.0894164
19267	NC_000084.6	+	53281850	53281849	53281851	Snx24	rna100124	i	246	1	12	166	67	1.357	13.8611	108.938	57.8209	-3.42977	0.0557691
42123	NC_005089.1	-	337	329	346	Rnr1	rna112183	x	4313	117	146	471	3579	158.769	168.643	309.095	3088.67	-3.3751	0.0059156
11092	NC_000076.6	+	13973015	13973011	13973017	Hivep2	rna60250	i	299	9	7	181	102	12.213	8.08562	118.782	88.0259	-3.35658	0.0117816
5400	NC_000071.6	+	23497399	23497397	23497399	Kmt2e	rna28373	i	295	13	3	146	133	17.641	3.46527	95.8129	114.779	-3.3384	0.0238948
17597	NC_000082.6	+	43638107	43638021	43638201	Zbtb20	rna92044	c	3544	84	104	2849	507	113.988	120.129	1869.66	437.54	-3.30105	0.000718813
8398	NC_000073.6	+	120878797	120878794	120878800	Gm15774	rna46624	x	222	9	3	159	51	12.213	3.46527	104.344	44.0129	-3.26224	0.0688066
24680	NC_000068.7	-	104486285	104486275	104486291	Hipk3	rna11746	i	260	11	3	187	59	14.927	3.46527	122.719	50.9169	-3.2591	0.0562041
20320	NC_000085.6	+	53681992	53681990	53681992	Rbm20	rna104082	i	548	8	22	484	34	10.856	25.412	317.626	29.342	-3.25335	0.0562041
36301	NC_000079.6	-	32704156	32703747	32704181	Mylk4	rna77984	c	23093	824	764	2059	19446	1118.17	882.488	1351.22	16781.9	-3.18008	0.0146756
21961	NC_000067.6	-	72858630	72858621	72858640	Igfbp5	rna2089	c	2731	109	44	2078	500	147.913	50.8239	1363.69	431.499	-3.17825	0.00261258
2334	NC_000068.7	+	110013190	110013163	110013192	Lgr4	rna11858	c	1312	17	62	989	244	23.069	71.6155	649.034	210.572	-3.17786	0.00549143
8916	NC_000074.6	+	45913530	45913529	45913530	Pdlim3	rna50030	i	215	8	6	74	127	10.856	6.93054	48.5627	109.601	-3.15778	0.0535354
20843	NC_000086.7	+	84099679	84099676	84099679	Dmd	rna106508	i	474	8	24	182	260	10.856	27.7221	119.438	224.38	-3.14512	0.00992155
19142	NC_000084.6	+	38262571	38262519	38262581	0610009O20Rik	rna99782	c	231	6	8	165	52	8.14199	9.24071	108.282	44.8759	-3.13935	0.0595111
26780	NC_000070.6	-	82377771	82377764	82377788	Nfib	rna23323	i	223	9	4	169	41	12.213	4.62036	110.907	35.3829	-3.1354	0.0899213
38067	NC_000081.6	-	5031486	5031485	5031488	C7	rna85769	i	448	22	3	378	45	29.854	3.46527	248.064	38.8349	-3.12015	0.0996669
3786	NC_000069.6	+	99349426	99349424	99349426	Tbx15	rna19102	i	466	22	5	359	80	29.854	5.77545	235.595	69.0399	-3.10978	0.0473825
6929	NC_000072.6	+	55347591	55347568	55347594	Aqp1	rna36310	c	422	3	24	339	56	4.071	27.7221	222.47	48.3279	-3.07897	0.083491
84	NC_000067.6	+	17101331	17101328	17101332	Gm31982	rna335	i	267	10	7	174	76	13.57	8.08562	114.188	65.5879	-3.06247	0.0404113
26219	NC_000069.6	-	142307665	142307657	142307669	Pdlim5	rna20505	i	350	11	13	168	158	14.927	15.0162	110.251	136.354	-3.04133	0.0129877
12428	NC_000077.6	+	32495552	32495550	32495554	Ubtd2	rna66116	i	288	8	10	236	34	10.856	11.5509	154.876	29.342	-3.04122	0.0883783
4841	NC_000070.6	+	108847419	108847417	108847453	Txndc12	rna24320	i	2809	115	64	1885	745	156.055	73.9257	1237.04	642.934	-3.03358	0.000599568
12193	NC_000077.6	+	3689324	3689321	3689326	Morc2a	rna65135	c	836	25	29	600	182	33.925	33.4976	393.752	157.066	-3.03137	0.00395275
15003	NC_000079.6	+	54590998	54590996	54590999	Higd2a	rna78919	c	363	15	12	118	218	20.355	13.8611	77.4379	188.134	-2.95922	0.0256535
17900	NC_000082.6	+	86088642	86088640	86088645	-	-	u	711	25	24	469	193	33.925	27.7221	307.783	166.559	-2.94651	0.00440122
28955	NC_000072.6	-	70765827	70765827	70765850	Rpia	rna36581	c	248	9	8	169	62	12.213	9.24071	110.907	53.5059	-2.94388	0.0672495
31003	NC_000074.6	-	34826928	34826919	34826934	-	-	u	1761	65	51	1565	80	88.2049	58.9095	1027.04	69.0399	-2.8989	0.0688066
26850	NC_000070.6	-	88719105	88719071	88719135	Klhl9	rna23517	c	1201	44	50	393	714	59.708	57.7545	257.907	616.181	-2.89508	0.00262722
23849	NC_000068.7	-	67514170	67514165	67514235	Xirp2	rna10088	x	483	24	15	111	333	32.568	17.3263	72.8441	287.379	-2.8553	0.042095
2287	NC_000068.7	+	104039478	104039455	104039502	Fbxo3	rna11721	i	1277	84	18	278	897	113.988	20.7916	182.438	774.11	-2.83083	0.0520317
91	NC_000067.6	+	17128904	17128901	17128909	Gm28783	rna336	c	616	4	46	337	229	5.428	53.1341	221.157	197.627	-2.82801	0.0639461
10328	NC_000075.6	+	68831394	68831392	68831395	Rora	rna57079	i	637	19	29	422	167	25.783	33.4976	276.939	144.121	-2.82699	0.0109035
35027	NC_000077.6	-	102521289	102521280	102521298	Gpatch8	rna71054	i	469	24	11	297	137	32.568	12.706	194.907	118.231	-2.79956	0.0283777
15635	NC_000080.6	+	21187578	21187576	21187606	Adk	rna81977	i	1924	91	56	1243	534	123.487	64.685	815.722	460.841	-2.76485	0.00267041
7090	NC_000072.6	+	84075117	84075112	84075118	Dysf	rna36994	i	383	21	10	187	165	28.497	11.5509	122.719	142.395	-2.73573	0.039413
25485	NC_000069.6	-	51515712	51515676	51515746	Setd7	rna16914	c	1158	27	83	113	935	36.639	95.8724	74.1566	806.904	-2.72998	0.096008
38332	NC_000081.6	-	53290732	53290720	53290739	Ext1	rna86753	i	563	39	5	298	221	52.923	5.77545	195.563	190.723	-2.72851	0.0825637
36645	NC_000079.6	-	64133933	64133877	64133977	Zfp367	rna79546	c	265	9	13	161	82	12.213	15.0162	105.657	70.7659	-2.69412	0.0774791
13649	NC_000077.6	+	110519697	110519692	110519715	-	-	u	391	20	14	170	187	27.14	16.1712	111.563	161.381	-2.66047	0.0381409
28216	NC_000071.6	-	123583956	123583913	123583965	Clip1	rna32650	i	2657	70	183	978	1426	94.9899	211.381	641.815	1230.64	-2.60957	0.00780638
40993	NC_000085.6	-	10871986	10871974	10872013	Tmem109	rna102385	c	975	19	71	542	343	25.783	82.0113	355.689	296.008	-2.5906	0.0217846
4846	NC_000070.6	+	109028747	109028746	109028767	Nrd1	rna24327	c	1261	63	63	171	964	85.4909	72.7706	112.219	831.931	-2.57639	0.0749805
15185	NC_000079.6	+	83557408	83557402	83557438	Mef2c	rna80144	i	366	17	18	148	183	23.069	20.7916	97.1254	157.929	-2.53984	0.0557691
8879	NC_000074.6	+	41266262	41266261	41266291	Pcm1	rna49886	i	307	11	18	163	115	14.927	20.7916	106.969	99.2448	-2.52573	0.0774791
41357	NC_000085.6	-	57036420	57036415	57036452	Ablim1	rna104312	c	947	69	18	420	440	93.6329	20.7916	275.626	379.719	-2.52324	0.0510062
10261	NC_000075.6	+	66468146	66468132	66468149	Herc1	rna56974	i	442	20	24	175	223	27.14	27.7221	114.844	192.449	-2.48453	0.0466697
4358	NC_000070.6	+	44766704	44766702	44766707	Zcchc7	rna22291	i	402	25	14	223	140	33.925	16.1712	146.344	120.82	-2.422	0.0774791
11553	NC_000076.6	+	59330293	59330284	59330293	P4ha1	rna61347	i	399	26	15	177	181	35.282	17.3263	116.157	156.203	-2.37771	0.085133
24684	NC_000068.7	-	104757015	104756919	104757141	Qser1	rna11765	c	4689	289	207	1843	2350	392.173	239.103	1209.47	2028.05	-2.35906	0.00875039
5828	NC_000071.6	+	77275965	77275963	77275970	Rest	rna30323	i	1015	46	69	310	590	62.422	79.7012	203.438	509.169	-2.32407	0.0416756
10794	NC_000075.6	+	110044338	110044323	110044390	Map4	rna58935	i	3368	198	155	2274	741	268.686	179.039	1492.32	639.482	-2.25235	0.0256535
15682	NC_000080.6	+	22065633	22065631	22065635	1700112E06Rik	rna82015	i	594	43	22	331	198	58.351	25.412	217.22	170.874	-2.21758	0.0872057
23596	NC_000068.7	-	52155218	52155182	52155351	Neb	rna9670	i	1058	60	56	672	270	81.4199	64.685	441.002	233.01	-2.20752	0.0438017
33201	NC_000076.6	-	53309224	53309215	53309231	Cep85l	rna61214	i	698	40	38	410	210	54.28	43.8934	269.064	181.23	-2.19946	0.0557691
26034	NC_000069.6	-	119725011	119724981	119725033	Ptbp2	rna19801	i	1399	116	42	635	606	157.412	48.5137	416.721	522.977	-2.1931	0.0700673
2773	NC_000068.7	+	155576067	155576046	155576068	Gss	rna14127	x	775	45	42	476	212	61.065	48.5137	312.376	182.956	-2.17852	0.0608594
33218	NC_000076.6	-	53360814	53360810	53360818	Cep85l	rna61214	i	712	48	31	457	176	65.136	35.8078	299.908	151.888	-2.16631	0.0917974
11677	NC_000076.6	+	69687689	69687687	69687704	Ank3	rna61795	i	1676	126	81	477	992	170.982	93.5622	313.033	856.095	-2.14472	0.0767029
11098	NC_000076.6	+	14009406	14009402	14009407	Hivep2	rna60250	i	1040	51	77	495	417	69.207	88.9419	324.845	359.87	-2.11289	0.0388279
24289	NC_000068.7	-	76846396	76846386	76846431	Ttn	rna10621	i	1248	109	43	471	625	147.913	49.6688	309.095	539.374	-2.10502	0.0982144
34915	NC_000077.6	-	96953704	96953661	96953746	Sp2	rna70284	c	4662	375	205	2049	2033	508.875	236.793	1344.66	1754.48	-2.056	0.039739
29085	NC_000072.6	-	87999469	87999463	87999786	Rab7	rna37263	c	6104	368	438	3659	1639	499.376	505.929	2401.23	1414.45	-1.92443	0.0409854
25836	NC_000069.6	-	97789746	97789689	97789824	Pde4dip	rna19031	i	19958	1271	1285	14001	3401	1724.75	1484.29	9188.2	2935.06	-1.91766	0.096362
29523	NC_000072.6	-	145862019	145861987	145862025	Bhlhe41	rna39791	c	840	50	66	415	309	67.85	76.2359	272.345	266.667	-1.90282	0.0921698
12223	NC_000077.6	+	6356440	6356437	6356489	Ogdh	rna65413	c	8716	324	923	4977	2492	439.668	1066.15	3266.17	2150.59	-1.84651	0.0996669
33494	NC_000076.6	-	86704386	86704349	86704416	Hsp90b1	rna63238	e	821	273	299	124	125	370.461	345.372	81.3754	107.875	1.92048	0.0713218
1081	NC_000067.6	+	156649460	156649458	156649467	Abl2	rna5013	c	659	277	217	75	90	375.889	250.654	49.219	77.6699	2.30594	0.0266925
22290	NC_000067.6	-	106792601	106792594	106792611	Vps4b	rna3527	i	464	271	86	55	52	367.747	99.3377	36.0939	44.8759	2.52831	0.054064
33486	NC_000076.6	-	86694058	86694008	86694067	Hsp90b1	rna63238	c	282	114	105	39	24	154.698	121.284	25.5939	20.712	2.57232	0.0321465
12921	NC_000077.6	+	67297174	67297149	67297212	Myh8	rna67813	c	1461	455	707	144	155	617.435	816.648	94.5004	133.765	2.65286	0.00118567
40889	NC_000085.6	-	5798080	5798039	5798169	Malat1	rna101814	c	496	346	42	69	39	469.522	48.5137	45.2815	33.6569	2.71162	0.0911219
40281	NC_000084.6	-	9996054	9995921	9996076	Usp14	rna98727	c	728	516	62	86	64	700.211	71.6155	56.4378	55.2319	2.78809	0.0634542
15328	NC_000079.6	+	102728900	102728899	102728901	-	-	u	136	85	26	17	8	115.345	30.0323	11.1563	6.90399	2.99873	0.096008
7391	NC_000072.6	+	125197857	125197835	125197859	Mir3098	rna38833	p	464	329	50	67	18	446.453	57.7545	43.969	15.534	3.076	0.04274
23598	NC_000068.7	-	52158266	52158243	52158272	Neb	rna9670	i	204	55	117	14	18	74.6349	135.145	9.18754	15.534	3.09483	0.0197976
27317	NC_000070.6	-	141721698	141721663	141721704	Ddi2	rna26740	i	484	237	160	79	8	321.609	184.814	51.844	6.90399	3.09666	0.0218446
34208	NC_000077.6	-	47004078	47004070	47004083	Sgcd	rna66461	i	103	64	23	7	9	86.8479	26.5671	4.59377	7.76699	3.20548	0.096008
350	NC_000067.6	+	52021747	52021747	52021749	Stat4	rna1240	i	175	102	45	22	6	138.414	51.979	14.4376	5.17799	3.26148	0.0321465
12715	NC_000077.6	+	58030112	58030111	58030112	Larp1	rna67096	i	171	73	74	7	17	99.0609	85.4766	4.59377	14.671	3.27894	0.0218406
20838	NC_000086.7	+	84075973	84075972	84075976	Dmd	rna106508	i	120	52	53	2	13	70.5639	61.2197	1.31251	11.219	3.42593	0.0696842
40107	NC_000083.6	-	78720688	78720685	78720693	Strn	rna97941	i	160	84	57	6	13	113.988	65.8401	3.93752	11.219	3.58847	0.0119031
34728	NC_000077.6	-	83573711	83573705	83573716	Ccl9	rna69467	c	174	102	48	24	0	138.414	55.4443	15.7501	0	3.59341	0.0774791
23748	NC_000068.7	-	58133570	58133519	58133578	Cytip	rna9758	c	196	127	45	19	5	172.339	51.979	12.4688	4.31499	3.72036	0.00946495
27310	NC_000070.6	-	141680565	141680562	141680574	-	-	u	743	431	221	79	12	584.867	255.275	51.844	10.356	3.7451	0.000562297
980	NC_000067.6	+	139005837	139005821	139005840	Dennd1b	rna4556	i	258	207	21	16	14	280.899	24.2569	10.5	12.082	3.75633	0.0158754
19885	NC_000085.6	+	11450886	11450883	11450898	Ms4a4b	rna102439	i	1786	839	756	120	71	1138.52	873.247	78.7504	61.2729	3.84299	5.14282e-08
18356	NC_000083.6	+	43087436	43087416	43087439	Tnfrsf21	rna96404	i	70	45	18	3	4	61.065	20.7916	1.96876	3.45199	3.93134	0.0703186
26168	NC_000069.6	-	136324724	136324717	136324728	Bank1	rna20353	i	373	257	83	15	18	348.749	95.8724	9.84379	15.534	4.13728	0.000149163
17550	NC_000082.6	+	43492020	43492012	43492058	Zbtb20	rna92044	i	137	68	58	7	4	92.2759	66.9952	4.59377	3.45199	4.29655	0.00156338
4725	NC_000070.6	+	99982276	99982275	99982277	Pgm2	rna23859	i	102	62	33	2	5	84.1339	38.1179	1.31251	4.31499	4.47902	0.00930089
26166	NC_000069.6	-	136245519	136245501	136245532	Bank1	rna20353	i	86	70	10	2	4	94.9899	11.5509	1.31251	3.45199	4.50983	0.0336287
37609	NC_000080.6	-	55636269	55636228	55636281	Tm9sf1	rna83757	c	201	172	16	2	11	233.404	18.4814	1.31251	9.49298	4.57181	0.00917441
26435	NC_000070.6	-	19545055	19545044	19545064	Cpne3	rna21503	i	360	185	153	7	15	251.045	176.729	4.59377	12.945	4.63239	3.28787e-06
37872	NC_000080.6	-	88123578	88123572	88123615	Rps3a2	gene35375	c	48	14	31	2	1	18.998	35.8078	1.31251	0.862999	4.63769	0.0899213
34828	NC_000077.6	-	87987509	87987485	87987533	Dynll2	rna69774	c	312	162	131	7	12	219.834	151.317	4.59377	10.356	4.65555	4.19591e-06
2238	NC_000068.7	+	91620478	91620451	91620478	Ckap5	rna11300	c	98	91	1	1	5	123.487	1.15509	0.656253	4.31499	4.68267	0.0789994
30595	NC_000073.6	-	126552182	126552161	126552202	Eif3c	rna46892	c	51	25	23	1	2	33.925	26.5671	0.656253	1.726	4.70897	0.067074
19442	NC_000084.6	+	65661959	65661954	65661972	Zfp532	rna100608	i	492	263	198	23	8	356.891	228.708	15.0938	6.90399	4.71679	1.24974e-07
13458	NC_000077.6	+	96590921	96590920	96590922	Skap1	rna70240	i	188	112	65	9	2	151.984	75.0808	5.90628	1.726	4.85498	0.000143073
23121	NC_000067.6	-	193264023	193264017	193264062	Hsd11b1	rna6728	o	87	44	38	5	0	59.708	43.8934	3.28126	0	4.89627	0.0133311
9396	NC_000074.6	+	107060251	107060220	107060259	Nip7	rna52606	c	499	172	301	21	5	233.404	347.682	13.7813	4.31499	4.97909	1.0123e-07
30923	NC_000074.6	-	20424787	20424786	20424799	2610005L07Rik	rna49081	c	44	13	29	1	1	17.641	33.4976	0.656253	0.862999	5.08994	0.0875816
9151	NC_000074.6	+	81344688	81344687	81344689	Inpp4b	rna51259	i	83	63	16	4	0	85.4909	18.4814	2.62501	0	5.21815	0.0163244
22182	NC_000067.6	-	90779201	90779146	90779239	Col6a3	rna3065	c	77	22	52	0	3	29.854	60.0646	0	2.589	5.22079	0.0191149
5011	NC_000070.6	+	133179734	133179732	133179736	Wasf2	rna25972	i	286	210	68	5	3	284.97	78.5461	3.28126	2.589	5.94058	6.34356e-07
8855	NC_000074.6	+	35594196	35594174	35594198	Mfhas1	rna49739	i	40	19	20	0	1	25.783	23.1018	0	0.862999	5.98779	0.0872057
5052	NC_000070.6	+	136336312	136336311	136336312	Hnrnpr	rna26271	c	141	136	1	3	1	184.552	1.15509	1.96876	0.862999	6.00368	0.00875039
18454	NC_000083.6	+	50421462	50421423	50421464	-	-	u	158	37	117	4	0	50.209	135.145	2.62501	0	6.03776	0.000181362
30982	NC_000074.6	-	31149973	31149971	31149978	-	-	u	40	17	22	1	0	23.069	25.412	0.656253	0	6.03821	0.0859986
10643	NC_000075.6	+	100645194	100645194	100645195	Stag1	rna58193	i	127	121	3	1	2	164.197	3.46527	0.656253	1.726	6.17703	0.00503226
38996	NC_000082.6	-	11045913	11045911	11045917	-	-	u	46	30	15	1	0	40.71	17.3263	0.656253	0	6.29385	0.0557654
18440	NC_000083.6	+	47527983	47527978	47527983	Ccnd3	rna96801	i	55	47	7	1	0	63.779	8.08562	0.656253	0	6.60134	0.0394363
31604	NC_000074.6	-	115698731	115698715	115698741	-	-	u	60	36	23	0	1	48.852	26.5671	0	0.862999	6.62102	0.0217846
20565	NC_000086.7	+	52955360	52955359	52955362	Phf6	rna105646	c	63	26	36	1	0	35.282	41.5832	0.656253	0	6.69884	0.0191149
41446	NC_000086.7	-	12674843	12674838	12674849	1810030O07Rik	rna104900	c	62	36	25	1	0	48.852	28.8772	0.656253	0	6.71321	0.0191149
27251	NC_000070.6	-	135871241	135871238	135871246	Pnrc2	rna26231	c	250	218	28	3	1	295.826	32.3425	1.96876	0.862999	6.8138	1.09433e-05
18453	NC_000083.6	+	50393415	50393414	50393416	-	-	u	27	7	20	0	0	9.49899	23.1018	0	0	6.88209	0.089854
13459	NC_000077.6	+	96633406	96633405	96633411	Skap1	rna70240	i	27	16	11	0	0	21.712	12.706	0	0	6.95628	0.0760231
18259	NC_000083.6	+	26162048	26162041	26162048	Axin1	rna94914	i	30	2	28	0	0	2.714	32.3425	0	0	6.98866	0.096008
34824	NC_000077.6	-	86814110	86814108	86814183	-	-	u	27	21	6	0	0	28.497	6.93054	0	0	6.99612	0.0774791
38574	NC_000081.6	-	77198251	77198245	77198255	Rbfox2	rna87771	i	28	17	11	0	0	23.069	12.706	0	0	7.01191	0.0673387
4744	NC_000070.6	+	100351901	100351894	100351901	Ror1	rna23862	i	29	11	18	0	0	14.927	20.7916	0	0	7.01237	0.067074
28063	NC_000071.6	-	109905594	109905547	109905605	-	-	u	28	19	9	0	0	25.783	10.3958	0	0	7.02734	0.0675416
14738	NC_000079.6	+	14105249	14105248	14105249	Arid4b	rna77309	i	27	25	2	0	0	33.925	2.31018	0	0	7.02776	0.0919565
39823	NC_000083.6	-	50133471	50133466	50133478	Rftn1	rna96986	i	30	11	19	0	0	14.927	21.9467	0	0	7.05844	0.0598714
27168	NC_000070.6	-	129667758	129667754	129667767	Kpna6	rna25650	i	31	6	25	0	0	8.14199	28.8772	0	0	7.06615	0.067074
21469	NC_000067.6	-	16243991	16243988	16243992	Stau2	rna288	i	30	19	11	0	0	25.783	12.706	0	0	7.11714	0.0537453
39225	NC_000082.6	-	38664508	38664506	38664510	Arhgap31	rna91971	i	32	9	23	0	0	12.213	26.5671	0	0	7.13218	0.0528201
9152	NC_000074.6	+	81629828	81629827	81629828	Inpp4b	rna51259	i	30	23	7	0	0	31.211	8.08562	0	0	7.14581	0.0557691
4743	NC_000070.6	+	100288332	100288332	100288334	Ror1	rna23862	i	31	19	12	0	0	25.783	13.8611	0	0	7.16003	0.0473825
37069	NC_000079.6	-	103877317	103877307	103877321	Erbb2ip	rna80723	i	31	24	7	0	0	32.568	8.08562	0	0	7.19475	0.0510062
18303	NC_000083.6	+	30030691	30030690	30030691	Zfand3	rna95297	i	31	25	6	0	0	33.925	6.93054	0	0	7.20165	0.0525754
38074	NC_000081.6	-	6754745	6754743	6754759	Rictor	rna85821	i	35	4	31	0	0	5.428	35.8078	0	0	7.22243	0.054064
6538	NC_000072.6	+	17288058	17288057	17288058	Cav2	rna34803	c	32	32	0	0	0	43.424	0	0	0	7.28964	0.0996669
37750	NC_000080.6	-	66218653	66218650	66218653	Ptk2b	rna84375	i	34	24	10	0	0	32.568	11.5509	0	0	7.31341	0.0348049
9830	NC_000075.6	+	30441612	30441611	30441613	Snx19	rna54796	i	38	9	29	0	0	12.213	33.4976	0	0	7.36984	0.0290403
13693	NC_000077.6	+	117205834	117205833	117205834	Sept9	rna72175	i	36	25	11	0	0	33.925	12.706	0	0	7.39343	0.0267224
11029	NC_000076.6	+	4359269	4359268	4359270	Akap12	rna59956	c	41	0	41	0	0	0	47.3587	0	0	7.42177	0.079572
34774	NC_000077.6	-	86318283	86318272	86318288	Med13	rna69628	i	42	8	34	0	0	10.856	39.273	0	0	7.50338	0.0218406
40646	NC_000084.6	-	64529153	64529149	64529161	Atp8b1	rna100552	c	42	15	27	0	0	20.355	31.1874	0	0	7.54167	0.0166792
36233	NC_000079.6	-	24400348	24400347	24400357	Cmah	rna77787	i	41	34	7	0	0	46.138	8.08562	0	0	7.61012	0.019487
40058	NC_000083.6	-	71255186	71255185	71255193	Emilin2	rna97716	c	45	23	22	0	0	31.211	25.412	0	0	7.67551	0.0117816
18452	NC_000083.6	+	50381035	50381034	50381042	Gm30958	rna96992	i	46	22	24	0	0	29.854	27.7221	0	0	7.69997	0.0109035
28673	NC_000072.6	-	31088055	31088047	31088057	-	-	u	51	0	51	0	0	0	58.9095	0	0	7.73633	0.0455153
34478	NC_000077.6	-	62330254	62330252	62330258	Ncor1	rna67560	i	46	36	10	0	0	48.852	11.5509	0	0	7.7662	0.0118885
27207	NC_000070.6	-	133322611	133322607	133322639	Wdtc1	rna25989	i	52	13	39	0	0	17.641	45.0485	0	0	7.82525	0.00875039
39212	NC_000082.6	-	37650041	37650038	37650066	Ndufb4	rna91903	i	47	47	0	0	0	63.779	0	0	0	7.8448	0.0388279
34416	NC_000077.6	-	59115627	59115626	59115630	Obscn	rna67216	i	50	32	18	0	0	43.424	20.7916	0	0	7.85572	0.00743642
34827	NC_000077.6	-	87981194	87981188	87981205	Dynll2	rna69774	c	55	53	2	0	0	71.9209	2.31018	0	0	8.0634	0.0119031
30914	NC_000074.6	-	17346793	17346790	17346795	Csmd1	rna48995	i	67	57	10	0	0	77.3489	11.5509	0	0	8.32381	0.00259058
29189	NC_000072.6	-	99046457	99046452	99046461	Foxp1	rna37706	c	68	60	8	0	0	81.4199	9.24071	0	0	8.35205	0.00267041
6512	NC_000072.6	+	8984090	8984089	8984093	Nxph1	rna34718	i	74	44	30	0	0	59.708	34.6527	0	0	8.41156	0.000803493
12997	NC_000077.6	+	70728955	70728946	70728958	Kif1c	rna68360	c	91	32	59	0	0	43.424	68.1503	0	0	8.65572	0.000327406
19	NC_000067.6	+	6241870	6241869	6241873	Rb1cc1	rna68	i	112	74	38	0	0	100.418	43.8934	0	0	9.02417	0.000109505
26336	NC_000069.6	-	153626064	153626059	153626073	St6galnac3	rna20985	i	120	99	21	0	0	134.343	24.2569	0	0	9.15971	0.00012254
23845	NC_000068.7	-	66714021	66714014	66714054	Scn7a	rna10085	c	120	113	7	0	0	153.341	8.08562	0	0	9.18522	0.000307471
4977	NC_000070.6	+	129336001	129335987	129336020	Zbtb8os	rna25599	c	139	18	121	0	0	24.426	139.766	0	0	9.2143	0.000109976
39727	NC_000083.6	-	36951644	36951636	36951715	Ppp1r11	rna96261	c	141	56	85	0	0	75.9919	98.1826	0	0	9.29771	2.52471e-05
12996	NC_000077.6	+	70728907	70728826	70728921	Kif1c	rna68360	c	154	69	85	0	0	93.6329	98.1826	0	0	9.43646	1.30993e-05
18381	NC_000083.6	+	43912751	43912710	43912752	Rcan2	rna96459	i	194	49	145	0	0	66.493	167.488	0	0	9.72446	6.69358e-06
8889	NC_000074.6	+	41321402	41321401	41321407	Pcm1	rna49886	i	226	144	82	0	0	195.408	94.7173	0	0	10.0322	1.39538e-06
32477	NC_000075.6	-	88450995	88450990	88451014	Syncrip	rna57748	c	43	40	2	0	1	54.28	2.31018	0	0.862999	6.18682	0.101513
5916	NC_000071.6	+	96235943	96235942	96235944	Mrpl1	rna30790	i	583	45	16	326	196	61.065	18.4814	213.938	169.148	-2.27482	0.102171
8688	NC_000073.6	+	143005056	143005030	143005083	Tspan32	rna48195	c	73	35	28	6	4	47.495	32.3425	3.93752	3.45199	3.42864	0.102171
14543	NC_000078.6	+	105817938	105817936	105817940	Papola	rna76107	i	97	2	1	21	73	2.714	1.15509	13.7813	62.9989	-4.33025	0.102171
18519	NC_000083.6	+	57259386	57259386	57259397	Trip10	rna97362	i	56	0	0	2	54	0	0	1.31251	46.6019	-6.69678	0.102171
21315	NC_000087.7	+	1016491	1016491	1016493	Eif2s3y	rna108504	c	31	1	30	0	0	1.357	34.6527	0	0	7.02739	0.102171
21839	NC_000067.6	-	60553640	60553633	60553652	Raph1	rna1690	i	1069	28	108	525	408	37.996	124.75	344.533	352.103	-2.0939	0.102171
35874	NC_000078.6	-	87121382	87121379	87121384	Pomt2	rna75485	i	50	0	0	23	27	0	0	15.0938	23.301	-6.37994	0.102171
12724	NC_000077.6	+	58351149	58351147	58351149	-	-	u	25	22	3	0	0	29.854	3.46527	0	0	6.90683	0.102209
15326	NC_000079.6	+	100678549	100678549	100678596	Ccdc125	rna80619	i	25	22	3	0	0	29.854	3.46527	0	0	6.90683	0.102209
30556	NC_000073.6	-	123348791	123348784	123348801	Arhgap17	rna46775	i	124	4	1	81	38	5.428	1.15509	53.1565	32.7939	-3.73927	0.102209
4474	NC_000070.6	+	55390342	55390341	55390343	Rad23b	rna22680	c	87	0	0	87	0	0	0	57.094	0	-6.95683	0.102718
5948	NC_000071.6	+	102223443	102223443	102223451	Arhgap24	rna31045	i	68	0	0	0	68	0	0	0	58.6839	-6.99032	0.102718
17000	NC_000082.6	+	8852973	8852970	8852974	1810013L24Rik	rna90251	i	86	0	1	60	25	0	1.15509	39.3752	21.575	-5.62207	0.102718
37752	NC_000080.6	-	66268678	66268674	66268684	Ptk2b	rna84370	i	85	57	16	8	4	77.3489	18.4814	5.25002	3.45199	3.44815	0.102718
41240	NC_000085.6	-	43510564	43510518	43510570	Got1	rna103613	i	593	29	48	225	291	39.353	55.4443	147.657	251.133	-2.06973	0.102718
5854	NC_000071.6	+	88758639	88758638	88758639	Mob1b	rna30510	p	133	0	5	94	34	0	5.77545	61.6878	29.342	-3.9345	0.103548
1859	NC_000068.7	+	52101792	52101791	52101794	Rif1	rna9639	i	49	0	0	19	30	0	0	12.4688	25.89	-6.37777	0.103646
32762	NC_000075.6	-	123078822	123078816	123078850	Zdhhc3	rna59849	i	82	1	0	48	33	1.357	0	31.5001	28.479	-5.5653	0.106614
2255	NC_000068.7	+	92211687	92211686	92211688	Phf21a	rna11418	c	57	0	0	48	9	0	0	31.5001	7.76699	-6.41719	0.107582
31050	NC_000074.6	-	40504066	40504062	40504089	Cnot7	rna49843	i	38	12	25	0	1	16.284	28.8772	0	0.862999	5.87285	0.107582
38540	NC_000081.6	-	76218895	76218885	76218902	Plec	rna87531	i	740	47	47	205	441	63.779	54.2892	134.532	380.582	-2.12489	0.107582
3140	NC_000069.6	+	28622132	28622131	28622133	Tnik	rna16328	i	94	2	1	52	39	2.714	1.15509	34.1252	33.6569	-4.15506	0.108605
5921	NC_000071.6	+	96784627	96784623	96784629	Fras1	rna30795	c	4872	414	196	3178	1084	561.798	226.397	2085.57	935.49	-1.93935	0.108605
6255	NC_000071.6	+	129545537	129545535	129545538	Sfswap	rna32973	i	57	0	0	1	56	0	0	0.656253	48.3279	-6.72885	0.108605
7312	NC_000072.6	+	117909497	117909495	117909497	Hnrnpf	rna38293	i	100	0	3	60	37	0	3.46527	39.3752	31.9309	-4.30613	0.108605
7715	NC_000073.6	+	39553622	39553621	39553623	Gm33989	rna42666	i	25	23	2	0	0	31.211	2.31018	0	0	6.91537	0.108605
11787	NC_000076.6	+	81152097	81152092	81152097	Zbtb7a	rna62823	c	268	12	15	107	134	16.284	17.3263	70.2191	115.642	-2.46524	0.108605
15346	NC_000079.6	+	109445969	109445968	109445969	Pde4d	rna80892	i	60	0	0	54	6	0	0	35.4377	5.17799	-6.46644	0.108605
26762	NC_000070.6	-	82293265	82293259	82293270	Nfib	rna23323	c	85	0	1	61	23	0	1.15509	40.0314	19.849	-5.59697	0.108605
28709	NC_000072.6	-	31202239	31202234	31202243	Lncpint	rna35226	i	80	1	0	43	36	1.357	0	28.2189	31.0679	-5.54778	0.108605
33075	NC_000076.6	-	33931134	33931129	33931162	Zufsp	rna60782	i	83	36	34	9	4	48.852	39.273	5.90628	3.45199	3.22182	0.108605
35366	NC_000078.6	-	3290422	3290413	3290445	Rab10	rna72815	i	2798	205	111	2029	453	278.185	128.215	1331.54	390.938	-2.08498	0.108605
34347	NC_000077.6	-	55394796	55394788	55394986	Sparc	rna67019	c	956	291	344	180	141	394.887	397.351	118.126	121.683	1.72417	0.109184
39666	NC_000083.6	-	31857907	31857905	31857916	-	-	u	178	7	5	116	50	9.49899	5.77545	76.1253	43.1499	-2.97491	0.109184
20804	NC_000086.7	+	83669275	83669274	83669275	Dmd	rna106508	i	81	1	0	49	31	1.357	0	32.1564	26.753	-5.53935	0.109841
31820	NC_000075.6	-	25108748	25108719	25108751	Herpud2	rna54685	c	265	6	8	235	16	8.14199	9.24071	154.219	13.808	-3.27415	0.109841
22334	NC_000067.6	-	127611468	127611466	127611474	Tmem163	rna3857	i	98	82	5	10	1	111.274	5.77545	6.56253	0.862999	3.94476	0.110106
11397	NC_000076.6	+	40357802	40357800	40357802	Cdk19	rna60899	i	48	47	0	1	0	63.779	0	0.656253	0	6.43627	0.111804
5191	NC_000070.6	+	152016489	152016459	152016491	Klhl21	rna27325	c	120	3	3	27	87	4.071	3.46527	17.7188	75.0809	-3.62224	0.113183
19860	NC_000085.6	+	9984192	9984181	9984212	Fth1	rna102240	c	384	24	16	235	109	32.568	18.4814	154.219	94.0668	-2.28804	0.113183
23322	NC_000068.7	-	24791645	24791639	24791648	Ehmt1	rna7814	c	133	3	0	120	10	4.071	0	78.7504	8.62999	-4.47912	0.113183
24276	NC_000068.7	-	76837308	76837303	76837311	Ttn	rna10621	i	89	0	2	57	30	0	2.31018	37.4064	25.89	-4.7107	0.113183
10938	NC_000075.6	+	121374336	121374315	121374337	Trak1	rna59684	i	81	1	1	36	43	1.357	1.15509	23.6251	37.1089	-4.59953	0.113456
13147	NC_000077.6	+	77457969	77457967	77457970	Ssh2	rna68876	c	44	12	30	0	2	16.284	34.6527	0	1.726	4.98808	0.113456
34750	NC_000077.6	-	85060961	85060956	85060970	Usp32	rna69570	i	47	0	0	14	33	0	0	9.18754	28.479	-6.35057	0.113456
10741	NC_000075.6	+	108684429	108684428	108684430	Slc25a20	rna58806	c	77	1	0	20	56	1.357	0	13.1251	48.3279	-5.59514	0.113816
41183	NC_000085.6	-	37071112	37071099	37071142	Cpeb3	rna103246	i	140	3	6	66	65	4.071	6.93054	43.3127	56.0949	-3.16477	0.113816
11778	NC_000076.6	+	80799490	80799469	80799491	Sf3a2	rna62752	i	229	86	83	32	28	116.702	95.8724	21.0001	24.164	2.23579	0.114234
19758	NC_000085.6	+	8956145	8956144	8956145	Tut1	rna102209	i	49	0	0	30	19	0	0	19.6876	16.397	-6.29234	0.116778
2087	NC_000068.7	+	72145918	72145917	72145919	Rapgef4	rna10329	i	152	66	54	27	5	89.5619	62.3748	17.7188	4.31499	2.76763	0.119516
8134	NC_000073.6	+	92784477	92784462	92784484	Rab30	rna44974	i	82	1	0	58	23	1.357	0	38.0627	19.849	-5.51539	0.119516
21400	NT_187026.1	+	834411	834405	834419	Kif1c	rna110903	c	48	0	0	27	21	0	0	17.7188	18.123	-6.28195	0.119516
31943	NC_000075.6	-	45820825	45820822	45820829	Cep164	rna55671	i	77	0	1	44	32	0	1.15509	28.8751	27.616	-5.51103	0.119516
37635	NC_000080.6	-	56806425	56806423	56806430	Zmym5	rna83897	i	138	4	3	17	114	5.428	3.46527	11.1563	98.3818	-3.62722	0.119516
8343	NC_000073.6	+	112898832	112898831	112898858	Tead1	rna46206	c	222	0	11	176	35	0	12.706	115.501	30.2049	-3.49362	0.12069
14259	NC_000078.6	+	73167534	73167534	73167535	Mnat1	rna74666	i	50	0	0	35	15	0	0	22.9689	12.945	-6.28667	0.12069
21823	NC_000067.6	-	59488894	59488892	59488895	-	-	u	47	0	0	24	23	0	0	15.7501	19.849	-6.27148	0.12069
22343	NC_000067.6	-	128404577	128404575	128404581	Dars	rna3912	i	58	0	0	53	5	0	0	34.7814	4.31499	-6.41158	0.12069
23922	NC_000068.7	-	73831391	73831382	73831398	Atf2	rna10428	i	470	22	37	164	247	29.854	42.7383	107.625	213.161	-2.13998	0.12069
28608	NC_000072.6	-	14755043	14755040	14755047	Ppp1r3a	rna34770	c	46	0	0	16	30	0	0	10.5	25.89	-6.30131	0.12069
36556	NC_000079.6	-	54592684	54592677	54592693	Cltb	rna78920	p	613	38	39	372	164	51.566	45.0485	244.126	141.532	-1.99877	0.12069
38580	NC_000081.6	-	77300017	77300007	77300023	Rbfox2	rna87771	i	137	4	0	116	17	5.428	0	76.1253	14.671	-4.11329	0.12069
15761	NC_000080.6	+	30484449	30484445	30484449	Cacna1d	rna82400	x	29	29	0	0	0	39.353	0	0	0	7.14748	0.121134
36341	NC_000079.6	-	32740668	32740597	32740673	Mylk4	rna77984	i	74	0	1	22	51	0	1.15509	14.4376	44.0129	-5.5575	0.121134
10720	NC_000075.6	+	108326176	108326175	108326176	Rhoa	rna58728	i	343	21	5	248	69	28.497	5.77545	162.751	59.5469	-2.71123	0.121343
10847	NC_000075.6	+	111179334	111179333	111179336	Lrrfip2	rna59101	i	48	0	0	29	19	0	0	19.0313	16.397	-6.26575	0.121343
32411	NC_000075.6	-	79804602	79804597	79804606	Filip1	rna57543	p	107	3	0	78	26	4.071	0	51.1877	22.438	-4.23456	0.121343
18608	NC_000083.6	+	74555438	74555437	74555439	Birc6	rna97864	i	111	2	1	96	12	2.714	1.15509	63.0003	10.356	-4.27094	0.124212
2121	NC_000068.7	+	73428679	73428679	73428679	Gm13707	rna10386	i	46	0	0	22	24	0	0	14.4376	20.712	-6.25274	0.126339
7513	NC_000072.6	+	146591149	146591147	146591155	Fgfr1op2	rna39827	i	39	28	9	2	0	37.996	10.3958	1.31251	0	5.10172	0.127796
27827	NC_000071.6	-	74036955	74036953	74036965	LOC108169050	rna30157	x	148	3	1	139	5	4.071	1.15509	91.2192	4.31499	-4.22029	0.127796
7418	NC_000072.6	+	133106359	133106356	133106381	Smim10l1	rna39222	c	1340	108	91	729	412	146.556	105.113	478.408	355.555	-1.72981	0.127904
2905	NC_000068.7	+	169799774	169799771	169799778	Tshz2	rna15189	i	480	38	19	198	225	51.566	21.9467	129.938	194.175	-2.14528	0.12909
4245	NC_000070.6	+	21867899	21867899	21867900	Pnisr	rna21552	i	45	0	0	10	35	0	0	6.56253	30.2049	-6.31506	0.12909
17592	NC_000082.6	+	43633395	43633390	43633396	Zbtb20	rna92044	c	129	3	1	114	11	4.071	1.15509	74.8128	9.49298	-4.04191	0.12909
17764	NC_000082.6	+	57511693	57511693	57511713	Cmss1	rna92523	x	46	0	0	6	40	0	0	3.93752	34.5199	-6.37936	0.12909
25044	NC_000068.7	-	154387680	154387677	154387683	Snta1	rna14022	i	118	2	2	100	14	2.714	2.31018	65.6253	12.082	-3.95884	0.12909
11463	NC_000076.6	+	44609742	44609741	44609745	Gm35154	rna61094	i	305	225	23	16	41	305.325	26.5671	10.5	35.3829	2.86021	0.129756
20062	NC_000085.6	+	29261034	29261032	29261035	Jak2	rna102992	c	156	0	7	14	135	0	8.08562	9.18754	116.505	-3.92317	0.130588
28928	NC_000072.6	-	53817175	53817171	53817200	Tril	rna36232	c	52	0	0	1	51	0	0	0.656253	44.0129	-6.59565	0.130705
38853	NC_000081.6	-	100575694	100575663	100575698	Pou6f1	rna89568	c	458	36	10	257	155	48.852	11.5509	168.657	133.765	-2.33295	0.130705
2830	NC_000068.7	+	160762961	160762940	160762961	Plcg1	rna14493	i	140	2	0	137	1	2.714	0	89.9067	0.862999	-5.122	0.131016
7025	NC_000072.6	+	71856541	71856541	71856542	Immt	rna36641	i	28	28	0	0	0	37.996	0	0	0	7.09681	0.131016
7494	NC_000072.6	+	141265829	141265828	141265830	Pde3a	rna39532	i	77	0	0	77	0	0	0	50.5315	0	-6.78085	0.131016
13519	NC_000077.6	+	100584049	100584049	100584049	Dnajc7	rna70740	x	60	0	0	0	60	0	0	0	51.7799	-6.80955	0.131016
18109	NC_000083.6	+	11647566	11647565	11647568	Park2	rna93856	i	125	2	4	13	106	2.714	4.62036	8.53129	91.4778	-3.75562	0.131897
39988	NC_000083.6	-	65924344	65924337	65924363	Twsg1	rna97497	c	1696	152	56	1046	442	206.264	64.685	686.441	381.445	-1.98134	0.131934
4367	NC_000070.6	+	44796910	44796898	44796917	Zcchc7	rna22291	i	114	1	1	109	3	1.357	1.15509	71.5316	2.589	-4.89163	0.132337
37239	NC_000080.6	-	18267328	18267324	18267338	Rpl15	rna81761	p	45	0	0	22	23	0	0	14.4376	19.849	-6.21701	0.133597
42181	NT_187003.1	-	1117853	1117850	1117938	Dynll2	rna111569	c	44	0	0	14	30	0	0	9.18754	25.89	-6.248	0.134582
19762	NC_000085.6	+	8973960	8973959	8973962	Eef1g	rna102210	i	153	3	2	142	6	4.071	2.31018	93.1879	5.17799	-3.96093	0.134819
16853	NC_000081.6	+	101262429	101262427	101262431	Nr4a1	rna89638	i	232	11	0	21	200	14.927	0	13.7813	172.6	-3.66263	0.135245
23181	NC_000068.7	-	6783715	6783704	6783719	Celf2	rna7043	i	45	0	0	6	39	0	0	3.93752	33.6569	-6.34661	0.135245
15915	NC_000080.6	+	54886684	54886682	54886685	Bcl2l2	rna83627	c	59	0	0	0	59	0	0	0	50.9169	-6.78528	0.135423
36432	NC_000079.6	-	37978697	37978693	37978707	Ssr1	rna78221	c	59	0	0	0	59	0	0	0	50.9169	-6.78528	0.135423
9929	NC_000075.6	+	44095112	44095111	44095116	Usp2	rna55428	c	45	0	0	5	40	0	0	3.28126	34.5199	-6.35443	0.138899
11637	NC_000076.6	+	64507737	64507730	64507737	Ctnna3	rna61649	i	64	0	0	63	1	0	0	41.3439	0.862999	-6.52199	0.138899
32047	NC_000075.6	-	52110783	52110782	52110824	Zc3h12c	rna56046	c	100	1	3	14	82	1.357	3.46527	9.18754	70.7659	-4.0267	0.138899
20194	NC_000085.6	+	41562100	41562099	41562121	Lcor	rna103485	c	58	0	0	0	58	0	0	0	50.0539	-6.76059	0.141725
23927	NC_000068.7	-	73908627	73908626	73908630	Atp5g3	rna10433	c	58	0	0	0	58	0	0	0	50.0539	-6.76059	0.141725
1104	NC_000067.6	+	159332536	159332535	159332538	Rfwd2	rna5096	i	119	2	2	104	11	2.714	2.31018	68.2503	9.49298	-3.95956	0.142877
13542	NC_000077.6	+	102271635	102271634	102271662	Asb16	rna70993	i	157	1	9	34	113	1.357	10.3958	22.3126	97.5188	-3.32349	0.142877
24610	NC_000068.7	-	94309638	94309635	94309640	Ttc17	rna11590	i	57	0	0	54	3	0	0	35.4377	2.589	-6.37177	0.142877
40030	NC_000083.6	-	67009998	67009995	67010001	Ptprm	rna97551	i	46	0	0	30	16	0	0	19.6876	13.808	-6.18547	0.142877
4783	NC_000070.6	+	105174068	105174068	105174099	Plpp3	rna24046	i	414	63	242	56	53	85.4909	279.532	36.7502	45.7389	2.14857	0.142886
13110	NC_000077.6	+	75751251	75751250	75751251	Ywhae	rna68789	i	43	0	0	10	33	0	0	6.56253	28.479	-6.24574	0.143428
23287	NC_000068.7	-	22894766	22894763	22894782	-	-	u	201	9	10	86	96	12.213	11.5509	56.4378	82.8479	-2.55082	0.143428
41856	NC_000086.7	-	104351627	104351623	104351633	Abcb7	rna107058	i	128	0	4	112	12	0	4.62036	73.5003	10.356	-4.13956	0.143428
2699	NC_000068.7	+	152737267	152737189	152737269	Id1	rna13862	c	228	7	3	210	8	9.49899	3.46527	137.813	6.90399	-3.49582	0.14351
10659	NC_000075.6	+	100844959	100844958	100844959	Stag1	rna58193	i	88	1	0	79	8	1.357	0	51.844	6.90399	-5.53498	0.144117
5771	NC_000071.6	+	67054770	67054768	67054773	Limch1	rna29958	c	528	44	9	288	187	59.708	10.3958	189.001	161.381	-2.32988	0.144748
8136	NC_000073.6	+	92801731	92801730	92801732	Rab30	rna44974	i	259	0	16	186	57	0	18.4814	122.063	49.1909	-3.19126	0.145852
10286	NC_000075.6	+	68670967	68670966	68670968	Rora	rna57078	c	52	0	0	46	6	0	0	30.1876	5.17799	-6.26673	0.145852
33199	NC_000076.6	-	53304655	53304653	53304660	Cep85l	rna61214	i	74	1	1	25	47	1.357	1.15509	16.4063	40.5609	-4.50564	0.145852
35872	NC_000078.6	-	86880939	86880931	86880946	Irf2bpl	rna75444	c	97	2	0	83	12	2.714	0	54.469	10.356	-4.64435	0.146113
27017	NC_000070.6	-	114961402	114961360	114961411	Cmpk1	rna24485	c	2934	194	34	2499	207	263.258	39.273	1639.98	178.641	-2.58968	0.14691
30971	NC_000074.6	-	26055094	26055091	26055108	Hook3	rna49429	i	149	4	4	119	22	5.428	4.62036	78.0941	18.986	-3.27849	0.14731
33762	NC_000076.6	-	121617718	121617712	121617724	Xpot	rna64365	i	143	0	8	46	89	0	9.24071	30.1876	76.8069	-3.49748	0.14731
34842	NC_000077.6	-	90390541	90390489	90390564	Hlf	rna69865	c	1002	10	104	475	413	13.57	120.129	311.72	356.418	-2.31606	0.14731
13022	NC_000077.6	+	72660310	72660309	72660311	Ube2g1	rna68531	i	75	0	1	55	19	0	1.15509	36.0939	16.397	-5.40813	0.147602
10762	NC_000075.6	+	109984387	109984386	109984388	Map4	rna58935	i	242	11	11	162	58	14.927	12.706	106.313	50.0539	-2.50434	0.147857
16379	NC_000081.6	+	12252495	12252494	12252495	Mtmr12	rna86004	i	45	0	0	29	16	0	0	19.0313	13.808	-6.15682	0.147857
28423	NC_000071.6	-	143505945	143505940	143505998	Rac1	rna34025	c	362	20	25	133	184	27.14	28.8772	87.2816	158.792	-2.1333	0.147857
31942	NC_000075.6	-	44998946	44998943	44998948	Cd3e	rna55618	c	51	13	33	4	1	17.641	38.1179	2.62501	0.862999	3.96594	0.147857
34610	NC_000077.6	-	74715223	74715215	74715228	Pafah1b1	rna68663	i	45	0	0	29	16	0	0	19.0313	13.808	-6.15682	0.147857
5787	NC_000071.6	+	72962088	72962066	72962090	Slain2	rna30070	i	1888	159	77	1277	375	215.763	88.9419	838.035	323.624	-1.93285	0.148912
4251	NC_000070.6	+	21875495	21875492	21875498	Pnisr	rna21552	c	123	4	4	59	56	5.428	4.62036	38.7189	48.3279	-3.11726	0.150306
39252	NC_000082.6	-	45760925	45760920	45760931	Phldb2	rna92253	i	68	1	0	26	41	1.357	0	17.0626	35.3829	-5.36673	0.150306
18917	NC_000084.6	+	15066876	15066875	15066876	Kctd1	rna98913	i	44	0	0	27	17	0	0	17.7188	14.671	-6.13652	0.153715
33510	NC_000076.6	-	88485890	88485887	88485895	Chpt1	rna63335	i	247	16	8	132	91	21.712	9.24071	86.6254	78.5329	-2.42526	0.153715
3208	NC_000069.6	+	36163263	36163262	36163264	D3Ertd254e	rna16639	i	26	26	0	0	0	35.282	0	0	0	6.98979	0.153719
16226	NC_000080.6	+	120395475	120395475	120395475	Mbnl2	rna85584	i	26	26	0	0	0	35.282	0	0	0	6.98979	0.153719
27963	NC_000071.6	-	100424253	100424251	100424257	5430416N02Rik	rna30956	i	120	82	16	18	4	111.274	18.4814	11.8126	3.45199	3.06829	0.153719
4908	NC_000070.6	+	119765512	119765511	119765519	Hivep3	rna24994	i	186	10	0	40	136	13.57	0	26.2501	117.368	-3.42794	0.154306
23751	NC_000068.7	-	58446712	58446710	58446715	Acvr1	rna9774	c	86	1	0	78	7	1.357	0	51.1877	6.04099	-5.49661	0.15577
12454	NC_000077.6	+	35287089	35287088	35287089	Slit3	rna66220	i	44	0	0	3	41	0	0	1.96876	35.3829	-6.33707	0.156095
42185	NT_187003.1	-	1485226	1485218	1485233	Msi2	rna111592	c	222	1	16	130	75	1.357	18.4814	85.3129	64.7249	-2.89882	0.157248
7480	NC_000072.6	+	140455744	140455743	140455746	Plekha5	rna39458	i	154	3	9	77	65	4.071	10.3958	50.5315	56.0949	-2.86719	0.15779
14933	NC_000079.6	+	46422719	46422717	46422720	Rbm24	rna78503	i	137	1	8	63	65	1.357	9.24071	41.3439	56.0949	-3.17377	0.160213
850	NC_000067.6	+	128108999	128108997	128109004	R3hdm1	rna3896	i	424	29	23	117	255	39.353	26.5671	76.7816	220.065	-2.17191	0.160365
18604	NC_000083.6	+	74390587	74390586	74390587	Spast	rna97843	c	93	2	1	72	18	2.714	1.15509	47.2502	15.534	-4.04601	0.160365
27089	NC_000070.6	-	120815543	120815531	120815554	Nfyc	rna25060	c	871	32	85	203	551	43.424	98.1826	133.219	475.512	-2.10023	0.160365
27479	NC_000071.6	-	20760880	20760871	20760885	Phtf2	rna28286	c	56	0	0	54	2	0	0	35.4377	1.726	-6.3387	0.160365
31097	NC_000074.6	-	47402277	47402274	47402296	Stox2	rna50109	i	82	1	2	45	34	1.357	2.31018	29.5314	29.342	-3.98996	0.160365
33088	NC_000076.6	-	34390441	34390439	34390443	Col10a1	rna60804	x	41	0	0	14	27	0	0	9.18754	23.301	-6.13759	0.160365
2329	NC_000068.7	+	109960189	109960187	109960191	Lgr4	rna11858	i	322	15	13	250	44	20.355	15.0162	164.063	37.9719	-2.51917	0.160595
21396	NT_187023.1	+	1436952	1436952	1436952	Ptp4a2	rna110518	i	42	0	0	5	37	0	0	3.28126	31.9309	-6.25203	0.160623
38822	NC_000081.6	-	98815723	98815719	98815747	Prkag1	rna89358	c	2364	1867	28	388	81	2533.52	32.3425	254.626	69.9029	2.98194	0.16228
15608	NC_000080.6	+	20693915	20693913	20693916	Sec24c	rna81922	c	66	0	1	13	52	0	1.15509	8.53129	44.8759	-5.4276	0.163266
24746	NC_000068.7	-	119378286	119378278	119378289	Ino80	rna12202	i	115	4	3	61	47	5.428	3.46527	40.0314	40.5609	-3.18894	0.163493
6752	NC_000072.6	+	34754126	34754125	34754126	Cald1	rna35310	i	67	1	0	35	31	1.357	0	22.9689	26.753	-5.29137	0.163783
1668	NC_000068.7	+	30071641	30071618	30071642	Set	rna8592	c	42	0	0	4	38	0	0	2.62501	32.7939	-6.2604	0.166172
32136	NC_000075.6	-	57758434	57758432	57758437	Clk3	rna56373	i	123	0	3	116	4	0	3.46527	76.1253	3.45199	-4.47667	0.166172
17091	NC_000082.6	+	17463745	17463743	17463745	Crkl	rna90643	i	71	1	0	5	65	1.357	0	3.28126	56.0949	-5.53991	0.16638
14697	NC_000079.6	+	12716382	12716362	12716383	LOC105245453	rna77251	i	51	0	0	47	4	0	0	30.8439	3.45199	-6.22277	0.168198
25550	NC_000069.6	-	58522892	58522871	58522898	Serp1	rna17151	c	34	24	8	1	1	32.568	9.24071	0.656253	0.862999	4.79219	0.168198
32261	NC_000075.6	-	67037690	67037687	67037719	Tpm1	rna57029	i	135	5	5	68	57	6.785	5.77545	44.6252	49.1909	-2.90349	0.168198
12577	NC_000077.6	+	50379390	50379387	50379391	Hnrnph1	rna66631	i	976	708	37	154	77	960.755	42.7383	101.063	66.4509	2.58125	0.169101
41128	NC_000085.6	-	31584016	31584015	31584017	Prkg1	rna103054	i	39	38	0	1	0	51.566	0	0.656253	0	6.13059	0.169101
36554	NC_000079.6	-	54552431	54552424	54552432	4833439L19Rik	rna78912	c	40	0	0	9	31	0	0	5.90628	26.753	-6.14406	0.171792
27834	NC_000071.6	-	75017958	75017952	75017964	Chic2	rna30194	i	88	1	3	41	43	1.357	3.46527	26.9064	37.1089	-3.70733	0.172689
26588	NC_000070.6	-	46193484	46193482	46193488	Xpa	rna22381	i	124	3	3	100	18	4.071	3.46527	65.6253	15.534	-3.4357	0.172794
22831	NC_000067.6	-	168341343	168341336	168341369	Pbx1	rna5502	i	139	3	0	134	2	4.071	0	87.9379	1.726	-4.50889	0.174458
31170	NC_000074.6	-	61832409	61832403	61832419	Palld	rna50327	i	211	8	13	119	71	10.856	15.0162	78.0941	61.2729	-2.42604	0.176948
39418	NC_000082.6	-	98078097	98078093	98078100	A630089N07Rik	rna93535	i	50	0	0	46	4	0	0	30.1876	3.45199	-6.1949	0.177057
27544	NC_000071.6	-	23595991	23595989	23595993	Srpk2	rna28399	i	37	33	2	1	1	44.781	2.31018	0.656253	0.862999	4.96192	0.177336
33702	NC_000076.6	-	117354135	117354133	117354137	Cpsf6	rna64180	c	78	1	0	68	9	1.357	0	44.6252	7.76699	-5.36911	0.177336
41124	NC_000085.6	-	31502422	31502379	31502426	Prkg1	rna103054	i	104	2	2	4	96	2.714	2.31018	2.62501	82.8479	-4.0882	0.179297
30398	NC_000073.6	-	111072070	111072027	111072313	Eif4g2	rna46166	c	1063	53	95	205	710	71.9209	109.733	134.532	612.729	-2.03833	0.180607
17740	NC_000082.6	+	57399579	57399577	57399581	Cmss1	rna92523	x	75	0	2	46	27	0	2.31018	30.1876	23.301	-4.47075	0.182281
10224	NC_000075.6	+	65316512	65316509	65316514	Clpx	rna56881	i	77	1	2	28	46	1.357	2.31018	18.3751	39.6979	-3.96806	0.183345
40979	NC_000085.6	-	9111163	9111159	9111168	Asrgl1	rna102223	p	648	54	37	352	205	73.2779	42.7383	231.001	176.915	-1.81722	0.183345
15327	NC_000079.6	+	102709014	102709013	102709015	-	-	u	39	31	5	2	1	42.067	5.77545	1.31251	0.862999	4.43761	0.183437
5050	NC_000070.6	+	136276245	136276236	136276265	Tcea3	rna26261	p	102	2	4	48	48	2.714	4.62036	31.5001	41.4239	-3.30142	0.184436
21889	NC_000067.6	-	66746124	66746112	66746156	LOC108167626	rna1938	x	253	17	10	81	145	23.069	11.5509	53.1565	125.135	-2.36939	0.187722
13478	NC_000077.6	+	97684108	97684092	97684123	Mllt6	rna70378	c	2090	186	119	1306	479	252.402	137.456	857.066	413.376	-1.70581	0.187876
29867	NC_000073.6	-	43297420	43297416	43297427	Zfp715	rna42746	c	97	13	74	0	10	17.641	85.4766	0	8.62999	3.61771	0.188307
34772	NC_000077.6	-	86312679	86312676	86312680	Med13	rna69628	i	87	0	3	58	26	0	3.46527	38.0627	22.438	-4.07376	0.188307
38326	NC_000081.6	-	53268527	53268522	53268530	Ext1	rna86753	i	178	9	8	72	89	12.213	9.24071	47.2502	76.8069	-2.53404	0.189301
9928	NC_000075.6	+	44094950	44094941	44094996	Usp2	rna55428	c	82	0	3	41	38	0	3.46527	26.9064	32.7939	-4.05213	0.191326
13416	NC_000077.6	+	94952709	94952674	94952726	Col1a1	rna70081	c	865	43	53	675	94	58.351	61.2197	442.971	81.1219	-2.13306	0.19182
20717	NC_000086.7	+	83071822	83071821	83071841	Dmd	rna106508	i	413	16	37	235	125	21.712	42.7383	154.219	107.875	-2.01968	0.191854
35022	NC_000077.6	-	102488042	102488033	102488058	Gpatch8	rna71054	i	106	3	0	92	11	4.071	0	60.3753	9.49298	-4.15471	0.191854
36237	NC_000079.6	-	24908644	24908641	24908647	Aldh5a1	rna77822	c	38	37	0	0	1	50.209	0	0	0.862999	6.00173	0.191854
25015	NC_000068.7	-	146301096	146301093	146301097	Ralgapa2	rna13506	i	39	0	0	5	34	0	0	3.28126	29.342	-6.14182	0.192515
25865	NC_000069.6	-	104086992	104086991	104086993	Magi3	rna19328	i	30	26	3	1	0	35.282	3.46527	0.656253	0	5.71504	0.192515
32956	NC_000076.6	-	22264531	22264468	22264545	LOC108167355	rna60452	c	1139	80	85	729	245	108.56	98.1826	478.408	211.435	-1.73957	0.192515
34517	NC_000077.6	-	67237458	67237453	67237465	Gm12300	rna67811	i	132	32	74	7	19	43.424	85.4766	4.59377	16.397	2.63595	0.192515
37176	NC_000079.6	-	116955114	116955104	116955117	Parp8	rna81091	i	71	0	2	16	53	0	2.31018	10.5	45.7389	-4.54096	0.192515
28627	NC_000072.6	-	24638094	24638092	24638101	Wasl	rna34932	i	64	0	0	64	0	0	0	42.0002	0	-6.51434	0.19256
32461	NC_000075.6	-	85748362	85748338	85748370	Ibtk	rna57657	i	96	0	4	61	31	0	4.62036	40.0314	26.753	-3.80711	0.193851
36534	NC_000079.6	-	49142178	49142174	49142186	Wnk2	rna78634	i	43	0	0	1	42	0	0	0.656253	36.2459	-6.31975	0.193851
32410	NC_000075.6	-	79802704	79802659	79802710	4930429F24Rik	rna57540	x	157	2	8	11	136	2.714	9.24071	7.21878	117.368	-3.36368	0.194243
2176	NC_000068.7	+	80635503	80635502	80635505	-	-	u	67	1	0	4	62	1.357	0	2.62501	53.5059	-5.45757	0.195074
2141	NC_000068.7	+	76415121	76415120	76415123	Osbpl6	rna10598	i	175	8	9	71	87	10.856	10.3958	46.594	75.0809	-2.5165	0.19634
15016	NC_000079.6	+	55250891	55250884	55250892	Nsd1	rna79004	i	192	13	4	88	87	17.641	4.62036	57.7503	75.0809	-2.59111	0.198316
31484	NC_000074.6	-	95433902	95433900	95433916	Cfap20	rna52115	i	63	0	0	63	0	0	0	41.3439	0	-6.49165	0.199095
31614	NC_000074.6	-	115707639	115707637	115707644	-	-	u	28	17	10	1	0	23.069	11.5509	0.656253	0	5.55384	0.199095
38124	NC_000081.6	-	10476019	10476018	10476025	Brix1	rna85937	c	76	2	1	26	47	2.714	1.15509	17.0626	40.5609	-3.91601	0.199095
23638	NC_000068.7	-	52219384	52219290	52219414	Neb	rna9670	e	241	58	118	27	38	78.7059	136.301	17.7188	32.7939	2.09641	0.199637
22418	NC_000067.6	-	134859573	134859569	134859576	Ppp1r12b	rna4351	i	212	15	3	113	81	20.355	3.46527	74.1566	69.9029	-2.61314	0.200921
11628	NC_000076.6	+	64003586	64003582	64003587	Lrrtm3	rna61653	x	425	23	34	116	252	31.211	39.273	76.1253	217.476	-2.05528	0.204542
39930	NC_000083.6	-	63085923	63085917	63085929	Fbxl17	rna97415	i	293	24	6	130	133	32.568	6.93054	85.3129	114.779	-2.35167	0.204542
18193	NC_000083.6	+	21499549	21499548	21499552	Zfp53	rna94274	i	71	2	0	19	50	2.714	0	12.4688	43.1499	-4.41535	0.204824
11255	NC_000076.6	+	33091144	33091143	33091145	Trdn	rna60768	i	50	0	0	48	2	0	0	31.5001	1.726	-6.17727	0.205078
29453	NC_000072.6	-	131380785	131380774	131380791	Ybx3	rna39178	i	215	9	6	9	191	12.213	6.93054	5.90628	164.833	-3.15981	0.205078
29978	NC_000073.6	-	64368187	64368186	64368190	Fan1	rna44004	i	40	0	0	2	38	0	0	1.31251	32.7939	-6.20583	0.205078
30905	NC_000074.6	-	15027086	15027084	15027088	Kbtbd11	rna48981	x	47	28	15	0	4	37.996	17.3263	0	3.45199	4.06693	0.205078
31490	NC_000074.6	-	95755868	95755861	95755880	Cnot1	rna52151	i	840	75	42	498	225	101.775	48.5137	326.814	194.175	-1.79707	0.205078
25333	NC_000069.6	-	8929883	8929880	8929887	Tpd52	rna15997	c	233	9	6	5	213	12.213	6.93054	3.28126	183.819	-3.29175	0.205108
33051	NC_000076.6	-	30605466	30605437	30605470	Gm20300	rna60738	c	42	19	19	1	3	25.783	21.9467	0.656253	2.589	3.92143	0.205108
6213	NC_000071.6	+	123095219	123095217	123095220	Tmem120b	rna32581	i	213	13	3	154	43	17.641	3.46527	101.063	37.1089	-2.7288	0.207184
11072	NC_000076.6	+	11178660	11178637	11178660	Shprh	rna60177	i	95	85	0	5	5	115.345	0	3.28126	4.31499	3.92651	0.207286
1635	NC_000068.7	+	29362922	29362920	29362922	Med27	rna8492	i	71	1	0	60	10	1.357	0	39.3752	8.62999	-5.24221	0.207308
32681	NC_000075.6	-	110394630	110394628	110394631	Ptpn23	rna59008	i	29	24	4	0	1	32.568	4.62036	0	0.862999	5.57594	0.208735
16350	NC_000081.6	+	7188628	7188627	7188628	Lifr	rna85840	i	72	0	1	63	8	0	1.15509	41.3439	6.90399	-5.2898	0.208828
17868	NC_000082.6	+	77643082	77643081	77643085	-	-	u	229	8	12	173	36	10.856	13.8611	113.532	31.0679	-2.54847	0.208828
24742	NC_000068.7	-	118553091	118553087	118553094	-	-	u	129	0	3	125	1	0	3.46527	82.0316	0.862999	-4.53938	0.208828
40128	NC_000083.6	-	79874122	79874118	79874131	Atl2	rna98011	i	151	6	3	122	20	8.14199	3.46527	80.0629	17.26	-3.08412	0.209184
22277	NC_000067.6	-	105617600	105617591	105617610	Pign	rna3480	i	137	1	2	134	0	1.357	2.31018	87.9379	0	-4.57552	0.209395
21448	NC_000067.6	-	12910348	12910343	12910351	Slco5a1	rna210	i	93	2	3	55	33	2.714	3.46527	36.0939	28.479	-3.38067	0.210951
5412	NC_000071.6	+	24159242	24159242	24159246	Klhl7	rna28432	i	72	1	1	53	17	1.357	1.15509	34.7814	14.671	-4.30701	0.212237
2531	NC_000068.7	+	129828035	129828034	129828036	Stk35	rna12923	c	723	70	28	379	246	94.9899	32.3425	248.72	212.298	-1.86078	0.212314
27423	NC_000070.6	-	155205977	155205912	155205978	Ski	rna27614	i	78	0	2	62	14	0	2.31018	40.6877	12.082	-4.45621	0.21237
28870	NC_000072.6	-	49253116	49253099	49253121	Tra2a	rna36049	o	326	7	11	304	4	9.49899	12.706	199.501	3.45199	-3.19186	0.212691
12711	NC_000077.6	+	57649759	57649757	57649764	LOC102635527	rna67072	x	77	0	2	60	15	0	2.31018	39.3752	12.945	-4.44351	0.212928
16808	NC_000081.6	+	98116634	98116633	98116635	Pfkm	rna89261	i	127	5	5	39	78	6.785	5.77545	25.5939	67.3139	-2.88677	0.21433
34520	NC_000077.6	-	67253295	67253291	67253307	Myh4	rna67812	x	39	0	0	2	37	0	0	1.31251	31.9309	-6.16882	0.214522
27136	NC_000070.6	-	126187536	126187526	126187543	Thrap3	rna25374	i	233	85	89	15	44	115.345	102.803	9.84379	37.9719	2.19972	0.21485
6334	NC_000071.6	+	139202238	139202235	139202239	Sun1	rna33764	i	159	8	3	16	132	10.856	3.46527	10.5	113.916	-3.1291	0.215189
9111	NC_000074.6	+	75096878	75096850	75096898	Hmox1	rna51055	c	132	70	30	21	11	94.9899	34.6527	13.7813	9.49298	2.47025	0.215189
10113	NC_000075.6	+	58583123	58583099	58583124	Nptn	rna56465	i	245	19	2	102	122	25.783	2.31018	66.9378	105.286	-2.63124	0.215189
32155	NC_000075.6	-	59410632	59410628	59410656	Arih1	rna56498	i	301	22	7	203	69	29.854	8.08562	133.219	59.5469	-2.35686	0.215189
3386	NC_000069.6	+	60608331	60608329	60608333	Mbnl1	rna17222	i	390	0	0	13	377	0	0	8.53129	325.35	-9.50135	0.215766
13230	NC_000077.6	+	80257286	80257284	80257288	Rhot1	rna69216	i	444	21	26	341	56	28.497	30.0323	223.782	48.3279	-2.21867	0.21595
18410	NC_000083.6	+	44722111	44722085	44722111	Runx2	rna96497	i	40	15	21	2	2	20.355	24.2569	1.31251	1.726	3.88674	0.216591
24337	NC_000068.7	-	76886846	76886845	76886848	Ttn	rna10621	c	60	0	0	60	0	0	0	39.3752	0	-6.42133	0.217006
10551	NC_000075.6	+	77784695	77784695	77784696	Gclc	rna57471	i	74	2	1	34	37	2.714	1.15509	22.3126	31.9309	-3.83032	0.217458
13248	NC_000077.6	+	82035572	82035571	82035573	-	-	u	34	15	17	0	2	20.355	19.6365	0	1.726	4.62836	0.217458
13300	NC_000077.6	+	85426754	85426751	85426756	Bcas3	rna69589	i	412	26	30	235	121	35.282	34.6527	154.219	104.423	-1.88791	0.217458
38762	NC_000081.6	-	94282222	94282213	94282228	Adamts20	rna89057	i	929	83	66	470	310	112.631	76.2359	308.439	267.53	-1.61033	0.217458
6813	NC_000072.6	+	38604952	38604951	38604953	Luc7l2	rna35460	c	642	21	50	497	74	28.497	57.7545	326.158	63.8619	-2.17529	0.217972
1308	NC_000067.6	+	185383425	185383424	185383426	Eprs	rna6387	i	129	7	1	77	44	9.49899	1.15509	50.5315	37.9719	-3.08216	0.22
20366	NC_000085.6	+	55873118	55873117	55873120	Tcf7l2	rna104207	i	98	2	0	93	3	2.714	0	61.0315	2.589	-4.61043	0.220828
34853	NC_000077.6	-	90634624	90634617	90634631	Stxbp4	rna69871	i	187	11	5	124	47	14.927	5.77545	81.3754	40.5609	-2.57167	0.220828
20850	NC_000086.7	+	84165615	84165615	84165616	Dmd	rna106508	i	128	2	4	113	9	2.714	4.62036	74.1566	7.76699	-3.47586	0.222589
5887	NC_000071.6	+	90932346	90932345	90932346	Mthfd2l	rna30581	i	46	0	0	0	46	0	0	0	39.6979	-6.42582	0.223101
16722	NC_000081.6	+	85656905	85656905	85656906	-	-	u	69	31	30	0	8	42.067	34.6527	0	6.90399	3.51802	0.223101
19525	NC_000084.6	+	69687016	69687016	69687034	Tcf4	rna100788	c	93	84	0	2	7	113.988	0	1.31251	6.04099	3.97292	0.223101
19696	NC_000085.6	+	5719196	5719194	5719200	Ehbp1l1	rna101788	i	89	1	1	0	87	1.357	1.15509	0	75.0809	-4.9025	0.223101
20682	NC_000086.7	+	82954761	82954760	82954764	Dmd	rna106508	i	290	22	11	77	180	29.854	12.706	50.5315	155.34	-2.27884	0.224647
978	NC_000067.6	+	137943867	137943865	137943871	Gm4258	rna4521	i	899	6	100	386	407	8.14199	115.509	253.314	351.24	-2.28429	0.226028
1220	NC_000067.6	+	173645206	173645205	173645209	Pyhin1	rna5852	i	85	61	9	11	4	82.7769	10.3958	7.21878	3.45199	3.11013	0.226062
5778	NC_000071.6	+	67339411	67339406	67339411	Slc30a9	rna29980	i	102	1	4	78	19	1.357	4.62036	51.1877	16.397	-3.47876	0.226654
36922	NC_000079.6	-	94258450	94258446	94258453	Scamp1	rna80340	i	164	60	64	12	28	81.4199	73.9257	7.87504	24.164	2.28904	0.227605
19482	NC_000084.6	+	69368154	69368153	69368155	Tcf4	rna100788	i	68	0	2	40	26	0	2.31018	26.2501	22.438	-4.33665	0.231055
20290	NC_000085.6	+	47734837	47734801	47734856	Sfr1	rna103995	e	33	20	11	0	2	27.14	12.706	0	1.726	4.61929	0.231055
33552	NC_000076.6	-	88599742	88599738	88599747	Mybpc1	rna63338	i	133	1	9	39	84	1.357	10.3958	25.5939	72.4919	-3.03514	0.231055
41490	NC_000086.7	-	36851546	36851541	36851550	C330007P06Rik	rna105285	i	56	0	1	14	41	0	1.15509	9.18754	35.3829	-5.16759	0.231055
42130	NC_005089.1	-	1624	1610	1647	Rnr2	rna112185	x	84	0	3	62	19	0	3.46527	40.6877	16.397	-3.993	0.231908
39537	NC_000083.6	-	15830604	15830574	15830615	Rgmb	rna94158	i	109	4	4	43	58	5.428	4.62036	28.2189	50.0539	-2.9626	0.23272
38035	NC_000081.6	-	3521393	3521389	3521398	Ghr	rna85753	i	35	18	14	1	2	24.426	16.1712	0.656253	1.726	4.12621	0.233981
25131	NC_000068.7	-	160780994	160780968	160780997	Zhx3	rna14494	c	34	11	21	0	2	14.927	24.2569	0	1.726	4.59902	0.235444
36309	NC_000079.6	-	32707885	32707881	32707891	Mylk4	rna77984	i	71	2	0	46	23	2.714	0	30.1876	19.849	-4.26741	0.236483
9959	NC_000075.6	+	45152937	45152935	45152941	Scn4b	rna55633	c	702	57	40	449	156	77.3489	46.2036	294.658	134.628	-1.80022	0.236763
14111	NC_000078.6	+	53051442	53051437	53051442	Akap6	rna74178	i	91	0	2	86	3	0	2.31018	56.4378	2.589	-4.62392	0.23679
17802	NC_000082.6	+	58733160	58733158	58733162	Cldnd1	rna92569	c	143	9	2	44	88	12.213	2.31018	28.8751	75.9439	-2.8688	0.23679
33611	NC_000076.6	-	95482268	95482265	95482271	Mrpl42	rna63628	i	49	0	0	48	1	0	0	31.5001	0.862999	-6.13928	0.23679
36597	NC_000079.6	-	58388483	58388476	58388494	-	-	u	153	10	1	75	67	13.57	1.15509	49.219	57.8209	-2.88528	0.23679
37937	NC_000080.6	-	103169012	103169010	103169037	Mycbp2	rna85273	i	56	1	0	22	33	1.357	0	14.4376	28.479	-5.07466	0.23679
38065	NC_000081.6	-	5007065	5007062	5007067	C7	rna85769	i	156	9	4	95	48	12.213	4.62036	62.344	41.4239	-2.63838	0.23679
34697	NC_000077.6	-	78664685	78664683	78664693	Nlk	rna69124	i	44	39	2	0	3	52.923	2.31018	0	2.589	4.47892	0.238327
41287	NC_000085.6	-	45750549	45750547	45750551	Mgea5	rna103834	c	57	0	0	57	0	0	0	37.4064	0	-6.3474	0.239515
4821	NC_000070.6	+	107188556	107188556	107188557	Tmem59	rna24155	i	83	2	0	73	8	2.714	0	47.9065	6.90399	-4.39812	0.240156
11245	NC_000076.6	+	29228236	29228233	29228243	9330159F19Rik	rna60712	c	2180	245	91	856	988	332.465	105.113	561.753	852.643	-1.69392	0.240156
15362	NC_000079.6	+	109485292	109485222	109485293	Pde4d	rna80892	i	29	5	23	0	1	6.785	26.5671	0	0.862999	5.4262	0.240156
23383	NC_000068.7	-	31052661	31052655	31052662	Fnbp1	rna8745	i	26	20	5	1	0	27.14	5.77545	0.656253	0	5.48064	0.242062
18491	NC_000083.6	+	56012935	56012933	56012935	Mpnd	rna97122	i	44	0	0	0	44	0	0	0	37.9719	-6.36162	0.24292
4145	NC_000069.6	+	157998528	157998527	157998531	Ankrd13c	rna21090	i	225	10	17	86	112	13.57	19.6365	56.4378	96.6558	-2.19946	0.24518
34074	NC_000077.6	-	23895280	23895229	23895291	Papolg	rna65872	o	398	86	203	29	80	116.702	234.483	19.0313	69.0399	2.00249	0.248068
36070	NC_000078.6	-	110976473	110976469	110976544	Ankrd9	rna76604	c	1598	124	91	1154	229	168.268	105.113	757.316	197.627	-1.80618	0.248225
40728	NC_000084.6	-	79008301	79008298	79008314	Setbp1	rna101090	i	168	8	9	88	63	10.856	10.3958	57.7503	54.3689	-2.40017	0.248225
26740	NC_000070.6	-	76275256	76275252	76275258	Ptprd	rna23271	i	56	0	0	56	0	0	0	36.7502	0	-6.32189	0.248791
38057	NC_000081.6	-	4988514	4988507	4988525	C7	rna85769	p	161	10	5	48	98	13.57	5.77545	31.5001	84.5739	-2.59295	0.248867
19402	NC_000084.6	+	61589220	61589218	61589221	Csnk1a1	rna100407	c	188	0	14	114	60	0	16.1712	74.8128	51.7799	-2.94593	0.249176
27228	NC_000070.6	-	134149881	134149860	134149889	Cep85	rna26089	i	84	10	60	7	7	13.57	69.3054	4.59377	6.04099	2.97099	0.249176
29484	NC_000072.6	-	134783579	134783555	134783601	Dusp16	rna39255	i	906	88	36	197	585	119.416	41.5832	129.282	504.854	-1.97961	0.249176
31704	NC_000074.6	-	128315602	128315595	128315606	LOC105243337	rna53768	i	84	2	2	58	22	2.714	2.31018	38.0627	18.986	-3.51151	0.249176
36600	NC_000079.6	-	58398009	58397998	58398034	Hnrnpk	rna79261	i	393	27	27	103	236	36.639	31.1874	67.5941	203.668	-1.99895	0.249176
40791	NC_000085.6	-	3553181	3553153	3553184	Ppp6r3	rna101391	i	91	4	1	46	40	5.428	1.15509	30.1876	34.5199	-3.32484	0.249176
5624	NC_000071.6	+	43274566	43274541	43274566	Cpeb2	rna29491	i	32	1	30	1	0	1.357	34.6527	0.656253	0	5.62066	0.250235
9077	NC_000074.6	+	72246660	72246645	72246666	Ap1m1	rna50971	c	32	17	13	0	2	23.069	15.0162	0	1.726	4.5541	0.252334
32190	NC_000075.6	-	62878971	62878950	62879053	Pias1	rna56716	c	1203	115	75	687	326	156.055	86.6317	450.846	281.338	-1.59527	0.252334
27424	NC_000070.6	-	155209797	155209795	155209800	Ski	rna27614	i	50	44	1	3	2	59.708	1.15509	1.96876	1.726	4.0342	0.253678
29835	NC_000073.6	-	34650605	34650597	34650617	Kctd15	rna42418	i	277	21	14	101	141	28.497	16.1712	66.2816	121.683	-2.07662	0.253678
41624	NC_000086.7	-	59538284	59538277	59538289	Fgf13	rna105832	i	112	6	2	40	64	8.14199	2.31018	26.2501	55.2319	-2.97996	0.253678
34110	NC_000077.6	-	30213463	30213453	30213468	Sptbn1	rna66005	i	119	2	4	103	10	2.714	4.62036	67.5941	8.62999	-3.37192	0.254197
39248	NC_000082.6	-	45388085	45388073	45388089	Cd200	rna92214	i	177	12	0	60	105	16.284	0	39.3752	90.6148	-3.01854	0.255742
20123	NC_000085.6	+	36558954	36558951	36558955	Hectd2	rna103229	i	151	6	8	89	48	8.14199	9.24071	58.4065	41.4239	-2.52112	0.25702
3629	NC_000069.6	+	90090999	90090998	90091055	Tpm3	rna18339	c	408	25	36	153	194	33.925	41.5832	100.407	167.422	-1.82408	0.257242
14632	NC_000078.6	+	116351884	116351882	116351884	Esyt2	rna76958	i	223	16	10	95	102	21.712	11.5509	62.344	88.0259	-2.18209	0.258654
30707	NC_000073.6	-	133109737	133109724	133109743	Ctbp2	rna47498	i	222	10	16	122	74	13.57	18.4814	80.0629	63.8619	-2.16413	0.258654
1801	NC_000068.7	+	40555803	40555798	40555837	Gm13456	gene3540	c	535	128	232	70	105	173.696	267.981	45.9377	90.6148	1.69724	0.258832
27281	NC_000070.6	-	137364439	137364433	137364455	-	-	u	51	15	29	6	1	20.355	33.4976	3.93752	0.862999	3.45392	0.258832
2368	NC_000068.7	+	117160431	117160430	117160431	Spred1	rna12073	i	166	3	10	126	27	4.071	11.5509	82.6879	23.301	-2.75222	0.260618
478	NC_000067.6	+	60463300	60463299	60463306	Abi2	rna1662	i	229	3	21	122	83	4.071	24.2569	80.0629	71.6289	-2.40672	0.260875
1865	NC_000068.7	+	52308263	52308251	52308264	Neb	rna9670	x	76	0	3	9	64	0	3.46527	5.90628	55.2319	-4.08934	0.260875
14751	NC_000079.6	+	15493138	15493136	15493143	Gli3	rna77333	i	144	7	1	118	18	9.49899	1.15509	77.4379	15.534	-3.15269	0.26116
6445	NC_000071.6	+	150483426	150483426	150483426	Fry	rna34438	i	101	2	3	83	13	2.714	3.46527	54.469	11.219	-3.40905	0.261986
9755	NC_000075.6	+	21331564	21331562	21331566	Slc44a2	rna54391	i	42	0	0	0	42	0	0	0	36.2459	-6.29444	0.265476
9058	NC_000074.6	+	71335697	71335696	71335699	Myo9b	rna50832	c	54	0	0	54	0	0	0	35.4377	0	-6.26948	0.265603
39414	NC_000082.6	-	97903385	97903375	97903396	C2cd2	rna93515	i	180	1	13	129	37	1.357	15.0162	84.6566	31.9309	-2.81348	0.265603
12814	NC_000077.6	+	67189321	67189278	67189373	Myh2	rna67808	e	64	17	36	6	5	23.069	41.5832	3.93752	4.31499	2.9739	0.266665
21515	NC_000067.6	-	17082905	17082903	17082909	Jph1	rna327	i	71	1	0	67	3	1.357	0	43.969	2.589	-5.19472	0.269888
370	NC_000067.6	+	55068194	55068192	55068194	Coq10b	rna1372	i	887	55	87	525	220	74.6349	100.493	344.533	189.86	-1.60914	0.270262
12809	NC_000077.6	+	67188390	67188263	67188417	Myh2	rna67808	e	290	84	111	52	43	113.988	128.215	34.1252	37.1089	1.76654	0.271342
18882	NC_000084.6	+	10817201	10817179	10817202	Mib1	rna98749	c	86	39	29	7	11	52.923	33.4976	4.59377	9.49298	2.62799	0.271342
30682	NC_000073.6	-	132078921	132078871	132078943	Cpxm2	rna47439	e	576	79	314	116	67	107.203	362.698	76.1253	57.8209	1.81085	0.271895
39398	NC_000082.6	-	92779812	92779797	92779813	Runx1	rna93207	i	41	39	0	0	2	52.923	0	0	1.726	5.0101	0.271895
961	NC_000067.6	+	136098522	136098510	136098523	Cacna1s	rna4469	i	207	14	10	96	87	18.998	11.5509	63.0003	75.0809	-2.1813	0.272738
38561	NC_000081.6	-	77091700	77091699	77091704	1700109K24Rik	rna87789	x	113	0	3	109	1	0	3.46527	71.5316	0.862999	-4.34544	0.272738
15195	NC_000079.6	+	83599299	83599298	83599299	Mef2c	rna80144	i	71	0	3	28	40	0	3.46527	18.3751	34.5199	-3.8793	0.274459
15321	NC_000079.6	+	99373053	99373053	99373057	Mrps27	rna80558	i	31	17	12	0	2	23.069	13.8611	0	1.726	4.50793	0.274459
16132	NC_000080.6	+	87508269	87508268	87508287	Tdrd3	rna85119	i	63	2	0	24	37	2.714	0	15.7501	31.9309	-4.19261	0.274459
20251	NC_000085.6	+	46157632	46157631	46157635	Gbf1	rna103871	i	88	3	0	72	13	4.071	0	47.2502	11.219	-3.89617	0.274459
22110	NC_000067.6	-	84076584	84076582	84076588	Pid1	rna2625	i	72	58	3	8	3	78.7059	3.46527	5.25002	2.589	3.37347	0.274459
30088	NC_000073.6	-	74446647	74446643	74446652	Slco3a1	rna44277	i	97	3	3	65	26	4.071	3.46527	42.6564	22.438	-3.1161	0.274459
19156	NC_000084.6	+	39030428	39030422	39030430	Arhgap26	rna99809	i	662	364	83	135	80	493.948	95.8724	88.5942	69.0399	1.90178	0.276274
19698	NC_000085.6	+	5801244	5801242	5801245	Malat1	rna101814	x	41	0	0	0	41	0	0	0	35.3829	-6.25964	0.276764
33301	NC_000076.6	-	63111343	63111325	63111350	-	-	u	70	1	1	59	9	1.357	1.15509	38.7189	7.76699	-4.21896	0.276764
15518	NC_000080.6	+	11879064	11879060	11879068	Ptprg	rna81587	i	185	8	5	157	15	10.856	5.77545	103.032	12.945	-2.81274	0.278086
27828	NC_000071.6	-	74456329	74456321	74456333	Scfd2	rna30168	c	33	20	10	1	2	27.14	11.5509	0.656253	1.726	4.05403	0.278395
29136	NC_000072.6	-	92923117	92923091	92923121	Adamts9	rna37534	i	147	7	1	125	14	9.49899	1.15509	82.0316	12.082	-3.16958	0.278395
37033	NC_000079.6	-	102785902	102785899	102785906	Mast4	rna80684	i	52	0	1	25	26	0	1.15509	16.4063	22.438	-4.972	0.279243
34851	NC_000077.6	-	90615286	90615278	90615290	Stxbp4	rna69871	i	194	107	33	28	26	145.199	38.1179	18.3751	22.438	2.16659	0.280449
17417	NC_000082.6	+	38090841	38090840	38090849	Gsk3b	rna91929	i	312	25	18	125	144	33.925	20.7916	82.0316	124.272	-1.91763	0.284302
38283	NC_000081.6	-	50841016	50841009	50841023	Trps1	rna86721	i	85	4	0	22	59	5.428	0	14.4376	50.9169	-3.62924	0.284302
10136	NC_000075.6	+	59304949	59304948	59304951	Adpgk	rna56490	i	109	4	2	88	15	5.428	2.31018	57.7503	12.945	-3.21054	0.284457
23321	NC_000068.7	-	24643018	24643015	24643020	Cacna1b	rna7789	i	34	15	16	3	0	20.355	18.4814	1.96876	0	4.22502	0.284457
27237	NC_000070.6	-	134563347	134563344	134563354	Man1c1	rna26145	c	89	3	3	28	55	4.071	3.46527	18.3751	47.4649	-3.1272	0.284457
30176	NC_000073.6	-	81530720	81530650	81530729	2900076A07Rik	rna44599	i	448	39	28	153	228	52.923	32.3425	100.407	196.764	-1.80292	0.284457
35472	NC_000078.6	-	30462025	30462023	30462028	2310016D03Rik	rna73689	i	287	16	21	171	79	21.712	24.2569	112.219	68.1769	-1.97277	0.285267
7946	NC_000073.6	+	75622847	75622846	75622847	Akap13	rna44295	i	51	0	1	22	28	0	1.15509	14.4376	24.164	-4.96241	0.285836
31425	NC_000074.6	-	85261528	85261521	85261531	Vps35	rna51631	i	86	1	0	85	0	1.357	0	55.7815	0	-5.44928	0.285908
488	NC_000067.6	+	61654866	61654865	61654866	Pard3b	rna1719	i	57	0	1	44	12	0	1.15509	28.8751	10.356	-4.99088	0.28672
11523	NC_000076.6	+	58351918	58351908	58351948	Lims1	rna61308	c	59	33	16	4	6	44.781	18.4814	2.62501	5.17799	3.03144	0.28672
38241	NC_000081.6	-	39912024	39912022	39912028	Lrp12	rna86591	i	85	3	0	68	14	4.071	0	44.6252	12.082	-3.85181	0.287577
3152	NC_000069.6	+	31050980	31050980	31050981	Prkci	rna16452	c	47	0	44	2	1	0	50.8239	1.31251	0.862999	4.53651	0.288825
12563	NC_000077.6	+	49804320	49804317	49804325	Gm36507	rna66573	x	421	23	42	158	198	31.211	48.5137	103.688	170.874	-1.78015	0.288825
12742	NC_000077.6	+	59775970	59775970	59775987	Mprip	rna67279	c	42	21	17	0	4	28.497	19.6365	0	3.45199	3.86369	0.288825
24664	NC_000068.7	-	104429078	104429053	104429088	Hipk3	rna11746	c	693	26	54	551	62	35.282	62.3748	361.595	53.5059	-2.08698	0.28939
1747	NC_000068.7	+	34775909	34775860	34775940	Hspa5	rna9120	c	239	72	92	36	39	97.7039	106.268	23.6251	33.6569	1.83558	0.289699
11984	NC_000076.6	+	98917651	98917651	98917651	Atp2b1	rna63695	i	25	21	3	0	1	28.497	3.46527	0	0.862999	5.35198	0.289699
30130	NC_000073.6	-	80389826	80389817	80389828	Furin	rna44521	c	632	53	45	364	170	71.9209	51.979	238.876	146.71	-1.64033	0.289699
29590	NC_000073.6	-	13035460	13035453	13035465	Ube2m	rna40668	c	85	4	0	18	63	5.428	0	11.8126	54.3689	-3.64623	0.289855
9651	NC_000074.6	+	128719783	128719782	128719783	Itgb1	rna53794	i	97	2	2	87	6	2.714	2.31018	57.094	5.17799	-3.63956	0.289972
10303	NC_000075.6	+	68728267	68728266	68728268	Rora	rna57079	i	120	7	0	69	44	9.49899	0	45.2815	37.9719	-3.1647	0.289972
13678	NC_000077.6	+	115573470	115573469	115573471	Nup85	rna71905	i	274	21	12	164	77	28.497	13.8611	107.625	66.4509	-2.04655	0.289972
15529	NC_000080.6	+	12302172	12302172	12302173	3830406C13Rik	rna81595	c	60	1	1	37	21	1.357	1.15509	24.2814	18.123	-4.08328	0.289972
17986	NC_000082.6	+	97966161	97966159	97966161	-	-	u	124	6	4	20	94	8.14199	4.62036	13.1251	81.1219	-2.88879	0.289972
3609	NC_000069.6	+	89212242	89212241	89212244	Mtx1	rna18159	i	53	1	0	32	20	1.357	0	21.0001	17.26	-4.91049	0.290749
41735	NC_000086.7	-	94086747	94086739	94086755	Zfx	rna106601	i	54	0	1	37	16	0	1.15509	24.2814	13.808	-4.94693	0.290749
16417	NC_000081.6	+	31588226	31588224	31588228	Cmbl	rna86198	c	88	2	4	26	56	2.714	4.62036	17.0626	48.3279	-3.14286	0.291059
36346	NC_000079.6	-	32745618	32745612	32745621	Mylk4	rna77984	i	51	0	0	51	0	0	0	33.4689	0	-6.18709	0.291059
36347	NC_000079.6	-	32746661	32746651	32746671	Mylk4	rna77984	i	133	2	10	57	64	2.714	11.5509	37.4064	55.2319	-2.67991	0.291059
9907	NC_000075.6	+	41529033	41528988	41529034	3110039I08Rik	rna55290	i	133	3	4	120	6	4.071	4.62036	78.7504	5.17799	-3.27348	0.291599
24283	NC_000068.7	-	76842723	76842713	76842750	Ttn	rna10621	i	3247	327	263	1738	919	443.739	303.788	1140.57	793.096	-1.37176	0.292054
14566	NC_000078.6	+	110499166	110499165	110499167	Ppp2r5c	rna76519	i	51	0	1	6	44	0	1.15509	3.93752	37.9719	-5.0792	0.293373
4558	NC_000070.6	+	74301991	74301990	74301992	Kdm4c	rna23227	i	84	1	0	83	0	1.357	0	54.469	0	-5.4147	0.293904
13633	NC_000077.6	+	109669596	109669596	109669596	Prkar1a	rna71574	c	30	29	0	0	1	39.353	0	0	0.862999	5.64409	0.293979
368	NC_000067.6	+	55059495	55059495	55059519	Coq10b	rna1372	i	59	0	2	22	35	0	2.31018	14.4376	30.2049	-4.21126	0.294188
31439	NC_000074.6	-	85718276	85718272	85718289	Itfg1	rna51651	c	1132	126	18	365	623	170.982	20.7916	239.532	537.648	-2.02178	0.294188
11739	NC_000076.6	+	76041905	76041904	76041906	Zfp280b	rna62080	c	351	22	23	55	251	29.854	26.5671	36.0939	216.613	-2.16165	0.294699
9925	NC_000075.6	+	44094615	44094615	44094615	Usp2	rna55428	c	50	1	0	19	30	1.357	0	12.4688	25.89	-4.91064	0.295747
19899	NC_000085.6	+	11986502	11986501	11986502	Osbp	rna102489	i	50	0	1	23	26	0	1.15509	15.0938	22.438	-4.92239	0.295747
31226	NC_000074.6	-	67866898	67866890	67866900	Psd3	rna50432	i	68	2	0	51	15	2.714	0	33.4689	12.945	-4.15742	0.295747
39116	NC_000082.6	-	28951421	28951408	28951425	-	-	u	32	4	26	2	0	5.428	30.0323	1.31251	0	4.67281	0.295747
869	NC_000067.6	+	128232966	128232959	128232967	R3hdm1	rna3896	i	138	8	5	71	54	10.856	5.77545	46.594	46.6019	-2.49532	0.296179
13890	NC_000078.6	+	16916202	16916200	16916203	Rock2	rna73237	i	95	3	4	47	41	4.071	4.62036	30.8439	35.3829	-2.92681	0.296234
31163	NC_000074.6	-	61768553	61768551	61768555	Palld	rna50327	i	64	2	0	40	22	2.714	0	26.2501	18.986	-4.11939	0.296234
35921	NC_000078.6	-	98832651	98832650	98832653	Eml5	rna75715	i	39	0	0	0	39	0	0	0	33.6569	-6.18742	0.297045
37026	NC_000079.6	-	102733540	102733506	102733573	Mast4	rna80684	c	136	47	51	24	14	63.779	58.9095	15.7501	12.082	2.13649	0.297045
8955	NC_000074.6	+	48121218	48121217	48121219	Dctd	rna50147	i	92	2	4	58	28	2.714	4.62036	38.0627	24.164	-3.07591	0.297609
33529	NC_000076.6	-	88546610	88546579	88546616	Mybpc1	rna63338	i	68	1	1	58	8	1.357	1.15509	38.0627	6.90399	-4.17111	0.297609
8539	NC_000073.6	+	130648202	130648163	130648225	Tacc2	rna47349	i	115	66	21	14	14	89.5619	24.2569	9.18754	12.082	2.42043	0.299196
20634	NC_000086.7	+	74304477	74304473	74304501	Atp6ap1	rna106355	c	25853	2754	1915	6831	14353	3737.18	2212	4482.86	12386.6	-1.50367	0.300249
10677	NC_000075.6	+	102540002	102540001	102540003	Ky	rna58219	c	582	60	22	163	337	81.4199	25.412	106.969	290.831	-1.90001	0.300432
22148	NC_000067.6	-	85728505	85728502	85728509	A630001G21Rik	rna2747	i	47	30	11	1	5	40.71	12.706	0.656253	4.31499	3.4617	0.300432
6701	NC_000072.6	+	31510948	31510942	31510950	Mkln1	rna35237	c	238	14	1	4	219	18.998	1.15509	2.62501	188.997	-3.26067	0.300679
34515	NC_000077.6	-	67215060	67215057	67215079	Myh1	rna67809	x	208	0	0	8	200	0	0	5.25002	172.6	-8.59256	0.300679
16642	NC_000081.6	+	80711318	80711318	80711325	Tnrc6b	rna88229	c	96	0	6	37	53	0	6.93054	24.2814	45.7389	-3.29855	0.300812
25296	NC_000068.7	-	181142626	181142619	181142656	-	-	u	2464	260	179	1310	715	352.82	206.761	859.691	617.044	-1.40098	0.30332
2233	NC_000068.7	+	91267076	91267074	91267077	Arfgap2	rna11291	i	381	29	3	303	46	39.353	3.46527	198.845	39.6979	-2.48975	0.303621
13701	NC_000077.6	+	117676186	117676185	117676187	Tnrc6c	rna72216	i	183	7	12	121	43	9.49899	13.8611	79.4066	37.1089	-2.3161	0.303621
9583	NC_000074.6	+	123385656	123385655	123385662	Tcf25	rna53474	i	53	1	0	36	16	1.357	0	23.6251	13.808	-4.87947	0.304478
5571	NC_000071.6	+	34387325	34387323	34387325	Fam193a	rna29098	i	64	0	1	60	3	0	1.15509	39.3752	2.589	-5.09092	0.305963
8690	NC_000073.6	+	143067537	143067527	143067601	Cd81	rna48206	c	229	11	19	104	95	14.927	21.9467	68.2503	81.9849	-2.02212	0.305963
20047	NC_000085.6	+	27250082	27250081	27250083	Vldlr	rna102910	c	102	6	1	32	63	8.14199	1.15509	21.0001	54.3689	-3.04236	0.305963
33576	NC_000076.6	-	91164209	91164165	91164230	Tmpo	rna63463	e	30	12	16	0	2	16.284	18.4814	0	1.726	4.42084	0.306543
7452	NC_000072.6	+	135234249	135234248	135234272	Fam234b	rna39301	c	77	1	2	65	9	1.357	2.31018	42.6564	7.76699	-3.7728	0.307726
19498	NC_000084.6	+	69583395	69583391	69583399	Tcf4	rna100788	i	50	10	33	6	1	13.57	38.1179	3.93752	0.862999	3.39797	0.307726
20091	NC_000085.6	+	32767391	32767390	32767391	Pten	rna103097	i	63	1	1	49	12	1.357	1.15509	32.1564	10.356	-4.08935	0.307841
33114	NC_000076.6	-	40035595	40035575	40035622	Slc16a10	rna60885	c	282	14	21	44	203	18.998	24.2569	28.8751	175.189	-2.23377	0.308069
21234	NC_000086.7	+	159794065	159794065	159794066	Sh3kbp1	rna108158	i	61	38	12	9	2	51.566	13.8611	5.90628	1.726	3.07329	0.309315
40395	NC_000084.6	-	33461898	33461890	33461902	Nrep	rna99405	i	38	0	0	0	38	0	0	0	32.7939	-6.14991	0.310097
23747	NC_000068.7	-	58132441	58132440	58132443	Cytip	rna9756	c	32	23	6	1	2	31.211	6.93054	0.656253	1.726	4.03037	0.311631
26578	NC_000070.6	-	44661662	44661661	44661669	LOC102632357	rna22286	x	28	27	0	1	0	36.639	0	0.656253	0	5.63939	0.312253
5148	NC_000070.6	+	141815546	141815544	141815547	Casp9	rna26747	c	177	7	8	141	21	9.49899	9.24071	92.5317	18.123	-2.56568	0.313966
8247	NC_000073.6	+	102304875	102304874	102304875	Stim1	rna45587	i	64	1	0	60	3	1.357	0	39.3752	2.589	-5.04388	0.313966
26222	NC_000069.6	-	142313366	142313361	142313405	Pdlim5	rna20505	i	195	11	13	93	78	14.927	15.0162	61.0315	67.3139	-2.09934	0.315389
4970	NC_000070.6	+	127030626	127030438	127030629	Sfpq	rna25445	c	244	13	8	203	20	17.641	9.24071	133.219	17.26	-2.49359	0.315683
11040	NC_000076.6	+	4893137	4893136	4893137	Esr1	rna59981	i	231	11	17	144	59	14.927	19.6365	94.5004	50.9169	-2.07185	0.31663
21850	NC_000067.6	-	63071695	63071690	63071698	Ino80d	rna1746	i	60	2	0	30	28	2.714	0	19.6876	24.164	-4.07218	0.31663
26981	NC_000070.6	-	108638194	108638161	108638224	Zfyve9	rna24309	p	1273	115	89	803	266	156.055	102.803	526.971	229.558	-1.54904	0.31663
29618	NC_000073.6	-	16371925	16371922	16371941	Sae1	rna40820	i	156	10	4	103	39	13.57	4.62036	67.5941	33.6569	-2.49168	0.31663
33326	NC_000076.6	-	67284225	67284223	67284236	Nrbf2	rna61700	i	91	55	16	17	3	74.6349	18.4814	11.1563	2.589	2.73836	0.31663
34464	NC_000077.6	-	61741118	61741110	61741124	Prpsap2	rna67525	i	123	7	4	31	81	9.49899	4.62036	20.3438	69.9029	-2.68292	0.31663
26331	NC_000069.6	-	152393587	152393569	152393656	Usp33	rna20928	x	92	4	1	68	19	5.428	1.15509	44.6252	16.397	-3.24172	0.32057
33132	NC_000076.6	-	40291755	40291749	40291767	Amd1	rna60898	i	129	8	4	38	79	10.856	4.62036	24.9376	68.1769	-2.59744	0.32057
33505	NC_000076.6	-	88471153	88471131	88471187	Chpt1	rna63334	c	121	14	80	21	6	18.998	92.4071	13.7813	5.17799	2.54636	0.32057
38260	NC_000081.6	-	50657316	50657310	50657323	Trps1	rna86721	c	39	1	35	2	1	1.357	40.4281	1.31251	0.862999	4.25412	0.32057
31669	NC_000074.6	-	123891837	123891835	123891837	Acta1	rna53583	c	51	1	0	3	47	1.357	0	1.96876	40.5609	-5.0531	0.32133
31413	NC_000074.6	-	84842800	84842701	84842910	Calr	rna51537	e	1423	418	447	267	291	567.226	516.325	175.22	251.133	1.34634	0.321738
14033	NC_000078.6	+	40455245	40455244	40455247	Dock4	rna73977	i	85	3	1	68	13	4.071	1.15509	44.6252	11.219	-3.44596	0.322615
2014	NC_000068.7	+	68031553	68031552	68031554	B3galt1	rna10093	i	156	10	7	55	84	13.57	8.08562	36.0939	72.4919	-2.33026	0.323452
20962	NC_000086.7	+	101653620	101653618	101653620	Ogt	rna106896	i	106	1	5	88	12	1.357	5.77545	57.7503	10.356	-3.23684	0.323452
15534	NC_000080.6	+	13963642	13963639	13963644	Atxn7	rna81665	i	63	2	1	24	36	2.714	1.15509	15.7501	31.0679	-3.61533	0.325518
30976	NC_000074.6	-	26104965	26104962	26104970	Hook3	rna49429	i	264	177	20	22	45	240.189	23.1018	14.4376	38.8349	2.30851	0.325694
21401	NT_187064.1	+	27871	27868	27874	LOC100861749	rna108951	i	195	102	35	43	15	138.414	40.4281	28.2189	12.945	2.1105	0.326767
16083	NC_000080.6	+	75043876	75043855	75043876	5031414D18Rik	rna84827	i	29	21	6	0	2	28.497	6.93054	0	1.726	4.44055	0.329066
25331	NC_000069.6	-	8912948	8912945	8912963	Mrps28	rna15987	i	76	0	4	37	35	0	4.62036	24.2814	30.2049	-3.51524	0.33014
16570	NC_000081.6	+	65815503	65815502	65815504	Efr3a	rna87078	i	47	1	0	14	32	1.357	0	9.18754	27.616	-4.84863	0.330371
30265	NC_000073.6	-	98687343	98687342	98687345	Gm15506	rna45174	i	143	7	1	125	10	9.49899	1.15509	82.0316	8.62999	-3.11453	0.33198
9114	NC_000074.6	+	76910367	76910366	76910367	Nr3c2	rna51069	i	335	7	32	238	58	9.49899	36.9629	156.188	50.0539	-2.14378	0.332189
25262	NC_000068.7	-	173590111	173590105	173590116	Ppp4r1l-ps	rna15358	i	332	32	13	111	176	43.424	15.0162	72.8441	151.888	-1.94844	0.332189
13237	NC_000077.6	+	80391173	80391151	80391173	Zfp207	rna69243	i	144	9	3	100	32	12.213	3.46527	65.6253	27.616	-2.5899	0.338057
42017	NC_000086.7	-	150953024	150953005	150953034	-	-	u	51	1	0	36	14	1.357	0	23.6251	12.082	-4.81083	0.339121
36439	NC_000079.6	-	41398240	41398236	41398246	Nedd9	rna78320	i	104	58	20	15	11	78.7059	23.1018	9.84379	9.49298	2.39279	0.340345
40623	NC_000084.6	-	62160622	62160617	62160629	-	-	u	140	0	8	120	12	0	9.24071	78.7504	10.356	-3.24449	0.340345
18442	NC_000083.6	+	47614640	47614638	47614643	Med20	rna96814	i	174	3	10	149	12	4.071	11.5509	97.7817	10.356	-2.78348	0.341825
35471	NC_000078.6	-	30375079	30375069	30375085	-	-	u	112	5	3	83	21	6.785	3.46527	54.469	18.123	-2.83826	0.341825
39411	NC_000082.6	-	97870541	97870536	97870545	C2cd2	rna93515	i	47	1	0	21	25	1.357	0	13.7813	21.575	-4.79287	0.342141
13688	NC_000077.6	+	117078890	117078889	117078902	Snhg20	rna72165	c	90	5	0	19	66	6.785	0	12.4688	56.9579	-3.38778	0.345824
18301	NC_000083.6	+	30019223	30019203	30019223	Zfand3	rna95297	i	55	0	2	15	38	0	2.31018	9.84379	32.7939	-4.14601	0.346183
1396	NC_000068.7	+	3727123	3727121	3727123	Fam107b	rna6910	i	104	59	19	19	7	80.0629	21.9467	12.4688	6.04099	2.4498	0.346906
36521	NC_000079.6	-	48880257	48880244	48880276	Fam120a	rna78610	c	244	15	4	209	16	20.355	4.62036	137.157	13.808	-2.60928	0.350543
34093	NC_000077.6	-	30110890	30110827	30110944	Sptbn1	rna66005	e	41	6	30	3	2	8.14199	34.6527	1.96876	1.726	3.53417	0.353879
12589	NC_000077.6	+	50729071	50729070	50729072	Adamts2	rna66647	i	40	31	4	2	3	42.067	4.62036	1.31251	2.589	3.59452	0.356763
16526	NC_000081.6	+	57695218	57695215	57695220	Zhx2	rna86844	i	121	4	3	107	7	5.428	3.46527	70.2191	6.04099	-3.11134	0.356763
27738	NC_000071.6	-	52171070	52171060	52171076	Dhx15	rna29648	i	82	27	36	15	4	36.639	41.5832	9.84379	3.45199	2.54067	0.358758
31978	NC_000075.6	-	48735673	48735670	48735678	Zbtb16	rna55837	i	57	0	2	34	21	0	2.31018	22.3126	18.123	-4.07285	0.359679
22468	NC_000067.6	-	138159917	138159907	138159933	Ptprc	rna4534	i	122	70	22	10	20	94.9899	25.412	6.56253	17.26	2.34515	0.360655
123	NC_000067.6	+	24612351	24612350	24612352	-	-	u	46	0	1	5	40	0	1.15509	3.28126	34.5199	-4.93085	0.361822
34773	NC_000077.6	-	86312731	86312726	86312765	Med13	rna69628	i	227	17	11	135	64	23.069	12.706	88.5942	55.2319	-2.01438	0.363196
37649	NC_000080.6	-	57694920	57694895	57694923	Lats2	rna83936	i	49	1	0	2	46	1.357	0	1.31251	39.6979	-4.99909	0.368309
9215	NC_000074.6	+	85527083	85527081	85527089	Gpt2	rna51640	c	517	352	27	42	96	477.664	31.1874	27.5626	82.8479	2.20617	0.36858
40664	NC_000084.6	-	66212354	66212310	66212362	Ccbe1	rna100646	i	61	2	0	43	16	2.714	0	28.2189	13.808	-4.01201	0.369071
41389	NC_000085.6	-	60528701	60528668	60528707	Cacul1	rna104463	c	3996	440	358	1686	1512	597.08	413.522	1106.44	1304.85	-1.25487	0.370114
6222	NC_000071.6	+	123409792	123409791	123409794	Mlxip	rna32596	i	164	112	13	12	27	151.984	15.0162	7.87504	23.301	2.42694	0.371319
29948	NC_000073.6	-	53079953	53079951	53079971	-	-	u	46	0	1	4	41	0	1.15509	2.62501	35.3829	-4.93889	0.371319
31157	NC_000074.6	-	61671862	61671857	61671866	Palld	rna50327	i	45	1	0	17	27	1.357	0	11.1563	23.301	-4.75401	0.371319
36475	NC_000079.6	-	45766540	45766532	45766545	Atxn1	rna78485	i	125	6	6	74	39	8.14199	6.93054	48.5627	33.6569	-2.45126	0.371319
1029	NC_000067.6	+	151446492	151446483	151446494	Trmt1l	rna4725	i	1403	161	59	815	368	218.477	68.1503	534.846	317.583	-1.57499	0.372265
3756	NC_000069.6	+	97670712	97670690	97670720	Prkab2	rna19024	c	83	2	2	71	8	2.714	2.31018	46.594	6.90399	-3.42056	0.372265
5889	NC_000071.6	+	92138059	92138058	92138060	Uso1	rna30632	c	97	4	3	67	23	5.428	3.46527	43.969	19.849	-2.85384	0.372265
17706	NC_000082.6	+	56097584	56097583	56097586	Senp7	rna92436	i	205	11	16	59	119	14.927	18.4814	38.7189	102.697	-2.07709	0.372265
18957	NC_000084.6	+	24715199	24715198	24715202	Fhod3	rna99148	i	227	18	12	68	129	24.426	13.8611	44.6252	111.327	-2.02892	0.372265
19412	NC_000084.6	+	63828309	63828309	63828311	Wdr7	rna100542	i	44	29	9	6	0	39.353	10.3958	3.93752	0	3.60516	0.372265
21665	NC_000067.6	-	38541406	38541400	38541411	Aff3	rna898	i	32	26	3	3	0	35.282	3.46527	1.96876	0	4.22563	0.372265
24850	NC_000068.7	-	125335495	125335447	125335516	Fbn1	rna12630	e	155	56	52	24	23	75.9919	60.0646	15.7501	19.849	1.93617	0.372265
25843	NC_000069.6	-	97807428	97807427	97807431	Pde4dip	rna19031	i	105	3	5	75	22	4.071	5.77545	49.219	18.986	-2.78936	0.372265
25944	NC_000069.6	-	108221447	108221418	108221451	Sypl2	rna19564	i	648	65	47	230	306	88.2049	54.2892	150.938	264.078	-1.54344	0.372265
35564	NC_000078.6	-	51642578	51642575	51642584	Strn3	rna74122	i	77	3	1	56	17	4.071	1.15509	36.7502	14.671	-3.32621	0.372265
37328	NC_000080.6	-	23866081	23866071	23866090	Kcnma1	rna82027	i	499	32	54	193	220	43.424	62.3748	126.657	189.86	-1.57816	0.372265
28590	NC_000072.6	-	14719528	14719498	14719549	Ppp1r3a	rna34770	c	66	14	39	7	6	18.998	45.0485	4.59377	5.17799	2.71762	0.37239
40064	NC_000083.6	-	71353785	71353784	71353800	Smchd1	rna97720	i	77	3	0	62	12	4.071	0	40.6877	10.356	-3.69794	0.37239
5564	NC_000071.6	+	34374149	34374148	34374153	Fam193a	rna29098	i	111	82	6	8	15	111.274	6.93054	5.25002	12.945	2.70592	0.373567
19518	NC_000084.6	+	69683178	69683177	69683180	Tcf4	rna100788	c	177	13	4	121	39	17.641	4.62036	79.4066	33.6569	-2.35988	0.374106
34815	NC_000077.6	-	86748513	86748501	86748521	Cltc	rna69662	i	144	10	2	15	117	13.57	2.31018	9.84379	100.971	-2.81538	0.374374
6481	NC_000072.6	+	4541163	4541162	4541204	Col1a2	rna34579	c	62	2	1	8	51	2.714	1.15509	5.25002	44.0129	-3.68464	0.374684
14470	NC_000078.6	+	95752810	95752809	95752811	Flrt2	rna75667	i	180	10	2	158	10	13.57	2.31018	103.688	8.62999	-2.84091	0.374684
15509	NC_000080.6	+	11730389	11730389	11730392	Ptprg	rna81587	i	125	7	4	83	31	9.49899	4.62036	54.469	26.753	-2.53671	0.376532
21683	NC_000067.6	-	44202391	44202386	44202395	Mettl21e	rna1143	p	67	1	3	28	35	1.357	3.46527	18.3751	30.2049	-3.31094	0.376532
1344	NC_000067.6	+	189774277	189774277	189774295	Ptpn14	rna6517	i	115	6	5	59	45	8.14199	5.77545	38.7189	38.8349	-2.48354	0.376998
3713	NC_000069.6	+	95929550	95929546	95929596	Anp32e	rna18852	c	536	49	44	207	236	66.493	50.8239	135.844	203.668	-1.53365	0.376998
16707	NC_000081.6	+	84252951	84252950	84252956	Parvb	rna88515	i	446	41	30	235	140	55.637	34.6527	154.219	120.82	-1.6104	0.376998
17556	NC_000082.6	+	43519990	43519984	43519991	Zbtb20	rna92044	i	44	1	0	11	32	1.357	0	7.21878	27.616	-4.76736	0.376998
20389	NC_000085.6	+	58131391	58131390	58131392	Atrnl1	rna104357	c	108	4	1	99	4	5.428	1.15509	64.969	3.45199	-3.40409	0.376998
29233	NC_000072.6	-	101256428	101256424	101256431	Pdzrn3	rna37752	i	58	2	0	36	20	2.714	0	23.6251	17.26	-3.97111	0.376998
30420	NC_000073.6	-	112659590	112659579	112659600	2310014F06Rik	rna46204	i	835	20	112	436	267	27.14	129.37	286.126	230.421	-1.71875	0.376998
32056	NC_000075.6	-	53044237	53044233	53044243	-	-	u	70	3	0	46	21	4.071	0	30.1876	18.123	-3.61805	0.376998
35218	NC_000077.6	-	110093432	110093425	110093445	Abca8a	rna71603	i	105	6	3	55	41	8.14199	3.46527	36.0939	35.3829	-2.63575	0.376998
41953	NC_000086.7	-	140561193	140561186	140561200	Tsc22d3	rna107652	i	420	26	41	233	120	35.282	47.3587	152.907	103.56	-1.63286	0.376998
8366	NC_000073.6	+	114040879	114040878	114040881	Spon1	rna46262	c	77	2	2	61	12	2.714	2.31018	40.0314	10.356	-3.33369	0.381357
17996	NC_000083.6	+	3258015	3258014	3258017	Gm34035	rna93539	i	142	10	5	70	57	13.57	5.77545	45.9377	49.1909	-2.30823	0.381872
41665	NC_000086.7	-	73898528	73898522	73898538	Arhgap4	rna106287	i	84	52	13	16	3	70.5639	15.0162	10.5	2.589	2.68761	0.382641
4002	NC_000069.6	+	136912183	136912183	136912184	Ppp3ca	rna20362	i	336	26	6	272	32	35.282	6.93054	178.501	27.616	-2.29844	0.38268
13723	NC_000077.6	+	119486238	119486237	119486295	Rnf213	rna72421	c	28	9	17	0	2	12.213	19.6365	0	1.726	4.29142	0.383414
30570	NC_000073.6	-	126449246	126449239	126449249	Atp2a1	rna46860	i	52	0	1	45	6	0	1.15509	29.5314	5.17799	-4.81698	0.384571
35722	NC_000078.6	-	75553874	75553873	75553875	Ppp2r5e	rna74731	i	211	18	6	125	62	24.426	6.93054	82.0316	53.5059	-2.12392	0.384571
22895	NC_000067.6	-	171282075	171282073	171282078	Usp21	rna5657	c	229	14	13	159	43	18.998	15.0162	104.344	37.1089	-2.06091	0.387682
31658	NC_000074.6	-	122958858	122958857	122958859	Ankrd11	rna53398	i	76	2	1	68	5	2.714	1.15509	44.6252	4.31499	-3.68442	0.389646
37691	NC_000080.6	-	61614330	61614324	61614335	Dleu2	rna84105	i	168	12	0	15	141	16.284	0	9.84379	121.683	-3.03008	0.389646
8562	NC_000073.6	+	130962007	130961980	130962023	Htra1	rna47394	c	35	6	25	3	1	8.14199	28.8772	1.96876	0.862999	3.68705	0.390115
21214	NC_000086.7	+	159331133	159331132	159331134	Rps6ka3	rna108131	i	129	5	8	78	38	6.785	9.24071	51.1877	32.7939	-2.38688	0.391923
36480	NC_000079.6	-	45832925	45832921	45832927	Atxn1	rna78485	i	65	3	0	30	32	4.071	0	19.6876	27.616	-3.58482	0.395324
26484	NC_000070.6	-	33245725	33245664	33245824	Pnrc1	rna21701	c	497	216	98	131	52	293.112	113.199	85.9691	44.8759	1.63085	0.395378
29860	NC_000073.6	-	41499414	41499390	41499431	AW146154	rna42696	c	44	12	25	4	3	16.284	28.8772	2.62501	2.589	3.11636	0.396822
5672	NC_000071.6	+	53603038	53603037	53603039	Rbpj	rna29698	i	79	3	0	68	8	4.071	0	44.6252	6.90399	-3.7104	0.39726
7636	NC_000073.6	+	27581849	27581843	27581849	2310022A10Rik	rna41714	c	145	8	0	125	12	10.856	0	82.0316	10.356	-3.11747	0.39726
15970	NC_000080.6	+	59678343	59678342	59678346	Atp8a2	rna84019	i	45	1	0	26	18	1.357	0	17.0626	15.534	-4.67631	0.39726
24887	NC_000068.7	-	126804969	126804963	126804999	Trpm7	rna12710	i	151	8	10	70	63	10.856	11.5509	45.9377	54.3689	-2.16102	0.39726
25480	NC_000069.6	-	51331387	51331366	51331413	Elf2	rna16898	i	379	40	8	210	121	54.28	9.24071	137.813	104.423	-1.9399	0.39726
39791	NC_000083.6	-	46679920	46679918	46679926	Mea1	rna96737	x	187	16	6	53	112	21.712	6.93054	34.7814	96.6558	-2.20584	0.39726
40013	NC_000083.6	-	66518003	66517977	66518007	Rab12	rna97537	c	99	2	3	90	4	2.714	3.46527	59.0628	3.45199	-3.33887	0.39726
41214	NC_000085.6	-	40993664	40993655	40993672	Blnk	rna103459	i	54	35	9	5	5	47.495	10.3958	3.28126	4.31499	2.93155	0.39726
5453	NC_000071.6	+	29674700	29674675	29674700	Ube3c	rna28696	c	71	0	3	57	11	0	3.46527	37.4064	9.49298	-3.71562	0.398949
5594	NC_000071.6	+	34770600	34770599	34770603	Htt	rna29153	i	212	9	9	183	11	12.213	10.3958	120.094	9.49298	-2.52376	0.400121
14723	NC_000079.6	+	13733707	13733706	13733707	Lyst	rna77273	i	28	14	11	2	1	18.998	12.706	1.31251	0.862999	3.84821	0.400121
30537	NC_000073.6	-	119856803	119856794	119856808	Dcun1d3	rna46543	c	63	2	0	52	9	2.714	0	34.1252	7.76699	-4.00656	0.400121
31012	NC_000074.6	-	36242897	36242878	36242902	Lonrf1	rna49772	i	34	8	23	0	3	10.856	26.5671	0	2.589	3.92363	0.400121
35647	NC_000078.6	-	58972810	58972805	58972812	Sec23a	rna74357	i	105	7	2	47	49	9.49899	2.31018	30.8439	42.2869	-2.64856	0.400121
4553	NC_000070.6	+	74263179	74263178	74263185	Kdm4c	rna23227	i	440	17	54	132	237	23.069	62.3748	86.6254	204.531	-1.76258	0.402278
17447	NC_000082.6	+	42922166	42922164	42922166	Zbtb20	rna92044	i	114	7	0	8	99	9.49899	0	5.25002	85.4369	-3.27794	0.402278
21653	NC_000067.6	-	38105228	38105220	38105231	Rev1	rna890	i	69	1	0	68	0	1.357	0	44.6252	0	-5.12508	0.402278
23104	NC_000067.6	-	191352926	191352923	191352945	Ppp2r5a	rna6612	c	411	36	18	285	72	48.852	20.7916	187.032	62.1359	-1.84558	0.402278
23884	NC_000068.7	-	72972156	72972142	72972165	Sp3	rna10361	i	2422	298	156	973	995	404.386	180.194	638.534	858.684	-1.35767	0.402278
9001	NC_000074.6	+	66404214	66404208	66404217	March1	rna50394	i	59	34	13	6	6	46.138	15.0162	3.93752	5.17799	2.74799	0.404279
18746	NC_000083.6	+	88560297	88560296	88560299	Ppp1r21	rna98450	i	43	1	0	6	36	1.357	0	3.93752	31.0679	-4.77179	0.405195
40994	NC_000085.6	-	11481321	11481319	11481332	Ms4a6c	rna102440	i	28	19	6	2	1	25.783	6.93054	1.31251	0.862999	3.89119	0.405392
8409	NC_000073.6	+	122372752	122372752	122372774	Prkcb	rna46733	i	54	36	8	5	5	48.852	9.24071	3.28126	4.31499	2.93631	0.405771
30209	NC_000073.6	-	84682190	84682161	84682196	Zfand6	rna44769	i	99	0	7	13	79	0	8.08562	8.53129	68.1769	-3.21331	0.405771
10099	NC_000075.6	+	57134314	57134311	57134335	Man2c1	rna56275	c	331	20	29	201	81	27.14	33.4976	131.907	69.9029	-1.73472	0.405927
5849	NC_000071.6	+	88724138	88724137	88724151	Mob1b	rna30510	i	55	2	0	31	22	2.714	0	20.3438	18.986	-3.91358	0.405941
36288	NC_000079.6	-	32061741	32061739	32061746	LOC105245415	rna77979	x	108	7	0	66	35	9.49899	0	43.3127	30.2049	-2.98381	0.40657
37938	NC_000080.6	-	103175746	103175741	103175750	Mycbp2	rna85273	i	33	31	0	0	2	42.067	0	0	1.726	4.67291	0.409989
4470	NC_000070.6	+	55356774	55356774	55356774	Rad23b	rna22680	i	67	1	2	55	9	1.357	2.31018	36.0939	7.76699	-3.57212	0.412511
25569	NC_000069.6	-	61002185	61002183	61002188	Gm37035	rna17261	i	72	2	1	63	6	2.714	1.15509	41.3439	5.17799	-3.61137	0.412808
40611	NC_000084.6	-	61779806	61779804	61779815	Gm41748	rna100439	x	43	1	0	21	21	1.357	0	13.7813	18.123	-4.64356	0.412808
9473	NC_000074.6	+	114571622	114571594	114571622	Wwox	rna52974	i	47	1	0	1	45	1.357	0	0.656253	38.8349	-4.94254	0.413385
11631	NC_000076.6	+	64048943	64048941	64048945	Lrrtm3	rna61653	x	73	3	1	4	65	4.071	1.15509	2.62501	56.0949	-3.50678	0.413597
22051	NC_000067.6	-	75371281	75371269	75371355	Gm15179	rna2355	i	345	37	11	107	190	50.209	12.706	70.2191	163.97	-1.9019	0.413597
30772	NC_000073.6	-	142516005	142515995	142516023	Tnnt3	rna48101	x	279	17	26	90	146	23.069	30.0323	59.0628	125.998	-1.79727	0.413597
36930	NC_000079.6	-	95800060	95800058	95800066	Iqgap2	rna80395	i	57	0	2	43	12	0	2.31018	28.2189	10.356	-4.00957	0.413597
37364	NC_000080.6	-	26533752	26533720	26533757	Slmap	rna82257	c	440	48	21	190	181	65.136	24.2569	124.688	156.203	-1.65642	0.414989
13098	NC_000077.6	+	75696174	75696171	75696175	Crk	rna68786	i	103	7	2	42	52	9.49899	2.31018	27.5626	44.8759	-2.63405	0.416244
35955	NC_000078.6	-	99533798	99533792	99533804	Foxn3	rna75736	i	246	20	16	86	124	27.14	18.4814	56.4378	107.012	-1.84259	0.416778
19955	NC_000085.6	+	20586903	20586900	20586906	-	-	u	112	7	4	30	71	9.49899	4.62036	19.6876	61.2729	-2.52598	0.419714
35681	NC_000078.6	-	69640724	69640713	69640730	Sos2	rna74457	i	294	22	24	95	153	29.854	27.7221	62.344	132.039	-1.75408	0.419714
11324	NC_000076.6	+	33424236	33424194	33424238	Trdn	rna60768	i	9810	831	1253	4544	3182	1127.67	1447.33	2982.01	2746.06	-1.15339	0.421001
13855	NC_000078.6	+	8938245	8938245	8938269	Laptm4a	rna73050	c	76	4	0	46	26	5.428	0	30.1876	22.438	-3.31901	0.421001
26221	NC_000069.6	-	142312667	142312657	142312685	Pdlim5	rna20505	i	1472	146	150	561	615	198.122	173.263	368.158	530.744	-1.27519	0.421001
36770	NC_000079.6	-	83379061	83379057	83379066	-	-	u	243	19	17	97	110	25.783	19.6365	63.6565	94.9298	-1.80511	0.421001
15380	NC_000079.6	+	109657771	109657770	109657772	Pde4d	rna80892	i	115	59	24	16	16	80.0629	27.7221	10.5	13.808	2.14915	0.423151
41815	NC_000086.7	-	102586174	102586155	102586228	Phka1	rna106972	e	359	88	142	61	68	119.416	164.023	40.0314	58.6839	1.52469	0.423151
1810	NC_000068.7	+	43975879	43975876	43975879	Arhgap15	rna9498	i	29	20	6	3	0	27.14	6.93054	1.96876	0	4.04029	0.42397
6960	NC_000072.6	+	61300168	61300167	61300168	Ccser1	rna36477	i	46	1	0	34	11	1.357	0	22.3126	9.49298	-4.64221	0.424881
8907	NC_000074.6	+	45826253	45826252	45826253	Sorbs2	rna50006	c	355	56	177	75	47	75.9919	204.451	49.219	40.5609	1.64383	0.426209
10673	NC_000075.6	+	102521144	102521137	102521144	Ky	rna58220	i	46	1	0	1	44	1.357	0	0.656253	37.9719	-4.91035	0.426209
20951	NC_000086.7	+	101479286	101479267	101479292	Gm14843	gene44575	c	606	132	240	130	104	179.124	277.221	85.3129	89.7518	1.38314	0.426209
29086	NC_000072.6	-	87999839	87999816	87999902	Rab7	rna37263	c	36	6	26	4	0	8.14199	30.0323	2.62501	0	3.80514	0.426209
7091	NC_000072.6	+	84092206	84092195	84092207	Dysf	rna36994	i	83	4	65	4	10	5.428	75.0808	2.62501	8.62999	2.85823	0.426778
25297	NC_000068.7	-	181143093	181143087	181143103	-	-	u	56	2	0	38	16	2.714	0	24.9376	13.808	-3.89279	0.426778
28581	NC_000072.6	-	14717281	14717277	14717284	Ppp1r3a	rna34770	c	58	1	0	56	1	1.357	0	36.7502	0.862999	-4.88182	0.426778
28042	NC_000071.6	-	107761061	107761059	107761063	Evi5	rna31350	i	74	2	1	67	4	2.714	1.15509	43.969	3.45199	-3.63851	0.427206
40018	NC_000083.6	-	66716883	66716873	66716886	LOC102639882	rna97554	x	103	7	1	59	36	9.49899	1.15509	38.7189	31.0679	-2.73672	0.427206
5986	NC_000071.6	+	103741784	103741779	103741790	Aff1	rna31085	i	424	43	19	253	109	58.351	21.9467	166.032	94.0668	-1.70191	0.427526
20715	NC_000086.7	+	83069406	83069403	83069406	Dmd	rna106508	i	65	2	2	36	25	2.714	2.31018	23.6251	21.575	-3.17333	0.427526
6580	NC_000072.6	+	22145975	22145972	22145976	Cped1	rna34873	i	463	41	33	274	115	55.637	38.1179	179.813	99.2448	-1.57695	0.427965
29957	NC_000073.6	-	59977614	59977546	59977620	Snord64	rna43873	p	228	10	21	135	62	13.57	24.2569	88.5942	53.5059	-1.90561	0.427965
34236	NC_000077.6	-	49012911	49012907	49012913	-	-	u	77	48	11	11	7	65.136	12.706	7.21878	6.04099	2.54681	0.42808
3897	NC_000069.6	+	116904660	116904660	116904662	Frrs1	rna19764	c	42	1	0	21	20	1.357	0	13.7813	17.26	-4.6037	0.430367
11353	NC_000076.6	+	36747663	36747661	36747672	Hs3st5	rna60818	i	72	4	0	31	37	5.428	0	20.3438	31.9309	-3.30679	0.430367
22633	NC_000067.6	-	156447566	156447560	156447568	Soat1	rna4998	i	130	72	22	15	21	97.7039	25.412	9.84379	18.123	2.14158	0.430969
14381	NC_000078.6	+	81948734	81948733	81948734	Pcnx	rna75101	i	186	3	19	105	59	4.071	21.9467	68.9066	50.9169	-2.19036	0.431146
15377	NC_000079.6	+	109632212	109632191	109632235	Pde4d	rna80902	c	213	8	19	137	49	10.856	21.9467	89.9067	42.2869	-2.00632	0.431146
36566	NC_000079.6	-	55071784	55071781	55071789	Uimc1	rna78986	i	517	49	24	352	92	66.493	27.7221	231.001	79.3959	-1.72553	0.431146
30724	NC_000073.6	-	138840071	138840070	138840073	Mapk1ip1	rna47647	i	41	1	0	16	24	1.357	0	10.5	20.712	-4.60977	0.433164
25337	NC_000069.6	-	9727031	9727029	9727032	Pag1	rna16021	i	72	27	28	14	3	36.639	32.3425	9.18754	2.589	2.53073	0.433261
4759	NC_000070.6	+	102581348	102581332	102581369	Pde4b	rna23906	i	579	64	7	354	154	86.8479	8.08562	232.314	132.902	-1.95047	0.433997
31011	NC_000074.6	-	36216283	36216272	36216444	Lonrf1	rna49772	c	622	60	21	45	496	81.4199	24.2569	29.5314	428.047	-2.11621	0.433997
38403	NC_000081.6	-	59046871	59046856	59046885	Mtss1	rna86921	i	40	0	1	11	28	0	1.15509	7.21878	24.164	-4.66358	0.433997
6924	NC_000072.6	+	54892913	54892911	54892916	-	-	u	803	297	184	223	99	403.029	212.536	146.344	85.4369	1.40686	0.434169
31421	NC_000074.6	-	84978721	84978709	84978734	Junb	rna51567	c	242	49	111	55	27	66.493	128.215	36.0939	23.301	1.71107	0.434169
33080	NC_000076.6	-	33986199	33986193	33986207	A830082N09Rik	rna60786	p	78	1	5	33	39	1.357	5.77545	21.6563	33.6569	-2.93064	0.434169
8184	NC_000073.6	+	99216743	99216742	99216745	-	-	u	60	2	1	40	17	2.714	1.15509	26.2501	14.671	-3.42468	0.437239
8401	NC_000073.6	+	120903838	120903805	120903839	Eef2k	rna46621	c	279	19	13	215	32	25.783	15.0162	141.094	27.616	-2.05466	0.437239
11118	NC_000076.6	+	14107788	14107787	14107790	Hivep2	rna60250	i	47	1	1	14	31	1.357	1.15509	9.18754	26.753	-3.83948	0.437239
17327	NC_000082.6	+	33711135	33711060	33711153	Heg1	rna91671	i	228	23	6	85	114	31.211	6.93054	55.7815	98.3818	-2.02424	0.437239
36948	NC_000079.6	-	98746612	98746610	98746617	Fcho2	rna80535	i	85	2	0	83	0	2.714	0	54.469	0	-4.37502	0.437239
38616	NC_000081.6	-	79321259	79321240	79321272	Pla2g6	rna88049	i	1075	117	52	692	214	158.769	60.0646	454.127	184.682	-1.54863	0.437239
32216	NC_000075.6	-	64716086	64716083	64716089	Rab11a	rna56822	c	120	5	0	113	2	6.785	0	74.1566	1.726	-3.51599	0.437628
13291	NC_000077.6	+	84188921	84188919	84188923	Acaca	rna69513	i	115	9	1	49	56	12.213	1.15509	32.1564	48.3279	-2.61128	0.438885
40080	NC_000083.6	-	73944075	73944051	73944078	Xdh	rna97816	i	77	38	22	4	13	51.566	25.412	2.62501	11.219	2.49243	0.438885
15184	NC_000079.6	+	83557329	83557326	83557332	Mef2c	rna80144	i	221	14	13	154	40	18.998	15.0162	101.063	34.5199	-1.99984	0.438911
21826	NC_000067.6	-	59655036	59655026	59655046	Sumo1	rna1603	i	206	13	16	105	72	17.641	18.4814	68.9066	62.1359	-1.85894	0.43911
12606	NC_000077.6	+	51790987	51790986	51790994	Sar1b	rna66738	i	39	11	22	3	3	14.927	25.412	1.96876	2.589	3.15519	0.439569
10848	NC_000075.6	+	111180579	111180554	111180619	Lrrfip2	rna59101	i	15067	227	2264	7791	4785	308.039	2615.12	5112.87	4129.45	-1.66047	0.440561
14271	NC_000078.6	+	73740418	73740416	73740420	Prkch	rna74696	i	241	15	5	211	10	20.355	5.77545	138.469	8.62999	-2.50449	0.440561
14904	NC_000079.6	+	44748871	44748869	44748872	Jarid2	rna78455	i	72	1	4	10	57	1.357	4.62036	6.56253	49.1909	-3.19686	0.440561
16288	NC_000080.6	+	123868971	123868970	123868971	Itgbl1	rna85735	i	29	27	0	2	0	36.639	0	1.31251	0	4.72697	0.440561
28702	NC_000072.6	-	31191037	31191033	31191040	Lncpint	rna35226	i	50	0	2	25	23	0	2.31018	16.4063	19.849	-3.91634	0.440561
30823	NC_000073.6	-	144453527	144453524	144453529	Cttn	rna48343	i	64	1	2	52	9	1.357	2.31018	34.1252	7.76699	-3.50601	0.440561
33692	NC_000076.6	-	117145121	117145115	117145127	Frs2	rna64166	i	902	12	0	124	766	16.284	0	81.3754	661.057	-5.5159	0.440561
34833	NC_000077.6	-	88345319	88345311	88345327	Msi2	rna69808	i	40	6	29	1	4	8.14199	33.4976	0.656253	3.45199	3.382	0.440561
37278	NC_000080.6	-	20509995	20509992	20509999	Ppp3cb	rna81894	i	94	3	6	35	50	4.071	6.93054	22.9689	43.1499	-2.57679	0.440561
37337	NC_000080.6	-	23962511	23962509	23962520	Kcnma1	rna82027	i	145	12	0	51	82	16.284	0	33.4689	70.7659	-2.69821	0.440561
40258	NC_000084.6	-	7452416	7452410	7452421	Mpp7	rna98695	i	59	1	2	40	16	1.357	2.31018	26.2501	13.808	-3.43901	0.440561
41515	NC_000086.7	-	38454811	38454809	38454814	Lamp2	rna105392	i	56	2	1	26	27	2.714	1.15509	17.0626	23.301	-3.40156	0.440561
42004	NC_000086.7	-	150858575	150858566	150858586	-	-	u	77	3	3	14	57	4.071	3.46527	9.18754	49.1909	-2.95189	0.440971
9719	NC_000075.6	+	13636092	13636091	13636094	Maml2	rna53977	i	41	1	0	4	36	1.357	0	2.62501	31.0679	-4.71471	0.442209
1725	NC_000068.7	+	32543861	32543858	32543863	Fam102a	rna8920	i	158	61	46	27	24	82.7769	53.1341	17.7188	20.712	1.82262	0.443545
6457	NC_000071.6	+	150807899	150807878	150807899	Pds5b	rna34478	c	109	7	2	74	26	9.49899	2.31018	48.5627	22.438	-2.60854	0.444954
13505	NC_000077.6	+	98832583	98832548	98832584	Casc3	rna70545	c	80	5	0	33	42	6.785	0	21.6563	36.2459	-3.12758	0.444954
25517	NC_000069.6	-	53862727	53862693	53862733	Ufm1	rna16978	i	107	0	7	85	15	0	8.08562	55.7815	12.945	-3.06045	0.444954
35012	NC_000077.6	-	102162650	102162646	102162652	Lsm12	rna70968	c	110	1	7	89	13	1.357	8.08562	58.4065	11.219	-2.86489	0.444954
25644	NC_000069.6	-	82093672	82093625	82093697	Gucy1a3	rna17609	c	385	3	42	281	59	4.071	48.5137	184.407	50.9169	-2.15461	0.44613
449	NC_000067.6	+	59853383	59853382	59853389	Bmpr2	rna1609	i	318	30	10	216	62	40.71	11.5509	141.751	53.5059	-1.91085	0.446172
486	NC_000067.6	+	60704981	60704980	60704996	Eif4a-ps4	gene697	c	53	10	33	7	3	13.57	38.1179	4.59377	2.589	2.83865	0.446172
14775	NC_000079.6	+	20370007	20370006	20370009	Elmo1	rna77402	i	93	19	50	17	7	25.783	57.7545	11.1563	6.04099	2.27413	0.446172
25465	NC_000069.6	-	41742125	41742120	41742150	Sclt1	rna16840	c	133	10	0	16	107	13.57	0	10.5	92.3408	-2.94049	0.446172
26680	NC_000070.6	-	58878991	58878975	58879001	AI314180	rna22784	i	222	16	6	177	23	21.712	6.93054	116.157	19.849	-2.25929	0.446172
39075	NC_000082.6	-	17722894	17722839	17722916	Med15	rna90718	c	190	59	67	33	31	80.0629	77.391	21.6563	26.753	1.70347	0.446172
25023	NC_000068.7	-	148875463	148875440	148875538	Cst3	rna13640	o	3081	263	340	668	1810	356.891	392.73	438.377	1562.03	-1.41559	0.447026
28220	NC_000071.6	-	123615704	123615695	123615708	Clip1	rna32650	i	122	6	8	40	68	8.14199	9.24071	26.2501	58.6839	-2.28438	0.447141
7899	NC_000073.6	+	67682405	67682404	67682406	Ttc23	rna44132	i	63	1	0	62	0	1.357	0	40.6877	0	-4.99078	0.448868
21504	NC_000067.6	-	17043430	17043424	17043432	Jph1	rna327	i	60	0	2	53	5	0	2.31018	34.7814	4.31499	-4.0335	0.448868
31476	NC_000074.6	-	94232304	94232295	94232310	Nup93	rna51981	i	91	3	5	54	29	4.071	5.77545	35.4377	25.027	-2.61387	0.45235
34809	NC_000077.6	-	86732661	86732598	86732662	Cltc	rna69662	c	54	18	25	5	6	24.426	28.8772	3.28126	5.17799	2.66563	0.45235
9960	NC_000075.6	+	45153803	45153791	45153805	Scn4b	rna55633	c	32	2	27	1	2	2.714	31.1874	0.656253	1.726	3.86609	0.452475
22091	NC_000067.6	-	82236906	82236877	82237042	Irs1	rna2536	c	43	8	28	5	2	10.856	32.3425	3.28126	1.726	3.09704	0.454157
3417	NC_000069.6	+	65149371	65149370	65149371	A330015K06Rik	rna17353	x	50	2	0	20	28	2.714	0	13.1251	24.164	-3.83262	0.454681
20906	NC_000086.7	+	96153348	96153348	96153354	Msn	rna106689	i	27	17	7	1	2	23.069	8.08562	0.656253	1.726	3.73713	0.455122
22977	NC_000067.6	-	177778109	177778106	177778114	Adss	rna6025	i	86	3	4	55	24	4.071	4.62036	36.0939	20.712	-2.70822	0.455122
3925	NC_000069.6	+	123114164	123114163	123114168	Synpo2	rna19924	x	250	15	24	82	129	20.355	27.7221	53.8127	111.327	-1.77585	0.455307
8054	NC_000073.6	+	83756787	83756787	83756808	Gm7964	gene18532	c	41	24	10	3	4	32.568	11.5509	1.96876	3.45199	3.03479	0.455307
19550	NC_000084.6	+	75098503	75098502	75098504	Dym	rna100968	i	76	4	2	30	40	5.428	2.31018	19.6876	34.5199	-2.82126	0.455307
26114	NC_000069.6	-	127343499	127343496	127343503	Ank2	rna20008	i	61	27	20	8	6	36.639	23.1018	5.25002	5.17799	2.51629	0.455307
30711	NC_000073.6	-	133775755	133775722	133775764	Dhx32	rna47529	i	1823	122	251	624	826	165.554	289.927	409.502	712.837	-1.29973	0.455307
35405	NC_000078.6	-	4887197	4887194	4887207	Ubxn2a	rna72963	i	100	0	8	52	40	0	9.24071	34.1252	34.5199	-2.86344	0.455307
4365	NC_000070.6	+	44795568	44795564	44795569	Zcchc7	rna22291	i	60	35	12	6	7	47.495	13.8611	3.93752	6.04099	2.62435	0.457024
34779	NC_000077.6	-	86349050	86349045	86349052	Med13	rna69628	i	30	19	8	0	3	25.783	9.24071	0	2.589	3.81987	0.457556
2129	NC_000068.7	+	75661871	75661868	75661891	Hnrnpa3	rna10564	i	863	83	57	569	154	112.631	65.8401	373.408	132.902	-1.50711	0.457831
16079	NC_000080.6	+	73598450	73598449	73598452	-	-	u	60	1	2	45	12	1.357	2.31018	29.5314	10.356	-3.43432	0.457831
20853	NC_000086.7	+	84265364	84265364	84265365	Dmd	rna106508	i	52	0	2	36	14	0	2.31018	23.6251	12.082	-3.89818	0.457831
19798	NC_000085.6	+	9005757	9005696	9005909	Ahnak	rna102214	c	557	129	207	142	79	175.053	239.103	93.1879	68.1769	1.35901	0.459073
40594	NC_000084.6	-	61209577	61209576	61209577	Slc26a2	rna100386	i	39	1	0	7	31	1.357	0	4.59377	26.753	-4.61162	0.459073
18480	NC_000083.6	+	53484834	53484834	53484841	Rab5a	rna97039	i	32	27	2	0	3	36.639	2.31018	0	2.589	3.96684	0.460271
27248	NC_000070.6	-	135344950	135344943	135344972	Srrm1	rna26181	c	143	40	59	20	24	54.28	68.1503	13.1251	20.712	1.86097	0.460271
30773	NC_000073.6	-	142549755	142549751	142549759	Nctc1	rna48156	i	75	3	1	62	9	4.071	1.15509	40.6877	7.76699	-3.23988	0.460271
37467	NC_000080.6	-	34529375	34529364	34529383	Ldb3	rna82791	c	501	48	36	108	309	65.136	41.5832	70.8753	266.667	-1.66142	0.460903
20958	NC_000086.7	+	101644836	101644836	101644839	Ogt	rna106896	i	57	0	3	26	28	0	3.46527	17.0626	24.164	-3.52501	0.46211
24545	NC_000068.7	-	84647810	84647805	84647814	Ctnnd1	rna10781	i	78	3	2	60	13	4.071	2.31018	39.3752	11.219	-3.00164	0.463848
24491	NC_000068.7	-	76981835	76981827	76981850	Ttn	rna10621	i	62	1	2	50	9	1.357	2.31018	32.8126	7.76699	-3.46018	0.463947
22136	NC_000067.6	-	84281228	84281219	84281233	Pid1	rna2625	i	126	7	0	111	8	9.49899	0	72.8441	6.90399	-3.09891	0.464479
38104	NC_000081.6	-	8401513	8401503	8401517	Nipbl	rna85875	i	91	5	0	72	14	6.785	0	47.2502	12.082	-3.16554	0.464862
13246	NC_000077.6	+	80462285	80462283	80462286	Psmd11	rna69270	i	51	1	0	48	2	1.357	0	31.5001	1.726	-4.70339	0.465172
13340	NC_000077.6	+	93897841	93897832	93897842	Mbtd1	rna69915	i	31	25	3	0	3	33.925	3.46527	0	2.589	3.90914	0.467157
1477	NC_000068.7	+	15081232	15081229	15081238	Arl5b	rna7501	c	73	1	3	61	8	1.357	3.46527	40.0314	6.90399	-3.26962	0.467283
34162	NC_000077.6	-	34386212	34386211	34386216	Fam196b	rna66211	x	30	26	1	3	0	35.282	1.15509	1.96876	0	4.14312	0.46856
3354	NC_000069.6	+	60529572	60529571	60529577	Mbnl1	rna17256	c	629	57	44	412	116	77.3489	50.8239	270.376	100.108	-1.53446	0.468575
25049	NC_000068.7	-	155325367	155325361	155325372	Pigu	rna14102	i	440	46	20	270	104	62.422	23.1018	177.188	89.7518	-1.64826	0.470537
13873	NC_000078.6	+	13435096	13435095	13435096	Nbas	rna73157	i	98	6	0	73	19	8.14199	0	47.9065	16.397	-3.01526	0.473407
34604	NC_000077.6	-	74701024	74701014	74701029	Pafah1b1	rna68663	i	376	35	30	130	181	47.495	34.6527	85.3129	156.203	-1.55637	0.476585
19202	NC_000084.6	+	44346858	44346792	44346910	Myot	rna99960	i	48	1	1	31	15	1.357	1.15509	20.3438	12.945	-3.73436	0.476691
19842	NC_000085.6	+	9014888	9014877	9014916	Ahnak	rna102214	c	311	86	110	56	59	116.702	127.06	36.7502	50.9169	1.47774	0.480257
17788	NC_000082.6	+	57601317	57601290	57601323	Cmss1	rna92523	i	66	2	3	24	37	2.714	3.46527	15.7501	31.9309	-2.94042	0.481365
10813	NC_000075.6	+	110172373	110172371	110172374	Smarcc1	rna58993	i	180	17	6	78	79	23.069	6.93054	51.1877	68.1769	-2.00216	0.48192
30466	NC_000073.6	-	115853855	115853854	115853857	Sox6	rna46325	i	189	17	6	112	54	23.069	6.93054	73.5003	46.6019	-2.01306	0.482054
12966	NC_000077.6	+	68972012	68972011	68972024	Slc25a35	rna67915	c	51	2	0	31	18	2.714	0	20.3438	15.534	-3.77947	0.482428
16757	NC_000081.6	+	90764360	90764360	90764362	Rpl31-ps8	gene36908	x	68	4	0	15	49	5.428	0	9.84379	42.2869	-3.29798	0.482428
3419	NC_000069.6	+	65162264	65162262	65162266	A330015K06Rik	rna17353	x	96	7	0	21	68	9.49899	0	13.7813	58.6839	-2.95643	0.482919
7872	NC_000073.6	+	64289794	64289772	64289795	Mtmr10	rna44001	i	118	8	0	88	22	10.856	0	57.7503	18.986	-2.85012	0.48411
18523	NC_000083.6	+	57454168	57454167	57454170	Adgre1	rna97371	i	187	79	44	46	18	107.203	50.8239	30.1876	15.534	1.78184	0.48411
23088	NC_000067.6	-	188999271	188999260	188999280	Kctd3	rna6484	i	59	42	5	6	6	56.994	5.77545	3.93752	5.17799	2.78376	0.48411
30499	NC_000073.6	-	116031587	116031558	116031596	Sox6	rna46321	i	94	6	0	6	82	8.14199	0	3.93752	70.7659	-3.22163	0.484657
32013	NC_000075.6	-	48820359	48820353	48820366	Zbtb16	rna55837	i	226	8	9	207	2	10.856	10.3958	135.844	1.726	-2.69751	0.484657
2955	NC_000068.7	+	180388062	180388020	180388139	Mir1a-1hg	rna15634	i	146	7	12	44	83	9.49899	13.8611	28.8751	71.6289	-2.09822	0.484869
12276	NC_000077.6	+	17097451	17097450	17097465	-	-	u	50	2	0	28	20	2.714	0	18.3751	17.26	-3.7689	0.486322
20862	NC_000086.7	+	84486839	84486838	84486840	Dmd	rna106508	i	99	6	4	47	42	8.14199	4.62036	30.8439	36.2459	-2.40197	0.487145
32683	NC_000075.6	-	110453890	110453887	110453898	Klhl18	rna59011	i	68	37	17	14	0	50.209	19.6365	9.18754	0	2.89399	0.487145
9786	NC_000075.6	+	22503662	22503661	22503662	Bbs9	rna54646	i	141	10	7	76	48	13.57	8.08562	49.8752	41.4239	-2.08271	0.48851
36477	NC_000079.6	-	45788467	45788461	45788471	Atxn1	rna78485	i	50	1	1	38	10	1.357	1.15509	24.9376	8.62999	-3.74824	0.48851
40721	NC_000084.6	-	78804200	78804195	78804204	Setbp1	rna101090	i	61	3	1	23	34	4.071	1.15509	15.0938	29.342	-3.10908	0.48851
5292	NC_000071.6	+	7980533	7980494	7980544	Steap4	rna28042	c	100	40	39	1	20	54.28	45.0485	0.656253	17.26	2.49148	0.489166
20142	NC_000085.6	+	36892768	36892764	36892798	Tnks2	rna103241	c	2124	180	205	1377	362	244.26	236.793	903.66	312.405	-1.33857	0.489782
7362	NC_000072.6	+	124699230	124699230	124699231	Lpcat3	rna38691	i	55	0	3	11	41	0	3.46527	7.21878	35.3829	-3.57177	0.490244
2113	NC_000068.7	+	72406283	72406283	72406284	Zak	rna10340	c	199	8	21	89	81	10.856	24.2569	58.4065	69.9029	-1.86176	0.4907
584	NC_000067.6	+	75364443	75364440	75364444	Des	rna2354	i	120	4	6	2	108	5.428	6.93054	1.31251	93.2038	-2.92905	0.491328
21556	NC_000067.6	-	21928385	21928382	21928416	Kcnq5	rna426	i	69	4	1	27	37	5.428	1.15509	17.7188	31.9309	-2.93764	0.494079
26496	NC_000070.6	-	34673783	34673778	34673789	Slc35a1	rna21748	i	88	5	3	47	33	6.785	3.46527	30.8439	28.479	-2.54393	0.495059
30206	NC_000073.6	-	84615665	84615478	84615700	Zfand6	rna44769	c	416	63	204	78	71	85.4909	235.638	51.1877	61.2729	1.51619	0.495395
2377	NC_000068.7	+	118127028	118127011	118127037	Thbs1	rna12089	c	141	3	107	26	5	4.071	123.595	17.0626	4.31499	2.57077	0.496296
32163	NC_000075.6	-	59446602	59446599	59446604	Arih1	rna56498	i	37	26	5	5	1	35.282	5.77545	3.28126	0.862999	3.27494	0.496296
14807	NC_000079.6	+	24805192	24805191	24805194	BC005537	rna77816	i	98	1	3	94	0	1.357	3.46527	61.6878	0	-3.66655	0.496776
16531	NC_000081.6	+	57821655	57821633	57821656	Zhx2	rna86845	c	30	9	18	0	3	12.213	20.7916	0	2.589	3.73814	0.49728
2074	NC_000068.7	+	71078978	71078976	71078978	Dcaf17	rna10251	i	53	2	1	25	25	2.714	1.15509	16.4063	21.575	-3.31343	0.49729
16641	NC_000081.6	+	80612832	80612831	80612832	Grap2	rna88221	i	33	23	5	3	2	31.211	5.77545	1.96876	1.726	3.315	0.498066
17435	NC_000082.6	+	38572177	38572139	38572177	Tmem39a	rna91964	i	51	24	16	6	5	32.568	18.4814	3.93752	4.31499	2.62875	0.498066
32694	NC_000075.6	-	114621234	114621229	114621242	Cnot10	rna59347	i	77	65	0	3	9	88.2049	0	1.96876	7.76699	3.1912	0.499577
1795	NC_000068.7	+	38826231	38826231	38826241	Nr6a1	rna9410	x	114	7	6	53	48	9.49899	6.93054	34.7814	41.4239	-2.21723	0.499936
35341	NC_000077.6	-	120596049	120596048	120596052	Alyref	rna72589	c	66	1	2	0	63	1.357	2.31018	0	54.3689	-3.87651	0.499936
182	NC_000067.6	+	34249194	34249191	34249197	Dst	rna575	i	54	2	0	42	10	2.714	0	27.5626	8.62999	-3.79303	0.500323
13820	NC_000078.6	+	4922472	4922450	4922477	Atad2b	rna72969	i	89	6	2	19	62	8.14199	2.31018	12.4688	53.5059	-2.67083	0.500712
18650	NC_000083.6	+	78264829	78264827	78264829	Crim1	rna97921	i	57	3	0	20	34	4.071	0	13.1251	29.342	-3.42473	0.500712
32585	NC_000075.6	-	103355899	103355862	103355917	Cdv3	rna58290	c	1053	104	110	495	344	141.128	127.06	324.845	296.871	-1.21346	0.500879
8984	NC_000074.6	+	60674970	60674966	60674971	Mfap3l	rna50292	c	57	3	0	13	41	4.071	0	8.53129	35.3829	-3.47075	0.502274
38258	NC_000081.6	-	44741281	44741277	44741287	Sybu	rna86681	i	96	5	5	25	61	6.785	5.77545	16.4063	52.6429	-2.45743	0.502274
5596	NC_000071.6	+	34781226	34781225	34781226	Htt	rna29153	i	127	6	2	116	3	8.14199	2.31018	76.1253	2.589	-2.9306	0.503155
33392	NC_000076.6	-	77385035	77385028	77385038	Adarb1	rna62212	i	109	0	9	71	29	0	10.3958	46.594	25.027	-2.75907	0.503155
38071	NC_000081.6	-	5058267	5058239	5058270	C7	rna85769	i	88	2	5	65	16	2.714	5.77545	42.6564	13.808	-2.72516	0.503155
17780	NC_000082.6	+	57575143	57575119	57575144	Cmss1	rna92523	i	77	3	4	24	46	4.071	4.62036	15.7501	39.6979	-2.66808	0.506036
20088	NC_000085.6	+	32650094	32650093	32650096	Papss2	rna103090	i	116	0	11	44	61	0	12.706	28.8751	52.6429	-2.65617	0.506036
20230	NC_000085.6	+	45022362	45022360	45022363	Lzts2	rna103740	i	137	8	9	74	46	10.856	10.3958	48.5627	39.6979	-2.05546	0.506036
33889	NC_000077.6	-	3446615	3446610	3446641	Rnf185	rna65087	i	68	4	0	36	28	5.428	0	23.6251	24.164	-3.17725	0.506036
1943	NC_000068.7	+	67457415	67457414	67457416	Xirp2	rna10090	i	223	14	21	100	88	18.998	24.2569	65.6253	75.9439	-1.70791	0.509019
5536	NC_000071.6	+	32660626	32660597	32660629	Yes1	rna28937	i	62	0	4	15	43	0	4.62036	9.84379	37.1089	-3.30275	0.509019
9757	NC_000075.6	+	21331800	21331800	21331802	Slc44a2	rna54391	i	58	2	2	13	41	2.714	2.31018	8.53129	35.3829	-3.1266	0.509019
11293	NC_000076.6	+	33290471	33290469	33290472	Trdn	rna60768	i	307	31	9	205	62	42.067	10.3958	134.532	53.5059	-1.85124	0.509019
23456	NC_000068.7	-	37374669	37374653	37374681	Rc3h2	rna9306	c	178	9	14	115	40	12.213	16.1712	75.4691	34.5199	-1.95371	0.50939
35081	NC_000077.6	-	106097103	106097101	106097106	Map3k3	rna71343	x	62	0	3	1	58	0	3.46527	0.656253	50.0539	-3.82875	0.511242
14329	NC_000078.6	+	78514239	78514237	78514240	Gphn	rna74855	i	29	11	15	0	3	14.927	17.3263	0	2.589	3.70344	0.513719
30841	NC_000074.6	-	3259269	3259264	3259276	Insr	rna48444	i	47	2	0	19	26	2.714	0	12.4688	22.438	-3.73592	0.513719
16305	NC_000081.6	+	4077319	4077316	4077322	Oxct1	rna85761	i	585	49	60	314	162	66.493	69.3054	206.063	139.806	-1.34934	0.514122
3724	NC_000069.6	+	96135432	96135431	96135432	Otud7b	rna18862	i	57	1	0	56	0	1.357	0	36.7502	0	-4.84271	0.515764
22105	NC_000067.6	-	84048903	84048897	84048909	Pid1	rna2625	i	30	13	13	1	3	17.641	15.0162	0.656253	2.589	3.36648	0.515764
23299	NC_000068.7	-	23032850	23032842	23032856	Abi1	rna7700	i	38	17	15	6	0	23.069	17.3263	3.93752	0	3.30934	0.515764
4866	NC_000070.6	+	109853683	109853682	109853684	Faf1	rna24386	i	166	10	13	86	57	13.57	15.0162	56.4378	49.1909	-1.885	0.518655
7842	NC_000073.6	+	59246177	59246177	59246179	Ube3a	rna43801	i	31	28	0	1	2	37.996	0	0.656253	1.726	4.01646	0.518655
28005	NC_000071.6	-	106618171	106618157	106618173	Zfp644	rna31251	c	50	2	0	33	15	2.714	0	21.6563	12.945	-3.72689	0.518655
40390	NC_000084.6	-	33438315	33438274	33438319	Nrep	rna99405	c	56	3	0	14	39	4.071	0	9.18754	33.6569	-3.43528	0.518655
714	NC_000067.6	+	91083484	91083482	91083499	Lrrfip1	rna3075	i	258	24	15	143	76	32.568	17.3263	93.8442	65.5879	-1.68192	0.519381
2722	NC_000068.7	+	153394542	153394541	153394545	Asxl1	rna13937	i	203	15	16	91	81	20.355	18.4814	59.719	69.9029	-1.73921	0.519381
12838	NC_000077.6	+	67205527	67205500	67205539	Myh1	rna67809	c	106	6	6	47	47	8.14199	6.93054	30.8439	40.5609	-2.24531	0.519381
13394	NC_000077.6	+	94568825	94568791	94568895	Chad	rna70051	c	1088	231	406	331	120	313.467	468.966	217.22	103.56	1.28513	0.519381
20878	NC_000086.7	+	84901430	84901429	84901433	Dmd	rna106508	i	442	48	29	218	147	65.136	33.4976	143.063	126.861	-1.45621	0.519381
31274	NC_000074.6	-	69909377	69909371	69909403	Gatad2a	rna50565	c	474	141	214	3	116	191.337	247.189	1.96876	100.108	2.10834	0.519381
37839	NC_000080.6	-	75768294	75768290	75768304	Slc25a30	rna84879	i	223	18	14	133	58	24.426	16.1712	87.2816	50.0539	-1.76353	0.519381
29893	NC_000073.6	-	44812730	44812702	44812737	Atf5	rna43051	c	115	12	81	1	21	16.284	93.5622	0.656253	18.123	2.56872	0.51948
25062	NC_000068.7	-	155847075	155846977	155847084	Uqcc1	rna14159	c	34	8	21	2	3	10.856	24.2569	1.31251	2.589	3.19095	0.519546
15268	NC_000079.6	+	93324744	93324743	93324746	Homer1	rna80316	i	343	30	19	237	57	40.71	21.9467	155.532	49.1909	-1.71405	0.521118
2602	NC_000068.7	+	136938447	136938446	136938448	Slx4ip	rna13315	i	67	4	1	17	45	5.428	1.15509	11.1563	38.8349	-2.94477	0.52505
37012	NC_000079.6	-	101683948	101683943	101683950	Pik3r1	rna80658	c	43	0	1	0	42	0	1.15509	0	36.2459	-4.87421	0.52505
10754	NC_000075.6	+	109936986	109936985	109936987	Map4	rna58935	i	90	6	0	61	23	8.14199	0	40.0314	19.849	-2.91163	0.525834
28299	NC_000071.6	-	131258881	131258873	131258885	Wbscr17	rna33062	i	47	0	2	29	16	0	2.31018	19.0313	13.808	-3.77761	0.526456
31124	NC_000074.6	-	52196506	52196468	52196550	Gm9892	gene20795	c	50	23	16	6	5	31.211	18.4814	3.93752	4.31499	2.58999	0.526518
15610	NC_000080.6	+	20694578	20694563	20694599	Sec24c	rna81922	c	36	18	12	2	4	24.426	13.8611	1.31251	3.45199	3.02723	0.526741
41414	NC_000086.7	-	7298692	7298691	7298721	Clcn5	rna104599	i	56	1	0	55	0	1.357	0	36.0939	0	-4.81649	0.526741
18871	NC_000084.6	+	10759729	10759727	10759729	Mib1	rna98749	i	71	1	5	23	42	1.357	5.77545	15.0938	36.2459	-2.823	0.52697
14196	NC_000078.6	+	69265473	69265472	69265474	Klhdc1	rna74440	i	54	0	3	27	24	0	3.46527	17.7188	20.712	-3.42559	0.527547
25121	NC_000068.7	-	160364017	160364016	160364018	Mafb	rna14488	c	49	1	0	47	1	1.357	0	30.8439	0.862999	-4.63347	0.528194
35632	NC_000078.6	-	55603236	55603228	55603269	Ralgapa1	rna74270	c	35	17	12	3	3	23.069	13.8611	1.96876	2.589	3.02352	0.528194
35860	NC_000078.6	-	85109852	85109847	85109859	Prox2	rna75306	i	134	10	7	38	79	13.57	8.08562	24.9376	68.1769	-2.10699	0.528194
2944	NC_000068.7	+	176721909	176721874	176721928	Gm14305	rna15491	p	35	19	10	5	1	25.783	11.5509	3.28126	0.862999	3.13867	0.528245
28795	NC_000072.6	-	38693042	38693038	38693046	Hipk2	rna35471	c	135	12	4	59	60	16.284	4.62036	38.7189	51.7799	-2.12605	0.528245
4694	NC_000070.6	+	99761085	99761079	99761085	Alg6	rna23850	i	41	19	15	7	0	25.783	17.3263	4.59377	0	3.18457	0.533557
7985	NC_000073.6	+	76949348	76949346	76949351	Agbl1	rna44317	i	133	11	3	84	35	14.927	3.46527	55.1253	30.2049	-2.23055	0.533557
8005	NC_000073.6	+	80054856	80054843	80054856	Zfp710	rna44449	i	45	0	2	22	21	0	2.31018	14.4376	18.123	-3.76345	0.533557
19268	NC_000084.6	+	53296101	53296099	53296104	Snx24	rna100124	i	199	19	10	85	85	25.783	11.5509	55.7815	73.3549	-1.79647	0.533557
35525	NC_000078.6	-	44982821	44982806	44982825	Stxbp6	rna74052	i	116	7	6	69	34	9.49899	6.93054	45.2815	29.342	-2.18914	0.533557
31667	NC_000074.6	-	123432188	123432130	123432211	-	-	u	53	5	41	0	7	6.785	47.3587	0	6.04099	3.2044	0.534044
15936	NC_000080.6	+	56659503	56659502	56659504	Parp4	rna83871	c	46	2	0	7	37	2.714	0	4.59377	31.9309	-3.79588	0.534283
17197	NC_000082.6	+	25725893	25725892	25725893	Trp63	rna91283	i	58	1	2	47	8	1.357	2.31018	30.8439	6.90399	-3.35641	0.534283
27087	NC_000070.6	-	120797826	120797824	120797832	Nfyc	rna25059	i	55	0	2	0	53	0	2.31018	0	45.7389	-4.26016	0.534283
28714	NC_000072.6	-	31204778	31204775	31204781	Lncpint	rna35226	i	86	6	0	51	29	8.14199	0	33.4689	25.027	-2.87708	0.534283
29428	NC_000072.6	-	127282351	127282349	127282367	Gm7308	gene15793	c	48	13	25	6	4	17.641	28.8772	3.93752	3.45199	2.65335	0.534283
23511	NC_000068.7	-	44709958	44709953	44709969	Gtdc1	rna9508	i	57	2	2	26	27	2.714	2.31018	17.0626	23.301	-3.00824	0.536268
26326	NC_000069.6	-	152263389	152263380	152263407	Nexn	rna20920	i	136	8	9	78	41	10.856	10.3958	51.1877	35.3829	-2.02817	0.536268
27492	NC_000071.6	-	20836604	20836596	20836611	Phtf2	rna28286	i	430	42	38	178	172	56.994	43.8934	116.813	148.436	-1.39551	0.536268
1836	NC_000068.7	+	49010607	49010606	49010613	Mbd5	rna9562	i	230	14	0	213	3	18.998	0	139.782	2.589	-2.92148	0.537001
27247	NC_000070.6	-	135272769	135272751	135272776	Clic4	rna26167	o	91	43	23	9	16	58.351	26.5671	5.90628	13.808	2.11492	0.537001
15945	NC_000080.6	+	56903062	56903037	56903073	Zmym2	rna83901	c	61	1	2	53	5	1.357	2.31018	34.7814	4.31499	-3.408	0.538333
39018	NC_000082.6	-	11855353	11855348	11855357	Cpped1	rna90370	i	52	0	3	17	32	0	3.46527	11.1563	27.616	-3.43691	0.538415
24484	NC_000068.7	-	76971489	76971487	76971509	Ttn	rna10621	i	49	2	0	2	45	2.714	0	1.31251	38.8349	-3.92905	0.53871
37140	NC_000079.6	-	113659621	113659616	113659626	Gm34586	rna81054	x	170	16	0	86	68	21.712	0	56.4378	58.6839	-2.4238	0.53871
27296	NC_000070.6	-	139121508	139121505	139121536	Minos1	rna26541	i	95	5	4	63	23	6.785	4.62036	41.3439	19.849	-2.43208	0.538764
14000	NC_000078.6	+	35773246	35773203	35773281	Gm7002	gene29905	c	46	2	0	6	38	2.714	0	3.93752	32.7939	-3.80339	0.53883
12003	NC_000076.6	+	99023313	99023312	99023334	Atp2b1	rna63695	c	75	3	4	19	49	4.071	4.62036	12.4688	42.2869	-2.64932	0.541052
41002	NC_000085.6	-	12768352	12768349	12768355	Zfp91	rna102537	c	49	0	43	3	3	0	49.6688	1.96876	2.589	3.45565	0.541184
372	NC_000067.6	+	55089083	55089082	55089098	Hspe1	rna1376	c	42	16	18	3	5	21.712	20.7916	1.96876	4.31499	2.77465	0.5413
24782	NC_000068.7	-	120507552	120507531	120507783	Zfp106	rna12302	c	881	413	118	218	132	560.441	136.301	143.063	113.916	1.43749	0.5413
25994	NC_000069.6	-	116743310	116743308	116743316	Agl	rna19758	c	239	21	15	137	66	28.497	17.3263	89.9067	56.9579	-1.68577	0.5413
6303	NC_000071.6	+	135223603	135223603	135223606	Baz1b	rna33278	i	60	2	2	39	17	2.714	2.31018	25.5939	14.671	-3.00814	0.543027
10333	NC_000075.6	+	68880468	68880467	68880468	Rora	rna57079	i	68	1	3	57	7	1.357	3.46527	37.4064	6.04099	-3.15904	0.543027
19360	NC_000084.6	+	60558306	60558305	60558308	Dctn4	rna100306	c	705	65	69	392	179	88.2049	79.7012	257.251	154.477	-1.29531	0.543027
33942	NC_000077.6	-	5208374	5208372	5208386	Kremen1	rna65321	i	43	4	32	6	1	5.428	36.9629	3.93752	0.862999	3.11864	0.543335
4420	NC_000070.6	+	48056532	48056514	48056579	Nr4a3	rna22484	e	28	11	14	0	3	14.927	16.1712	0	2.589	3.64937	0.545885
14943	NC_000079.6	+	46526574	46526573	46526574	Cap2	rna78507	i	55	1	1	51	2	1.357	1.15509	33.4689	1.726	-3.81793	0.545885
26790	NC_000070.6	-	82457775	82457774	82457776	2310067E19Rik	rna23328	c	81	6	0	29	46	8.14199	0	19.0313	39.6979	-2.87945	0.54655
2156	NC_000068.7	+	76726258	76726257	76726260	Ttn	rna10621	x	73	5	0	14	54	6.785	0	9.18754	46.6019	-3.06836	0.546711
14561	NC_000078.6	+	108808096	108808090	108808098	Yy1	rna76231	i	1164	728	39	299	98	987.895	45.0485	196.22	84.5739	1.87767	0.546713
32170	NC_000075.6	-	59482212	59482200	59482273	Arih1	rna56498	c	684	73	41	440	130	99.0609	47.3587	288.751	112.19	-1.45706	0.546788
38764	NC_000081.6	-	94322345	94322333	94322349	Adamts20	rna89062	c	58	3	0	37	18	4.071	0	24.2814	15.534	-3.33495	0.546788
2993	NC_000068.7	+	181380460	181380444	181380486	Zgpat	rna15806	c	75	0	5	54	16	0	5.77545	35.4377	13.808	-3.05967	0.547314
25275	NC_000068.7	-	175069889	175069887	175069894	Gm14391	rna15444	i	45	2	0	17	26	2.714	0	11.1563	22.438	-3.6792	0.54734
35927	NC_000078.6	-	99194718	99194708	99194751	Foxn3	rna75736	c	4562	463	568	1853	1678	628.291	656.091	1216.04	1448.11	-1.0525	0.547343
7328	NC_000072.6	+	121212463	121212458	121212465	Tuba8	rna38556	i	49	1	2	8	38	1.357	2.31018	5.25002	32.7939	-3.35825	0.548502
15569	NC_000080.6	+	17722505	17722504	17722505	Thrb	rna81744	i	83	1	7	28	47	1.357	8.08562	18.3751	40.5609	-2.61774	0.548502
17681	NC_000082.6	+	49913271	49913218	49913318	Cd47	rna92326	p	95	30	39	8	18	40.71	45.0485	5.25002	15.534	2.0579	0.548687
5328	NC_000071.6	+	16085621	16085605	16085623	Cacna2d1	rna28232	i	750	65	73	455	157	88.2049	84.3215	298.595	135.491	-1.33249	0.550875
13794	NC_000078.6	+	3913397	3913396	3913397	Dnmt3a	rna72848	c	61	3	0	46	12	4.071	0	30.1876	10.356	-3.36182	0.553213
12776	NC_000077.6	+	62322801	62322800	62322802	Ncor1	rna67555	i	43	0	2	16	25	0	2.31018	10.5	21.575	-3.741	0.5541
26994	NC_000070.6	-	109074015	109074009	109074021	Osbpl9	rna24338	i	243	25	0	113	105	33.925	0	74.1566	90.6148	-2.29203	0.5541
1101	NC_000067.6	+	159318151	159318150	159318152	Rfwd2	rna5096	i	65	31	17	12	5	42.067	19.6365	7.87504	4.31499	2.32752	0.56023
31056	NC_000074.6	-	40992686	40992683	40992691	Mtus1	rna49870	c	65	3	0	55	7	4.071	0	36.0939	6.04099	-3.41693	0.56023
33643	NC_000076.6	-	109703607	109703604	109703610	Nav3	rna63946	i	41	1	1	15	24	1.357	1.15509	9.84379	20.712	-3.60592	0.56023
20685	NC_000086.7	+	82961229	82961226	82961229	Dmd	rna106508	i	299	31	17	66	185	42.067	19.6365	43.3127	159.655	-1.71983	0.561439
1711	NC_000068.7	+	32188212	32188211	32188213	Prrc2b	rna8833	i	79	60	4	1	14	81.4199	4.62036	0.656253	12.082	2.77319	0.561966
6792	NC_000072.6	+	38559165	38559162	38559166	Luc7l2	rna35455	c	426	13	62	160	191	17.641	71.6155	105	164.833	-1.58948	0.561966
23735	NC_000068.7	-	52334776	52334769	52334781	Neb	rna9670	i	172	14	11	82	65	18.998	12.706	53.8127	56.0949	-1.79746	0.561966
25717	NC_000069.6	-	90037916	90037890	90037917	Ubap2l	rna18291	i	41	1	1	16	23	1.357	1.15509	10.5	19.849	-3.59649	0.561966
28907	NC_000072.6	-	51910972	51910967	51910975	Skap2	rna36169	i	43	20	14	5	4	27.14	16.1712	3.28126	3.45199	2.68446	0.561966
41866	NC_000086.7	-	105849077	105849066	105849089	Atrx	rna107111	i	1161	148	38	725	250	200.836	43.8934	475.783	215.75	-1.50175	0.561966
22421	NC_000067.6	-	134876906	134876873	134876917	Ppp1r12b	rna4351	i	911	64	125	404	318	86.8479	144.386	265.126	274.434	-1.22079	0.562211
26195	NC_000069.6	-	139000066	139000063	139000073	Rap1gds1	rna20456	i	99	5	6	53	35	6.785	6.93054	34.7814	30.2049	-2.24457	0.562211
36898	NC_000079.6	-	93126805	93126797	93126809	Cmya5	rna80303	i	252	18	22	146	66	24.426	25.412	95.8129	56.9579	-1.61728	0.562211
38684	NC_000081.6	-	82809062	82809058	82809064	Tcf20	rna88394	c	375	37	31	175	132	50.209	35.8078	114.844	113.916	-1.41326	0.562211
38259	NC_000081.6	-	50657117	50657112	50657152	Trps1	rna86721	c	552	66	29	303	154	89.5619	33.4976	198.845	132.902	-1.43533	0.562592
36066	NC_000078.6	-	110955720	110955713	110955721	Tecpr2	rna76592	i	54	43	1	9	1	58.351	1.15509	5.90628	0.862999	3.1082	0.563847
9978	NC_000075.6	+	48178953	48178952	48178956	Nxpe4	rna55798	i	46	2	0	26	18	2.714	0	17.0626	15.534	-3.63834	0.564952
3188	NC_000069.6	+	34040675	34040659	34040678	Fxr1	rna16566	i	1189	101	134	688	266	137.057	154.782	451.502	229.558	-1.22304	0.565213
11556	NC_000076.6	+	59350444	59350441	59350445	P4ha1	rna61347	c	118	118	0	0	0	160.126	0	0	0	9.17545	0.565213
15487	NC_000079.6	+	119457756	119457753	119457756	Paip1	rna81118	c	101	57	15	13	16	77.3489	17.3263	8.53129	13.808	2.08521	0.565825
14655	NC_000079.6	+	5869581	5869580	5869583	Klf6	rna77105	c	239	4	30	36	169	5.428	34.6527	23.6251	145.847	-2.06874	0.565946
18337	NC_000083.6	+	33549991	33549990	33549993	Adamts10	rna95595	i	204	27	110	52	15	36.639	127.06	34.1252	12.945	1.79395	0.565946
192	NC_000067.6	+	34291588	34291586	34291590	Dst	rna575	i	83	5	0	66	12	6.785	0	43.3127	10.356	-3.01933	0.566367
8034	NC_000073.6	+	81104940	81104935	81104941	Alpk3	rna44568	c	2259	311	134	708	1106	422.027	154.782	464.627	954.476	-1.29953	0.566367
11091	NC_000076.6	+	13969376	13969361	13969407	Hivep2	rna60250	i	3003	124	460	1715	704	168.268	531.341	1125.47	607.551	-1.30794	0.566367
30969	NC_000074.6	-	26030017	26030010	26030019	Hook3	rna49429	c	44	0	2	3	39	0	2.31018	1.96876	33.6569	-3.89374	0.566367
32695	NC_000075.6	-	114622107	114622105	114622115	Cnot10	rna59347	i	59	3	1	34	21	4.071	1.15509	22.3126	18.123	-2.97559	0.566367
30802	NC_000073.6	-	143277869	143277861	143277889	Kcnq1ot1	rna48225	c	493	53	39	139	262	71.9209	45.0485	91.2192	226.106	-1.44035	0.5664
1898	NC_000068.7	+	57370235	57370233	57370237	Gpd2	rna9748	c	32	13	15	0	4	17.641	17.3263	0	3.45199	3.39388	0.567594
4649	NC_000070.6	+	97797015	97797010	97797016	Nfia	rna23768	i	145	14	3	77	51	18.998	3.46527	50.5315	44.0129	-2.08844	0.567594
21511	NC_000067.6	-	17064525	17064517	17064533	Jph1	rna327	i	802	45	101	500	156	61.065	116.664	328.126	134.628	-1.37966	0.567594
22118	NC_000067.6	-	84146675	84146668	84146700	Pid1	rna2625	i	202	1	23	131	47	1.357	26.5671	85.9691	40.5609	-2.16723	0.567594
25369	NC_000069.6	-	20128816	20128811	20128821	Gyg	rna16223	i	312	123	71	53	65	166.911	82.0113	34.7814	56.0949	1.455	0.567594
27434	NC_000071.6	-	3790631	3790628	3790634	Ankib1	rna27950	i	58	3	0	40	15	4.071	0	26.2501	12.945	-3.31233	0.567594
9157	NC_000074.6	+	81980613	81980611	81980614	Inpp4b	rna51259	i	27	16	7	3	1	21.712	8.08562	1.96876	0.862999	3.36857	0.567892
30713	NC_000073.6	-	134220015	134220011	134220033	Adam12	rna47532	i	68	20	30	13	5	27.14	34.6527	8.53129	4.31499	2.25638	0.567892
41619	NC_000086.7	-	59492322	59492316	59492326	Fgf13	rna105832	i	44	2	0	17	25	2.714	0	11.1563	21.575	-3.64123	0.567892
4995	NC_000070.6	+	132553232	132553231	132553233	Dnajc8	rna25928	c	225	97	52	23	53	131.629	60.0646	15.0938	45.7389	1.66101	0.568947
12072	NC_000076.6	+	116349581	116349580	116349581	Ptprb	rna64105	i	70	2	0	68	0	2.714	0	44.6252	0	-4.0852	0.568947
41267	NC_000085.6	-	44397949	44397915	44398004	Scd1	rna103686	c	118	33	47	28	10	44.781	54.2892	18.3751	8.62999	1.86756	0.568947
22962	NC_000067.6	-	177020688	177020663	177020692	Akt3	rna5990	c	142	9	11	44	78	12.213	12.706	28.8751	67.3139	-1.94549	0.569912
12807	NC_000077.6	+	67186589	67186463	67186665	Myh2	rna67808	e	355	32	32	95	196	43.424	36.9629	62.344	169.148	-1.52482	0.570087
16995	NC_000082.6	+	8848938	8848925	8848958	1810013L24Rik	rna90251	i	40	15	18	7	0	20.355	20.7916	4.59377	0	3.11939	0.570087
24883	NC_000068.7	-	125844323	125844316	125844329	Cops2	rna12653	i	69	2	3	52	12	2.714	3.46527	34.1252	10.356	-2.84716	0.570087
38864	NC_000081.6	-	102227325	102227321	102227328	Itgb7	rna89750	i	28	21	3	2	2	28.497	3.46527	1.31251	1.726	3.39721	0.570134
39482	NC_000083.6	-	10264292	10264286	10264299	Qk	rna93833	i	121	4	11	65	41	5.428	12.706	42.6564	35.3829	-2.09625	0.570735
33726	NC_000076.6	-	118859522	118859434	118859540	Dyrk2	rna64244	c	33	11	17	1	4	14.927	19.6365	0.656253	3.45199	3.10931	0.571157
5012	NC_000070.6	+	133179775	133179772	133179776	Wasf2	rna25972	i	39	6	27	6	0	8.14199	31.1874	3.93752	0	3.27812	0.573662
11117	NC_000076.6	+	14092844	14092838	14092844	Hivep2	rna60250	i	44	2	0	19	23	2.714	0	12.4688	19.849	-3.6235	0.573662
39566	NC_000083.6	-	21967990	21967972	21968274	LOC102633627	rna94303	c	258	69	92	47	50	93.6329	106.268	30.8439	43.1499	1.43656	0.573662
13304	NC_000077.6	+	85538258	85538257	85538258	Bcas3	rna69589	i	134	39	51	36	8	52.923	58.9095	23.6251	6.90399	1.86229	0.575383
42107	NC_000087.7	-	1162266	1162265	1162266	Uty	rna108519	i	76	60	1	4	11	81.4199	1.15509	2.62501	9.49298	2.77816	0.575531
1931	NC_000068.7	+	61741222	61741222	61741223	Psmd14	rna9935	i	121	4	9	88	20	5.428	10.3958	57.7503	17.26	-2.24079	0.577367
12735	NC_000077.6	+	59689178	59689175	59689179	Mprip	rna67279	i	46	0	2	33	11	0	2.31018	21.6563	9.49298	-3.70483	0.578413
19535	NC_000084.6	+	70625844	70625842	70625851	Mbd2	rna100863	c	68	2	4	10	52	2.714	4.62036	6.56253	44.8759	-2.79673	0.578413
31306	NC_000074.6	-	72495096	72495092	72495103	Med26	rna51014	c	261	19	16	194	32	25.783	18.4814	127.313	27.616	-1.81269	0.578643
10972	NC_000075.6	+	122137456	122137440	122137474	Snrk	rna59781	c	60	2	3	19	36	2.714	3.46527	12.4688	31.0679	-2.80877	0.578706
15925	NC_000080.6	+	55562591	55562590	55562593	Dcaf11	rna83720	i	133	6	10	89	28	8.14199	11.5509	58.4065	24.164	-2.06676	0.579296
38385	NC_000081.6	-	58783343	58783338	58783346	Tmem65	rna86896	c	288	26	25	122	115	35.282	28.8772	80.0629	99.2448	-1.48353	0.580723
2008	NC_000068.7	+	67527019	67527019	67527021	Xirp2	rna10090	p	53	1	2	40	10	1.357	2.31018	26.2501	8.62999	-3.24181	0.581183
2880	NC_000068.7	+	167970048	167970047	167970049	Ptpn1	rna15088	i	45	24	11	7	3	32.568	12.706	4.59377	2.589	2.64154	0.581183
5291	NC_000071.6	+	7976652	7976568	7976687	Steap4	rna28042	c	95	28	38	17	12	37.996	43.8934	11.1563	10.356	1.92806	0.581183
14529	NC_000078.6	+	104340493	104340488	104340497	Serpina3k	rna76030	c	110	40	35	28	7	54.28	40.4281	18.3751	6.04099	1.94315	0.581183
20146	NC_000085.6	+	36950470	36950469	36950472	Btaf1	rna103243	i	112	9	1	6	96	12.213	1.15509	3.93752	82.8479	-2.71221	0.581183
22937	NC_000067.6	-	173878433	173878430	173878437	Mndal	rna5864	i	103	79	5	0	19	107.203	5.77545	0	16.397	2.79924	0.581183
28294	NC_000071.6	-	131021222	131021208	131021227	Wbscr17	rna33062	i	167	17	6	69	75	23.069	6.93054	45.2815	64.7249	-1.88376	0.581227
1529	NC_000068.7	+	20557549	20557548	20557550	Etl4	rna7644	c	167	11	13	94	49	14.927	15.0162	61.6878	42.2869	-1.7972	0.581491
19945	NC_000085.6	+	19299625	19299624	19299625	Gm41815	rna102690	i	126	11	1	84	30	14.927	1.15509	55.1253	25.89	-2.35403	0.581491
30641	NC_000073.6	-	127671012	127671007	127671019	Bcl7c	rna47109	i	29	24	1	3	1	32.568	1.15509	1.96876	0.862999	3.54758	0.581491
19685	NC_000085.6	+	5492613	5492605	5492669	Cfl1	rna101731	c	403	122	115	103	63	165.554	132.835	67.5941	54.3689	1.28911	0.584359
20934	NC_000086.7	+	100025860	100025858	100025860	Eda	rna106757	i	236	21	0	183	32	28.497	0	120.094	27.616	-2.38835	0.584827
42056	NC_000086.7	-	161892583	161892580	161892588	Nhs	rna108236	i	81	21	37	13	10	28.497	42.7383	8.53129	8.62999	2.0551	0.584827
4576	NC_000070.6	+	83329276	83329274	83329277	Gm42306	rna23359	i	778	227	218	173	160	308.039	251.809	113.532	138.08	1.15419	0.585064
24542	NC_000068.7	-	84632102	84632100	84632104	Ctnnd1	rna10781	i	119	11	3	34	71	14.927	3.46527	22.3126	61.2729	-2.19536	0.585064
33805	NC_000076.6	-	127282073	127282070	127282075	Mbd6	rna64603	c	78	6	0	29	43	8.14199	0	19.0313	37.1089	-2.81401	0.585064
29334	NC_000072.6	-	119649217	119649212	119649221	Erc1	rna38433	i	51	0	2	45	4	0	2.31018	29.5314	3.45199	-3.79178	0.585712
31087	NC_000074.6	-	47184536	47184533	47184548	Stox2	rna50112	c	31	23	3	3	2	31.211	3.46527	1.96876	1.726	3.22161	0.586008
26376	NC_000070.6	-	6453577	6453575	6453580	Nsmaf	rna21222	c	252	19	25	100	108	25.783	28.8772	65.6253	93.2038	-1.53695	0.58836
34338	NC_000077.6	-	55017726	55017719	55017730	Anxa6	rna66987	i	90	7	2	16	65	9.49899	2.31018	10.5	56.0949	-2.50747	0.58836
5028	NC_000070.6	+	134328998	134328960	134329000	Trim63	rna26114	c	49	13	27	1	8	17.641	31.1874	0.656253	6.90399	2.72382	0.591051
20428	NC_000086.7	+	10556636	10556635	10556651	Tspan7	rna104860	i	222	21	0	156	45	28.497	0	102.375	38.8349	-2.32364	0.591552
9958	NC_000075.6	+	45152749	45152669	45152784	Scn4b	rna55633	c	1817	221	167	560	869	299.897	192.9	367.502	749.946	-1.18132	0.591702
12999	NC_000077.6	+	72309623	72309623	72309652	Xaf1	rna68485	i	69	5	0	24	40	6.785	0	15.7501	34.5199	-2.92007	0.592499
19787	NC_000085.6	+	9004239	9004083	9004356	Ahnak	rna102214	c	596	129	217	158	92	175.053	250.654	103.688	79.3959	1.2169	0.592499
22059	NC_000067.6	-	78783992	78783973	78784020	Gm6159	gene970	c	202	195	2	0	5	264.615	2.31018	0	4.31499	5.96452	0.592499
23382	NC_000068.7	-	30981929	30981887	30981948	BC005624	rna8729	c	150	2	18	45	85	2.714	20.7916	29.5314	73.3549	-2.11353	0.592499
34480	NC_000077.6	-	62349696	62349690	62349703	Ncor1	rna67560	i	129	12	0	65	52	16.284	0	42.6564	44.8759	-2.44673	0.592499
40131	NC_000083.6	-	79884789	79884781	79884800	Atl2	rna98011	i	268	21	23	156	68	28.497	26.5671	102.375	58.6839	-1.55055	0.592499
40688	NC_000084.6	-	73636706	73636705	73636710	Smad4	rna100880	c	34	24	4	5	1	32.568	4.62036	3.28126	0.862999	3.13342	0.592499
37498	NC_000080.6	-	40930567	40930555	40930574	Tspan14	rna82871	i	136	9	92	33	2	12.213	106.268	21.6563	1.726	2.32989	0.592558
22353	NC_000067.6	-	131093215	131093208	131093226	Mapkapk2	rna3980	i	375	36	33	99	207	48.852	38.1179	64.969	178.641	-1.48534	0.592789
24917	NC_000068.7	-	128966984	128966977	128966999	-	-	u	54	1	1	51	1	1.357	1.15509	33.4689	0.862999	-3.7819	0.592789
5024	NC_000070.6	+	134315111	134315110	134315146	Trim63	rna26114	o	137	31	60	29	17	42.067	69.3054	19.0313	14.671	1.72336	0.592848
8406	NC_000073.6	+	122222566	122222565	122222566	Chp2	rna46727	p	99	5	7	27	60	6.785	8.08562	17.7188	51.7799	-2.21875	0.593439
670	NC_000067.6	+	87443013	87443011	87443015	Gigyf2	rna2884	i	176	6	16	129	25	8.14199	18.4814	84.6566	21.575	-1.99253	0.593972
3829	NC_000069.6	+	103098650	103098645	103098660	Ampd1	rna19242	i	68	11	40	13	4	14.927	46.2036	8.53129	3.45199	2.34123	0.593972
32607	NC_000075.6	-	105545845	105545712	105545849	Gm7436	gene24021	e	1464	351	481	297	335	476.307	555.598	194.907	289.105	1.09306	0.593972
265	NC_000067.6	+	42898237	42898234	42898239	Mrps9	rna1081	c	4641	321	696	2327	1297	435.597	803.942	1527.1	1119.31	-1.09392	0.596085
20732	NC_000086.7	+	83158039	83158039	83158039	Dmd	rna106508	i	55	3	0	35	17	4.071	0	22.9689	14.671	-3.25276	0.596085
17485	NC_000082.6	+	43112897	43112895	43112906	Zbtb20	rna92044	i	201	12	20	104	65	16.284	23.1018	68.2503	56.0949	-1.65611	0.59706
31697	NC_000074.6	-	126589704	126589613	126589743	Irf2bp2	rna53721	c	1078	124	55	735	164	168.268	63.5299	482.346	141.532	-1.4313	0.59706
3802	NC_000069.6	+	103040431	103040430	103040432	Csde1	rna19227	i	189	19	9	92	69	25.783	10.3958	60.3753	59.5469	-1.73664	0.600357
41967	NC_000086.7	-	142855100	142855092	142855107	Ammecr1	rna107714	c	79	52	6	14	7	70.5639	6.93054	9.18754	6.04099	2.33797	0.600357
8183	NC_000073.6	+	98856008	98856006	98856008	Wnt11	rna45190	p	152	10	3	133	6	13.57	3.46527	87.2816	5.17799	-2.45532	0.602093
21093	NC_000086.7	+	140521266	140521264	140521268	-	-	u	213	24	7	100	82	32.568	8.08562	65.6253	70.7659	-1.75567	0.602093
13354	NC_000077.6	+	94076283	94076282	94076298	Spag9	rna69930	i	106	4	8	68	26	5.428	9.24071	44.6252	22.438	-2.18834	0.604579
2619	NC_000068.7	+	140854850	140854850	140854850	Macrod2	rna13387	i	98	8	3	43	44	10.856	3.46527	28.2189	37.9719	-2.22124	0.60831
3390	NC_000069.6	+	60614565	60614554	60614565	Mbnl1	rna17222	i	304	35	17	96	156	47.495	19.6365	63.0003	134.628	-1.56112	0.60831
6807	NC_000072.6	+	38585418	38585414	38585432	Luc7l2	rna35457	i	236	17	20	32	167	23.069	23.1018	21.0001	144.121	-1.83545	0.60831
13158	NC_000077.6	+	77692546	77692545	77692558	Nufip2	rna68938	c	42	13	20	6	3	17.641	23.1018	3.93752	2.589	2.6344	0.60831
18655	NC_000083.6	+	78354810	78354809	78354816	Crim1	rna97921	i	113	0	9	1	103	0	10.3958	0.656253	88.8888	-3.08491	0.60831
30580	NC_000073.6	-	126453626	126453621	126453645	Atp2a1	rna46860	i	900	418	114	244	124	567.226	131.68	160.126	107.012	1.38573	0.60831
36250	NC_000079.6	-	29486654	29486647	29486658	Cdkal1	rna77921	i	71	3	4	30	34	4.071	4.62036	19.6876	29.342	-2.49226	0.60831
9984	NC_000075.6	+	48800224	48800224	48800225	Zbtb16	rna55837	i	68	1	4	52	11	1.357	4.62036	34.1252	9.49298	-2.85181	0.608837
40892	NC_000085.6	-	5798407	5798380	5798462	Malat1	rna101814	c	63	17	30	7	9	23.069	34.6527	4.59377	7.76699	2.23331	0.608837
41732	NC_000086.7	-	94082934	94082928	94082944	Zfx	rna106601	i	92	1	9	38	44	1.357	10.3958	24.9376	37.9719	-2.39824	0.611089
8215	NC_000073.6	+	101125907	101125906	101125908	Fchsd2	rna45393	i	99	53	16	15	15	71.9209	18.4814	9.84379	12.945	1.98758	0.611839
19199	NC_000084.6	+	44344505	44344504	44344505	Myot	rna99960	i	93	93	0	0	0	126.201	0	0	0	8.83193	0.611879
26779	NC_000070.6	-	82356844	82356838	82356849	Nfib	rna23323	i	76	6	0	23	47	8.14199	0	15.0938	40.5609	-2.79999	0.611879
34313	NC_000077.6	-	53811454	53811452	53811469	Gm12216	rna66884	i	93	7	0	65	21	9.49899	0	42.6564	18.123	-2.70717	0.611879
41781	NC_000086.7	-	102069639	102069611	102069725	Rgag4	rna106932	c	111	8	6	53	44	10.856	6.93054	34.7814	37.9719	-2.03751	0.611879
10756	NC_000075.6	+	109937809	109937806	109937809	Map4	rna58935	i	156	13	2	125	16	17.641	2.31018	82.0316	13.808	-2.28177	0.613449
28810	NC_000072.6	-	39108411	39108404	39108416	Parp12	rna35501	i	49	0	3	23	23	0	3.46527	15.0938	19.849	-3.28984	0.614691
39598	NC_000083.6	-	24636619	24636612	24636624	Nthl1	rna94619	i	238	26	13	94	105	35.282	15.0162	61.6878	90.6148	-1.60339	0.614752
7411	NC_000072.6	+	129534525	129534523	129534526	Gabarapl1	rna39102	i	239	28	9	101	101	37.996	10.3958	66.2816	87.1629	-1.67246	0.614967
36393	NC_000079.6	-	33920590	33920586	33920596	Serpinb6a	rna78037	i	49	0	2	0	47	0	2.31018	0	40.5609	-4.0881	0.614967
6984	NC_000072.6	+	67271629	67271627	67271629	Serbp1	rna36558	i	63	4	1	33	25	5.428	1.15509	21.6563	21.575	-2.73887	0.621046
29990	NC_000073.6	-	65338362	65338358	65338367	Tjp1	rna44021	i	183	16	9	119	39	21.712	10.3958	78.0941	33.6569	-1.80819	0.621046
10829	NC_000075.6	+	110602718	110602717	110602719	Setd2	rna59022	i	54	1	2	45	6	1.357	2.31018	29.5314	5.17799	-3.23641	0.622177
19632	NC_000084.6	+	83004838	83004836	83004839	Zfp516	rna101229	c	386	2	56	80	248	2.714	64.685	52.5002	214.024	-1.97532	0.622304
12846	NC_000077.6	+	67213549	67213522	67213613	Myh1	rna67809	e	79	15	42	13	9	20.355	48.5137	8.53129	7.76699	2.08073	0.622746
31177	NC_000074.6	-	61866955	61866947	61866959	Palld	rna50327	i	84	7	0	18	59	9.49899	0	11.8126	50.9169	-2.74638	0.624872
322	NC_000067.6	+	45334217	45334208	45334219	Col3a1	rna1153	c	38	20	10	5	3	27.14	11.5509	3.28126	2.589	2.71216	0.625625
3090	NC_000069.6	+	19687898	19687891	19687902	Trim55	rna16188	i	509	22	62	352	73	29.854	71.6155	231.001	62.9989	-1.53314	0.625625
5179	NC_000070.6	+	149497375	149497373	149497375	Lzic	rna27133	p	850	99	61	500	190	134.343	70.4604	328.126	163.97	-1.26748	0.625625
8299	NC_000073.6	+	110283400	110283399	110283400	Swap70	rna46120	c	70	31	19	15	5	42.067	21.9467	9.84379	4.31499	2.16294	0.625625
12338	NC_000077.6	+	23361673	23361672	23361673	Usp34	rna65830	c	51	2	0	0	49	2.714	0	0	42.2869	-3.99844	0.625625
12417	NC_000077.6	+	31924128	31924099	31924196	Cpeb4	rna66055	i	37	8	22	4	3	10.856	25.412	2.62501	2.589	2.80107	0.625625
12523	NC_000077.6	+	44869513	44869512	44869513	Ebf1	rna66365	i	181	68	49	25	39	92.2759	56.5994	16.4063	33.6569	1.57661	0.625625
17443	NC_000082.6	+	42882976	42882973	42882976	Zbtb20	rna92022	i	464	236	50	100	78	320.252	57.7545	65.6253	67.3139	1.50607	0.625625
28533	NC_000072.6	-	5484520	5484302	5484525	Pdk4	rna34633	c	642	87	301	147	107	118.059	347.682	96.4692	92.3408	1.30372	0.625625
29341	NC_000072.6	-	119808550	119808542	119808562	Erc1	rna38433	i	470	23	68	139	240	31.211	78.5461	91.2192	207.12	-1.43755	0.625625
6879	NC_000072.6	+	50152327	50152325	50152348	Mpp6	rna36073	i	107	8	0	84	15	10.856	0	55.1253	12.945	-2.67564	0.625963
2629	NC_000068.7	+	143065370	143065369	143065371	Snrpb2	rna13411	i	232	16	0	213	3	21.712	0	139.782	2.589	-2.72714	0.626007
6719	NC_000072.6	+	33507662	33507661	33507665	Exoc4	rna35275	i	86	3	63	15	5	4.071	72.7706	9.84379	4.31499	2.43518	0.626007
17490	NC_000082.6	+	43135283	43135281	43135295	Zbtb20	rna92044	i	109	3	10	12	84	4.071	11.5509	7.87504	72.4919	-2.34868	0.626007
19511	NC_000084.6	+	69641153	69641131	69641157	Gm31439	rna100812	x	1549	963	39	395	152	1306.79	45.0485	259.22	131.176	1.79094	0.626208
12584	NC_000077.6	+	50382945	50382923	50382987	Hnrnph1	rna66631	c	261	14	25	17	205	18.998	28.8772	11.1563	176.915	-1.96916	0.62636
12960	NC_000077.6	+	68855581	68855580	68855581	-	-	u	176	20	4	68	84	27.14	4.62036	44.6252	72.4919	-1.89335	0.62636
13148	NC_000077.6	+	77458281	77458279	77458284	Ssh2	rna68876	c	121	7	8	77	29	9.49899	9.24071	50.5315	25.027	-2.01434	0.62636
14591	NC_000078.6	+	111206670	111206669	111206670	Traf3	rna76619	i	49	34	4	7	4	46.138	4.62036	4.59377	3.45199	2.6475	0.62636
29187	NC_000072.6	-	99011523	99011513	99011531	Foxp1	rna37693	i	769	332	118	241	78	450.524	136.301	158.157	67.3139	1.37708	0.62636
30214	NC_000073.6	-	89217266	89217259	89217272	Tmem135	rna44839	i	400	0	51	239	110	0	58.9095	156.844	94.9298	-2.08847	0.62652
30252	NC_000073.6	-	97559826	97559824	97559830	Aamdc	rna45074	i	190	21	1	102	66	28.497	1.15509	66.9378	56.9579	-2.07715	0.62652
36478	NC_000079.6	-	45788558	45788551	45788565	Atxn1	rna78485	i	54	1	3	31	19	1.357	3.46527	20.3438	16.397	-2.91275	0.62652
37336	NC_000080.6	-	23962298	23962269	23962307	Kcnma1	rna82027	i	61	3	1	47	10	4.071	1.15509	30.8439	8.62999	-2.94272	0.62652
26470	NC_000070.6	-	25274564	25274555	25274568	Ufl1	rna21625	i	75	0	5	62	8	0	5.77545	40.6877	6.90399	-3.01442	0.627286
4712	NC_000070.6	+	99967012	99967007	99967017	Pgm2	rna23859	i	424	49	30	205	140	66.493	34.6527	134.532	120.82	-1.33967	0.628365
4198	NC_000070.6	+	11996787	11996785	11996790	-	-	u	2443	299	243	1124	777	405.743	280.687	737.628	670.55	-1.0372	0.62981
11266	NC_000076.6	+	33127747	33127746	33127750	Trdn	rna60768	i	33	17	10	2	4	23.069	11.5509	1.31251	3.45199	2.88019	0.62981
19436	NC_000084.6	+	65618422	65618421	65618424	Zfp532	rna100608	i	90	6	0	74	10	8.14199	0	48.5627	8.62999	-2.84376	0.631007
25586	NC_000069.6	-	65380711	65380705	65380764	Ssr3	rna17356	c	47	4	34	8	1	5.428	39.273	5.25002	0.862999	2.84816	0.631439
18823	NC_000084.6	+	6557079	6557016	6557112	-	-	u	685	113	297	130	145	153.341	343.061	85.3129	125.135	1.24025	0.631513
13311	NC_000077.6	+	85634414	85634413	85634415	Bcas3	rna69589	i	232	12	26	132	62	16.284	30.0323	86.6254	53.5059	-1.59389	0.632446
36461	NC_000079.6	-	45550164	45550158	45550177	Atxn1	rna78480	c	59	2	3	31	23	2.714	3.46527	20.3438	19.849	-2.69694	0.632446
37092	NC_000079.6	-	106968794	106968792	106968795	Kif2a	rna80810	c	46	2	1	21	22	2.714	1.15509	13.7813	18.986	-3.09896	0.632446
21489	NC_000067.6	-	16995404	16995366	16995418	Jph1	rna329	c	393	48	20	206	119	65.136	23.1018	135.188	102.697	-1.43644	0.632549
14724	NC_000079.6	+	13750424	13750424	13750431	Lyst	rna77273	i	224	108	34	42	40	146.556	39.273	27.5626	34.5199	1.58065	0.632827
38754	NC_000081.6	-	93292472	93292463	93292516	Yaf2	rna89005	i	156	16	6	70	64	21.712	6.93054	45.9377	55.2319	-1.83001	0.634156
1953	NC_000068.7	+	67507940	67507889	67508121	Xirp2	rna10090	e	1395	290	486	367	252	393.53	561.373	240.845	217.476	1.05912	0.634386
3096	NC_000069.6	+	20112857	20112856	20112858	Hltf	rna16220	i	97	9	1	40	47	12.213	1.15509	26.2501	40.5609	-2.34073	0.634429
31414	NC_000074.6	-	84843567	84843563	84843571	Calr	rna51537	i	83	83	0	0	0	112.631	0	0	0	8.66778	0.634429
32664	NC_000075.6	-	108213274	108213268	108213276	Dag1	rna58718	i	58	2	3	27	26	2.714	3.46527	17.7188	22.438	-2.69457	0.634429
39668	NC_000083.6	-	32160020	32160016	32160024	Notch3	rna95417	i	75	4	4	30	37	5.428	4.62036	19.6876	31.9309	-2.3615	0.634429
7273	NC_000072.6	+	113389234	113389233	113389257	Arpc4	rna37988	c	27	18	5	4	0	24.426	5.77545	2.62501	0	3.46667	0.635614
16303	NC_000081.6	+	4069105	4069103	4069106	Oxct1	rna85761	i	100	5	1	93	1	6.785	1.15509	61.0315	0.862999	-2.9848	0.635614
28640	NC_000072.6	-	28220037	28220030	28220040	Zfp800	rna34967	i	60	4	1	16	39	5.428	1.15509	10.5	33.6569	-2.76466	0.635614
37922	NC_000080.6	-	101502962	101502959	101502967	Tbc1d4	rna85203	i	106	10	1	54	41	13.57	1.15509	35.4377	35.3829	-2.28607	0.635614
1823	NC_000068.7	+	48842110	48842109	48842110	Acvr2a	rna9544	i	110	36	45	3	26	48.852	51.979	1.96876	22.438	2.0629	0.635768
2556	NC_000068.7	+	131512572	131512533	131512583	Smox	rna13097	i	63	7	41	12	3	9.49899	47.3587	7.87504	2.589	2.43064	0.636077
35430	NC_000078.6	-	16537533	16537528	16537537	Lpin1	rna73195	c	141	58	33	30	20	78.7059	38.1179	19.6876	17.26	1.65731	0.636846
16397	NC_000081.6	+	25796864	25796864	25796865	Myo10	rna86102	i	191	18	9	121	43	24.426	10.3958	79.4066	37.1089	-1.75169	0.637697
17102	NC_000082.6	+	20112265	20112264	20112283	Klhl24	rna90895	i	162	17	0	74	71	23.069	0	48.5627	61.2729	-2.26679	0.63797
1050	NC_000067.6	+	152416123	152416121	152416123	Colgalt2	rna4762	i	80	5	2	58	15	6.785	2.31018	38.0627	12.945	-2.50629	0.638204
2668	NC_000068.7	+	147028012	147028011	147028012	Xrn2	rna13540	i	57	1	1	55	0	1.357	1.15509	36.0939	0	-3.85302	0.638204
4971	NC_000070.6	+	127030724	127030705	127030725	Sfpq	rna25445	c	150	12	0	125	13	16.284	0	82.0316	11.219	-2.53814	0.638204
6250	NC_000071.6	+	129503662	129503661	129503663	Sfswap	rna32972	c	168	7	19	82	60	9.49899	21.9467	53.8127	51.7799	-1.74014	0.638204
7268	NC_000072.6	+	113152988	113152959	113152991	Setd5	rna37940	c	79	0	7	45	27	0	8.08562	29.5314	23.301	-2.67963	0.638204
8027	NC_000073.6	+	81089687	81089686	81089693	Alpk3	rna44568	i	77	5	0	61	11	6.785	0	40.0314	9.49298	-2.90233	0.638204
8925	NC_000074.6	+	46184365	46184364	46184378	Cfap97	rna50054	i	62	0	5	25	32	0	5.77545	16.4063	27.616	-2.8946	0.638204
11779	NC_000076.6	+	80930235	80930232	80930237	Gadd45b	rna62793	c	240	30	3	68	139	40.71	3.46527	44.6252	119.957	-1.90586	0.638204
16046	NC_000080.6	+	67290318	67290295	67290318	Ebf2	rna84433	i	76	5	0	59	12	6.785	0	38.7189	10.356	-2.88921	0.638204
20917	NC_000086.7	+	96718650	96718649	96718652	Gpr165	rna106704	c	453	16	70	159	208	21.712	80.8562	104.344	179.504	-1.46263	0.638204
32309	NC_000075.6	-	71942960	71942954	71942968	Tcf12	rna57228	i	129	6	12	67	44	8.14199	13.8611	43.969	37.9719	-1.89149	0.638204
32449	NC_000075.6	-	82964489	82964483	82964502	Phip	rna57586	i	79	52	8	3	16	70.5639	9.24071	1.96876	13.808	2.35202	0.638204
32880	NC_000076.6	-	12665153	12665147	12665157	Utrn	rna60191	i	82	2	3	76	1	2.714	3.46527	49.8752	0.862999	-3.03866	0.638204
34256	NC_000077.6	-	50209176	50209173	50209183	Sqstm1	rna66602	i	44	2	0	30	12	2.714	0	19.6876	10.356	-3.52015	0.638204
34600	NC_000077.6	-	74692224	74692214	74692232	Pafah1b1	rna68663	i	145	0	17	68	60	0	19.6365	44.6252	51.7799	-2.27756	0.638204
38714	NC_000081.6	-	84956800	84956795	84956803	5031439G07Rik	rna88574	i	64	3	3	30	28	4.071	3.46527	19.6876	24.164	-2.54265	0.638204
38833	NC_000081.6	-	98950736	98950651	98950810	Tuba1a	rna89387	c	400	87	154	71	88	118.059	177.884	46.594	75.9439	1.27532	0.638204
32211	NC_000075.6	-	63995055	63995054	63995062	Smad6	rna56780	i	51	2	0	46	3	2.714	0	30.1876	2.589	-3.64543	0.640353
3282	NC_000069.6	+	53061572	53061567	53061603	Lhfp	rna16961	i	43	1	35	6	1	1.357	40.4281	3.93752	0.862999	3.10181	0.641402
23991	NC_000068.7	-	76716078	76716046	76716104	Ttn	rna10621	c	34	14	15	0	5	18.998	17.3263	0	4.31499	3.11857	0.6416
19782	NC_000085.6	+	9003147	9003052	9003535	Ahnak	rna102214	c	4705	1085	1443	1341	836	1472.34	1666.79	880.035	721.467	0.970854	0.642948
27172	NC_000070.6	-	131768660	131768654	131768670	Ptpru	rna25827	c	46	2	1	24	19	2.714	1.15509	15.7501	16.397	-3.07244	0.642948
29778	NC_000073.6	-	30356851	30356851	30356856	Lrfn3	rna42151	i	62	30	15	9	8	40.71	17.3263	5.90628	6.90399	2.17907	0.642948
31057	NC_000074.6	-	40993013	40992973	40993030	Mtus1	rna49870	c	65	1	5	32	27	1.357	5.77545	21.0001	23.301	-2.61345	0.642948
33512	NC_000076.6	-	88516426	88516423	88516430	Mybpc1	rna63356	p	55	1	3	37	14	1.357	3.46527	24.2814	12.082	-2.90001	0.642948
39106	NC_000082.6	-	23983546	23983543	23983604	Bcl6	rna91243	i	7763	775	1070	2849	3069	1051.67	1235.95	1869.66	2648.54	-0.981751	0.642948
10031	NC_000075.6	+	52086878	52086859	52086881	Rdx	rna56043	c	79	37	18	15	9	50.209	20.7916	9.84379	7.76699	2.00525	0.643372
13995	NC_000078.6	+	35119721	35119718	35119724	Snx13	rna73876	i	91	2	3	86	0	2.714	3.46527	56.4378	0	-3.19175	0.643372
20679	NC_000086.7	+	82948997	82948996	82948997	Dmd	rna106508	c	111	0	12	54	45	0	13.8611	35.4377	38.8349	-2.39975	0.643372
21694	NC_000067.6	-	45409761	45409759	45409765	Col5a2	rna1154	i	35	9	20	6	0	12.213	23.1018	3.93752	0	3.122	0.643372
22659	NC_000067.6	-	157328252	157328244	157328262	Rasal2	rna5054	i	293	28	24	156	85	37.996	27.7221	102.375	73.3549	-1.42216	0.643372
24838	NC_000068.7	-	125301678	125301664	125301792	Fbn1	rna12629	c	84	33	25	14	12	44.781	28.8772	9.18754	10.356	1.91413	0.643372
33342	NC_000076.6	-	71056853	71056850	71056857	Bicc1	rna61881	i	40	2	0	7	31	2.714	0	4.59377	26.753	-3.57274	0.6442
11100	NC_000076.6	+	14023715	14023714	14023717	Hivep2	rna60250	i	98	1	10	53	34	1.357	11.5509	34.7814	29.342	-2.29318	0.644802
898	NC_000067.6	+	132023854	132023832	132023861	Elk4	rna4045	c	273	5	40	68	160	6.785	46.2036	44.6252	138.08	-1.77573	0.645717
1545	NC_000068.7	+	20899861	20899838	20899864	Arhgap21	rna7651	i	559	164	155	126	114	222.548	179.039	82.6879	98.3818	1.14948	0.645717
5545	NC_000071.6	+	33027785	33027782	33027818	Ywhah	rna28974	c	830	96	66	475	193	130.272	76.2359	311.72	166.559	-1.21416	0.645717
7934	NC_000073.6	+	75470189	75470187	75470196	Akap13	rna44295	i	213	13	20	136	44	17.641	23.1018	89.2504	37.9719	-1.64298	0.645717
12719	NC_000077.6	+	58059572	58059567	58059626	Larp1	rna67096	c	56	13	29	7	7	17.641	33.4976	4.59377	6.04099	2.27268	0.645717
38924	NC_000082.6	-	4289837	4289833	4289845	Adcy9	rna90050	i	103	2	11	29	61	2.714	12.706	19.0313	52.6429	-2.19857	0.645717
42016	NC_000086.7	-	150950741	150950729	150950741	-	-	u	235	22	19	108	86	29.854	21.9467	70.8753	74.2179	-1.48822	0.645717
11565	NC_000076.6	+	59753258	59753255	59753258	Micu1	rna61361	i	63	3	0	57	3	4.071	0	37.4064	2.589	-3.33856	0.645956
18087	NC_000083.6	+	10868260	10868256	10868266	Park2	rna93856	i	469	53	41	176	199	71.9209	47.3587	115.501	171.737	-1.26904	0.645956
23288	NC_000068.7	-	22940505	22940487	22940528	Abi1	rna7700	c	57	27	15	7	8	36.639	17.3263	4.59377	6.90399	2.23454	0.645956
25437	NC_000069.6	-	35894682	35894673	35894684	Dcun1d1	rna16621	c	59	31	13	5	10	42.067	15.0162	3.28126	8.62999	2.27133	0.645956
31912	NC_000075.6	-	44033520	44033518	44033522	Gm39323	rna55423	c	40	16	15	6	3	21.712	17.3263	3.93752	2.589	2.57094	0.645956
23861	NC_000068.7	-	70743709	70743704	70743723	Tlk1	rna10236	i	185	17	1	149	18	23.069	1.15509	97.7817	15.534	-2.24216	0.647825
24903	NC_000068.7	-	128356406	128356405	128356408	Gm14005	rna12826	i	109	37	35	24	13	50.209	40.4281	15.7501	11.219	1.74412	0.647825
34150	NC_000077.6	-	32639707	32639702	32639709	-	-	u	106	7	7	48	44	9.49899	8.08562	31.5001	37.9719	-1.9834	0.647825
21753	NC_000067.6	-	54550259	54550257	54550260	Pgap1	rna1355	i	42	33	1	4	4	44.781	1.15509	2.62501	3.45199	2.91795	0.64862
6762	NC_000072.6	+	35262767	35262766	35262767	1810058I24Rik	rna35372	p	133	10	9	68	46	13.57	10.3958	44.6252	39.6979	-1.81836	0.649916
33952	NC_000077.6	-	5749193	5749183	5749195	Urgcp	rna65352	i	76	5	0	1	70	6.785	0	0.656253	60.4099	-3.19202	0.650069
642	NC_000067.6	+	86080255	86080253	86080255	Psmd1	rna2778	i	69	5	1	39	24	6.785	1.15509	25.5939	20.712	-2.56796	0.65122
30019	NC_000073.6	-	67288739	67288736	67288746	Mef2a	rna44103	i	46	0	3	17	26	0	3.46527	11.1563	22.438	-3.2329	0.65122
41151	NC_000085.6	-	32373455	32373449	32373456	Sgms1	rna103074	i	53	3	1	27	22	4.071	1.15509	17.7188	18.986	-2.83388	0.65122
8229	NC_000073.6	+	101879225	101879223	101879225	Gm35597	rna45494	c	61	4	1	33	23	5.428	1.15509	21.6563	19.849	-2.67996	0.651593
21873	NC_000067.6	-	64849823	64849818	64849834	Plekhm3	rna1829	i	200	72	51	56	21	97.7039	58.9095	36.7502	18.123	1.50647	0.653004
12399	NC_000077.6	+	30880716	30880715	30880718	Erlec1	rna66018	i	91	6	5	43	37	8.14199	5.77545	28.2189	31.9309	-2.11585	0.655227
19891	NC_000085.6	+	11775070	11775067	11775077	Mrpl16	rna102466	p	838	114	7	473	244	154.698	8.08562	310.408	210.572	-1.68221	0.655972
20744	NC_000086.7	+	83209865	83209862	83209882	Dmd	rna106508	i	26	23	0	1	2	31.211	0	0.656253	1.726	3.73041	0.657298
13281	NC_000077.6	+	83377264	83377224	83377264	Ap2b1	rna69438	i	498	170	117	161	50	230.69	135.145	105.657	43.1499	1.29369	0.657504
31929	NC_000075.6	-	44745161	44745142	44745164	Arcn1	rna55576	i	45	2	0	35	8	2.714	0	22.9689	6.90399	-3.51213	0.657545
29016	NC_000072.6	-	83363009	83363001	83363014	Tet3	rna36923	c	47	0	3	24	20	0	3.46527	15.7501	17.26	-3.20941	0.657874
22217	NC_000067.6	-	92102176	92102172	92102180	Hdac4	rna3193	i	70	5	2	28	35	6.785	2.31018	18.3751	30.2049	-2.4308	0.657932
35212	NC_000077.6	-	110053932	110053929	110053936	Abca8a	rna71603	i	280	29	19	156	76	39.353	21.9467	102.375	65.5879	-1.45939	0.658103
35657	NC_000078.6	-	64942641	64942610	64942646	Klhl28	rna74390	c	145	12	4	112	17	16.284	4.62036	73.5003	14.671	-2.09099	0.658306
4840	NC_000070.6	+	108836498	108836495	108836500	Txndc12	rna24320	i	51	2	2	26	21	2.714	2.31018	17.0626	18.123	-2.81099	0.65902
16267	NC_000080.6	+	122570427	122570426	122570429	Pcca	rna85700	i	44	2	1	7	34	2.714	1.15509	4.59377	29.342	-3.14431	0.65902
22580	NC_000067.6	-	153230878	153230841	153230884	Lamc1	rna4793	e	243	63	89	35	56	85.4909	102.803	22.9689	48.3279	1.4064	0.65902
394	NC_000067.6	+	55568713	55568710	55568714	Plcl1	rna1396	i	72	4	0	0	68	5.428	0	0	58.6839	-3.45799	0.660864
31541	NC_000074.6	-	107439331	107439322	107439354	Rps26-ps1	gene21751	c	43	13	20	7	3	17.641	23.1018	4.59377	2.589	2.49393	0.660864
41833	NC_000086.7	-	103935942	103935940	103935947	-	-	u	44	2	1	18	23	2.714	1.15509	11.8126	19.849	-3.04827	0.663186
27920	NC_000071.6	-	93182393	93182382	93182396	Ccni	rna30737	c	55	1	1	53	0	1.357	1.15509	34.7814	0	-3.79964	0.663878
15585	NC_000080.6	+	18005053	18005052	18005054	Thrb	rna81744	i	91	7	3	54	27	9.49899	3.46527	35.4377	23.301	-2.19409	0.665686
18349	NC_000083.6	+	39848701	39848686	39848705	LOC101056014	rna96357	x	1489	14	254	563	658	18.998	293.393	369.47	567.853	-1.58293	0.665686
5946	NC_000071.6	+	102215137	102215134	102215153	Arhgap24	rna31045	i	383	39	35	190	119	52.923	40.4281	124.688	102.697	-1.28648	0.666081
7541	NC_000073.6	+	4933220	4933176	4933231	Ssc5d	rna40298	c	95	29	35	23	8	39.353	40.4281	15.0938	6.90399	1.84969	0.666081
31664	NC_000074.6	-	123015133	123015124	123015149	Ankrd11	rna53398	i	125	10	5	86	24	13.57	5.77545	56.4378	20.712	-2.00777	0.666728
37791	NC_000080.6	-	70704377	70704375	70704381	Xpo7	rna84722	i	310	24	36	104	146	32.568	41.5832	68.2503	125.998	-1.38623	0.666728
31070	NC_000074.6	-	41658493	41658436	41658512	Smarce1-ps1	gene20696	c	89	6	5	36	42	8.14199	5.77545	23.6251	36.2459	-2.10788	0.673678
14001	NC_000078.6	+	35773363	35773349	35773396	Gm7002	gene29905	c	301	81	102	48	70	109.917	117.819	31.5001	60.4099	1.313	0.673842
16664	NC_000081.6	+	80937055	80937053	80937057	Tnrc6b	rna88229	c	107	7	7	58	35	9.49899	8.08562	38.0627	30.2049	-1.95982	0.674925
29979	NC_000073.6	-	64373611	64373584	64373613	Fan1	rna44004	c	86	5	5	47	29	6.785	5.77545	30.8439	25.027	-2.15636	0.674925
38168	NC_000081.6	-	28013805	28013796	28013808	Trio	rna86140	i	49	2	1	37	9	2.714	1.15509	24.2814	7.76699	-3.07155	0.674925
22772	NC_000067.6	-	165366843	165366841	165366845	Dcaf6	rna5384	i	49	1	3	11	34	1.357	3.46527	7.21878	29.342	-2.90127	0.675539
40344	NC_000084.6	-	14627428	14627420	14627437	Ss18	rna98904	i	382	51	16	172	143	69.207	18.4814	112.876	123.409	-1.43566	0.675539
913	NC_000067.6	+	133106656	133106650	133106658	Pik3c2b	rna4181	c	537	115	193	166	63	156.055	222.932	108.938	54.3689	1.21253	0.675896
1162	NC_000067.6	+	167505198	167505196	167505198	-	-	u	43	2	1	11	29	2.714	1.15509	7.21878	25.027	-3.07194	0.675896
2115	NC_000068.7	+	72406491	72406449	72406493	Zak	rna10340	c	369	41	31	122	175	55.637	35.8078	80.0629	151.025	-1.33837	0.675896
36394	NC_000079.6	-	33957795	33957790	33957800	1110046J04Rik	rna78042	x	173	12	16	35	110	16.284	18.4814	22.9689	94.9298	-1.75739	0.675896
19854	NC_000085.6	+	9018171	9018047	9018213	Ahnak	rna102214	c	200	38	88	39	35	51.566	101.648	25.5939	30.2049	1.46041	0.677168
30978	NC_000074.6	-	26106672	26106670	26106674	Hook3	rna49429	i	80	56	3	10	11	75.9919	3.46527	6.56253	9.49298	2.30686	0.677168
9653	NC_000074.6	+	128722416	128722342	128722457	Itgb1	rna53794	e	114	12	69	13	20	16.284	79.7012	8.53129	17.26	1.9062	0.678086
8471	NC_000073.6	+	127555365	127555365	127555366	Srcap	rna47080	i	180	20	7	90	63	27.14	8.08562	59.0628	54.3689	-1.69672	0.67829
14506	NC_000078.6	+	100209012	100208953	100209075	Calm1	rna75779	c	236	61	84	41	50	82.7769	97.0275	26.9064	43.1499	1.36361	0.67829
24662	NC_000068.7	-	104428932	104428913	104428978	Hipk3	rna11746	c	450	55	34	152	209	74.6349	39.273	99.7505	180.367	-1.29987	0.67829
37650	NC_000080.6	-	57719978	57719967	57719982	Lats2	rna83936	i	177	7	22	77	71	9.49899	25.412	50.5315	61.2729	-1.67057	0.67829
19074	NC_000084.6	+	35772516	35772513	35772517	Ube2d2a	rna99572	c	297	33	15	185	64	44.781	17.3263	121.407	55.2319	-1.51527	0.682364
4768	NC_000070.6	+	103131595	103131594	103131619	Mier1	rna23973	i	325	232	1	87	5	314.824	1.15509	57.094	4.31499	2.35759	0.682369
11452	NC_000076.6	+	43583327	43583327	43583329	Cd24a	rna61057	c	90	7	0	2	81	9.49899	0	1.31251	69.9029	-2.9242	0.683937
34207	NC_000077.6	-	46977995	46977963	46978018	Sgcd	rna66461	c	64	5	0	10	49	6.785	0	6.56253	42.2869	-2.87377	0.683937
38114	NC_000081.6	-	8662601	8662601	8662607	Slc1a3	rna85887	i	32	21	5	2	4	28.497	5.77545	1.31251	3.45199	2.86195	0.683937
26220	NC_000069.6	-	142311796	142311787	142311802	Pdlim5	rna20505	i	192	21	7	113	51	28.497	8.08562	74.1566	44.0129	-1.70227	0.685875
9132	NC_000074.6	+	79094175	79094167	79094178	Zfp827	rna51143	i	222	0	0	222	0	0	0	145.688	0	-8.30517	0.687154
11472	NC_000076.6	+	45636926	45636925	45636928	Hace1	rna61123	i	219	21	18	77	103	28.497	20.7916	50.5315	88.8888	-1.50082	0.687154
11907	NC_000076.6	+	93168010	93167999	93168013	Cdk17	rna63506	i	553	177	134	168	74	240.189	154.782	110.251	63.8619	1.17897	0.687154
19073	NC_000084.6	+	35616277	35616232	35616305	Paip2	rna99547	c	72	10	43	17	2	13.57	49.6688	11.1563	1.726	2.2796	0.687154
20243	NC_000085.6	+	46057712	46057712	46057714	Pprc1	rna103861	c	55	3	2	15	35	4.071	2.31018	9.84379	30.2049	-2.65559	0.687154
25324	NC_000069.6	-	6165066	6165055	6165105	Gm6162	gene6230	c	28	16	7	2	3	21.712	8.08562	1.31251	2.589	2.94596	0.687154
4428	NC_000070.6	+	48392735	48392734	48392735	Invs	rna22497	i	47	3	0	17	27	4.071	0	11.1563	23.301	-3.1192	0.6877
8616	NC_000073.6	+	140134204	140134192	140134212	Paox	rna47758	c	49	3	0	3	43	4.071	0	1.96876	37.1089	-3.29449	0.6877
9931	NC_000075.6	+	44142390	44142389	44142391	Mcam	rna55453	c	110	10	1	77	22	13.57	1.15509	50.5315	18.986	-2.26068	0.6877
13480	NC_000077.6	+	97707926	97707925	97707926	Psmb3	rna70396	i	109	45	31	7	26	61.065	35.8078	4.59377	22.438	1.85302	0.6877
13492	NC_000077.6	+	98384712	98384389	98384876	Tcap	rna70479	c	1636	115	256	726	539	156.055	295.703	476.44	465.156	-1.05848	0.6877
14288	NC_000078.6	+	76333408	76333391	76333408	Akap5	rna74757	c	145	14	7	77	47	18.998	8.08562	50.5315	40.5609	-1.75883	0.6877
21001	NC_000086.7	+	106188182	106188181	106188182	Pgk1	rna107130	i	74	59	0	4	11	80.0629	0	2.62501	9.49298	2.73214	0.6877
21428	NC_000067.6	-	10137917	10137913	10137920	Arfgef1	rna177	c	55	3	2	19	31	4.071	2.31018	12.4688	26.753	-2.62666	0.6877
25609	NC_000069.6	-	69091743	69091738	69091751	Kpna4	rna17452	i	1544	219	107	699	519	297.183	123.595	458.721	447.896	-1.10889	0.6877
26096	NC_000069.6	-	126996389	126996388	126996392	Ank2	rna20008	i	84	2	7	55	20	2.714	8.08562	36.0939	17.26	-2.29324	0.6877
30574	NC_000073.6	-	126451585	126451521	126451593	Atp2a1	rna46860	i	43	2	1	18	22	2.714	1.15509	11.8126	18.986	-3.00837	0.6877
30723	NC_000073.6	-	137291461	137291455	137291466	Ebf3	rna47617	i	82	6	0	64	12	8.14199	0	42.0002	10.356	-2.71586	0.6877
30779	NC_000073.6	-	142575700	142575676	142575726	H19	rna48158	c	1090	102	127	621	240	138.414	146.696	407.533	207.12	-1.10891	0.6877
30816	NC_000073.6	-	143593224	143593220	143593230	Cars	rna48256	i	47	3	0	18	26	4.071	0	11.8126	22.438	-3.11083	0.6877
31122	NC_000074.6	-	52196341	52196259	52196398	Gm9892	gene20795	c	220	20	12	154	34	27.14	13.8611	101.063	29.342	-1.67704	0.6877
34767	NC_000077.6	-	86297697	86297684	86297707	Brip1os	rna69615	x	560	60	54	290	156	81.4199	62.3748	190.313	134.628	-1.17806	0.6877
39545	NC_000083.6	-	17524598	17524567	17524607	-	-	u	77	20	41	0	16	27.14	47.3587	0	13.808	2.4548	0.6877
40414	NC_000084.6	-	34619254	34619250	34619256	Brd8	rna99483	i	66	3	2	54	7	4.071	2.31018	35.4377	6.04099	-2.71486	0.6877
41886	NC_000086.7	-	106208109	106208091	106208116	Taf9b	rna107131	c	119	50	27	27	15	67.85	31.1874	17.7188	12.945	1.68577	0.6877
13391	NC_000077.6	+	94565456	94565408	94565512	Chad	rna70051	c	66	14	34	8	10	18.998	39.273	5.25002	8.62999	2.0796	0.688406
38747	NC_000081.6	-	91160676	91160675	91160678	Abcd2	rna88972	i	71	6	0	13	52	8.14199	0	8.53129	44.8759	-2.73723	0.688406
5700	NC_000071.6	+	57938764	57938761	57938798	Pcdh7	rna29728	i	66	49	1	12	4	66.493	1.15509	7.87504	3.45199	2.56498	0.689607
5867	NC_000071.6	+	88990240	88990239	88990240	Slc4a4	rna30513	i	183	21	8	66	88	28.497	9.24071	43.3127	75.9439	-1.66671	0.689774
13347	NC_000077.6	+	94030360	94030349	94030360	Spag9	rna69930	i	323	32	26	188	77	43.424	30.0323	123.376	66.4509	-1.37361	0.691232
1946	NC_000068.7	+	67470687	67470665	67470690	Xirp2	rna10090	i	44	0	3	14	27	0	3.46527	9.18754	23.301	-3.18497	0.691831
5767	NC_000071.6	+	66981505	66981504	66981505	Limch1	rna29958	i	87	3	8	22	54	4.071	9.24071	14.4376	46.6019	-2.18344	0.692186
35941	NC_000078.6	-	99316568	99316567	99316572	LOC108168022	rna75744	c	65	3	0	61	1	4.071	0	40.0314	0.862999	-3.36766	0.692833
39819	NC_000083.6	-	50078949	50078939	50078958	Rftn1	rna96986	i	28	15	9	0	4	20.355	10.3958	0	3.45199	3.20208	0.694773
41888	NC_000086.7	-	106282714	106282682	106282755	Gm14857	gene44703	c	29	14	10	1	4	18.998	11.5509	0.656253	3.45199	2.92587	0.694773
35162	NC_000077.6	-	107933906	107933894	107933913	Prkca	rna71504	c	546	71	38	245	192	96.3469	43.8934	160.782	165.696	-1.22215	0.69501
17631	NC_000082.6	+	44176488	44176470	44176488	Usf3	rna92117	i	167	16	6	116	29	21.712	6.93054	76.1253	25.027	-1.8323	0.695212
29460	NC_000072.6	-	134446785	134446775	134446791	Lrp6	rna39248	c	254	27	13	162	52	36.639	15.0162	106.313	44.8759	-1.55723	0.695302
20384	NC_000085.6	+	57899873	57899872	57899874	Atrnl1	rna104357	i	93	70	2	2	19	94.9899	2.31018	1.31251	16.397	2.46916	0.698121
3306	NC_000069.6	+	57802256	57802255	57802257	Rnf13	rna17124	c	93	46	17	25	5	62.422	19.6365	16.4063	4.31499	1.96985	0.698404
6619	NC_000072.6	+	28638319	28638318	28638320	Snd1	rna34987	i	49	34	4	3	8	46.138	4.62036	1.96876	6.90399	2.52858	0.698404
19479	NC_000084.6	+	69355417	69355416	69355420	Tcf4	rna100788	i	140	13	2	107	18	17.641	2.31018	70.2191	15.534	-2.12135	0.698404
26172	NC_000069.6	-	137560183	137560177	137560188	-	-	u	119	10	0	95	14	13.57	0	62.344	12.082	-2.47844	0.698404
32549	NC_000075.6	-	100488066	100488061	100488084	-	-	u	194	24	3	36	131	32.568	3.46527	23.6251	113.053	-1.93123	0.698404
35078	NC_000077.6	-	105181098	105181074	105181105	1700052K11Rik	rna71270	c	81	4	6	21	50	5.428	6.93054	13.7813	43.1499	-2.19657	0.698404
38546	NC_000081.6	-	76723829	76723815	76723833	C030006K11Rik	rna87728	c	34	7	22	0	5	9.49899	25.412	0	4.31499	3.062	0.698404
35922	NC_000078.6	-	98846753	98846750	98846755	Eml5	rna75715	i	72	23	27	13	9	31.211	31.1874	8.53129	7.76699	1.93545	0.698656
13427	NC_000077.6	+	95417117	95417117	95417118	Spop	rna70131	i	113	9	1	94	9	12.213	1.15509	61.6878	7.76699	-2.39898	0.699766
18119	NC_000083.6	+	12922816	12922799	12922839	Tcp1	rna93936	i	37	3	28	1	5	4.071	32.3425	0.656253	4.31499	2.90785	0.699766
24387	NC_000068.7	-	76910077	76910070	76910088	Ttn	rna10621	i	717	77	69	403	168	104.489	79.7012	264.47	144.984	-1.15445	0.699766
30169	NC_000073.6	-	81358336	81358334	81358340	Cpeb1	rna44580	i	79	7	0	38	34	9.49899	0	24.9376	29.342	-2.54077	0.699766
38450	NC_000081.6	-	68332972	68332963	68332982	-	-	u	127	42	39	33	13	56.994	45.0485	21.6563	11.219	1.62687	0.699766
39639	NC_000083.6	-	27133893	27133885	27133910	Uqcc2	rna95013	o	1659	318	597	400	344	431.526	689.588	262.501	296.871	1.00361	0.699766
10297	NC_000075.6	+	68694601	68694573	68694602	Rora	rna57079	i	55	2	3	28	22	2.714	3.46527	18.3751	18.986	-2.59145	0.700654
38708	NC_000081.6	-	84920260	84920247	84920269	LOC108168254	rna88572	c	937	79	125	484	249	107.203	144.386	317.626	214.887	-1.08145	0.700654
38846	NC_000081.6	-	99815575	99815565	99815580	Lima1	rna89501	i	108	10	4	54	40	13.57	4.62036	35.4377	34.5199	-1.955	0.700654
39780	NC_000083.6	-	46282042	46282032	46282053	Tjap1	rna96661	i	115	11	5	42	57	14.927	5.77545	27.5626	49.1909	-1.89816	0.700654
31513	NC_000074.6	-	104420483	104420469	104420496	Dync1li2	rna52250	c	129	7	13	44	65	9.49899	15.0162	28.8751	56.0949	-1.78625	0.700926
916	NC_000067.6	+	133108396	133108393	133108397	Pik3c2b	rna4181	c	66	4	0	56	6	5.428	0	36.7502	5.17799	-2.98652	0.701529
29017	NC_000072.6	-	83363816	83363806	83363826	Tet3	rna36923	c	225	129	15	61	20	175.053	17.3263	40.0314	17.26	1.74097	0.701529
34205	NC_000077.6	-	46977654	46977647	46977657	Sgcd	rna66461	c	150	14	8	86	42	18.998	9.24071	56.4378	36.2459	-1.72301	0.701529
569	NC_000067.6	+	74734324	74734306	74734340	Cyp27a1	rna2238	i	117	10	4	80	23	13.57	4.62036	52.5002	19.849	-2.00586	0.701621
2943	NC_000068.7	+	174346313	174346295	174346350	Gnas	rna15405	c	129	9	11	47	62	12.213	12.706	30.8439	53.5059	-1.75668	0.701621
6286	NC_000071.6	+	134139446	134139445	134139448	Gatsl2	rna33079	c	89	0	8	67	14	0	9.24071	43.969	12.082	-2.57855	0.701621
12202	NC_000077.6	+	4486802	4486801	4486803	Mtmr3	rna65222	i	66	3	4	32	27	4.071	4.62036	21.0001	23.301	-2.3472	0.701621
15244	NC_000079.6	+	91506987	91506987	91506987	Ssbp2	rna80238	i	46	2	1	32	11	2.714	1.15509	21.0001	9.49298	-2.99877	0.701621
19817	NC_000085.6	+	9009848	9009816	9009861	Ahnak	rna102214	c	257	57	98	52	50	77.3489	113.199	34.1252	43.1499	1.3047	0.701621
38798	NC_000081.6	-	98519222	98519221	98519239	Kansl2	rna89307	c	46	2	1	32	11	2.714	1.15509	21.0001	9.49298	-2.99877	0.701621
9387	NC_000074.6	+	106988745	106988744	106988745	Sntb2	rna52598	i	45	0	3	3	39	0	3.46527	1.96876	33.6569	-3.31942	0.701691
12647	NC_000077.6	+	53363531	53363531	53363536	Aff4	rna66838	i	896	68	124	478	226	92.2759	143.231	313.689	195.038	-1.11052	0.701691
15442	NC_000079.6	+	112488732	112488729	112488732	Il6st	rna80983	i	126	6	9	97	14	8.14199	10.3958	63.6565	12.082	-2.03224	0.701691
26430	NC_000070.6	-	15935167	15935162	15935173	Decr1	rna21474	i	118	26	51	27	14	35.282	58.9095	17.7188	12.082	1.65796	0.701691
27774	NC_000071.6	-	66065474	66065463	66065477	Rbm47	rna29907	i	76	30	22	18	6	40.71	25.412	11.8126	5.17799	1.94835	0.701691
31507	NC_000074.6	-	104418473	104418439	104418485	Dync1li2	rna52250	c	175	16	11	104	44	21.712	12.706	68.2503	37.9719	-1.63252	0.701691
32241	NC_000075.6	-	66547960	66547956	66547965	Usp3	rna56989	i	138	60	28	27	23	81.4199	32.3425	17.7188	19.849	1.59682	0.701691
39735	NC_000083.6	-	42818665	42818659	42818668	Cd2ap	rna96401	i	45	1	2	31	11	1.357	2.31018	20.3438	9.49298	-3.01617	0.701691
4090	NC_000069.6	+	146980065	146980064	146980065	Ttll7	rna20752	c	53	3	1	35	14	4.071	1.15509	22.9689	12.082	-2.76936	0.702763
10385	NC_000075.6	+	69387411	69387407	69387411	Rora	rna57079	c	236	5	28	177	26	6.785	32.3425	116.157	22.438	-1.81902	0.702763
20425	NC_000086.7	+	7893952	7893952	7893956	Slc35a2	rna104714	c	79	9	50	5	15	12.213	57.7545	3.28126	12.945	2.12633	0.702763
26864	NC_000070.6	-	91806359	91806334	91806363	Gm12669	rna23593	c	99	36	30	15	18	48.852	34.6527	9.84379	15.534	1.72226	0.702763
40363	NC_000084.6	-	20892057	20892056	20892059	Trappc8	rna98993	i	51	3	0	37	11	4.071	0	24.2814	9.49298	-3.09491	0.702763
40115	NC_000083.6	-	78937085	78937073	78937091	-	-	u	93	2	10	37	44	2.714	11.5509	24.2814	37.9719	-2.10882	0.703802
31682	NC_000074.6	-	123963532	123963528	123963571	Abcb10	rna53587	i	87	7	1	64	15	9.49899	1.15509	42.0002	12.945	-2.39063	0.70393
14589	NC_000078.6	+	111184966	111184943	111184967	Traf3	rna76619	i	110	11	0	59	40	14.927	0	38.7189	34.5199	-2.31553	0.704685
39040	NC_000082.6	-	14374093	14374090	14374100	Abcc1	rna90500	i	68	5	0	2	61	6.785	0	1.31251	52.6429	-3.0135	0.704685
41922	NC_000086.7	-	128548475	128548423	128548488	-	-	u	1317	292	454	232	339	396.244	524.411	152.251	292.557	1.05087	0.705933
29476	NC_000072.6	-	134555288	134555276	134555299	Lrp6	rna39248	i	526	42	57	336	91	56.994	65.8401	220.501	78.5329	-1.28475	0.708302
31875	NC_000075.6	-	36958670	36958665	36958673	Pknox2	rna55032	i	50	1	2	43	4	1.357	2.31018	28.2189	3.45199	-3.10546	0.708302
34241	NC_000077.6	-	49064208	49064185	49064221	Tgtp2	rna66507	o	163	26	79	46	12	35.282	91.252	30.1876	10.356	1.63649	0.709675
24324	NC_000068.7	-	76876436	76876429	76876440	Ttn	rna10621	i	67	3	3	50	11	4.071	3.46527	32.8126	9.49298	-2.49582	0.712515
35557	NC_000078.6	-	51609914	51609909	51609989	Strn3	rna74122	c	141	8	14	25	94	10.856	16.1712	16.4063	81.1219	-1.84413	0.712515
36264	NC_000079.6	-	29669739	29669733	29669743	Cdkal1	rna77921	i	67	3	3	50	11	4.071	3.46527	32.8126	9.49298	-2.49582	0.712515
41642	NC_000086.7	-	71429452	71429451	71429455	Cd99l2	rna106041	i	89	8	3	32	46	10.856	3.46527	21.0001	39.6979	-2.09426	0.712515
11332	NC_000076.6	+	33448708	33448707	33448708	Trdn	rna60768	i	198	9	24	112	53	12.213	27.7221	73.5003	45.7389	-1.57325	0.714302
37450	NC_000080.6	-	34280649	34280644	34280657	Fam35a	rna82764	i	78	1	8	32	37	1.357	9.24071	21.0001	31.9309	-2.29874	0.714549
33100	NC_000076.6	-	38097430	38097427	38097437	-	-	u	33	21	5	4	3	28.497	5.77545	2.62501	2.589	2.71129	0.715343
1745	NC_000068.7	+	34775684	34775635	34775696	Hspa5	rna9120	c	61	22	21	12	6	29.854	24.2569	7.87504	5.17799	2.04438	0.716989
2838	NC_000068.7	+	164011687	164011591	164011757	Ywhab	rna14646	e	205	41	85	44	35	55.637	98.1826	28.8751	30.2049	1.38248	0.717001
4529	NC_000070.6	+	62423720	62423716	62423720	Prpf4	rna22976	c	55	4	0	29	22	5.428	0	19.0313	18.986	-2.84313	0.717001
12540	NC_000077.6	+	46056057	46056014	46056085	Adam19	rna66396	c	46	12	23	4	7	16.284	26.5671	2.62501	6.04099	2.32188	0.717001
12861	NC_000077.6	+	67240686	67240610	67240812	Myh4	rna67812	c	988	106	121	396	365	143.842	139.766	259.876	314.994	-1.01913	0.717001
13243	NC_000077.6	+	80411448	80411448	80411450	-	-	u	47	2	1	36	8	2.714	1.15509	23.6251	6.90399	-3.00132	0.717001
16310	NC_000081.6	+	5153153	5153152	5153153	Prkaa1	rna85777	i	72	5	2	48	17	6.785	2.31018	31.5001	14.671	-2.36157	0.717001
16989	NC_000082.6	+	8846707	8846707	8846708	1810013L24Rik	rna90251	i	581	223	111	113	134	302.611	128.215	74.1566	115.642	1.18292	0.717001
19655	NC_000085.6	+	3786368	3786368	3786382	Suv420h1	rna101413	i	42	2	1	4	35	2.714	1.15509	2.62501	30.2049	-3.09507	0.717001
22286	NC_000067.6	-	106656539	106656531	106656543	Bcl2	rna3520	i	103	9	4	59	31	12.213	4.62036	38.7189	26.753	-1.97183	0.717001
23819	NC_000068.7	-	62364060	62364056	62364084	Dpp4	rna9952	i	122	61	19	20	22	82.7769	21.9467	13.1251	18.986	1.70545	0.717001
25078	NC_000068.7	-	156175783	156175773	156175789	Rbm39	rna14214	c	54	0	3	48	3	0	3.46527	31.5001	2.589	-3.26554	0.717001
27039	NC_000070.6	-	116432492	116432489	116432498	Mast2	rna24600	i	141	30	60	29	22	40.71	69.3054	19.0313	18.986	1.53471	0.717001
27661	NC_000071.6	-	36604392	36604391	36604395	D5Ertd579e	rna29296	i	78	7	1	40	30	9.49899	1.15509	26.2501	25.89	-2.31258	0.717001
27923	NC_000071.6	-	95862895	95862891	95862903	Gm5559	gene12292	x	41	1	2	18	20	1.357	2.31018	11.8126	17.26	-2.97407	0.717001
33205	NC_000076.6	-	53317665	53317663	53317669	Cep85l	rna61214	i	57	1	4	36	16	1.357	4.62036	23.6251	13.808	-2.62966	0.717001
33934	NC_000077.6	-	5081739	5081720	5081782	Ewsr1	rna65292	c	57	13	29	6	9	17.641	33.4976	3.93752	7.76699	2.14002	0.717001
36575	NC_000079.6	-	55504185	55504181	55504192	Pdlim7	rna79051	i	100	4	6	83	7	5.428	6.93054	54.469	6.04099	-2.29363	0.717001
3871	NC_000069.6	+	108285898	108285885	108285898	Sort1	rna19568	i	55	1	2	51	1	1.357	2.31018	33.4689	0.862999	-3.22265	0.717713
6599	NC_000072.6	+	24603488	24603282	24603698	Lmod2	rna34931	e	1801	122	297	645	737	165.554	343.061	423.283	636.03	-1.05714	0.717713
9645	NC_000074.6	+	128687742	128687740	128687742	Itgb1	rna53794	i	29	25	0	4	0	33.925	0	2.62501	0	3.64442	0.717713
24772	NC_000068.7	-	120345334	120345332	120345337	Vps39	rna12284	i	63	0	63	0	0	0	72.7706	0	0	8.03828	0.717713
32810	NC_000076.6	-	7630959	7630955	7630996	Pcmt1	rna60078	e	70	17	32	12	9	23.069	36.9629	7.87504	7.76699	1.94192	0.717713
3644	NC_000069.6	+	90359344	90359343	90359344	Gatad2b	rna18400	c	74	4	3	56	11	5.428	3.46527	36.7502	9.49298	-2.38947	0.717728
4676	NC_000070.6	+	98111775	98111772	98111819	Nfia	rna23768	c	152	13	89	30	20	17.641	102.803	19.6876	17.26	1.70725	0.717728
5520	NC_000071.6	+	32420647	32420647	32420687	Gm5864	gene11560	c	49	10	27	5	7	13.57	31.1874	3.28126	6.04099	2.27657	0.717728
5940	NC_000071.6	+	100547299	100547298	100547323	Cops4	rna30969	c	61	4	2	7	48	5.428	2.31018	4.59377	41.4239	-2.57878	0.717728
7666	NC_000073.6	+	28997132	28997131	28997134	Map4k1	rna41900	i	36	23	5	7	1	31.211	5.77545	4.59377	0.862999	2.72993	0.717728
8500	NC_000073.6	+	128101627	128101624	128101646	Itgam	rna47190	e	43	20	12	7	4	27.14	13.8611	4.59377	3.45199	2.34152	0.717728
11519	NC_000076.6	+	57512526	57512526	57512527	Hsf2	rna61282	c	95	5	3	84	3	6.785	3.46527	55.1253	2.589	-2.50594	0.717728
11931	NC_000076.6	+	94542398	94542396	94542401	Tmcc3	rna63577	i	45	34	1	8	2	46.138	1.15509	5.25002	1.726	2.74075	0.717728
12820	NC_000077.6	+	67191582	67191574	67191593	Myh2	rna67808	i	62	2	4	39	17	2.714	4.62036	25.5939	14.671	-2.45041	0.717728
13092	NC_000077.6	+	75685393	75685392	75685400	Crk	rna68786	i	94	8	4	46	36	10.856	4.62036	30.1876	31.0679	-1.99486	0.717728
18239	NC_000083.6	+	24666020	24665988	24666035	-	-	u	1785	199	216	496	874	270.043	249.499	325.501	754.261	-1.05493	0.717728
19088	NC_000084.6	+	36291375	36291296	36291398	Pura	rna99607	c	52	14	24	8	6	18.998	27.7221	5.25002	5.17799	2.16488	0.717728
22611	NC_000067.6	-	155317033	155317014	155317038	Xpr1	rna4936	i	53	53	0	0	0	71.9209	0	0	0	8.02053	0.717728
22738	NC_000067.6	-	163287094	163287088	163287097	Gm20471	rna5293	x	42	2	1	21	18	2.714	1.15509	13.7813	15.534	-2.93833	0.717728
23687	NC_000068.7	-	52278978	52278954	52279056	Neb	rna9670	c	153	4	19	88	42	5.428	21.9467	57.7503	36.2459	-1.77019	0.717728
33018	NC_000076.6	-	27579112	27579109	27579116	Lama2	rna60671	i	45	35	1	9	0	47.495	1.15509	5.90628	0	3.00864	0.717728
35210	NC_000077.6	-	110040778	110040776	110040781	Abca8a	rna71603	i	50	2	2	2	44	2.714	2.31018	1.31251	37.9719	-2.96409	0.717728
36175	NC_000079.6	-	17730512	17730510	17730521	Cdk13	rna77355	i	47	18	17	5	7	24.426	19.6365	3.28126	6.04099	2.25033	0.717728
38624	NC_000081.6	-	79531554	79531547	79531562	Ddx17	rna88099	i	640	79	57	293	211	107.203	65.8401	192.282	182.093	-1.1153	0.717728
39042	NC_000082.6	-	15593183	15593171	15593189	Ube2v2	rna90515	i	57	6	37	7	7	8.14199	42.7383	4.59377	6.04099	2.26712	0.717728
39588	NC_000083.6	-	24128327	24128324	24128331	Pdpk1	rna94471	i	153	18	5	52	78	24.426	5.77545	34.1252	67.3139	-1.75663	0.717728
41384	NC_000085.6	-	59938805	59938792	59938814	Rab11fip2	rna104437	i	226	9	31	113	73	12.213	35.8078	74.1566	62.9989	-1.50736	0.717728
11756	NC_000076.6	+	79811337	79811314	79811340	Palm	rna62444	i	991	121	97	482	291	164.197	112.044	316.314	251.133	-1.03994	0.718693
31241	NC_000074.6	-	68086972	68086963	68086992	Psd3	rna50432	i	94	8	3	58	25	10.856	3.46527	38.0627	21.575	-2.07317	0.718693
17463	NC_000082.6	+	42966319	42966310	42966320	Zbtb20	rna92044	i	131	11	8	76	36	14.927	9.24071	49.8752	31.0679	-1.75057	0.719629
32357	NC_000075.6	-	77263640	77263636	77263649	Mlip	rna57430	i	104	3	10	69	22	4.071	11.5509	45.2815	18.986	-2.03215	0.719875
40573	NC_000084.6	-	60304568	60304565	60304571	-	-	u	64	4	2	3	55	5.428	2.31018	1.96876	47.4649	-2.68135	0.719875
5639	NC_000071.6	+	48387985	48387982	48387986	Pacrgl	rna29604	i	599	84	36	169	310	113.988	41.5832	110.907	267.53	-1.2843	0.720696
32363	NC_000075.6	-	77328616	77328610	77328636	Mlip	rna57430	i	2618	397	173	1073	975	538.729	199.83	704.159	841.424	-1.06619	0.721883
41465	NC_000086.7	-	17541409	17541395	17541414	Fundc1	rna104997	i	56	0	5	17	34	0	5.77545	11.1563	29.342	-2.775	0.722306
11888	NC_000076.6	+	87933533	87933504	87933586	Igf1	rna63296	c	85	13	46	15	11	17.641	53.1341	9.84379	9.49298	1.87495	0.722386
19975	NC_000085.6	+	21937901	21937897	21937901	Gm5514	gene42490	c	57	8	37	1	11	10.856	42.7383	0.656253	9.49298	2.42843	0.722386
31982	NC_000075.6	-	48766285	48766278	48766290	Zbtb16	rna55837	i	85	6	2	67	10	8.14199	2.31018	43.969	8.62999	-2.3505	0.722386
40139	NC_000083.6	-	80201385	80201379	80201387	Srsf7	rna98025	c	113	62	13	20	18	84.1339	15.0162	13.1251	15.534	1.78836	0.722386
36139	NC_000079.6	-	12269669	12269607	12269670	Actn2	rna77220	e	70	0	7	30	33	0	8.08562	19.6876	28.479	-2.54572	0.723801
4901	NC_000070.6	+	117660610	117660610	117660629	Eri3	rna24746	i	51	2	1	45	3	2.714	1.15509	29.5314	2.589	-3.07498	0.724476
11732	NC_000076.6	+	75277048	75277046	75277050	Specc1l	rna61982	i	137	9	12	77	39	12.213	13.8611	50.5315	33.6569	-1.69123	0.724476
12277	NC_000077.6	+	17160211	17160210	17160212	Ppp3r1	rna65635	i	48	3	1	19	25	4.071	1.15509	12.4688	21.575	-2.72241	0.724476
18384	NC_000083.6	+	43976808	43976807	43976821	Rcan2	rna96459	i	176	18	11	89	58	24.426	12.706	58.4065	50.0539	-1.55255	0.724476
9161	NC_000074.6	+	82867567	82867565	82867567	Rnf150	rna51294	i	53	3	2	22	26	4.071	2.31018	14.4376	22.438	-2.53868	0.725577
16822	NC_000081.6	+	99977623	99977621	99977625	Larp4	rna89513	i	253	25	22	55	151	33.925	25.412	36.0939	130.313	-1.4867	0.725577
29548	NC_000073.6	-	4509129	4509079	4509143	Tnnt1	rna40215	e	139	0	18	61	60	0	20.7916	40.0314	51.7799	-2.12571	0.726943
42003	NC_000086.7	-	150825767	150825758	150825772	-	-	u	198	9	26	44	119	12.213	30.0323	28.8751	102.697	-1.63018	0.72869
6718	NC_000072.6	+	33485811	33485809	33485814	Exoc4	rna35275	i	250	15	33	74	128	20.355	38.1179	48.5627	110.464	-1.43732	0.728904
9229	NC_000074.6	+	85901285	85901278	85901288	Phkb	rna51662	i	40	10	22	1	7	13.57	25.412	0.656253	6.04099	2.57299	0.728904
38491	NC_000081.6	-	75654359	75654358	75654363	LOC108168243	rna87411	i	83	5	3	66	9	6.785	3.46527	43.3127	7.76699	-2.33064	0.728904
38576	NC_000081.6	-	77224979	77224974	77224985	Rbfox2	rna87771	i	150	88	10	34	18	119.416	11.5509	22.3126	15.534	1.78514	0.728904
14622	NC_000078.6	+	113016060	113016036	113016060	Pacs2	rna76876	i	105	67	5	22	11	90.9189	5.77545	14.4376	9.49298	2.00717	0.72967
6358	NC_000071.6	+	143412481	143412480	143412544	Kdelr2	rna34021	e	48	17	18	8	5	23.069	20.7916	5.25002	4.31499	2.19327	0.730713
6691	NC_000072.6	+	31399436	31399436	31399440	Mkln1	rna35236	i	44	2	1	30	11	2.714	1.15509	19.6876	9.49298	-2.93483	0.730713
7717	NC_000073.6	+	39554487	39554485	39554491	Gm33989	rna42666	i	120	1	12	96	11	1.357	13.8611	63.0003	9.49298	-2.23956	0.730713
9281	NC_000074.6	+	91488763	91488762	91488764	Fto	rna51895	i	171	10	18	99	44	13.57	20.7916	64.969	37.9719	-1.58101	0.730713
10992	NC_000075.6	+	123416889	123416887	123416889	Lars2	rna59867	i	175	12	17	100	46	16.284	19.6365	65.6253	39.6979	-1.55202	0.730713
14331	NC_000078.6	+	78537163	78537143	78537165	Gphn	rna74855	i	325	45	12	147	121	61.065	13.8611	96.4692	104.423	-1.42934	0.730713
19834	NC_000085.6	+	9013475	9013460	9013609	Ahnak	rna102215	c	319	56	133	72	58	75.9919	153.627	47.2502	50.0539	1.24059	0.730713
22298	NC_000067.6	-	118299064	118299046	118299068	Tsn	rna3605	c	63	3	4	12	44	4.071	4.62036	7.87504	37.9719	-2.39243	0.730713
27154	NC_000070.6	-	126613431	126613425	126613436	5730409E04Rik	rna25418	x	66	5	2	10	49	6.785	2.31018	6.56253	42.2869	-2.43399	0.730713
36295	NC_000079.6	-	32701489	32701487	32701496	Mylk4	rna77981	c	56	0	5	22	29	0	5.77545	14.4376	25.027	-2.73853	0.730713
33513	NC_000076.6	-	88519235	88519227	88519239	Mybpc1	rna63338	i	59	17	25	14	3	23.069	28.8772	9.18754	2.589	2.12524	0.730999
27328	NC_000070.6	-	143208856	143208844	143208863	Prdm2	rna26805	i	938	124	21	680	113	168.268	24.2569	446.252	97.5188	-1.50166	0.731406
31947	NC_000075.6	-	45862220	45862215	45862225	Rnf214	rna55679	c	61	4	0	49	8	5.428	0	32.1564	6.90399	-2.88408	0.731406
13381	NC_000077.6	+	94214833	94214809	94214875	Tob1	rna69963	c	1198	86	148	804	160	116.702	170.953	527.627	138.08	-1.21084	0.731883
27902	NC_000071.6	-	90450546	90450542	90450550	-	-	u	127	0	0	0	127	0	0	0	109.601	-7.89408	0.731912
12529	NC_000077.6	+	45006465	45006462	45006467	Ebf1	rna66365	c	115	6	9	80	20	8.14199	10.3958	52.5002	17.26	-1.91287	0.732092
17969	NC_000082.6	+	93833272	93833271	93833272	Gm30881	rna93281	x	55	4	0	33	18	5.428	0	21.6563	15.534	-2.81197	0.732092
21783	NC_000067.6	-	56782207	56782173	56782211	-	-	u	1036	46	179	258	553	62.422	206.761	169.313	477.238	-1.26135	0.732092
25650	NC_000069.6	-	83999406	83999404	83999410	D930015E06Rik	rna17649	i	54	3	0	0	51	4.071	0	0	44.0129	-3.46127	0.732092
15802	NC_000080.6	+	32691360	32691359	32691363	3425401B19Rik	rna82661	x	95	3	10	43	39	4.071	11.5509	28.2189	33.6569	-1.97346	0.732148
41424	NC_000086.7	-	8132809	8132789	8132811	Wdr13	rna104748	c	49	2	2	31	14	2.714	2.31018	20.3438	12.082	-2.69546	0.732652
9686	NC_000075.6	+	5367588	5367587	5367590	Casp12	rna53865	i	63	2	5	26	30	2.714	5.77545	17.0626	25.89	-2.32605	0.734793
23388	NC_000068.7	-	31133331	31133330	31133335	Fnbp1	rna8745	i	52	2	1	47	2	2.714	1.15509	30.8439	1.726	-3.09465	0.734793
8129	NC_000073.6	+	91647713	91647711	91647713	Dlg2	rna44930	i	78	5	0	70	3	6.785	0	45.9377	2.589	-2.86956	0.734944
18144	NC_000083.6	+	14404253	14404205	14404305	Smoc2	rna94047	c	75	19	36	3	17	25.783	41.5832	1.96876	14.671	2.03704	0.734944
18909	NC_000084.6	+	12991528	12991506	12991530	Impact	rna98882	c	300	25	30	181	64	33.925	34.6527	118.782	55.2319	-1.34528	0.734944
19887	NC_000085.6	+	11489147	11489147	11489150	-	-	u	68	39	9	18	2	52.923	10.3958	11.8126	1.726	2.20392	0.735493
28690	NC_000072.6	-	31134041	31134031	31134045	Lncpint	rna35224	i	403	34	46	227	96	46.138	53.1341	148.969	82.8479	-1.2242	0.735493
33105	NC_000076.6	-	39693174	39693171	39693177	E130307A14Rik	rna60867	i	135	14	7	52	62	18.998	8.08562	34.1252	53.5059	-1.70034	0.735493
13371	NC_000077.6	+	94124762	94124761	94124763	Spag9	rna69930	c	58	2	2	51	3	2.714	2.31018	33.4689	2.589	-2.8519	0.735694
36299	NC_000079.6	-	32702952	32702951	32703041	Mylk4	rna77981	c	145	1	20	62	62	1.357	23.1018	40.6877	53.5059	-1.92982	0.735865
1117	NC_000067.6	+	160970532	160970531	160970534	Rc3h1	rna5156	c	835	70	120	241	404	94.9899	138.611	158.157	348.651	-1.11535	0.736573
17964	NC_000082.6	+	93606514	93606513	93606517	-	-	u	140	15	7	45	73	20.355	8.08562	29.5314	62.9989	-1.70756	0.736573
7310	NC_000072.6	+	117889674	117889671	117889676	-	-	u	42	0	3	18	21	0	3.46527	11.8126	18.123	-3.06921	0.738627
17976	NC_000082.6	+	96222806	96222805	96222820	Sh3bgr	rna93452	i	36	9	19	7	1	12.213	21.9467	4.59377	0.862999	2.62101	0.738627
19897	NC_000085.6	+	11984382	11984376	11984384	Osbp	rna102489	i	39	1	2	8	28	1.357	2.31018	5.25002	24.164	-2.98796	0.738627
1853	NC_000068.7	+	50910203	50910112	50910209	Gm13498	rna9609	c	433	96	148	113	76	130.272	170.953	74.1566	65.5879	1.10806	0.738694
3331	NC_000069.6	+	60478918	60478917	60478919	Mbnl1	rna17222	i	31	22	4	0	5	29.854	4.62036	0	4.31499	3.03411	0.738694
7633	NC_000073.6	+	27517496	27517495	27517501	Prx	rna41698	c	47	35	1	8	3	47.495	1.15509	5.25002	2.589	2.61891	0.738694
19811	NC_000085.6	+	9008702	9008688	9008805	Ahnak	rna102214	c	1198	223	430	369	176	302.611	496.688	242.157	151.888	1.01992	0.738694
27968	NC_000071.6	-	100483071	100483068	100483075	Lin54	rna30961	i	92	5	5	71	11	6.785	5.77545	46.594	9.49298	-2.16543	0.738694
41223	NC_000085.6	-	41262882	41262875	41262894	LOC108168412	rna103472	c	108	52	18	23	15	70.5639	20.7916	15.0938	12.945	1.69909	0.739974
11860	NC_000076.6	+	86348351	86348313	86348359	Timp3	rna63219	c	43	6	28	2	7	8.14199	32.3425	1.31251	6.04099	2.48749	0.741009
14212	NC_000078.6	+	70453122	70453097	70453156	Tmx1	rna74528	o	51	13	24	10	4	17.641	27.7221	6.56253	3.45199	2.17099	0.74156
34386	NC_000077.6	-	59060328	59060319	59060354	Obscn	rna67216	i	78	5	4	48	21	6.785	4.62036	31.5001	18.123	-2.12889	0.741643
9090	NC_000074.6	+	72576181	72576180	72576196	Tmem38a	rna51021	i	136	13	0	2	121	17.641	0	1.31251	104.423	-2.59413	0.742866
15768	NC_000080.6	+	30881091	30881074	30881100	Mustn1	rna82461	c	139822	18203	15222	36865	69532	24701.5	17582.8	24192.8	60006	-0.993675	0.742866
24873	NC_000068.7	-	125738738	125738728	125738755	Secisbp2l	rna12648	c	2522	665	656	793	408	902.404	757.739	520.409	352.103	0.927538	0.742866
40051	NC_000083.6	-	70899231	70899227	70899236	Gm26510	rna97695	i	188	92	24	43	29	124.844	27.7221	28.2189	25.027	1.51491	0.742866
19345	NC_000084.6	+	60308911	60308868	60309111	-	-	u	163	11	16	91	45	14.927	18.4814	59.719	38.8349	-1.56029	0.742952
3257	NC_000069.6	+	51428534	51428533	51428535	Naa15	rna16910	i	107	6	10	47	44	8.14199	11.5509	30.8439	37.9719	-1.80022	0.743456
16067	NC_000080.6	+	70890099	70890092	70890162	Gfra2	rna84737	o	36	7	21	6	2	9.49899	24.2569	3.93752	1.726	2.56304	0.743456
27515	NC_000071.6	-	22531593	22531575	22531595	Orc5	rna28346	i	61	3	2	49	7	4.071	2.31018	32.1564	6.04099	-2.59578	0.743969
31059	NC_000074.6	-	41020544	41020512	41020547	B430010I23Rik	rna49876	x	110	11	4	16	79	14.927	4.62036	10.5	68.1769	-2.0149	0.746657
5725	NC_000071.6	+	64830645	64830621	64830661	Klf3	rna29800	c	263	131	29	55	48	177.767	33.4976	36.0939	41.4239	1.44462	0.747585
29346	NC_000072.6	-	119835151	119835110	119835156	Erc1	rna38433	i	50	0	4	3	43	0	4.62036	1.96876	37.1089	-3.04383	0.748137
39118	NC_000082.6	-	30314678	30314671	30314690	Atp13a3	rna91389	c	759	121	316	149	173	164.197	365.008	97.7817	149.299	1.10094	0.74821
34628	NC_000077.6	-	76020934	76020933	76020939	Fam101b	rna68808	c	49	15	23	1	10	20.355	26.5671	0.656253	8.62999	2.36436	0.748328
37792	NC_000080.6	-	70741942	70741939	70741950	Xpo7	rna84722	i	256	22	21	171	42	29.854	24.2569	112.219	36.2459	-1.46028	0.748328
41658	NC_000086.7	-	73706740	73706736	73706753	Bcap31	rna106236	i	58	4	2	10	42	5.428	2.31018	6.56253	36.2459	-2.47499	0.748894
7976	NC_000073.6	+	76733900	76733899	76733902	Agbl1	rna44317	i	70	3	5	40	22	4.071	5.77545	26.2501	18.986	-2.19602	0.74953
24724	NC_000068.7	-	114050556	114050551	114050621	Actc1	rna11993	o	148	24	70	34	20	32.568	80.8562	22.3126	17.26	1.51956	0.74953
14053	NC_000078.6	+	41145576	41145574	41145576	Gm4274	gene29963	x	153	0	0	153	0	0	0	100.407	0	-7.76825	0.75032
36588	NC_000079.6	-	56291867	56291861	56291898	Cxcl14	rna79131	i	70	18	30	15	7	24.426	34.6527	9.84379	6.04099	1.88978	0.751579
3194	NC_000069.6	+	34048455	34048454	34048460	Fxr1	rna16566	i	115	0	0	0	115	0	0	0	99.2448	-7.75087	0.754557
29158	NC_000072.6	-	95665975	95665974	95665978	Suclg2	rna37615	i	47	21	13	10	3	28.497	15.0162	6.56253	2.589	2.23253	0.754557
28514	NC_000072.6	-	4734376	4734369	4734378	Sgce	rna34595	i	32	9	16	5	2	12.213	18.4814	3.28126	1.726	2.60411	0.7557
32385	NC_000075.6	-	78481391	78481388	78481407	Eef1a1	rna57522	i	51	2	3	7	39	2.714	3.46527	4.59377	33.6569	-2.62049	0.755789
35630	NC_000078.6	-	55490143	55490139	55490147	Nfkbia	rna74257	i	52	3	0	44	5	4.071	0	28.8751	4.31499	-3.06864	0.755789
20692	NC_000086.7	+	82997274	82997274	82997295	Dmd	rna106508	i	48	1	2	42	3	1.357	2.31018	27.5626	2.589	-3.03521	0.756559
5720	NC_000071.6	+	64578930	64578929	64578934	-	-	u	380	22	57	165	136	29.854	65.8401	108.282	117.368	-1.23345	0.757948
6025	NC_000071.6	+	104596293	104596293	104596294	Zfp33b	rna31123	i	98	10	1	59	28	13.57	1.15509	38.7189	24.164	-2.11478	0.758367
14797	NC_000079.6	+	23739904	23739862	23739924	Hist1h1c	rna77711	p	114	22	52	23	17	29.854	60.0646	15.0938	14.671	1.59709	0.758608
15026	NC_000079.6	+	55675197	55675172	55675201	Ddx46	rna79089	i	698	89	66	286	257	120.773	76.2359	187.688	221.791	-1.05682	0.758821
1950	NC_000068.7	+	67499098	67499096	67499099	Gm13601	rna10091	x	1545	184	146	905	310	249.688	168.643	593.909	267.53	-1.04343	0.759535
10293	NC_000075.6	+	68692218	68692217	68692218	Rora	rna57079	i	44	0	3	29	12	0	3.46527	19.0313	10.356	-3.04679	0.759535
31577	NC_000074.6	-	111452593	111452590	111452598	Wdr59	rna52880	i	54	4	1	6	43	5.428	1.15509	3.93752	37.1089	-2.65502	0.759535
34130	NC_000077.6	-	30599953	30599947	30599970	Acyp2	rna66013	i	65	1	4	57	3	1.357	4.62036	37.4064	2.589	-2.73099	0.759535
40135	NC_000083.6	-	79933927	79933889	79933939	Gm6552	gene40475	c	82	19	36	19	8	25.783	41.5832	12.4688	6.90399	1.79261	0.759535
18415	NC_000083.6	+	45444787	45444786	45444787	-	-	u	58	3	3	31	21	4.071	3.46527	20.3438	18.123	-2.35485	0.76088
1165	NC_000067.6	+	167630980	167630915	167631024	Rxrg	rna5492	e	162	36	64	33	29	48.852	73.9257	21.6563	25.027	1.39768	0.761666
12178	NC_000076.6	+	128832813	128832810	128832815	Sarnp	rna64912	i	2080	338	93	641	1008	458.666	107.423	420.658	869.903	-1.1898	0.761666
34348	NC_000077.6	-	55395057	55395048	55395220	Sparc	rna67019	c	266	68	86	64	48	92.2759	99.3377	42.0002	41.4239	1.19978	0.761666
40537	NC_000084.6	-	46587861	46587858	46587889	Tmed7	rna100002	c	46	27	7	11	1	36.639	8.08562	7.21878	0.862999	2.4401	0.761917
36688	NC_000079.6	-	68663571	68663565	68663575	Gm34993	rna79728	x	43	3	0	16	24	4.071	0	10.5	20.712	-2.97477	0.762496
3028	NC_000069.6	+	5576178	5576156	5576180	Pex2	rna15945	x	30	14	11	0	5	18.998	12.706	0	4.31499	2.91777	0.763419
5531	NC_000071.6	+	32612017	32611985	32612019	Yes1	rna28937	i	143	16	3	91	33	21.712	3.46527	59.719	28.479	-1.82355	0.763419
8623	NC_000073.6	+	140891066	140891066	140891105	Gm15542	gene19872	c	29	3	22	0	4	4.071	25.412	0	3.45199	3.1434	0.763419
11403	NC_000076.6	+	40399496	40399494	40399497	Cdk19	rna60899	i	124	9	9	78	28	12.213	10.3958	51.1877	24.164	-1.74118	0.763419
19797	NC_000085.6	+	9005568	9005535	9005640	Ahnak	rna102214	c	152	60	33	35	24	81.4199	38.1179	22.9689	20.712	1.4492	0.763419
26461	NC_000070.6	-	21873744	21873740	21873747	Pnisr	rna21552	x	60	5	0	32	23	6.785	0	21.0001	19.849	-2.62061	0.764064
1115	NC_000067.6	+	160969660	160969639	160969664	Rc3h1	rna5156	c	91	55	7	15	14	74.6349	8.08562	9.84379	12.082	1.91331	0.764805
29226	NC_000072.6	-	101157254	101157250	101157256	Pdzrn3	rna37752	i	70	6	0	3	61	8.14199	0	1.96876	52.6429	-2.76513	0.764805
40109	NC_000083.6	-	78736082	78736079	78736085	Strn	rna97941	i	34	19	8	1	6	25.783	9.24071	0.656253	5.17799	2.61217	0.764934
11770	NC_000076.6	+	80156729	80156683	80156730	Midn	rna62568	c	75	23	28	11	13	31.211	32.3425	7.21878	11.219	1.79113	0.765255
1569	NC_000068.7	+	23235229	23235228	23235251	Gm13422	gene3032	c	90	6	7	27	50	8.14199	8.08562	17.7188	43.1499	-1.90403	0.765285
1660	NC_000068.7	+	30003873	30003872	30003879	Sptan1	rna8580	i	119	7	9	85	18	9.49899	10.3958	55.7815	15.534	-1.84484	0.765285
2818	NC_000068.7	+	158704429	158704427	158704430	Ppp1r16b	rna14464	i	356	145	59	87	65	196.765	68.1503	57.094	56.0949	1.22482	0.765285
3868	NC_000069.6	+	108019840	108019837	108019853	LOC102640327	gene7805	c	268	45	114	67	42	61.065	131.68	43.969	36.2459	1.26543	0.765285
4113	NC_000069.6	+	152381584	152381583	152381600	Usp33	rna20928	i	54	6	34	12	2	8.14199	39.273	7.87504	1.726	2.28971	0.765285
4342	NC_000070.6	+	43637475	43637473	43637477	Npr2	rna22212	i	123	10	10	36	67	13.57	11.5509	23.6251	57.8209	-1.69548	0.765285
4641	NC_000070.6	+	97772429	97772419	97772442	Nfia	rna23768	c	116	15	62	21	18	20.355	71.6155	13.7813	15.534	1.65417	0.765285
5155	NC_000070.6	+	145467153	145467099	145467186	Smarca5-ps	rna26911	c	97	23	40	22	12	31.211	46.2036	14.4376	10.356	1.64035	0.765285
6674	NC_000072.6	+	30414552	30414550	30414553	Klhdc10	rna35151	i	312	44	14	125	129	59.708	16.1712	82.0316	111.327	-1.35492	0.765285
6784	NC_000072.6	+	38552893	38552893	38552894	Luc7l2	rna35457	i	61	3	4	26	28	4.071	4.62036	17.0626	24.164	-2.24245	0.765285
6864	NC_000072.6	+	48659969	48659945	48659977	Gimap8	rna35981	c	2904	893	644	693	674	1211.8	743.877	454.783	581.661	0.916024	0.765285
7332	NC_000072.6	+	122528305	122528288	122528360	Mfap5	rna38607	e	135	30	56	22	27	40.71	64.685	14.4376	23.301	1.48764	0.765285
9005	NC_000074.6	+	66434757	66434740	66434759	March1	rna50394	i	72	37	12	19	4	50.209	13.8611	12.4688	3.45199	1.99162	0.765285
10352	NC_000075.6	+	69058119	69058118	69058143	Rora	rna57079	i	49	0	2	47	0	0	2.31018	30.8439	0	-3.70451	0.765285
10708	NC_000075.6	+	107611112	107611089	107611113	-	-	u	157	42	58	53	4	56.994	66.9952	34.7814	3.45199	1.68619	0.765285
11060	NC_000076.6	+	7710895	7710894	7710896	Lats1	rna60086	c	84	2	7	65	10	2.714	8.08562	42.6564	8.62999	-2.23948	0.765285
11146	NC_000076.6	+	17846976	17846973	17846979	Txlnb	rna60298	p	354	21	53	140	140	28.497	61.2197	91.8754	120.82	-1.24072	0.765285
11663	NC_000076.6	+	69291202	69291176	69291215	Rhobtb1	rna61780	c	1419	192	140	521	566	260.544	161.712	341.908	488.457	-0.976157	0.765285
12920	NC_000077.6	+	67260952	67260895	67260953	Myh4	rna67812	p	53	4	0	32	17	5.428	0	21.0001	14.671	-2.75117	0.765285
13336	NC_000077.6	+	90644507	90644503	90644508	Cox11	rna69878	c	50	2	3	20	25	2.714	3.46527	13.1251	21.575	-2.48305	0.765285
13883	NC_000078.6	+	16818189	16818168	16818218	E2f6	rna73231	i	49	0	3	42	4	0	3.46527	27.5626	3.45199	-3.12951	0.765285
15695	NC_000080.6	+	22244827	22244826	22244829	1700112E06Rik	rna82015	i	90	9	3	24	54	12.213	3.46527	15.7501	46.6019	-2.00092	0.765285
17615	NC_000082.6	+	44160310	44160306	44160465	Naa50	rna92115	c	62728	5860	9252	32329	15287	7952.01	10686.9	21216	13192.7	-0.884451	0.765285
17635	NC_000082.6	+	44189109	44189109	44189110	Usf3	rna92117	i	104	33	36	11	24	44.781	41.5832	7.21878	20.712	1.6383	0.765285
20660	NC_000086.7	+	77522737	77522736	77522738	Tbl1x	rna106457	i	53	2	3	33	15	2.714	3.46527	21.6563	12.945	-2.48327	0.765285
20911	NC_000086.7	+	96168091	96168089	96168093	Msn	rna106689	c	42	6	27	2	7	8.14199	31.1874	1.31251	6.04099	2.44547	0.765285
21067	NC_000086.7	+	135742710	135742684	135742711	Gprasp1	rna107458	o	64	13	33	6	12	17.641	38.1179	3.93752	10.356	1.97883	0.765285
22062	NC_000067.6	-	78968102	78968075	78968122	Gm5830	gene973	o	2091	428	706	451	506	580.796	815.493	295.97	436.677	0.931105	0.765285
22844	NC_000067.6	-	168423737	168423733	168423742	Pbx1	rna5502	i	738	256	145	227	110	347.392	167.488	148.969	94.9298	1.0758	0.765285
23024	NC_000067.6	-	181203657	181203644	181203663	Wdr26	rna6203	i	151	15	11	53	72	20.355	12.706	34.7814	62.1359	-1.55378	0.765285
23962	NC_000068.7	-	76709525	76709477	76709678	Ttn	rna10621	c	171	51	52	37	31	69.207	60.0646	24.2814	26.753	1.34121	0.765285
24204	NC_000068.7	-	76786466	76786451	76786485	Ttn	rna10621	c	111	6	10	67	28	8.14199	11.5509	43.969	24.164	-1.78909	0.765285
24381	NC_000068.7	-	76904873	76904868	76904881	Ttn	rna10621	i	109	12	0	54	43	16.284	0	35.4377	37.1089	-2.17423	0.765285
24848	NC_000068.7	-	125319744	125319743	125319745	Fbn1	rna12630	i	34	16	10	4	4	21.712	11.5509	2.62501	3.45199	2.45542	0.765285
26524	NC_000070.6	-	41211222	41211220	41211226	Ubap2	rna21882	i	113	5	9	87	12	6.785	10.3958	57.094	10.356	-1.97309	0.765285
26704	NC_000070.6	-	64007812	64007788	64007843	Tnc	rna23125	c	83	25	30	16	12	33.925	34.6527	10.5	10.356	1.71719	0.765285
27238	NC_000070.6	-	134607940	134607937	134607943	Man1c1	rna26145	i	94	8	5	46	35	10.856	5.77545	30.1876	30.2049	-1.86789	0.765285
27327	NC_000070.6	-	143207110	143207101	143207116	Prdm2	rna26805	i	46	3	1	20	22	4.071	1.15509	13.1251	18.986	-2.6383	0.765285
28166	NC_000071.6	-	121384854	121384852	121384857	Trafd1	rna32372	i	46	3	0	1	42	4.071	0	0.656253	36.2459	-3.20838	0.765285
29585	NC_000073.6	-	12794394	12794392	12794404	LOC102633596	rna40625	c	307	56	124	68	59	75.9919	143.231	44.6252	50.9169	1.20045	0.765285
31355	NC_000074.6	-	79693539	79693520	79693556	Abce1	rna51201	e	39	15	15	2	7	20.355	17.3263	1.31251	6.04099	2.38008	0.765285
32032	NC_000075.6	-	50488678	50488674	50488682	Plet1os	rna55920	p	47	0	4	9	34	0	4.62036	5.90628	29.342	-2.89357	0.765285
33197	NC_000076.6	-	53298796	53298790	53298798	Cep85l	rna61214	i	43	0	3	27	13	0	3.46527	17.7188	11.219	-3.02418	0.765285
33514	NC_000076.6	-	88519328	88519326	88519333	Mybpc1	rna63338	i	70	3	4	53	10	4.071	4.62036	34.7814	8.62999	-2.3232	0.765285
34637	NC_000077.6	-	76337640	76337637	76337645	Nxn	rna68824	i	46	3	0	30	13	4.071	0	19.6876	11.219	-2.96481	0.765285
35008	NC_000077.6	-	101972951	101972935	101972956	Dusp3	rna70939	c	1640	174	184	965	317	236.118	212.536	633.284	273.571	-1.01611	0.765285
35831	NC_000078.6	-	83391826	83391815	83391829	Dpf3	rna75150	i	44	0	3	30	11	0	3.46527	19.6876	9.49298	-3.03728	0.765285
36441	NC_000079.6	-	41463711	41463707	41463715	Nedd9	rna78320	i	60	32	10	10	8	43.424	11.5509	6.56253	6.90399	2.02589	0.765285
37237	NC_000080.6	-	18216407	18216399	18216412	Nr1d2	rna81760	i	50	3	1	1	45	4.071	1.15509	0.656253	38.8349	-2.92955	0.765285
38897	NC_000081.6	-	103537959	103537946	103538013	Ppp1r1a	rna89959	o	65	6	1	19	39	8.14199	1.15509	12.4688	33.6569	-2.32832	0.765285
40487	NC_000084.6	-	39482507	39482503	39482514	Nr3c1	rna99853	i	88	8	2	57	21	10.856	2.31018	37.4064	18.123	-2.09501	0.765285
41080	NC_000085.6	-	27945246	27945242	27945250	Rfx3	rna102947	i	93	5	1	87	0	6.785	1.15509	57.094	0	-2.86551	0.765285
41990	NC_000086.7	-	150537440	150537437	150537442	Apex2	rna107849	i	82	14	44	23	1	18.998	50.8239	15.0938	0.862999	2.11298	0.765285
8975	NC_000074.6	+	54587633	54587633	54587652	Asb5	rna50206	c	37	19	11	0	7	25.783	12.706	0	6.04099	2.70394	0.76571
1176	NC_000067.6	+	169693843	169693782	169693852	Rgs5	rna5519	c	213	34	96	45	38	46.138	110.889	29.5314	32.7939	1.33611	0.765822
24577	NC_000068.7	-	90546942	90546940	90546946	Ptprj	rna11146	i	76	5	3	56	12	6.785	3.46527	36.7502	10.356	-2.21343	0.765822
39824	NC_000083.6	-	50145778	50145770	50145815	Rftn1	rna96986	i	45	3	0	28	14	4.071	0	18.3751	12.082	-2.94308	0.765822
40746	NC_000084.6	-	80844055	80844022	80844063	Atp9b	rna101154	i	104	12	58	20	14	16.284	66.9952	13.1251	12.082	1.72712	0.765822
29659	NC_000073.6	-	25038427	25038423	25038433	Grik5	rna41471	i	86	8	2	53	23	10.856	2.31018	34.7814	19.849	-2.07104	0.76904
32713	NC_000075.6	-	115308690	115308683	115308716	Stt3b	rna59377	i	66	3	5	29	29	4.071	5.77545	19.0313	25.027	-2.15545	0.769284
8578	NC_000073.6	+	132950093	132950029	132950178	Zranb1	rna47488	c	121	26	54	13	28	35.282	62.3748	8.53129	24.164	1.58929	0.769488
36333	NC_000079.6	-	32732504	32732450	32732515	Mylk4	rna77984	i	56	2	4	27	23	2.714	4.62036	17.7188	19.849	-2.34777	0.769682
37939	NC_000080.6	-	103181650	103181639	103181658	Mycbp2	rna85273	i	60	5	0	35	20	6.785	0	22.9689	17.26	-2.59895	0.770122
34793	NC_000077.6	-	86639005	86638997	86639012	Vmp1	rna69651	i	1188	158	101	633	296	214.406	116.664	415.408	255.448	-1.02068	0.770548
38832	NC_000081.6	-	98950136	98950072	98950261	Tuba1a	rna89387	c	237	43	101	41	52	58.351	116.664	26.9064	44.8759	1.29076	0.770548
19831	NC_000085.6	+	9012734	9012729	9012863	Ahnak	rna102215	c	408	66	169	99	74	89.5619	195.21	64.969	63.8619	1.14576	0.770693
23217	NC_000068.7	-	10072411	10072407	10072417	Atp5c1	rna7105	i	39	27	3	3	6	36.639	3.46527	1.96876	5.17799	2.49794	0.771148
23149	NC_000068.7	-	5575990	5575987	5575991	Camk1d	rna6969	i	28	22	1	5	0	29.854	1.15509	3.28126	0	3.19488	0.771259
25977	NC_000069.6	-	116110940	116110935	116110944	Vcam1	rna19700	c	238	109	32	66	31	147.913	36.9629	43.3127	26.753	1.39457	0.772245
29052	NC_000072.6	-	86674167	86674159	86674172	Snrnp27	rna37166	p	45	3	1	15	26	4.071	1.15509	9.84379	22.438	-2.64396	0.772245
22086	NC_000067.6	-	80554711	80554706	80554740	Dock10	rna2518	i	82	50	6	15	11	67.85	6.93054	9.84379	9.49298	1.94644	0.772293
27070	NC_000070.6	-	119224179	119224174	119224189	AU022252	rna24939	c	38	2	1	7	28	2.714	1.15509	4.59377	24.164	-2.9045	0.772293
34766	NC_000077.6	-	86275570	86275538	86275597	Med13	rna69628	o	51	16	23	1	11	21.712	26.5671	0.656253	9.49298	2.27571	0.772293
11298	NC_000076.6	+	33338428	33338427	33338429	Trdn	rna60768	i	67	3	5	7	52	4.071	5.77545	4.59377	44.8759	-2.31909	0.772353
3882	NC_000069.6	+	108904335	108904333	108904336	Prpf38b	rna19629	x	746	53	104	442	147	71.9209	120.129	290.064	126.861	-1.11794	0.77255
271	NC_000067.6	+	43458934	43458933	43458935	Nck2	rna1108	i	113	112	0	0	1	151.984	0	0	0.862999	7.51254	0.772922
7233	NC_000072.6	+	108473288	108473288	108473290	Gm35165	rna37863	x	32	15	10	2	5	20.355	11.5509	1.31251	4.31499	2.5228	0.773132
6671	NC_000072.6	+	30403065	30403063	30403067	Klhdc10	rna35151	i	94	4	10	30	50	5.428	11.5509	19.6876	43.1499	-1.87678	0.773622
7488	NC_000072.6	+	140615913	140615913	140615913	-	-	u	28	13	9	3	3	17.641	10.3958	1.96876	2.589	2.62485	0.773622
18248	NC_000083.6	+	25185096	25185080	25185158	BC003965	rna94740	c	150	30	63	32	25	40.71	72.7706	21.0001	21.575	1.4165	0.773622
21406	NC_000067.6	-	3560912	3560911	3560934	Xkr4	rna0	i	46	2	1	39	4	2.714	1.15509	25.5939	3.45199	-2.92962	0.773622
21718	NC_000067.6	-	52187044	52187000	52187052	Gls	rna1256	c	1122	33	2	1079	8	44.781	2.31018	708.097	6.90399	-3.92636	0.773622
25742	NC_000069.6	-	95042011	95042005	95042012	Psmd4	rna18675	i	47	0	3	0	44	0	3.46527	0	37.9719	-3.41853	0.773622
25794	NC_000069.6	-	97689980	97689944	97690005	Pde4dip	rna19031	c	125	27	52	25	21	36.639	60.0646	16.4063	18.123	1.48846	0.773622
30478	NC_000073.6	-	115920398	115920396	115920400	Sox6	rna46325	i	92	8	5	40	39	10.856	5.77545	26.2501	33.6569	-1.85516	0.773622
34708	NC_000077.6	-	79702509	79702498	79702518	-	-	u	148	4	19	89	36	5.428	21.9467	58.4065	31.0679	-1.69993	0.773622
36244	NC_000079.6	-	29325719	29325706	29325758	Cdkal1	rna77921	c	198	4	30	97	67	5.428	34.6527	63.6565	57.8209	-1.58978	0.773622
38831	NC_000081.6	-	98931912	98931881	98931937	Tuba1b	rna89384	c	40	9	22	2	7	12.213	25.412	1.31251	6.04099	2.38065	0.773622
7064	NC_000072.6	+	83890634	83890632	83890637	Zfp638	rna36972	i	354	44	29	105	176	59.708	33.4976	68.9066	151.888	-1.2453	0.773649
17267	NC_000082.6	+	32347335	32347322	32347340	Ubxn7	rna91553	i	54	4	1	31	18	5.428	1.15509	20.3438	15.534	-2.46892	0.775006
18016	NC_000083.6	+	5131002	5131001	5131003	Arid1b	rna93583	i	93	10	1	49	33	13.57	1.15509	32.1564	28.479	-2.06111	0.775006
19670	NC_000085.6	+	4600654	4600653	4600655	Pcx	rna101569	i	72	5	4	35	28	6.785	4.62036	22.9689	24.164	-2.05211	0.775006
21879	NC_000067.6	-	64955488	64955485	64955493	Plekhm3	rna1829	i	160	66	31	49	14	89.5619	35.8078	32.1564	12.082	1.49362	0.775006
22088	NC_000067.6	-	80665302	80665298	80665331	Dock10	rna2506	c	42	16	15	10	1	21.712	17.3263	6.56253	0.862999	2.36769	0.775006
29383	NC_000072.6	-	124531050	124531017	124531051	C1s1	rna38685	c	72	29	19	15	9	39.353	21.9467	9.84379	7.76699	1.79413	0.775006
31954	NC_000075.6	-	45968270	45968241	45968276	Pafah1b2	rna55725	c	100	5	8	70	17	6.785	9.24071	45.9377	14.671	-1.91946	0.775006
32983	NC_000076.6	-	25219194	25219192	25219198	LOC108167801	rna60601	x	46	3	1	23	19	4.071	1.15509	15.0938	16.397	-2.61125	0.775006
36138	NC_000079.6	-	12209177	12209174	12209181	Mtr	rna77218	i	113	83	0	12	18	112.631	0	7.87504	15.534	2.26791	0.775006
38228	NC_000081.6	-	38011418	38011414	38011420	Ubr5	rna86456	i	345	137	59	92	57	185.909	68.1503	60.3753	49.1909	1.21051	0.775006
41170	NC_000085.6	-	36733296	36733287	36733357	Ppp1r3c	rna103237	c	45	6	29	2	8	8.14199	33.4976	1.31251	6.90399	2.36737	0.775006
41784	NC_000086.7	-	102371441	102371437	102371445	Gm32262	rna106950	x	60	4	0	51	5	5.428	0	33.4689	4.31499	-2.83487	0.775006
28999	NC_000072.6	-	72841978	72841951	72841980	Kcmf1	rna36732	c	71	5	4	30	32	6.785	4.62036	19.6876	27.616	-2.05608	0.775338
2349	NC_000068.7	+	112397160	112397160	112397160	Katnbl1	rna11946	i	89	6	5	61	17	8.14199	5.77545	40.0314	14.671	-1.98257	0.776728
2925	NC_000068.7	+	173701833	173701828	173701861	Rab22a	rna15360	c	94	25	36	18	15	33.925	41.5832	11.8126	12.945	1.61062	0.776728
3669	NC_000069.6	+	94963115	94963113	94963118	B230398E01Rik	rna18657	i	33	21	6	0	6	28.497	6.93054	0	5.17799	2.80691	0.77821
14263	NC_000078.6	+	73203745	73203744	73203746	Mnat1	rna74666	i	361	55	10	125	171	74.6349	11.5509	82.0316	147.573	-1.41879	0.77821
1674	NC_000068.7	+	30263076	30263038	30263166	Lrrc8a	rna8631	c	1337	155	160	640	382	210.335	184.814	420.002	329.665	-0.924422	0.778352
6805	NC_000072.6	+	38573955	38573954	38573956	Luc7l2	rna35457	i	35	29	0	1	5	39.353	0	0.656253	4.31499	3.00416	0.778352
32280	NC_000075.6	-	67531447	67531440	67531453	Tln2	rna57046	i	232	19	19	163	31	25.783	21.9467	106.969	26.753	-1.49056	0.778352
15273	NC_000079.6	+	93359358	93359358	93359359	Homer1	rna80316	i	35	7	21	1	6	9.49899	24.2569	0.656253	5.17799	2.56506	0.779153
35807	NC_000078.6	-	81452285	81452275	81452311	Synj2bp-cox16	rna75066	i	172	9	20	104	39	12.213	23.1018	68.2503	33.6569	-1.52601	0.781318
36472	NC_000079.6	-	45720946	45720921	45720972	Atxn1	rna78485	i	633	66	69	357	141	89.5619	79.7012	234.282	121.683	-1.07409	0.781318
18607	NC_000083.6	+	74552657	74552656	74552661	Birc6	rna97864	i	29	16	8	0	5	21.712	9.24071	0	4.31499	2.88065	0.782152
13664	NC_000077.6	+	111076137	111076135	111076139	Kcnj2	rna71637	c	336	27	44	152	113	36.639	50.8239	99.7505	97.5188	-1.17157	0.782666
13972	NC_000078.6	+	32852088	32852049	32852113	Nampt	rna73799	c	209	18	22	47	122	24.426	25.412	30.8439	105.286	-1.44634	0.782666
13753	NC_000077.6	+	121430990	121430988	121430993	Fn3krp	rna72774	c	249	0	1	0	248	0	1.15509	0	214.024	-7.45021	0.78344
14473	NC_000078.6	+	95782044	95782043	95782044	Flrt2	rna75667	c	164	21	0	47	96	28.497	0	30.8439	82.8479	-2.00705	0.78344
16166	NC_000080.6	+	105263594	105263593	105263596	Ndfip2	rna85368	i	49	1	4	8	36	1.357	4.62036	5.25002	31.0679	-2.58053	0.78344
23198	NC_000068.7	-	6881578	6881575	6881579	Celf2	rna7043	i	54	3	3	12	36	4.071	3.46527	7.87504	31.0679	-2.36715	0.78344
28530	NC_000072.6	-	5483597	5483472	5483624	Pdk4	rna34633	c	449	80	173	114	82	108.56	199.83	74.8128	70.7659	1.08392	0.78344
33960	NC_000077.6	-	6065621	6065609	6065623	Camk2b	rna65394	c	55	4	2	16	33	5.428	2.31018	10.5	28.479	-2.34135	0.78344
36457	NC_000079.6	-	44942915	44942912	44942920	Dtnbp1	rna78465	i	56	5	0	19	32	6.785	0	12.4688	27.616	-2.58976	0.78344
41824	NC_000086.7	-	102631352	102631341	102631367	Phka1	rna106972	i	1229	145	123	708	253	196.765	142.076	464.627	218.339	-1.01266	0.78344
39762	NC_000083.6	-	45571894	45571817	45571941	Hsp90ab1	rna96546	e	960	209	303	261	187	283.613	349.992	171.282	161.381	0.92965	0.783588
41481	NC_000086.7	-	21045115	21045107	21045122	Zfp182	rna105108	i	1099	274	306	364	155	371.818	353.457	238.876	133.765	0.959454	0.783588
6969	NC_000072.6	+	65090001	65089999	65090001	Smarcad1	rna36493	i	89	25	34	12	18	33.925	39.273	7.87504	15.534	1.65283	0.783661
36433	NC_000079.6	-	37992078	37992044	37992100	Ssr1	rna78221	c	41	13	17	8	3	17.641	19.6365	5.25002	2.589	2.23796	0.786494
1240	NC_000067.6	+	177985254	177985254	177985260	Gm16432	rna6034	i	49	3	2	9	35	4.071	2.31018	5.90628	30.2049	-2.50425	0.78669
8099	NC_000073.6	+	90183427	90183422	90183429	Picalm	rna44882	i	197	23	12	99	63	31.211	13.8611	64.969	54.3689	-1.41131	0.787364
8110	NC_000073.6	+	90193817	90193816	90193819	Picalm	rna44882	i	411	235	16	103	57	318.895	18.4814	67.5941	49.1909	1.52798	0.787364
28963	NC_000072.6	-	71235125	71235122	71235130	Smyd1	rna36603	i	63	6	0	23	34	8.14199	0	15.0938	29.342	-2.47332	0.787364
40172	NC_000083.6	-	83209620	83209613	83209628	LOC108168353	rna98162	i	137	6	17	23	91	8.14199	19.6365	15.0938	78.5329	-1.74242	0.787364
6005	NC_000071.6	+	103853695	103853694	103853696	Aff1	rna31085	c	90	37	22	13	18	50.209	25.412	8.53129	15.534	1.65591	0.788533
27875	NC_000071.6	-	90259048	90259042	90259050	Ankrd17	rna30535	i	75	3	2	70	0	4.071	2.31018	45.9377	0	-2.85921	0.788533
15894	NC_000080.6	+	51905635	51905635	51905636	Ndrg2	rna83422	x	49	2	3	22	22	2.714	3.46527	14.4376	18.986	-2.42994	0.788641
32977	NC_000076.6	-	23335071	23335055	23335078	Eya4	rna60496	i	1867	274	115	1068	410	371.818	132.835	700.878	353.829	-1.06509	0.788641
27502	NC_000071.6	-	20987247	20987242	20987251	Ptpn12	rna28299	c	74	32	17	15	10	43.424	19.6365	9.84379	8.62999	1.76672	0.78992
17628	NC_000082.6	+	44162122	44162098	44162180	Naa50	rna92115	c	2481	360	989	653	479	488.52	1142.38	428.533	413.376	0.954292	0.791964
24963	NC_000068.7	-	132547178	132547166	132547182	Gpcpd1	rna13184	i	173	11	18	109	35	14.927	20.7916	71.5316	30.2049	-1.5101	0.792089
40938	NC_000085.6	-	5844890	5844814	5844935	Neat1	rna101815	c	127	39	39	29	20	52.923	45.0485	19.0313	17.26	1.43119	0.793539
22394	NC_000067.6	-	133910954	133910916	133910955	Prelp	rna4267	c	38	17	12	9	0	23.069	13.8611	5.90628	0	2.60957	0.794317
22672	NC_000067.6	-	160276782	160276778	160276784	Rabgap1l	rna5142	i	41	23	7	6	5	31.211	8.08562	3.93752	4.31499	2.24846	0.794317
12732	NC_000077.6	+	59208368	59208330	59208391	2310033P09Rik	rna67241	o	195	18	18	101	58	24.426	20.7916	66.2816	50.0539	-1.36564	0.795425
21566	NC_000067.6	-	23866202	23866201	23866231	Smap1	rna450	e	32	26	0	3	3	35.282	0	1.96876	2.589	2.95216	0.795425
36777	NC_000079.6	-	83403740	83403708	83403748	-	-	u	693	92	61	330	210	124.844	70.4604	216.563	181.23	-1.02852	0.795425
11731	NC_000076.6	+	75276522	75276521	75276522	Specc1l	rna61982	i	56	2	4	32	18	2.714	4.62036	21.0001	15.534	-2.30947	0.797476
16421	NC_000081.6	+	31589809	31589808	31589825	Cmbl	rna86198	c	65	12	33	16	4	16.284	38.1179	10.5	3.45199	1.95279	0.797476
15211	NC_000079.6	+	83662661	83662659	83662662	Mef2c	rna80144	c	58	3	3	2	50	4.071	3.46527	1.31251	43.1499	-2.55736	0.798129
6912	NC_000072.6	+	54132209	54132208	54132211	Chn2	rna36249	i	62	3	4	37	18	4.071	4.62036	24.2814	15.534	-2.19567	0.798515
10222	NC_000075.6	+	65280221	65280119	65280298	Cilp	rna56879	c	148	53	36	36	23	71.9209	41.5832	23.6251	19.849	1.3812	0.798515
10423	NC_000075.6	+	72282032	72282030	72282033	Zfp280d	rna57243	i	730	119	23	287	301	161.483	26.5671	188.345	259.763	-1.25583	0.798515
6885	NC_000072.6	+	50200173	50200173	50200178	Mpp6	rna36073	p	312	31	34	147	100	42.067	39.273	96.4692	86.2999	-1.16875	0.798774
7311	NC_000072.6	+	117909434	117909406	117909435	Hnrnpf	rna38293	i	175	21	7	102	45	28.497	8.08562	66.9378	38.8349	-1.54217	0.798774
36020	NC_000078.6	-	102873184	102873165	102873185	Btbd7	rna75910	i	55	2	3	42	8	2.714	3.46527	27.5626	6.90399	-2.48052	0.798774
2200	NC_000068.7	+	84940142	84940141	84940142	Slc43a3	rna10827	i	69	29	17	18	5	39.353	19.6365	11.8126	4.31499	1.85678	0.798862
17211	NC_000082.6	+	27417270	27417222	27417282	Ccdc50	rna91315	e	207	42	82	40	43	56.994	94.7173	26.2501	37.1089	1.26366	0.798862
31141	NC_000074.6	-	60923939	60923917	60923944	Clcn3	rna50309	c	186	15	13	138	20	20.355	15.0162	90.5629	17.26	-1.61399	0.798862
32312	NC_000075.6	-	71991197	71991195	71991198	Tcf12	rna57228	i	269	33	11	180	45	44.781	12.706	118.126	38.8349	-1.45774	0.798862
33588	NC_000076.6	-	93874362	93874355	93874393	Metap2	rna63553	i	485	57	45	261	122	77.3489	51.979	171.282	105.286	-1.09943	0.798862
33841	NC_000076.6	-	128041999	128041997	128042000	Naca	rna64714	i	31	22	2	5	2	29.854	2.31018	3.28126	1.726	2.66575	0.798862
362	NC_000067.6	+	53061862	53061816	53062063	Mstn	rna1289	c	730	60	112	242	316	81.4199	129.37	158.813	272.708	-1.03134	0.800035
19430	NC_000084.6	+	65174754	65174753	65174755	Nedd4l	rna100557	i	48	34	4	0	10	46.138	4.62036	0	8.62999	2.57756	0.800035
39113	NC_000082.6	-	27448988	27448972	27448993	Ccdc50	rna91315	x	293	96	75	47	75	130.272	86.6317	30.8439	64.7249	1.18534	0.800035
1662	NC_000068.7	+	30018429	30018429	30018431	Sptan1	rna8580	c	45	3	1	23	18	4.071	1.15509	15.0938	15.534	-2.57113	0.801566
9420	NC_000074.6	+	109810446	109810442	109810447	Ap1g1	rna52745	i	48	2	3	19	24	2.714	3.46527	12.4688	20.712	-2.41848	0.801566
15083	NC_000079.6	+	65300797	65300793	65300799	-	-	u	83	18	37	23	5	24.426	42.7383	15.0938	4.31499	1.78024	0.801566
30748	NC_000073.6	-	141178349	141178345	141178381	Gm5905	gene19892	c	33	8	18	7	0	10.856	20.7916	4.59377	0	2.74886	0.801566
33551	NC_000076.6	-	88597515	88597511	88597522	Mybpc1	rna63338	i	210	20	21	91	78	27.14	24.2569	59.719	67.3139	-1.30589	0.801566
40566	NC_000084.6	-	56902841	56902816	56902847	March3	rna100209	i	76	31	20	23	2	42.067	23.1018	15.0938	1.726	1.93475	0.801566
6179	NC_000071.6	+	121748695	121748694	121748698	Atxn2	rna32407	i	50	0	4	36	10	0	4.62036	23.6251	8.62999	-2.77314	0.801879
16341	NC_000081.6	+	7139295	7139282	7139296	Lifr	rna85835	i	106	10	3	77	16	13.57	3.46527	50.5315	13.808	-1.93334	0.801879
18457	NC_000083.6	+	50519060	50519060	50519062	Plcl2	rna96994	i	35	15	11	6	3	20.355	12.706	3.93752	2.589	2.3309	0.801879
20523	NC_000086.7	+	38182198	38182197	38182200	Zfp36l1-ps	gene43721	p	42	2	2	12	26	2.714	2.31018	7.87504	22.438	-2.59176	0.801879
27786	NC_000071.6	-	66593094	66593093	66593098	Apbb2	rna29938	i	67	5	2	47	13	6.785	2.31018	30.8439	11.219	-2.22709	0.801879
34801	NC_000077.6	-	86706765	86706748	86706889	Cltc	rna69662	e	104	37	31	11	25	50.209	35.8078	7.21878	21.575	1.58761	0.801879
35214	NC_000077.6	-	110058492	110058490	110058493	Abca8a	rna71603	c	86	6	6	46	28	8.14199	6.93054	30.1876	24.164	-1.85336	0.801879
38147	NC_000081.6	-	25364910	25364827	25364914	Basp1	rna86100	c	39	6	24	3	6	8.14199	27.7221	1.96876	5.17799	2.34723	0.801879
19539	NC_000084.6	+	73586853	73586852	73586856	Mex3c	rna100877	i	39	0	32	6	1	0	36.9629	3.93752	0.862999	2.92891	0.802175
501	NC_000067.6	+	62770232	62770231	62770234	Nrp2	rna1727	i	56	40	1	9	6	54.28	1.15509	5.90628	5.17799	2.31595	0.8027
14559	NC_000078.6	+	108688247	108688246	108688249	Evl	rna76213	c	173	77	27	39	30	104.489	31.1874	25.5939	25.89	1.39511	0.8027
5888	NC_000071.6	+	90943223	90943211	90943227	Mthfd2l	rna30581	i	221	10	32	111	68	13.57	36.9629	72.8441	58.6839	-1.37423	0.803334
15035	NC_000079.6	+	56727400	56727390	56727400	Smad5	rna79176	i	85	30	28	6	21	40.71	32.3425	3.93752	18.123	1.74047	0.803334
30812	NC_000073.6	-	143529993	143529989	143530017	Nap1l4	rna48253	i	190	21	11	115	43	28.497	12.706	75.4691	37.1089	-1.45819	0.803334
34049	NC_000077.6	-	22148811	22148807	22148837	Ehbp1	rna65757	i	302	41	14	167	80	55.637	16.1712	109.594	69.0399	-1.32189	0.803334
27832	NC_000071.6	-	74682510	74682505	74682519	Lnx1	rna30179	i	55	2	4	30	19	2.714	4.62036	19.6876	16.397	-2.29113	0.804737
34351	NC_000077.6	-	55402063	55402052	55402099	Sparc	rna67019	e	313	89	87	72	65	120.773	100.493	47.2502	56.0949	1.09881	0.804737
7928	NC_000073.6	+	73392174	73392170	73392185	Rgma	rna44257	i	48	3	2	16	27	4.071	2.31018	10.5	23.301	-2.41113	0.805268
15242	NC_000079.6	+	90104629	90104588	90104650	Tmem167	rna80220	c	58	15	26	6	11	20.355	30.0323	3.93752	9.49298	1.92076	0.805268
20020	NC_000085.6	+	25950231	25950230	25950232	-	-	u	45	3	1	24	17	4.071	1.15509	15.7501	14.671	-2.56172	0.805268
27344	NC_000070.6	-	147832663	147832654	147832682	Zfp933	rna26967	i	1205	169	56	806	174	229.333	64.685	528.94	150.162	-1.21036	0.805268
35359	NC_000078.6	-	3249246	3249242	3249252	Rab10	rna72815	c	65	1	48	14	2	1.357	55.4443	9.18754	1.726	2.36892	0.805268
40877	NC_000085.6	-	5795884	5795881	5795889	Malat1	rna101814	c	83	6	0	75	2	8.14199	0	49.219	1.726	-2.6722	0.805268
22183	NC_000067.6	-	90779300	90779265	90779385	Col6a3	rna3065	c	56	13	28	3	12	17.641	32.3425	1.96876	10.356	2.04065	0.805492
37439	NC_000080.6	-	32662031	32661963	32662060	3425401B19Rik	rna82661	c	83	8	2	51	22	10.856	2.31018	33.4689	18.986	-2.01218	0.805492
23812	NC_000068.7	-	60942760	60942754	60942761	Rbms1	rna9909	i	38	2	0	0	36	2.714	0	0	31.0679	-3.54889	0.805788
7647	NC_000073.6	+	28188040	28187940	28188132	Dyrk1b	rna41781	c	134	17	2	67	48	23.069	2.31018	43.969	41.4239	-1.76451	0.805839
12828	NC_000077.6	+	67194563	67194533	67194575	Myh2	rna67808	e	61	13	29	13	6	17.641	33.4976	8.53129	5.17799	1.89491	0.805839
33781	NC_000076.6	-	123113622	123113616	123113625	Usp15	rna64439	c	48	7	28	8	5	9.49899	32.3425	5.25002	4.31499	2.13027	0.805839
37629	NC_000080.6	-	56739975	56739968	56739997	Pspc1	rna83886	i	4543	730	320	1819	1674	990.609	369.629	1193.72	1444.66	-0.95625	0.805839
17507	NC_000082.6	+	43334217	43334215	43334218	Zbtb20	rna92044	i	128	6	16	51	55	8.14199	18.4814	33.4689	47.4649	-1.59529	0.806947
12008	NC_000076.6	+	99266494	99266493	99266497	Dusp6	rna63715	c	708	89	76	271	272	120.773	87.7868	177.845	234.736	-0.984782	0.807015
13603	NC_000077.6	+	107479501	107479488	107479576	Psmd12	rna71487	o	316	50	145	35	86	67.85	167.488	22.9689	74.2179	1.28217	0.807938
26967	NC_000070.6	-	108235973	108235960	108236018	Zyg11b	rna24257	c	40	6	24	6	4	8.14199	27.7221	3.93752	3.45199	2.28104	0.807938
32154	NC_000075.6	-	59408901	59408895	59408906	Arih1	rna56498	i	170	20	6	109	35	27.14	6.93054	71.5316	30.2049	-1.58985	0.807938
38777	NC_000081.6	-	96575469	96575461	96575477	Slc38a1	rna89136	c	184	106	15	13	50	143.842	17.3263	8.53129	43.1499	1.64513	0.807938
564	NC_000067.6	+	74522884	74522882	74522884	Usp37	rna2197	x	279	37	14	154	74	50.209	16.1712	101.063	63.8619	-1.32015	0.808095
9685	NC_000075.6	+	5357070	5357065	5357093	Casp12	rna53865	i	293	5	49	150	89	6.785	56.5994	98.4379	76.8069	-1.45986	0.80848
19819	NC_000085.6	+	9010263	9010226	9010364	Ahnak	rna102214	c	165	25	78	29	33	33.925	90.097	19.0313	28.479	1.39001	0.80999
4417	NC_000070.6	+	47454435	47454419	47454507	Gm12430	gene9030	c	96	24	38	16	18	32.568	43.8934	10.5	15.534	1.55974	0.810472
24360	NC_000068.7	-	76896820	76896819	76896823	Ttn	rna10621	c	48	4	0	21	23	5.428	0	13.7813	19.849	-2.6627	0.811262
33146	NC_000076.6	-	42231562	42231560	42231566	Foxo3	rna60995	i	48	33	2	11	2	44.781	2.31018	7.21878	1.726	2.37507	0.811262
8974	NC_000074.6	+	54587421	54587345	54587540	Asb5	rna50206	c	845	151	328	140	226	204.907	378.869	91.8754	195.038	1.02717	0.812115
20130	NC_000085.6	+	36866907	36866906	36866907	Tnks2	rna103241	i	58	5	1	31	21	6.785	1.15509	20.3438	18.123	-2.29815	0.8128
37698	NC_000080.6	-	61643642	61643634	61643652	Dleu2	rna84105	i	296	31	32	109	124	42.067	36.9629	71.5316	107.012	-1.1754	0.8128
15054	NC_000079.6	+	60762948	60762903	60762948	Dapk1	rna79387	c	71	30	17	13	11	40.71	19.6365	8.53129	9.49298	1.74193	0.813506
25243	NC_000068.7	-	168181606	168181598	168181629	Dpm1-adnp	rna15107	c	42	3	30	2	7	4.071	34.6527	1.31251	6.04099	2.42223	0.813506
33989	NC_000077.6	-	12007117	12007106	12007132	Grb10	rna65582	i	1036	29	181	628	198	39.353	209.071	412.127	170.874	-1.22887	0.813506
1803	NC_000068.7	+	40556294	40556146	40556341	Gm13456	gene3540	c	1143	290	309	299	245	393.53	356.923	196.22	211.435	0.880466	0.813904
9010	NC_000074.6	+	66892464	66892463	66892465	Naf1	rna50416	p	132	46	46	2	38	62.422	53.1341	1.31251	32.7939	1.77233	0.813904
35970	NC_000078.6	-	100614412	100614402	100614415	Rps6ka5	rna75801	i	53	3	3	22	25	4.071	3.46527	14.4376	21.575	-2.25735	0.814716
41496	NC_000086.7	-	37095049	37095021	37095051	Upf3b	rna105304	c	141	12	12	76	41	16.284	13.8611	49.8752	35.3829	-1.50279	0.814716
41450	NC_000086.7	-	12732972	12732969	12732976	Med14	rna104903	i	189	27	3	73	86	36.639	3.46527	47.9065	74.2179	-1.61607	0.815102
34711	NC_000077.6	-	80053088	80053083	80053091	Crlf3	rna69201	c	53	2	3	39	9	2.714	3.46527	25.5939	7.76699	-2.43309	0.815579
2018	NC_000068.7	+	68891571	68891571	68891572	Cers6	rna10131	i	54	23	14	12	5	31.211	16.1712	7.87504	4.31499	1.94763	0.816284
2561	NC_000068.7	+	131916172	131916171	131916188	Prn	rna13132	i	588	93	7	296	192	126.201	8.08562	194.251	165.696	-1.427	0.816284
24728	NC_000068.7	-	114194584	114194580	114194588	Zfp770	rna12002	c	86	57	2	19	8	77.3489	2.31018	12.4688	6.90399	2.03081	0.816284
34674	NC_000077.6	-	77537088	77537081	77537097	Taok1	rna68932	c	45	3	0	34	8	4.071	0	22.3126	6.90399	-2.8833	0.816284
38713	NC_000081.6	-	84945468	84945459	84945474	5031439G07Rik	rna88574	p	109	26	46	10	27	35.282	53.1341	6.56253	23.301	1.57775	0.816284
32702	NC_000075.6	-	115243724	115243715	115243728	Stt3b	rna59377	c	107	11	6	32	58	14.927	6.93054	21.0001	50.0539	-1.70517	0.818054
38508	NC_000081.6	-	76174942	76174942	76175003	Plec	rna87531	c	29	8	16	0	5	10.856	18.4814	0	4.31499	2.80685	0.818054
13210	NC_000077.6	+	79484767	79484766	79484767	Nf1	rna69157	i	79	0	0	0	79	0	0	0	68.1769	-7.20904	0.818194
29651	NC_000073.6	-	19697645	19697588	19697672	Apoe	rna41155	e	104	31	35	17	21	42.067	40.4281	11.1563	18.123	1.49927	0.81943
35815	NC_000078.6	-	81500585	81500578	81500590	Synj2bp	rna75077	c	38	0	31	5	2	0	35.8078	3.28126	1.726	2.83321	0.82041
39622	NC_000083.6	-	26028655	26028647	26028660	Rab11fip3	rna94901	i	90	9	1	64	16	12.213	1.15509	42.0002	13.808	-2.08316	0.8214
28357	NC_000071.6	-	137108470	137108464	137108472	-	-	u	58	1	6	13	38	1.357	6.93054	8.53129	32.7939	-2.29521	0.823217
19799	NC_000085.6	+	9006102	9005935	9006202	Ahnak	rna102214	c	223	63	67	42	51	85.4909	77.391	27.5626	44.0129	1.18915	0.823795
22002	NC_000067.6	-	73953526	73953512	73953535	Tns1	rna2119	c	54	25	12	11	6	33.925	13.8611	7.21878	5.17799	1.93856	0.823795
22420	NC_000067.6	-	134869460	134869457	134869461	Ppp1r12b	rna4351	i	65	4	2	54	5	5.428	2.31018	35.4377	4.31499	-2.37781	0.823895
28993	NC_000072.6	-	72774031	72774024	72774036	Tcf7l1	rna36724	i	224	33	6	73	112	44.781	6.93054	47.9065	96.6558	-1.49003	0.823895
29913	NC_000073.6	-	45127465	45127446	45127470	Snord32a	rna43180	o	26875	3503	3387	8935	11050	4753.57	3912.29	5863.62	9536.13	-0.829482	0.823895
32962	NC_000076.6	-	22287851	22287849	22287853	H60b	rna60453	x	108	8	10	36	54	10.856	11.5509	23.6251	46.6019	-1.64482	0.823895
5351	NC_000071.6	+	16371451	16371431	16371518	Cacna2d1	rna28232	c	140	6	15	100	19	8.14199	17.3263	65.6253	16.397	-1.68481	0.82611
25766	NC_000069.6	-	95754465	95754463	95754476	Tars2	rna18805	c	860	37	154	427	242	50.209	177.884	280.22	208.846	-1.09804	0.82611
27878	NC_000071.6	-	90284528	90284528	90284529	Ankrd17	rna30535	i	80	44	10	9	17	59.708	11.5509	5.90628	14.671	1.79665	0.82611
28696	NC_000072.6	-	31148584	31148580	31148589	Lncpint	rna35224	i	90	9	3	52	26	12.213	3.46527	34.1252	22.438	-1.86561	0.82611
2625	NC_000068.7	+	141419609	141419607	141419611	Macrod2	rna13387	i	104	9	7	55	33	12.213	8.08562	36.0939	28.479	-1.67502	0.826924
14266	NC_000078.6	+	73219604	73219602	73219605	Mnat1	rna74666	i	113	13	4	55	41	17.641	4.62036	36.0939	35.3829	-1.69469	0.826924
31599	NC_000074.6	-	115629011	115629004	115629013	-	-	u	43	22	9	5	7	29.854	10.3958	3.28126	6.04099	2.11581	0.829378
40501	NC_000084.6	-	43323299	43323293	43323306	Dpysl3	rna99929	c	43	1	3	24	15	1.357	3.46527	15.7501	12.945	-2.55803	0.829378
22632	NC_000067.6	-	156430863	156430851	156430871	Soat1	rna4998	c	53	12	28	1	12	16.284	32.3425	0.656253	10.356	2.16781	0.829513
27678	NC_000071.6	-	41679837	41679829	41679860	Rab28	rna29463	i	70	4	2	62	2	5.428	2.31018	40.6877	1.726	-2.47044	0.829831
20166	NC_000085.6	+	38679055	38679053	38679055	Plce1	rna103332	i	50	4	0	32	14	5.428	0	21.0001	12.082	-2.64167	0.831006
22268	NC_000067.6	-	98009448	98009440	98009452	Pam	rna3439	i	59	4	1	49	5	5.428	1.15509	32.1564	4.31499	-2.49455	0.831006
29773	NC_000073.6	-	30186029	30186027	30186031	Cox7a1	rna42116	x	68	4	5	32	27	5.428	5.77545	21.0001	23.301	-1.98207	0.831006
7081	NC_000072.6	+	83979617	83979613	83979623	Zfp638	rna36984	c	37	14	13	8	2	18.998	15.0162	5.25002	1.726	2.26675	0.831366
12641	NC_000077.6	+	52407623	52407622	52407624	9530068E07Rik	rna66822	c	83	8	4	23	48	10.856	4.62036	15.0938	41.4239	-1.87431	0.831366
13042	NC_000077.6	+	72834735	72834735	72834758	Gm6733	gene27938	c	66	19	25	13	9	25.783	28.8772	8.53129	7.76699	1.74499	0.831366
18049	NC_000083.6	+	6087803	6087800	6087804	-	-	u	58	3	4	28	23	4.071	4.62036	18.3751	19.849	-2.13457	0.831366
21187	NC_000086.7	+	155264031	155263998	155264031	Acot9	rna108097	i	98	27	35	19	17	36.639	40.4281	12.4688	14.671	1.50787	0.831366
22189	NC_000067.6	-	90807994	90807977	90808025	Col6a3	rna3065	c	136	35	47	33	21	47.495	54.2892	21.6563	18.123	1.35427	0.831366
23168	NC_000068.7	-	6623246	6623238	6623250	Celf2	rna7043	i	46	2	3	11	30	2.714	3.46527	7.21878	25.89	-2.41302	0.831366
26624	NC_000070.6	-	53137051	53137048	53137054	Abca1	rna22613	i	61	4	3	37	17	5.428	3.46527	24.2814	14.671	-2.13961	0.831366
27250	NC_000070.6	-	135756428	135756409	135756496	Gm12988	gene10462	c	42	14	16	9	3	18.998	18.4814	5.90628	2.589	2.12821	0.831366
37982	NC_000080.6	-	120277161	120277158	120277164	Mbnl2	rna85587	i	41	2	2	14	23	2.714	2.31018	9.18754	19.849	-2.53054	0.831366
40118	NC_000083.6	-	79334701	79334607	79334810	Cdc42ep3	rna97972	c	750	81	99	236	334	109.917	114.354	154.876	288.242	-0.981334	0.831366
37007	NC_000079.6	-	101681187	101681182	101681219	Pik3r1	rna80658	c	254	61	85	52	56	82.7769	98.1826	34.1252	48.3279	1.13673	0.831475
32336	NC_000075.6	-	75498934	75498930	75498939	Tmod3	rna57395	c	547	79	25	331	112	107.203	28.8772	217.22	96.6558	-1.21071	0.831797
37589	NC_000080.6	-	54973185	54973114	54973202	Myh7	rna83651	c	117	5	15	41	56	6.785	17.3263	26.9064	48.3279	-1.63111	0.831797
2229	NC_000068.7	+	91256847	91256832	91256851	Pacsin3	rna11287	c	43	0	4	11	28	0	4.62036	7.21878	24.164	-2.72742	0.835127
37598	NC_000080.6	-	54983703	54983582	54983812	Myh7	rna83651	e	1577	97	287	598	595	131.629	331.511	392.439	513.484	-0.966403	0.835717
38347	NC_000081.6	-	53678832	53678827	53678840	Samd12	rna86757	i	58	2	3	50	3	2.714	3.46527	32.8126	2.589	-2.52059	0.835717
31068	NC_000074.6	-	41083838	41083837	41083889	Mtus1	rna49870	c	38	11	17	9	1	14.927	19.6365	5.90628	0.862999	2.32779	0.837151
19560	NC_000084.6	+	75924922	75924920	75924922	Zbtb7c	rna100993	i	53	2	4	4	43	2.714	4.62036	2.62501	37.1089	-2.42471	0.837919
1472	NC_000068.7	+	14632325	14632324	14632325	Cacnb2	rna7472	i	60	6	0	9	45	8.14199	0	5.90628	38.8349	-2.47871	0.838194
4012	NC_000069.6	+	137880251	137880251	137880251	Dnajb14	rna20397	i	60	2	4	47	7	2.714	4.62036	30.8439	6.04099	-2.32783	0.838194
9461	NC_000074.6	+	111623296	111623290	111623304	Znrf1	rna52885	c	80	1	10	35	34	1.357	11.5509	22.9689	29.342	-1.99972	0.838194
12940	NC_000077.6	+	67684570	67684545	67684571	Gas7	rna67817	c	48	5	30	10	3	6.785	34.6527	6.56253	2.589	2.17079	0.838194
13859	NC_000078.6	+	9018081	9018079	9018081	Wdr35	rna73053	i	61	2	4	49	6	2.714	4.62036	32.1564	5.17799	-2.34564	0.838194
15717	NC_000080.6	+	25597610	25597610	25597611	Gm32497	rna82187	x	63	0	7	31	25	0	8.08562	20.3438	21.575	-2.34788	0.838194
17221	NC_000082.6	+	27686003	27686001	27686005	-	-	u	88	0	11	48	29	0	12.706	31.5001	25.027	-2.13334	0.838194
24288	NC_000068.7	-	76845076	76845030	76845122	Ttn	rna10621	e	100	9	7	40	44	12.213	8.08562	26.2501	37.9719	-1.66461	0.838194
24314	NC_000068.7	-	76868462	76868361	76868503	Ttn	rna10621	c	560	26	97	273	164	35.282	112.044	179.157	141.532	-1.11891	0.838194
32375	NC_000075.6	-	78478567	78478564	78478570	Eef1a1	rna57522	c	41	13	17	4	7	17.641	19.6365	2.62501	6.04099	2.11858	0.838194
35919	NC_000078.6	-	98733732	98733730	98733736	Ptpn21	rna75697	c	142	10	15	75	42	13.57	17.3263	49.219	36.2459	-1.46682	0.838194
30681	NC_000073.6	-	132057775	132057768	132057830	Cpxm2	rna47439	e	89	33	24	28	4	44.781	27.7221	18.3751	3.45199	1.71657	0.839228
17719	NC_000082.6	+	57152572	57152560	57152589	Tomm70a	rna92509	o	141	44	42	23	32	59.708	48.5137	15.0938	27.616	1.34573	0.840019
35305	NC_000077.6	-	118344733	118344731	118344739	Timp2	rna72309	i	99	12	0	35	52	16.284	0	22.9689	44.8759	-2.07511	0.840379
10850	NC_000075.6	+	111184718	111184715	111184719	Lrrfip2	rna59101	i	134	18	3	36	77	24.426	3.46527	23.6251	66.4509	-1.70047	0.840413
30403	NC_000073.6	-	111076109	111076095	111076117	Eif4g2	rna46166	i	57	4	3	21	29	5.428	3.46527	13.7813	25.027	-2.12951	0.840413
39433	NC_000083.6	-	7774537	7774529	7774542	Fndc1	rna93720	i	168	20	11	66	71	27.14	12.706	43.3127	61.2729	-1.39683	0.840413
40357	NC_000084.6	-	20819209	20819206	20819214	Trappc8	rna98993	i	71	70	0	1	0	94.9899	0	0.656253	0	7.03443	0.840413
487	NC_000067.6	+	61651277	61651277	61651278	Pard3b	rna1719	i	73	6	2	54	11	8.14199	2.31018	35.4377	9.49298	-2.12253	0.840766
3929	NC_000069.6	+	124385712	124385643	124385843	Gm4617	gene8011	c	554	123	174	151	106	166.911	200.986	99.0942	91.4778	0.94902	0.840766
5204	NC_000070.6	+	155515727	155515726	155515727	Gnb1	rna27659	i	83	47	8	13	15	63.779	9.24071	8.53129	12.945	1.76513	0.840766
8722	NC_000074.6	+	5640105	5639972	5640236	Gm1840	gene20110	c	396	74	146	100	76	100.418	168.643	65.6253	65.5879	1.03718	0.840766
10401	NC_000075.6	+	70015760	70015759	70015760	Gtf2a2	rna57116	i	170	61	39	57	13	82.7769	45.0485	37.4064	11.219	1.38517	0.840766
20498	NC_000086.7	+	23693104	23693059	23693108	Wdr44	rna105138	c	184	0	29	67	88	0	33.4976	43.969	75.9439	-1.82774	0.840766
27346	NC_000070.6	-	147873906	147873787	147873934	Mfn2	rna26976	c	476	44	66	136	230	59.708	76.2359	89.2504	198.49	-1.07919	0.840766
36119	NC_000079.6	-	6662978	6662968	6662983	Gm10029	gene31491	o	56	12	27	15	2	16.284	31.1874	9.84379	1.726	2.02007	0.840766
36605	NC_000079.6	-	59474691	59474635	59474694	Agtpbp1	rna79322	c	68	6	2	41	19	8.14199	2.31018	26.9064	16.397	-2.06772	0.840766
38175	NC_000081.6	-	31459105	31459048	31459157	March6	rna86194	c	165	25	77	29	34	33.925	88.9419	19.0313	29.342	1.3507	0.840766
40023	NC_000083.6	-	66879614	66879606	66879623	Ptprm	rna97551	i	105	9	8	49	39	12.213	9.24071	32.1564	33.6569	-1.61996	0.841003
[truncated: 40,210 more rows]
