# Supplementary material for: Alternative polyadenylation drives genome-to-phenome information detours in the AMPKα1 and AMPKα2 knockout mice
Source: Sci Rep. 2018 Apr 24;8:6462. doi: 10.1038/s41598-018-24683-7 (PMC5915415; doi:10.1038/s41598-018-24683-7)
Supplement: Supplementary file 6 — Dataset 2E [file 41598_2018_24683_MOESM6_ESM.xlsx]

## Sheet: Sheet1
Alternative polyadenylation drives genome-to-phenome information detours in the AMPKα1 and AMPKα2 knockout mice
Shuwen Zhang, Yangzi Zhang, Xiang Zhou, Xing Fu, Jennifer J. Michal, Guoli Ji, Min Du, Jon F. Davis and Zhihua Jiang
ID	Old ID	chr	Chr	strand	position	start	end	gene_id	gene_strand	biotype	symbol	transcript	class_code	Annotation	Evidence	Detailed Annotation	ARS/NARS	signals	Count	A1KO1-016M7823Read.counts	A1KO2-022M7824Read.counts	A1WT1-028M7826R2Read.counts	A1WT2-031M7827Read.counts	A1_total	A1KO1.016M7823a1Read.counts	A1KO2.022M7824a1Read.counts	A1WT1.028M7826R2a1Read.counts	A1WT2.031M7827a1Read.counts	baseMean	log2FoldChange	lfcSE	stat	pvalue	padj	A2WT1-M7608Read.counts	A2WT2-M7610Read.counts	A2KO1-M7612Read.counts	A2KO2-M7613Read.counts	A2_Total	A2WT1.M7608a2Read.counts	A2WT2.M7610a2Read.counts	A2KO1.M7612a2Read.counts	A2KO2.M7613a2Read.counts	baseMean	log2FoldChange	lfcSE	stat	pvalue	padj
3975	4090	NC_000069.6	chr3	+	14863559	14863532	14863698	gene6320	+	protein_coding	Car3	rna16096	e	promoter-TSS (NM_007606)	AH009873.2 (exon 1 - intron 1, 99%)	promoter-TSS (NM_007606)	NARS	AAGAAA,-34,-29;ATAAAA,-77,-72;TATAAA,-78,-73	361	0	0	2	0	2	0	0	3.16122	0	0.790304	3.36562	4.86805	0.691369	0.489333	NA	65	27	119	148	359	45.4953	30.1819	159.367	132.448	91.8728	-1.93492	0.541958	-3.57023	0.000356662	0.0275721
3976	4091	NC_000069.6	chr3	+	14864407	14864270	14864581	gene6320	+	protein_coding	Car3	rna16096	e	exon (NM_007606, exon 2 of 7)		exon (NM_007606, exon 2 of 7)	NARS	ACTAAA,-89,-84	405	0	0	0	0	0	0	0	0	0	0	NA	NA	NA	NA	NA	111	59	153	82	405	77.6919	65.953	204.9	73.3831	105.482	-0.945476	0.593199	-1.59386	0.110968	0.622734
3977	4092	NC_000069.6	chr3	+	14865236	14865232	14865309	gene6320	+	protein_coding	Car3	rna16096	i	intron (NM_007606, intron 2 of 6)		intron (NM_007606, intron 2 of 6)	ARS	ATAAAT,-77,-72;CATAAA,-78,-73	303	95	41	56	67	259	77.6114	33.3082	88.514	55.2277	63.6653	0.371723	1.26817	0.293118	0.769432	0.999837	6	6	7	25	44	4.19956	6.70709	9.3745	22.3729	10.6635	-1.57726	1.09941	-1.43464	0.151389	NA
3978	4093	NC_000069.6	chr3	+	14865555	14865487	14865658	gene6320	+	protein_coding	Car3	rna16096	i	intron (NM_007606, intron 2 of 6)	AK040686.1/AK075630.1	A-rich|Low_complexity|Low_complexity	ARS	-	140	0	0	46	62	108	0	0	72.708	51.1062	30.9535	8.68947	2.36587	3.67284	0.000239872	0.0496672	6	3	3	20	32	4.19956	3.35354	4.01764	17.8983	7.36727	-1.55074	1.31332	-1.18078	0.237691	NA
3979	4094	NC_000069.6	chr3	+	14865812	14865797	14865846	gene6320	+	protein_coding	Car3	rna16096	i	intron (NM_007606, intron 2 of 6)		intron (NM_007606, intron 2 of 6)	ARS	AATAAA,-83,-78;AATAAT,-93,-88;AATACA,-61,-56;AATGAA,-79,-74;AGTAAA,-65,-60;ATAAAT,-82,-77;TAATAA,-94,-89;TAATAA,-84,-79	25	0	0	2	6	8	0	0	3.16122	4.94576	2.02675	4.76029	4.81673	0.988281	0.323015	NA	5	4	0	8	17	3.49964	4.47139	0	7.15933	3.78259	0.0965547	1.81368	0.0532371	0.957543	NA
3980	4095	NC_000069.6	chr3	+	14866612	14866602	14866616	gene6320	+	protein_coding	Car3	rna16096	i	intron (NM_007606, intron 2 of 6)		intron (NM_007606, intron 2 of 6)	NARS	-	23	22	0	0	0	22	17.9732	0	0	0	4.49329	-5.41942	4.79459	-1.13032	0.258342	NA	1	0	0	0	1	0.699927	0	0	0	0.174982	1.04471	4.98083	0.209747	0.833865	NA
3981	4096	NC_000069.6	chr3	+	14866988	14866839	14866996	gene6320	+	protein_coding	Car3	rna16096	e	exon (NM_007606, exon 3 of 7)		exon (NM_007606, exon 3 of 7)	NARS	AAAATA,-82,-77;AGTAAA,-85,-80	54	0	0	0	0	0	0	0	0	0	0	NA	NA	NA	NA	NA	14	10	25	5	54	9.79898	11.1785	33.4804	4.47458	14.7331	-0.833558	1.05616	-0.789237	0.429974	NA
3982	4097	NC_000069.6	chr3	+	14868436	14868423	14868484	gene6320	+	protein_coding	Car3	rna16096	e	intron (NM_007606, intron 4 of 6)		intron (NM_007606, intron 4 of 6)	NARS	-	22	0	0	0	0	0	0	0	0	0	0	NA	NA	NA	NA	NA	3	2	16	1	22	2.09978	2.2357	21.4274	0.894916	6.66446	-2.34057	1.55604	-1.50418	0.132535	NA
3983	4098	NC_000069.6	chr3	+	14869297	14869273	14869460	gene6320	+	protein_coding	Car3	rna16096	e	intron (NM_007606, intron 5 of 6)		intron (NM_007606, intron 5 of 6)	NARS	AAAATA,-94,-89	90	0	0	0	0	0	0	0	0	0	0	NA	NA	NA	NA	NA	21	12	48	9	90	14.6985	13.4142	64.2823	8.05424	25.1123	-1.34376	0.931898	-1.44196	0.149315	NA
3984	4099	NC_000069.6	chr3	+	14870089	14870089	14870284	gene6320	+	protein_coding	Car3	rna16096	e	exon (NM_007606, exon 6 of 7)		exon (NM_007606, exon 6 of 7)	NARS	-	55	0	0	0	0	0	0	0	0	0	0	NA	NA	NA	NA	NA	17	3	27	8	55	11.8988	3.35354	36.1588	7.15933	14.6426	-1.4507	1.07826	-1.34541	0.178492	NA
3985	4100	NC_000069.6	chr3	+	14870889	14870875	14870935	gene6320	+	protein_coding	Car3	rna16096	i	intron (NM_007606, intron 6 of 6)		intron (NM_007606, intron 6 of 6)	ARS	AAGAAA,-57,-52;AATAAA,-17,-12;AGTAAA,-84,-79;ATAAAC,-16,-11;ATTAAA,-6,-1	257	85	11	15	136	247	69.4418	8.93635	23.7091	112.104	53.5478	0.797816	1.52673	0.522565	0.601277	0.999837	4	1	1	4	10	2.79971	1.11785	1.33921	3.57966	2.20911	-0.325553	2.12062	-0.153518	0.87799	NA
3986	4101	NC_000069.6	chr3	+	14872536	14871590	14872928	gene6320	+	protein_coding	Car3	rna16096	o	3' UTR (NM_007606, exon 7 of 7)		3' UTR (NM_007606, exon 7 of 7)	NARS	AATAAA,-25,-20;AATGAA,-7,-2;ATAAAA,-24,-19;CAATAA,-26,-21	121405	28723	21577	14835	39036	104171	23465.6	17529.1	23448.3	32177.1	24155	0.440337	0.506133	0.870002	0.384299	0.999837	6388	3486	3364	3996	17234	4471.13	3896.82	4505.12	3576.08	4112.29	0.0504819	0.408038	0.123719	0.901538	0.99079
48292	49551	NC_000079.6	chr13	-	32700831	32700791	32700934	gene32066	-	protein_coding	Mylk4	rna77981	o	TTS (NM_001166030)		TTS (NM_001166030)	NARS	AATAAA,-23,-18;ATAAAG,-22,-17;ATTAAA,-84,-79;CAATAA,-24,-19	13583	5174	1905	1474	3621	12174	4226.96	1547.61	2329.82	2984.77	2772.29	-0.119611	0.609557	-0.196225	0.844434	0.999837	275	281	309	544	1409	192.48	314.115	413.817	486.834	351.812	-0.83348	0.461932	-1.80433	0.071179	0.530402
48293	49552	NC_000079.6	chr13	-	32701010	32700965	32701048	gene32066	-	protein_coding	Mylk4	rna77981	c	3' UTR (NM_001166030, exon 12 of 12)		3' UTR (NM_001166030, exon 12 of 12)	NARS	ATTAAA,-24,-19	31	3	0	9	0	12	2.45089	0	14.2255	0	4.16909	2.5297	4.65629	0.543287	0.586932	NA	4	4	7	4	19	2.79971	4.47139	9.3745	3.57966	5.05632	-0.828566	1.47387	-0.562169	0.574001	NA
48294	49553	NC_000079.6	chr13	-	32701154	32701075	32701154	gene32066	-	protein_coding	Mylk4	rna77981	c	3' UTR (NM_001166030, exon 12 of 12)		3' UTR (NM_001166030, exon 12 of 12)	ARS	ATAAAT,-38,-33;TATAAA,-39,-34	36	0	0	0	0	0	0	0	0	0	0	NA	NA	NA	NA	NA	7	7	7	15	36	4.89949	7.82494	9.3745	13.4237	8.88067	-0.866719	1.13788	-0.761695	0.446242	NA
48295	49554	NC_000079.6	chr13	-	32701754	32701671	32701814	gene32066	-	protein_coding	Mylk4	rna77981	c	3' UTR (NM_001166030, exon 12 of 12)		3' UTR (NM_001166030, exon 12 of 12)	NARS	TGTAAA,-10,-5	20	0	0	0	0	0	0	0	0	0	0	NA	NA	NA	NA	NA	2	2	12	4	20	1.39985	2.2357	16.0706	3.57966	5.82145	-2.44112	1.52209	-1.6038	0.108759	NA
48296	49555	NC_000079.6	chr13	-	32702038	32702038	32702243	gene32066	-	protein_coding	Mylk4	rna77981	c	3' UTR (NM_001166030, exon 12 of 12)		3' UTR (NM_001166030, exon 12 of 12)	NARS	-	50	0	0	0	0	0	0	0	0	0	0	NA	NA	NA	NA	NA	6	9	20	15	50	4.19956	10.0606	26.7843	13.4237	13.6171	-1.51788	1.00661	-1.50791	0.131578	NA
48297	49556	NC_000079.6	chr13	-	32702289	32702279	32702291	gene32066	-	protein_coding	Mylk4	rna77981	c	3' UTR (NM_001166030, exon 12 of 12)		3' UTR (NM_001166030, exon 12 of 12)	NARS	-	27	0	0	0	0	0	0	0	0	0	0	NA	NA	NA	NA	NA	0	3	2	22	27	0	3.35354	2.67843	19.6881	6.43003	-2.88912	1.65254	-1.74829	0.0804137	NA
48298	49557	NC_000079.6	chr13	-	32702343	32702325	32702348	gene32066	-	protein_coding	Mylk4	rna77981	c	3' UTR (NM_001166030, exon 12 of 12)		3' UTR (NM_001166030, exon 12 of 12)	NARS	-	24	0	0	0	0	0	0	0	0	0	0	NA	NA	NA	NA	NA	7	6	6	5	24	4.89949	6.70709	8.03529	4.47458	6.02911	-0.100725	1.3374	-0.0753139	0.939965	NA
48299	49558	NC_000079.6	chr13	-	32702592	32702592	32702697	gene32066	-	protein_coding	Mylk4	rna77981	c	3' UTR (NM_001166030, exon 12 of 12)		3' UTR (NM_001166030, exon 12 of 12)	NARS	-	31	0	0	0	0	0	0	0	0	0	0	NA	NA	NA	NA	NA	3	7	18	3	31	2.09978	7.82494	24.1059	2.68475	9.17883	-1.44896	1.30963	-1.10639	0.268559	NA
48300	49559	NC_000079.6	chr13	-	32702977	32702839	32703107	gene32066	-	protein_coding	Mylk4	rna77981	c	3' UTR (NM_001166030, exon 12 of 12)		3' UTR (NM_001166030, exon 12 of 12)	NARS	AAAACA,-71,-66	53	0	0	0	0	0	0	0	0	0	0	NA	NA	NA	NA	NA	8	7	25	13	53	5.59942	7.82494	33.4804	11.6339	14.6347	-1.7471	0.993314	-1.75886	0.0786008	NA
48301	49560	NC_000079.6	chr13	-	32703796	32703499	32704109	gene32066	-	protein_coding	Mylk4	rna77984	c	3' UTR (NM_001166030, exon 12 of 12)		3' UTR (NM_001166030, exon 12 of 12)	NARS	ATAAAT,-15,-10;CATAAA,-16,-11	108	0	0	0	0	0	0	0	0	0	0	NA	NA	NA	NA	NA	24	11	51	22	108	16.7983	12.2963	68.2999	19.6881	29.2707	-1.57329	0.80948	-1.94357	0.0519468	NA
48302	49561	NC_000079.6	chr13	-	32704395	32704149	32704426	gene32066	-	protein_coding	Mylk4	rna77984	c	3' UTR (NM_001166030, exon 12 of 12)		3' UTR (NM_001166030, exon 12 of 12)	NARS	ACTAAA,-77,-72;TTTAAA,-34,-29	69	0	0	0	0	0	0	0	0	0	0	NA	NA	NA	NA	NA	14	3	27	25	69	9.79898	3.35354	36.1588	22.3729	17.9211	-2.10035	0.926438	-2.26713	0.0233826	NA
48303	49562	NC_000079.6	chr13	-	32704738	32704672	32704745	gene32066	-	protein_coding	Mylk4	rna77984	c	3' UTR (NM_001166030, exon 12 of 12)		3' UTR (NM_001166030, exon 12 of 12)	NARS	AATGAA,-25,-20	60	0	31	1	11	43	0	25.1843	1.58061	9.06724	8.95802	-1.22934	3.39807	-0.361775	0.71752	NA	4	0	10	3	17	2.79971	0	13.3921	2.68475	4.71915	-2.38757	1.74958	-1.36466	0.17236	NA
48304	49563	NC_000079.6	chr13	-	32704803	32704787	32704896	gene32066	-	protein_coding	Mylk4	rna77984	c	3' UTR (NM_001166030, exon 12 of 12)		3' UTR (NM_001166030, exon 12 of 12)	NARS	-	32	0	0	2	0	2	0	0	3.16122	0	0.790304	3.36562	4.86805	0.691369	0.489333	NA	1	6	14	9	30	0.699927	6.70709	18.749	8.05424	8.55256	-1.92071	1.30967	-1.46656	0.142497	NA
48305	49564	NC_000079.6	chr13	-	32705096	32705096	32705185	gene32066	-	protein_coding	Mylk4	rna77984	c	3' UTR (NM_001166030, exon 12 of 12)		3' UTR (NM_001166030, exon 12 of 12)	NARS	-	23	0	0	0	0	0	0	0	0	0	0	NA	NA	NA	NA	NA	3	0	17	3	23	2.09978	0	22.7666	2.68475	6.88779	-3.42964	1.64386	-2.08633	0.0369487	NA
48306	49565	NC_000079.6	chr13	-	32708901	32708853	32708949	gene32066	-	protein_coding	Mylk4	rna77984	e	3' UTR (NM_001166030, exon 11 of 12)		3' UTR (NM_001166030, exon 11 of 12)	NARS	AAATAA,-9,-4;AATAAT,-8,-3	62	0	0	0	0	0	0	0	0	0	0	NA	NA	NA	NA	NA	8	12	21	21	62	5.59942	13.4142	28.1235	18.7932	16.4826	-1.32702	0.920716	-1.44129	0.149503	NA
48307	49566	NC_000079.6	chr13	-	32712757	32712718	32712772	gene32066	-	protein_coding	Mylk4	rna77984	e	intron (NM_001166030, intron 10 of 11)		intron (NM_001166030, intron 10 of 11)	NARS	-	21	0	0	0	0	0	0	0	0	0	0	NA	NA	NA	NA	NA	4	2	10	5	21	2.79971	2.2357	13.3921	4.47458	5.72553	-1.79481	1.44615	-1.24109	0.214571	NA
48308	49567	NC_000079.6	chr13	-	32713799	32713787	32713800	gene32066	-	protein_coding	Mylk4	rna77984	i	intron (NM_001166030, intron 9 of 11)		intron (NM_001166030, intron 9 of 11)	NARS	AAGAAA,-19,-14;AATAAA,-23,-18;ATAAAG,-22,-17;ATTAAA,-9,-4;CAATAA,-71,-66;TAATAA,-24,-19	34	33	0	0	0	33	26.9597	0	0	0	6.73993	-6.00438	4.66963	-1.28584	0.1985	NA	0	0	0	1	1	0	0	0	0.894916	0.223729	-1.67137	4.98308	-0.335409	0.737317	NA
48309	49568	NC_000079.6	chr13	-	32716725	32716649	32716749	gene32066	-	protein_coding	Mylk4	rna77984	c	exon (NM_001166030, exon 8 of 12)		exon (NM_001166030, exon 8 of 12)	NARS	-	35	0	0	0	0	0	0	0	0	0	0	NA	NA	NA	NA	NA	4	3	20	8	35	2.79971	3.35354	26.7843	7.15933	10.0242	-2.45569	1.20853	-2.03197	0.0421564	NA
48310	49569	NC_000079.6	chr13	-	32717583	32717541	32717620	gene32066	-	protein_coding	Mylk4	rna77984	o	exon (NM_001166030, exon 7 of 12)		exon (NM_001166030, exon 7 of 12)	ARS	AGTAAA,-86,-81	34	0	0	1	0	1	0	0	1.58061	0	0.395152	2.28572	4.95016	0.461746	0.644264	NA	7	3	11	12	33	4.89949	3.35354	14.7314	10.739	8.43084	-1.60117	1.18396	-1.35238	0.176253	NA
48311	49570	NC_000079.6	chr13	-	32720423	32720412	32720567	gene32066	-	protein_coding	Mylk4	rna77984	e	exon (NM_001166030, exon 6 of 12)		exon (NM_001166030, exon 6 of 12)	NARS	-	96	0	0	5	0	5	0	0	7.90304	0	1.97576	4.70708	4.81793	0.976992	0.328573	NA	20	11	40	20	91	13.9985	12.2963	53.5686	17.8983	24.4404	-1.42369	0.82889	-1.71758	0.0858731	NA
48312	49571	NC_000079.6	chr13	-	32721948	32721900	32722046	gene32066	-	protein_coding	Mylk4	rna77984	e	exon (NM_001166030, exon 5 of 12)		exon (NM_001166030, exon 5 of 12)	NARS	CATGAA,-93,-88	32	0	0	0	0	0	0	0	0	0	0	NA	NA	NA	NA	NA	5	5	16	6	32	3.49964	5.58924	21.4274	5.36949	8.97145	-1.55763	1.21694	-1.27996	0.20056	NA
48313	49572	NC_000079.6	chr13	-	32722152	32722104	32722210	gene32066	-	protein_coding	Mylk4	rna77984	e	exon (NM_001166030, exon 4 of 12)		exon (NM_001166030, exon 4 of 12)	NARS	-	94	0	0	1	0	1	0	0	1.58061	0	0.395152	2.28572	4.95016	0.461746	0.644264	NA	17	24	26	26	93	11.8988	26.8284	34.8196	23.2678	24.2036	-0.597281	0.797569	-0.748877	0.453932	NA
48314	49574	NC_000079.6	chr13	-	32724759	32724750	32724846	gene32066	-	protein_coding	Mylk4	rna77984	e	exon (NM_001166030, exon 3 of 12)		exon (NM_001166030, exon 3 of 12)	NARS	-	30	0	0	0	0	0	0	0	0	0	0	NA	NA	NA	NA	NA	10	7	8	5	30	6.99927	7.82494	10.7137	4.47458	7.50313	-0.0141589	1.22853	-0.0115251	0.990804	NA
48315	49575	NC_000079.6	chr13	-	32725264	32725237	32725269	gene32066	-	protein_coding	Mylk4	rna77984	i	intron (NM_001166030, intron 2 of 11)		ID4|SINE|ID	ARS	AAAAAG,-67,-62;AAAATA,-96,-91;AATGAA,-35,-30;ATTAAA,-99,-94;TATGAA,-92,-87	41	0	0	0	23	23	0	0	0	18.9588	4.73969	5.98867	4.79844	1.24805	0.212015	NA	3	3	2	10	18	2.09978	3.35354	2.67843	8.94916	4.27023	-1.13679	1.60725	-0.70729	0.479386	NA
48316	49576	NC_000079.6	chr13	-	32725850	32725835	32725857	gene32066	-	protein_coding	Mylk4	rna77984	i	intron (NM_001166030, intron 2 of 11)		PB1D9|SINE|Alu	ARS	-	64	0	0	0	23	23	0	0	0	18.9588	4.73969	5.98867	4.79844	1.24805	0.212015	NA	10	1	5	25	41	6.99927	1.11785	6.69607	22.3729	9.29652	-1.79632	1.25402	-1.43244	0.152018	NA
48317	49577	NC_000079.6	chr13	-	32726984	32726837	32727088	gene32066	-	protein_coding	Mylk4	rna77984	c	intron (NM_001166030, intron 2 of 11)	XM_006516670.3 (97%)	intron (NM_001166030, intron 2 of 11)	NARS	-	1107	0	0	8	0	8	0	0	12.6449	0	3.16122	5.39018	4.80546	1.12168	0.261999	NA	219	135	293	452	1099	153.284	150.909	392.39	404.502	275.271	-1.38936	0.439848	-3.15873	0.00158456	0.0741024
48318	49578	NC_000079.6	chr13	-	32727883	32727870	32727902	gene32066	-	protein_coding	Mylk4	rna77984	i	intron (NM_001166030, intron 2 of 11)		intron (NM_001166030, intron 2 of 11)	ARS	-	21	0	0	6	0	6	0	0	9.48365	0	2.37091	4.97234	4.81238	1.03324	0.301492	NA	0	1	3	11	15	0	1.11785	4.01764	9.84407	3.74489	-3.90992	2.11954	-1.8447	0.0650811	NA
48319	49579	NC_000079.6	chr13	-	32728722	32728305	32728755	gene32066	-	protein_coding	Mylk4	rna77984	e	intron (NM_001166030, intron 2 of 11)	XM_006516670.3 (98%)	intron (NM_001166030, intron 2 of 11)	ARS	AAATAA,-100,-95;AATAAA,-99,-94;ATAAAG,-98,-93;ATTAAA,-64,-59	1003	0	0	47	53	100	0	0	74.2886	43.6876	29.494	8.61934	2.40346	3.58623	0.000335494	0.0600561	187	121	203	392	903	130.886	135.26	271.861	350.807	222.203	-1.22792	0.457786	-2.68231	0.00731167	0.178244
48320	49580	NC_000079.6	chr13	-	32729046	32729034	32729123	gene32066	-	protein_coding	Mylk4	rna77984	e	exon (NM_001166030, exon 2 of 12)		exon (NM_001166030, exon 2 of 12)	NARS	GATGAA,-75,-70	154	0	0	8	16	24	0	0	12.6449	13.1887	6.45839	6.42956	4.16087	1.54524	0.122287	NA	25	21	27	57	130	17.4982	23.4748	36.1588	51.0102	32.0355	-1.10343	0.701165	-1.57371	0.115553	NA
48321	49581	NC_000079.6	chr13	-	32732303	32732298	32732355	gene32066	-	protein_coding	Mylk4	rna77984	i	intron (NM_001166030, intron 1 of 11)		Lx4B|LINE|L1	ARS	AAATAA,-12,-7;AATAAA,-15,-10;ATAAAT,-14,-9	23	1	0	4	0	5	0.816962	0	6.32243	0	1.78485	2.93626	4.82573	0.608459	0.542883	NA	5	2	6	5	18	3.49964	2.2357	8.03529	4.47458	4.5613	-1.09226	1.53272	-0.712627	0.476076	NA
48322	49582	NC_000079.6	chr13	-	32734983	32734924	32735013	gene32066	-	protein_coding	Mylk4	rna77984	i	intron (NM_001166030, intron 1 of 11)		(TTTC)n|Simple_repeat|Simple_repeat	ARS	AAAAAG,-8,-3;AAGAAA,-15,-10;AAGAAA,-11,-6;AATAAA,-20,-15;ATAAAA,-19,-14;CAATAA,-21,-16;CATGAA,-44,-39	1505	175	513	451	229	1368	142.968	416.759	712.854	188.763	365.336	0.685778	0.856555	0.800624	0.423349	0.999837	35	18	20	64	137	24.4974	20.1213	26.7843	57.2746	32.1694	-0.91982	0.724281	-1.26998	0.204093	NA
48323	49583	NC_000079.6	chr13	-	32737391	32737327	32737392	gene32066	-	protein_coding	Mylk4	rna77984	i	intron (NM_001166030, intron 1 of 11)		intron (NM_001166030, intron 1 of 11)	ARS	ATAAAC,-14,-9;GATAAA,-15,-10	17	0	0	0	0	0	0	0	0	0	0	NA	NA	NA	NA	NA	6	3	1	7	17	4.19956	3.35354	1.33921	6.26441	3.78918	-0.0408834	1.68194	-0.0243073	0.980607	NA
48324	49584	NC_000079.6	chr13	-	32747511	32747508	32747517	gene32066	-	protein_coding	Mylk4	rna77984	i	intron (NM_001166030, intron 1 of 11)		ORR1F|LTR|ERVL-MaLR	NARS	AAAATA,-28,-23;AAATAA,-36,-31;AAGAAA,-31,-26;AATAAA,-35,-30;AATAAT,-19,-14;AATGAA,-16,-11;ATAAAG,-34,-29;TAATAA,-20,-15;TGTAAA,-39,-34	28	0	0	7	11	18	0	0	11.0643	9.06724	5.03287	6.06904	4.62088	1.3134	0.18905	NA	3	2	1	4	10	2.09978	2.2357	1.33921	3.57966	2.31359	-0.212391	2.05781	-0.103212	0.917794	NA
48325	49585	NC_000079.6	chr13	-	32754916	32754886	32754942	gene32066	-	protein_coding	Mylk4	rna77984	i	intron (NM_001166030, intron 1 of 11)		intron (NM_001166030, intron 1 of 11)	ARS	AAAATA,-26,-21;AAATAA,-25,-20;AAGAAA,-40,-35;AATAAA,-24,-19;AATGAA,-35,-30;ATAAAA,-23,-18	22	0	12	0	0	12	0	9.74874	0	0	2.43719	-4.53699	4.80289	-0.944639	0.344843	NA	4	0	0	6	10	2.79971	0	0	5.36949	2.0423	-0.915249	2.55683	-0.357962	0.720372	NA
48326	49586	NC_000079.6	chr13	-	32755638	32755622	32755653	gene32066	-	protein_coding	Mylk4	rna77984	i	intron (NM_001166030, intron 1 of 11)		intron (NM_001166030, intron 1 of 11)	ARS	AATAGA,-70,-65;AATGAA,-7,-2	1534	261	576	243	275	1355	213.227	467.94	384.088	226.681	322.984	-0.159015	0.768002	-0.207051	0.83597	0.999837	34	34	32	79	179	23.7975	38.0068	42.8549	70.6983	43.8394	-0.89515	0.654984	-1.36668	0.171727	0.735779
48327	49587	NC_000079.6	chr13	-	32758993	32758969	32758994	gene32066	-	protein_coding	Mylk4	rna77984	i	intron (NM_001166030, intron 1 of 11)		intron (NM_001166030, intron 1 of 11)	ARS	AAATAA,-16,-11;AATAAA,-19,-14;AATAAA,-15,-10;ATAAAG,-14,-9;ATAAAT,-18,-13;ATTAAA,-99,-94;TAATAA,-20,-15	95	64	0	9	0	73	52.2856	0	14.2255	0	16.6278	-1.895	3.05575	-0.620144	0.535163	0.999837	4	2	8	8	22	2.79971	2.2357	10.7137	7.15933	5.72711	-1.80686	1.41411	-1.27774	0.201341	NA
48328	49588	NC_000079.6	chr13	-	32781598	32781517	32781828	gene32066	-	protein_coding	Mylk4	rna77984	e	exon (NM_001166030, exon 1 of 12)		exon (NM_001166030, exon 1 of 12)	NARS	AAGAAA,-96,-91	270	0	0	0	0	0	0	0	0	0	0	NA	NA	NA	NA	NA	66	33	75	96	270	46.1952	36.889	100.441	85.9119	67.3593	-1.15839	0.561449	-2.06322	0.0390919	0.405699
48329	49589	NC_000079.6	chr13	-	32782005	32781981	32782023	gene32066	-	protein_coding	Mylk4	rna77984	i	promoter-TSS (NM_001166030)		promoter-TSS (NM_001166030)	ARS	-	458	191	20	47	169	427	156.04	16.2479	74.2886	139.306	96.4705	0.312176	1.24654	0.250435	0.802251	0.999837	14	4	3	10	31	9.79898	4.47139	4.01764	8.94916	6.80929	0.135729	1.29572	0.104752	0.916573	NA
48330	49590	NC_000079.6	chr13	-	32782595	32782552	32782599	gene32066	-	protein_coding	Mylk4	rna77984	i	promoter-TSS (NM_001166030)		promoter-TSS (NM_001166030)	ARS	AAGAAA,-35,-30;AATAAA,-18,-13;AATAGA,-14,-9;ATAAAT,-17,-12;TAATAA,-19,-14	62	0	0	0	22	22	0	0	0	18.1345	4.53362	5.92479	4.79906	1.23457	0.216989	NA	10	4	5	21	40	6.99927	4.47139	6.69607	18.7932	9.23999	-1.15437	1.1592	-0.995837	0.319329	NA
48331	49591	NC_000079.6	chr13	-	32782627	32782624	32782627	gene32066	-	protein_coding	Mylk4	rna77984	i	promoter-TSS (NM_001166030)		promoter-TSS (NM_001166030)	ARS	-	43	0	0	32	0	32	0	0	50.5794	0	12.6449	7.39492	3.71417	1.991	0.0464805	NA	1	2	4	4	11	0.699927	2.2357	5.35686	3.57966	2.96804	-1.65512	1.91199	-0.865651	0.386681	NA
48332	49592	NC_000079.6	chr13	-	32794534	32794509	32794534	gene32066	-	protein_coding	Mylk4	rna77983	i	Intergenic		(T)n|Simple_repeat|Simple_repeat	ARS	AGTAAA,-64,-59;GATGAA,-53,-48;TTTAAA,-72,-67	52	0	50	2	0	52	0	40.6198	3.16122	0	10.9452	-3.74092	3.53652	-1.0578	0.290148	NA	0	0	0	0	0	0	0	0	0	0	NA	NA	NA	NA	NA
29996	30788	NC_000068.7	chr2	-	52136668	52136599	52136905	gene3617	-	protein_coding	Neb	rna9670	o	3' UTR (NM_010889, exon 157 of 157)		3' UTR (NM_010889, exon 157 of 157)	NARS	AATAAA,-19,-14;AATGAA,-58,-53;ATAAAA,-18,-13;TAATAA,-20,-15	4024	312	371	680	534	1897	254.892	301.399	1074.81	440.173	517.819	1.44409	0.695998	2.07485	0.0380007	0.417494	689	425	411	602	2127	482.25	475.085	550.417	538.739	511.623	-0.185983	0.418057	-0.444874	0.656411	0.965796
29997	30789	NC_000068.7	chr2	-	52137308	52137031	52137406	gene3617	-	protein_coding	Neb	rna9670	c	3' UTR (NM_010889, exon 157 of 157)		3' UTR (NM_010889, exon 157 of 157)	NARS	GATGAA,-81,-76;GATGAA,-30,-25	334	0	0	1	0	1	0	0	1.58061	0	0.395152	2.28572	4.95016	0.461746	0.644264	NA	100	67	115	51	333	69.9927	74.8958	154.01	45.6407	86.1347	-0.454073	0.632237	-0.7182	0.472634	0.93312
29998	30790	NC_000068.7	chr2	-	52147179	52147114	52147210	gene3617	-	protein_coding	Neb	rna9670	e	exon (NM_010889, exon 156 of 157)		exon (NM_010889, exon 156 of 157)	NARS	-	47	0	0	0	0	0	0	0	0	0	0	NA	NA	NA	NA	NA	7	5	22	13	47	4.89949	5.58924	29.4627	11.6339	12.8963	-1.96178	1.03706	-1.89168	0.058534	NA
29999	30791	NC_000068.7	chr2	-	52147630	52147587	52147760	gene3617	-	protein_coding	Neb	rna9670	e	exon (NM_010889, exon 155 of 157)		exon (NM_010889, exon 155 of 157)	NARS	-	91	0	0	0	0	0	0	0	0	0	0	NA	NA	NA	NA	NA	18	9	42	22	91	12.5987	10.0606	56.247	19.6881	24.6486	-1.72297	0.830782	-2.07391	0.0380875	NA
30000	30792	NC_000068.7	chr2	-	52147866	52147849	52147873	gene3617	-	protein_coding	Neb	rna9670	i	intron (NM_010889, intron 154 of 156)		intron (NM_010889, intron 154 of 156)	ARS	ATAAAG,-72,-67;CATAAA,-73,-68;TTTAAA,-87,-82	49	9	0	11	20	40	7.35266	0	17.3867	16.4859	10.3063	2.20377	3.07763	0.716061	0.473953	NA	4	2	2	1	9	2.79971	2.2357	2.67843	0.894916	2.15219	0.540769	2.14636	0.251947	0.801082	NA
30001	30793	NC_000068.7	chr2	-	52148796	52148757	52148811	gene3617	-	protein_coding	Neb	rna9670	c	exon (NM_010889, exon 154 of 157)		exon (NM_010889, exon 154 of 157)	NARS	-	23	0	0	0	0	0	0	0	0	0	0	NA	NA	NA	NA	NA	5	10	6	2	23	3.49964	11.1785	8.03529	1.78983	6.12581	0.597315	1.42263	0.419867	0.674583	NA
30002	30794	NC_000068.7	chr2	-	52149200	52149085	52149277	gene3617	-	protein_coding	Neb	rna9670	o	exon (NM_010889, exon 153 of 157)		exon (NM_010889, exon 153 of 157)	ARS	AGTAAA,-95,-90;CATGAA,-68,-63	149	0	0	0	0	0	0	0	0	0	0	NA	NA	NA	NA	NA	47	21	45	36	149	32.8966	23.4748	60.2646	32.217	37.2132	-0.696976	0.68651	-1.01525	0.309989	0.876296
30003	30795	NC_000068.7	chr2	-	52149600	52149560	52149674	gene3617	-	protein_coding	Neb	rna9670	e	exon (NM_010889, exon 152 of 157)		exon (NM_010889, exon 152 of 157)	NARS	AATACA,-68,-63	61	0	0	0	0	0	0	0	0	0	0	NA	NA	NA	NA	NA	10	17	19	15	61	6.99927	19.0034	25.4451	13.4237	16.2179	-0.593121	0.938135	-0.632234	0.527234	NA
30004	30796	NC_000068.7	chr2	-	52150553	52150514	52150608	gene3617	-	protein_coding	Neb	rna9670	e	exon (NM_010889, exon 151 of 157)		exon (NM_010889, exon 151 of 157)	NARS	-	42	0	0	0	0	0	0	0	0	0	0	NA	NA	NA	NA	NA	2	3	23	14	42	1.39985	3.35354	30.8019	12.5288	12.021	-3.24172	1.17691	-2.75443	0.00587952	NA
30005	30797	NC_000068.7	chr2	-	52150957	52150933	52151005	gene3617	-	protein_coding	Neb	rna9670	e	exon (NM_010889, exon 150 of 157)		exon (NM_010889, exon 150 of 157)	NARS	AAGAAA,-26,-21	40	0	0	0	0	0	0	0	0	0	0	NA	NA	NA	NA	NA	4	6	20	10	40	2.79971	6.70709	26.7843	8.94916	11.3101	-1.93371	1.1231	-1.72175	0.0851144	NA
30006	30798	NC_000068.7	chr2	-	52151354	52151337	52151412	gene3617	-	protein_coding	Neb	rna9670	e	exon (NM_010889, exon 149 of 157)		exon (NM_010889, exon 149 of 157)	NARS	AAAACA,-23,-18;AAGAAA,-92,-87;AAGAAA,-26,-21	78	0	0	0	0	0	0	0	0	0	0	NA	NA	NA	NA	NA	13	24	22	19	78	9.09905	26.8284	29.4627	17.0034	20.5984	-0.383999	0.869671	-0.441546	0.658818	NA
30007	30799	NC_000068.7	chr2	-	52153045	52153038	52153079	gene3617	-	protein_coding	Neb	rna9670	e	exon (NM_010889, exon 148 of 157)		exon (NM_010889, exon 148 of 157)	ARS	AAAATA,-24,-19;AAGAAA,-27,-22	22	0	0	0	0	0	0	0	0	0	0	NA	NA	NA	NA	NA	6	0	7	9	22	4.19956	0	9.3745	8.05424	5.40708	-1.95316	1.57456	-1.24045	0.214811	NA
30008	30800	NC_000068.7	chr2	-	52154564	52154539	52154584	gene3617	-	protein_coding	Neb	rna9670	e	intron (NM_010889, intron 147 of 156)		intron (NM_010889, intron 147 of 156)	ARS	AAGAAA,-22,-17;ATAAAG,-91,-86;TATAAA,-92,-87	79	0	0	1	2	3	0	0	1.58061	1.64859	0.807299	3.43012	4.86447	0.705138	0.480724	NA	13	6	14	43	76	9.09905	6.70709	18.749	38.4814	18.2591	-1.85381	0.893176	-2.07553	0.0379376	NA
30009	30801	NC_000068.7	chr2	-	52156238	52156213	52156240	gene3617	-	protein_coding	Neb	rna9670	i	intron (NM_010889, intron 147 of 156)		intron (NM_010889, intron 147 of 156)	ARS	AAAACA,-82,-77;AAAACA,-68,-63;AATAAT,-37,-32;ATAAAA,-70,-65;ATTAAA,-86,-81;GATAAA,-71,-66;TAATAA,-38,-33	23	0	0	0	0	0	0	0	0	0	0	NA	NA	NA	NA	NA	7	0	9	7	23	4.89949	0	12.0529	6.26441	5.80421	-1.80268	1.54332	-1.16805	0.242786	NA
30010	30802	NC_000068.7	chr2	-	52157823	52157798	52157872	gene3617	-	protein_coding	Neb	rna9670	e	exon (NM_010889, exon 146 of 157)		exon (NM_010889, exon 146 of 157)	NARS	AAGAAA,-91,-86	38	0	0	0	0	0	0	0	0	0	0	NA	NA	NA	NA	NA	4	3	17	14	38	2.79971	3.35354	22.7666	12.5288	10.3622	-2.52166	1.148	-2.19657	0.0280511	NA
30011	30803	NC_000068.7	chr2	-	52158489	52158486	52158490	gene3617	-	protein_coding	Neb	rna9670	i	intron (NM_010889, intron 145 of 156)		intron (NM_010889, intron 145 of 156)	ARS	AAAATA,-11,-6;AATAGA,-9,-4	28	0	0	10	0	10	0	0	15.8061	0	3.95152	5.71379	4.80131	1.19005	0.234027	NA	5	2	8	3	18	3.49964	2.2357	10.7137	2.68475	4.78345	-1.17829	1.54738	-0.761476	0.446373	NA
30012	30804	NC_000068.7	chr2	-	52159468	52159443	52159566	gene3617	-	protein_coding	Neb	rna9670	e	exon (NM_010889, exon 145 of 157)		exon (NM_010889, exon 145 of 157)	NARS	ATAAAG,-94,-89;TATAAA,-95,-90	154	0	0	0	0	0	0	0	0	0	0	NA	NA	NA	NA	NA	30	17	64	43	154	20.9978	19.0034	85.7097	38.4814	41.0481	-1.62215	0.689781	-2.35168	0.0186887	0.285057
30013	30805	NC_000068.7	chr2	-	52160025	52159997	52160029	gene3617	-	protein_coding	Neb	rna9670	i	intron (NM_010889, intron 144 of 156)		Tigger7|DNA|TcMar-Tigger	ARS	AGTAAA,-64,-59	20	0	0	0	10	10	0	0	0	8.24294	2.06074	4.79411	4.81599	0.995456	0.319515	NA	3	4	1	2	10	2.09978	4.47139	1.33921	1.78983	2.42505	1.03886	2.05262	0.506115	0.612776	NA
30014	30806	NC_000068.7	chr2	-	52160678	52160626	52160739	gene3617	-	protein_coding	Neb	rna9670	e	exon (NM_010889, exon 144 of 157)		exon (NM_010889, exon 144 of 157)	NARS	ATAAAG,-63,-58;TATAAA,-64,-59	77	0	0	0	0	0	0	0	0	0	0	NA	NA	NA	NA	NA	20	12	31	14	77	13.9985	13.4142	41.5156	12.5288	20.3643	-0.959989	0.87772	-1.09373	0.274073	NA
30015	30807	NC_000068.7	chr2	-	52161387	52161357	52161457	gene3617	-	protein_coding	Neb	rna9670	e	exon (NM_010889, exon 143 of 157)		exon (NM_010889, exon 143 of 157)	NARS	AAAACA,-66,-61;AAGAAA,-9,-4;AGTAAA,-61,-56	41	0	0	0	0	0	0	0	0	0	0	NA	NA	NA	NA	NA	10	11	13	7	41	6.99927	12.2963	17.4098	6.26441	10.7424	-0.287399	1.08467	-0.264963	0.791038	NA
30016	30808	NC_000068.7	chr2	-	52162110	52161998	52162152	gene3617	-	protein_coding	Neb	rna9670	e	exon (NM_010889, exon 142 of 157)		exon (NM_010889, exon 142 of 157)	NARS	AAAAAG,-62,-57	89	0	0	0	0	0	0	0	0	0	0	NA	NA	NA	NA	NA	18	9	45	17	89	12.5987	10.0606	60.2646	15.2136	24.5344	-1.713	0.86692	-1.97597	0.0481586	NA
30017	30809	NC_000068.7	chr2	-	52162906	52162864	52163010	gene3617	-	protein_coding	Neb	rna9670	e	exon (NM_010889, exon 141 of 157)		exon (NM_010889, exon 141 of 157)	NARS	-	194	0	0	0	0	0	0	0	0	0	0	NA	NA	NA	NA	NA	22	35	62	75	194	15.3984	39.1247	83.0313	67.1187	51.1683	-1.48176	0.658852	-2.24901	0.0245119	0.33161
30018	30810	NC_000068.7	chr2	-	52163726	52163722	52163727	gene3617	-	protein_coding	Neb	rna9670	i	intron (NM_010889, intron 140 of 156)		(T)n|Simple_repeat|Simple_repeat	ARS	AATATA,-80,-75;AATATA,-75,-70;ATAAAG,-72,-67;GATGAA,-85,-80;TATAAA,-73,-68	92	0	3	63	0	66	0	2.43719	99.5783	0	25.5039	5.34827	2.67735	1.9976	0.0457602	0.449594	8	7	6	5	26	5.59942	7.82494	8.03529	4.47458	6.48355	0.110096	1.29723	0.0848699	0.932365	NA
30019	30811	NC_000068.7	chr2	-	52163918	52163900	52164024	gene3617	-	protein_coding	Neb	rna9670	e	exon (NM_010889, exon 140 of 157)		exon (NM_010889, exon 140 of 157)	NARS	-	111	0	0	0	0	0	0	0	0	0	0	NA	NA	NA	NA	NA	25	5	45	36	111	17.4982	5.58924	60.2646	32.217	28.8923	-1.95644	0.805901	-2.42764	0.0151975	NA
30020	30812	NC_000068.7	chr2	-	52164591	52164562	52164680	gene3617	-	protein_coding	Neb	rna9670	e	exon (NM_010889, exon 139 of 157)		exon (NM_010889, exon 139 of 157)	NARS	AAGAAA,-89,-84	273	0	66	1	0	67	0	53.6181	1.58061	0	13.7997	-5.28319	3.35877	-1.57295	0.11573	NA	65	35	45	61	206	45.4953	39.1247	60.2646	54.5899	49.8686	-0.43604	0.598723	-0.728283	0.46644	0.93069
30021	30813	NC_000068.7	chr2	-	52165181	52165149	52165259	gene3617	-	protein_coding	Neb	rna9670	e	exon (NM_010889, exon 138 of 157)		exon (NM_010889, exon 138 of 157)	NARS	AATATA,-92,-87;ATTAAA,-66,-61;TATGAA,-78,-73	503	0	0	26	0	26	0	0	41.0958	0	10.274	7.09519	3.99113	1.77774	0.0754466	NA	34	79	143	221	477	23.7975	88.31	191.508	197.776	125.348	-1.81297	0.614149	-2.952	0.00315721	0.112185
30022	30814	NC_000068.7	chr2	-	52166911	52166896	52166948	gene3617	-	protein_coding	Neb	rna9670	i	intron (NM_010889, intron 137 of 156)		intron (NM_010889, intron 137 of 156)	ARS	AATACA,-48,-43;TTTAAA,-61,-56	356	110	64	24	136	334	89.8658	51.9933	37.9346	112.104	72.9744	0.0858216	1.2275	0.0699156	0.944261	0.999837	4	3	5	10	22	2.79971	3.35354	6.69607	8.94916	5.44962	-1.36143	1.41546	-0.961825	0.336137	NA
30023	30815	NC_000068.7	chr2	-	52167642	52167521	52167655	gene3617	-	protein_coding	Neb	rna9670	e	exon (NM_010889, exon 137 of 157)		exon (NM_010889, exon 137 of 157)	NARS	AAAATA,-8,-3;AAGAAA,-12,-7;AATACA,-18,-13	640	102	48	111	53	314	83.3301	38.995	175.447	43.6876	85.365	0.836801	1.20336	0.69539	0.486811	0.999837	71	58	86	111	326	49.6948	64.8352	115.172	99.3356	82.2595	-0.908632	0.536553	-1.69346	0.0903673	0.57179
30024	30816	NC_000068.7	chr2	-	52169050	52169012	52169139	gene3617	-	protein_coding	Neb	rna9670	e	exon (NM_010889, exon 136 of 157)		exon (NM_010889, exon 136 of 157)	NARS	-	4855	581	367	468	457	1873	474.655	298.149	739.724	376.702	472.308	0.529358	0.696044	0.760523	0.446942	0.999837	968	592	414	1008	2982	677.529	661.766	554.435	902.075	698.951	-0.122094	0.443419	-0.275346	0.783051	0.988686
30025	30817	NC_000068.7	chr2	-	52169837	52169821	52169927	gene3617	-	protein_coding	Neb	rna9670	e	exon (NM_010889, exon 135 of 157)		exon (NM_010889, exon 135 of 157)	NARS	AAGAAA,-89,-84;AATACA,-29,-24;CATGAA,-63,-58	117	0	0	0	0	0	0	0	0	0	0	NA	NA	NA	NA	NA	29	12	42	34	117	20.2979	13.4142	56.247	30.4271	30.0965	-1.34045	0.740414	-1.81041	0.0702321	NA
30026	30818	NC_000068.7	chr2	-	52170492	52170401	52170525	gene3617	-	protein_coding	Neb	rna9670	e	exon (NM_010889, exon 134 of 157)		exon (NM_010889, exon 134 of 157)	NARS	AAAACA,-21,-16;AATAAT,-87,-82;AATACA,-11,-6	111	0	0	0	0	0	0	0	0	0	0	NA	NA	NA	NA	NA	21	11	52	27	111	14.6985	12.2963	69.6391	24.1627	30.1992	-1.77847	0.783894	-2.26876	0.0232829	NA
30027	30819	NC_000068.7	chr2	-	52175065	52175046	52175165	gene3617	-	protein_coding	Neb	rna9670	e	exon (NM_010889, exon 133 of 157)		exon (NM_010889, exon 133 of 157)	NARS	AATAGA,-11,-6	197	0	0	0	0	0	0	0	0	0	0	NA	NA	NA	NA	NA	32	45	58	62	197	22.3977	50.3032	77.6744	55.4848	51.465	-0.884745	0.647634	-1.36612	0.171902	0.735779
30028	30820	NC_000068.7	chr2	-	52175279	52175250	52175398	gene3617	-	protein_coding	Neb	rna9670	e	exon (NM_010889, exon 132 of 157)		exon (NM_010889, exon 132 of 157)	NARS	-	37	0	0	0	0	0	0	0	0	0	0	NA	NA	NA	NA	NA	4	8	21	4	37	2.79971	8.94278	28.1235	3.57966	10.8614	-1.44575	1.22095	-1.18411	0.236368	NA
30029	30821	NC_000068.7	chr2	-	52175598	52175569	52175717	gene3617	-	protein_coding	Neb	rna9670	e	exon (NM_010889, exon 131 of 157)		exon (NM_010889, exon 131 of 157)	NARS	-	147	3	0	0	0	3	2.45089	0	0	0	0.612721	-2.54483	4.85651	-0.524003	0.600276	NA	26	15	47	56	144	18.1981	16.7677	62.9431	50.1153	37.006	-1.6868	0.670366	-2.51623	0.0118616	0.229314
30030	30822	NC_000068.7	chr2	-	52176001	52175962	52176001	gene3617	-	protein_coding	Neb	rna9670	i	intron (NM_010889, intron 130 of 156)		intron (NM_010889, intron 130 of 156)	ARS	AAATAA,-11,-6;AATAAA,-10,-5;AGTAAA,-14,-9;ATAAAT,-9,-4;TAATAA,-19,-14	133	8	69	16	38	131	6.53569	56.0553	25.2897	31.3232	29.801	-0.143574	1.81129	-0.0792659	0.936821	0.999837	1	1	0	0	2	0.699927	1.11785	0	0	0.454444	2.16672	4.73678	0.457424	0.647366	NA
30031	30823	NC_000068.7	chr2	-	52176576	52176529	52176657	gene3617	-	protein_coding	Neb	rna9670	e	exon (NM_010889, exon 130 of 157)		exon (NM_010889, exon 130 of 157)	NARS	-	115	0	0	0	0	0	0	0	0	0	0	NA	NA	NA	NA	NA	23	17	42	33	115	16.0983	19.0034	56.247	29.5322	30.2202	-1.28478	0.733157	-1.7524	0.0797057	NA
30032	30824	NC_000068.7	chr2	-	52176786	52176750	52176868	gene3617	-	protein_coding	Neb	rna9670	e	exon (NM_010889, exon 129 of 157)		exon (NM_010889, exon 129 of 157)	NARS	-	36	0	0	0	0	0	0	0	0	0	0	NA	NA	NA	NA	NA	8	6	12	10	36	5.59942	6.70709	16.0706	8.94916	9.33156	-1.0178	1.1202	-0.908588	0.363568	NA
30033	30825	NC_000068.7	chr2	-	52177513	52177497	52177592	gene3617	-	protein_coding	Neb	rna9670	e	exon (NM_010889, exon 128 of 157)		exon (NM_010889, exon 128 of 157)	NARS	AATAGA,-21,-16;ATAAAG,-55,-50;GATAAA,-56,-51	130	0	0	0	0	0	0	0	0	0	0	NA	NA	NA	NA	NA	35	17	36	42	130	24.4974	19.0034	48.2117	37.5865	32.3248	-0.968452	0.692708	-1.39807	0.162093	NA
30034	30826	NC_000068.7	chr2	-	52179448	52179443	52179517	gene3617	-	protein_coding	Neb	rna9670	e	exon (NM_010889, exon 126 of 157)		exon (NM_010889, exon 126 of 157)	NARS	AAATAA,-92,-87;AAGAAA,-95,-90;AATAAA,-91,-86;ATAAAT,-90,-85	53	0	0	0	0	0	0	0	0	0	0	NA	NA	NA	NA	NA	4	8	21	20	53	2.79971	8.94278	28.1235	17.8983	14.4411	-2.01555	1.00583	-2.00387	0.0450844	NA
30035	30828	NC_000068.7	chr2	-	52181617	52181610	52181617	gene3617	-	protein_coding	Neb	rna9670	i	intron (NM_010889, intron 125 of 156)		PB1D10|SINE|Alu	ARS	TAATAA,-26,-21	77	51	0	9	16	76	41.6651	0	14.2255	13.1887	17.2698	-0.604303	2.61563	-0.231035	0.817288	0.999837	0	0	1	0	1	0	0	1.33921	0	0.334804	-1.96612	4.96578	-0.395934	0.692153	NA
30036	30829	NC_000068.7	chr2	-	52183253	52183238	52183356	gene3617	-	protein_coding	Neb	rna9670	e	exon (NM_010889, exon 125 of 157)		exon (NM_010889, exon 125 of 157)	NARS	GATGAA,-34,-29	72	0	0	0	0	0	0	0	0	0	0	NA	NA	NA	NA	NA	12	10	24	26	72	8.39913	11.1785	32.1411	23.2678	18.7466	-1.50691	0.852287	-1.76807	0.0770487	NA
30037	30830	NC_000068.7	chr2	-	52183742	52183708	52183836	gene3617	-	protein_coding	Neb	rna9670	e	exon (NM_010889, exon 124 of 157)		exon (NM_010889, exon 124 of 157)	NARS	AAAAAG,-82,-77;AATACA,-90,-85	108	0	0	0	0	0	0	0	0	0	0	NA	NA	NA	NA	NA	18	16	52	22	108	12.5987	17.8856	69.6391	19.6881	29.9529	-1.54776	0.806992	-1.91794	0.0551186	NA
30038	30831	NC_000068.7	chr2	-	52184377	52184360	52184377	gene3617	-	protein_coding	Neb	rna9670	i	intron (NM_010889, intron 123 of 156)		Lx5c|LINE|L1	NARS	-	17	0	0	6	0	6	0	0	9.48365	0	2.37091	4.97234	4.81238	1.03324	0.301492	NA	2	0	3	6	11	1.39985	0	4.01764	5.36949	2.69675	-2.61436	2.16445	-1.20786	0.227099	NA
30039	30832	NC_000068.7	chr2	-	52184443	52184439	52184445	gene3617	-	protein_coding	Neb	rna9670	i	intron (NM_010889, intron 123 of 156)		Lx5c|LINE|L1	NARS	AAAAAG,-70,-65;AAAACA,-97,-92;AAAATA,-76,-71;AAATAA,-75,-70;AAGAAA,-67,-62;AATAAA,-74,-69;ATAAAA,-73,-68;CATGAA,-82,-77	48	47	0	0	0	47	38.3972	0	0	0	9.5993	-6.5146	4.08798	-1.5936	0.111026	NA	1	0	0	0	1	0.699927	0	0	0	0.174982	1.04471	4.98083	0.209747	0.833865	NA
30040	30833	NC_000068.7	chr2	-	52184495	52184470	52184521	gene3617	-	protein_coding	Neb	rna9670	i	intron (NM_010889, intron 123 of 156)		intron (NM_010889, intron 123 of 156)	ARS	AAAAAG,-18,-13;AAAACA,-92,-87;AAAACA,-45,-40;AAAATA,-24,-19;AAATAA,-23,-18;AAGAAA,-15,-10;AATAAA,-22,-17;ATAAAA,-21,-16;CATGAA,-81,-76;CATGAA,-30,-25	265	0	125	44	61	230	0	101.549	69.5467	50.2819	55.3445	0.237862	1.84127	0.129184	0.897212	0.999837	11	5	4	15	35	7.6992	5.58924	5.35686	13.4237	8.01726	-0.50985	1.20271	-0.423917	0.671627	NA
30041	30834	NC_000068.7	chr2	-	52185258	52185233	52185355	gene3617	-	protein_coding	Neb	rna9670	e	intron (NM_010889, intron 123 of 156)		intron (NM_010889, intron 123 of 156)	NARS	AATACA,-33,-28;AATGAA,-72,-67	90	0	0	0	0	0	0	0	0	0	0	NA	NA	NA	NA	NA	16	16	34	24	90	11.1988	17.8856	45.5333	21.478	24.0239	-1.20727	0.805851	-1.49813	0.134099	NA
30042	30835	NC_000068.7	chr2	-	52186004	52185990	52186011	gene3617	-	protein_coding	Neb	rna9670	i	intron (NM_010889, intron 123 of 156)		intron (NM_010889, intron 123 of 156)	NARS	ATAAAT,-78,-73;GATAAA,-79,-74;GATGAA,-58,-53	32	16	0	0	0	16	13.0714	0	0	0	3.26785	-4.95999	4.79828	-1.0337	0.301276	NA	2	5	5	4	16	1.39985	5.58924	6.69607	3.57966	4.31621	-0.583224	1.59859	-0.364836	0.715234	NA
30043	30836	NC_000068.7	chr2	-	52187410	52187356	52187486	gene3617	-	protein_coding	Neb	rna9670	e	exon (NM_010889, exon 122 of 157)		exon (NM_010889, exon 122 of 157)	NARS	ATAAAG,-98,-93;GATGAA,-10,-5;TATAAA,-99,-94	35	0	0	0	0	0	0	0	0	0	0	NA	NA	NA	NA	NA	9	6	11	9	35	6.29934	6.70709	14.7314	8.05424	8.94801	-0.797215	1.13483	-0.702498	0.482368	NA
30044	30837	NC_000068.7	chr2	-	52187640	52187635	52187667	gene3617	-	protein_coding	Neb	rna9670	i	intron (NM_010889, intron 121 of 156)		intron (NM_010889, intron 121 of 156)	ARS	-	39	0	0	12	14	26	0	0	18.9673	11.5401	7.62685	6.66798	3.88965	1.71429	0.0864757	NA	8	3	0	2	13	5.59942	3.35354	0	1.78983	2.6857	2.21554	2.15905	1.02616	0.304814	NA
30045	30838	NC_000068.7	chr2	-	52188685	52188654	52188765	gene3617	-	protein_coding	Neb	rna9670	e	exon (NM_010889, exon 121 of 157)		exon (NM_010889, exon 121 of 157)	NARS	AAAATA,-100,-95;AATATA,-98,-93;ATAAAG,-95,-90;TATAAA,-96,-91	82	0	0	0	0	0	0	0	0	0	0	NA	NA	NA	NA	NA	16	18	34	14	82	11.1988	20.1213	45.5333	12.5288	22.3456	-0.887409	0.87625	-1.01273	0.311187	NA
30046	30839	NC_000068.7	chr2	-	52189585	52189572	52189690	gene3617	-	protein_coding	Neb	rna9670	e	exon (NM_010889, exon 120 of 157)		exon (NM_010889, exon 120 of 157)	NARS	-	39	0	0	2	0	2	0	0	3.16122	0	0.790304	3.36562	4.86805	0.691369	0.489333	NA	10	6	14	7	37	6.99927	6.70709	18.749	6.26441	9.67994	-0.844354	1.13044	-0.746924	0.45511	NA
30047	30840	NC_000068.7	chr2	-	52189841	52189824	52189936	gene3617	-	protein_coding	Neb	rna9670	e	exon (NM_010889, exon 119 of 157)		exon (NM_010889, exon 119 of 157)	NARS	ACTAAA,-90,-85;AGTAAA,-18,-13	164	0	0	0	0	0	0	0	0	0	0	NA	NA	NA	NA	NA	41	22	43	58	164	28.697	24.5927	57.5862	51.9051	40.6952	-1.03301	0.639018	-1.61656	0.105973	0.614413
30048	30841	NC_000068.7	chr2	-	52191916	52191907	52192008	gene3617	-	protein_coding	Neb	rna9670	e	exon (NM_010889, exon 118 of 157)		exon (NM_010889, exon 118 of 157)	NARS	GATGAA,-88,-83;TATGAA,-96,-91	443	80	42	3	0	125	65.3569	34.1206	4.74182	0	26.0548	-4.4913	2.17461	-2.06534	0.0388908	0.422919	68	56	87	107	318	47.595	62.5995	116.512	95.756	80.6155	-0.948893	0.541066	-1.75375	0.0794737	0.551184
30049	30842	NC_000068.7	chr2	-	52192512	52192420	52192574	gene3617	-	protein_coding	Neb	rna9670	e	exon (NM_010889, exon 117 of 157)		exon (NM_010889, exon 117 of 157)	NARS	ACTAAA,-41,-36	259	0	0	12	0	12	0	0	18.9673	0	4.74182	5.97795	4.79854	1.24579	0.212843	NA	49	59	63	76	247	34.2964	65.953	84.3705	68.0136	63.1584	-0.612496	0.598735	-1.02298	0.306316	0.875263
30050	30843	NC_000068.7	chr2	-	52193200	52193130	52193250	gene3617	-	protein_coding	Neb	rna9670	e	exon (NM_010889, exon 116 of 157)		exon (NM_010889, exon 116 of 157)	NARS	-	98	0	0	0	0	0	0	0	0	0	0	NA	NA	NA	NA	NA	20	21	40	17	98	13.9985	23.4748	53.5686	15.2136	26.5639	-0.871941	0.828333	-1.05264	0.292504	NA
30051	30844	NC_000068.7	chr2	-	52193911	52193832	52193968	gene3617	-	protein_coding	Neb	rna9670	e	exon (NM_010889, exon 115 of 157)		exon (NM_010889, exon 115 of 157)	NARS	AATACA,-32,-27	153	0	0	0	0	0	0	0	0	0	0	NA	NA	NA	NA	NA	43	21	43	46	153	30.0969	23.4748	57.5862	41.1661	38.081	-0.870618	0.660665	-1.31779	0.187574	0.763189
30052	30845	NC_000068.7	chr2	-	52194379	52194340	52194478	gene3617	-	protein_coding	Neb	rna9670	e	exon (NM_010889, exon 114 of 157)		exon (NM_010889, exon 114 of 157)	NARS	AATACA,-95,-90;ATTAAA,-99,-94	52	0	0	0	0	0	0	0	0	0	0	NA	NA	NA	NA	NA	16	8	19	9	52	11.1988	8.94278	25.4451	8.05424	13.4102	-0.705784	1.00366	-0.703207	0.481926	NA
30053	30846	NC_000068.7	chr2	-	52195410	52195375	52195488	gene3617	-	protein_coding	Neb	rna9670	e	exon (NM_010889, exon 113 of 157)		exon (NM_010889, exon 113 of 157)	NARS	-	44	0	0	0	0	0	0	0	0	0	0	NA	NA	NA	NA	NA	8	8	22	6	44	5.59942	8.94278	29.4627	5.36949	12.3436	-1.25238	1.10245	-1.136	0.255958	NA
30054	30847	NC_000068.7	chr2	-	52195621	52195593	52195700	gene3617	-	protein_coding	Neb	rna9670	e	exon (NM_010889, exon 112 of 157)		exon (NM_010889, exon 112 of 157)	NARS	ACTAAA,-77,-72	82	0	0	0	0	0	0	0	0	0	0	NA	NA	NA	NA	NA	17	12	34	19	82	11.8988	13.4142	45.5333	17.0034	21.9624	-1.29414	0.842721	-1.53567	0.124619	NA
30055	30848	NC_000068.7	chr2	-	52196269	52196256	52196352	gene3617	-	protein_coding	Neb	rna9670	e	exon (NM_010889, exon 111 of 157)		exon (NM_010889, exon 111 of 157)	NARS	-	85	0	0	0	0	0	0	0	0	0	0	NA	NA	NA	NA	NA	20	15	21	29	85	13.9985	16.7677	28.1235	25.9526	21.2106	-0.817704	0.793712	-1.03023	0.302903	NA
30056	30849	NC_000068.7	chr2	-	52197793	52197783	52197903	gene3617	-	protein_coding	Neb	rna9670	e	exon (NM_010889, exon 110 of 157)	XM_017316216.1 (94%)	exon (NM_010889, exon 110 of 157)	NARS	AAGAAA,-99,-94	158	0	0	0	0	0	0	0	0	0	0	NA	NA	NA	NA	NA	20	13	33	92	158	13.9985	14.532	44.1941	82.3322	38.7642	-2.15763	0.695495	-3.10229	0.00192031	0.0833314
30057	30850	NC_000068.7	chr2	-	52199274	52199251	52199295	gene3617	-	protein_coding	Neb	rna9670	i	intron (NM_010889, intron 109 of 156)		intron (NM_010889, intron 109 of 156)	ARS	ATAAAT,-29,-24;TATAAA,-30,-25	38	0	0	0	30	30	0	0	0	24.7288	6.18221	6.37069	4.79526	1.32854	0.184	NA	2	1	1	4	8	1.39985	1.11785	1.33921	3.57966	1.85914	-0.980371	2.29547	-0.42709	0.669313	NA
30058	30851	NC_000068.7	chr2	-	52199455	52199385	52199511	gene3617	-	protein_coding	Neb	rna9670	e	exon (NM_010889, exon 109 of 157)		exon (NM_010889, exon 109 of 157)	NARS	-	75	0	0	0	0	0	0	0	0	0	0	NA	NA	NA	NA	NA	18	10	27	20	75	12.5987	11.1785	36.1588	17.8983	19.4586	-1.16853	0.850957	-1.3732	0.169691	NA
30059	30852	NC_000068.7	chr2	-	52200609	52200593	52200659	gene3617	-	protein_coding	Neb	rna9670	e	exon (NM_010889, exon 108 of 157)		exon (NM_010889, exon 108 of 157)	NARS	-	46	0	0	0	0	0	0	0	0	0	0	NA	NA	NA	NA	NA	6	13	14	13	46	4.19956	14.532	18.749	11.6339	12.2786	-0.722145	1.04699	-0.689732	0.490363	NA
30060	30853	NC_000068.7	chr2	-	52201379	52201367	52201448	gene3617	-	protein_coding	Neb	rna9670	e	exon (NM_010889, exon 107 of 157)		exon (NM_010889, exon 107 of 157)	NARS	-	63	0	0	0	0	0	0	0	0	0	0	NA	NA	NA	NA	NA	13	11	30	9	63	9.09905	12.2963	40.1764	8.05424	17.4065	-1.16085	0.972552	-1.19362	0.232628	NA
30061	30854	NC_000068.7	chr2	-	52201918	52201762	52202010	gene3617	-	protein_coding	Neb	rna9670	e	exon (NM_010889, exon 106 of 157)		exon (NM_010889, exon 106 of 157)	NARS	GATGAA,-61,-56	177	0	0	0	0	0	0	0	0	0	0	NA	NA	NA	NA	NA	49	25	66	37	177	34.2964	27.9462	88.3881	33.1119	45.9357	-0.949617	0.683249	-1.38986	0.164573	0.726334
30062	30855	NC_000068.7	chr2	-	52202572	52202458	52202604	gene3617	-	protein_coding	Neb	rna9670	e	exon (NM_010889, exon 105 of 157)		exon (NM_010889, exon 105 of 157)	NARS	TATGAA,-32,-27	134	0	0	0	0	0	0	0	0	0	0	NA	NA	NA	NA	NA	18	32	38	46	134	12.5987	35.7711	50.8901	41.1661	35.1065	-0.948612	0.731466	-1.29686	0.194678	NA
30063	30856	NC_000068.7	chr2	-	52203480	52203477	52203483	gene3617	-	protein_coding	Neb	rna9670	i	intron (NM_010889, intron 104 of 156)		intron (NM_010889, intron 104 of 156)	ARS	-	113	84	26	0	0	110	68.6248	21.1223	0	0	22.4368	-7.73955	2.63815	-2.9337	0.00334946	0.150093	1	1	1	0	3	0.699927	1.11785	1.33921	0	0.789247	0.552898	3.57249	0.154766	0.877006	NA
30064	30857	NC_000068.7	chr2	-	52204215	52204183	52204359	gene3617	-	protein_coding	Neb	rna9670	e	exon (NM_010889, exon 104 of 157)		exon (NM_010889, exon 104 of 157)	NARS	-	248	0	0	0	0	0	0	0	0	0	0	NA	NA	NA	NA	NA	57	23	74	94	248	39.8958	25.7105	99.1019	84.1221	62.2076	-1.46852	0.586212	-2.5051	0.0122416	0.231042
30065	30858	NC_000068.7	chr2	-	52204701	52204602	52204706	gene3617	-	protein_coding	Neb	rna9670	e	exon (NM_010889, exon 103 of 157)		exon (NM_010889, exon 103 of 157)	NARS	AAGAAA,-17,-12;AATATA,-23,-18;ATAAAG,-20,-15;TATAAA,-21,-16	181	0	0	0	0	0	0	0	0	0	0	NA	NA	NA	NA	NA	31	27	55	68	181	21.6977	30.1819	73.6568	60.8543	46.5977	-1.38166	0.62573	-2.20807	0.0272393	0.348932
30066	30859	NC_000068.7	chr2	-	52204799	52204790	52204914	gene3617	-	protein_coding	Neb	rna9670	e	exon (NM_010889, exon 102 of 157)		exon (NM_010889, exon 102 of 157)	NARS	-	210	0	0	1	0	1	0	0	1.58061	0	0.395152	2.28572	4.95016	0.461746	0.644264	NA	59	37	35	78	209	41.2957	41.3604	46.8725	69.8034	49.833	-0.503409	0.609165	-0.826392	0.408582	0.917205
30067	30860	NC_000068.7	chr2	-	52205611	52205582	52205705	gene3617	-	protein_coding	Neb	rna9670	e	exon (NM_010889, exon 101 of 157)		exon (NM_010889, exon 101 of 157)	NARS	AAGAAA,-37,-32	101	0	0	0	0	0	0	0	0	0	0	NA	NA	NA	NA	NA	29	13	20	39	101	20.2979	14.532	26.7843	34.9017	24.129	-0.819792	0.765765	-1.07055	0.28437	NA
30068	30861	NC_000068.7	chr2	-	52206208	52206022	52206245	gene3617	-	protein_coding	Neb	rna9670	e	exon (NM_010889, exon 100 of 157)		exon (NM_010889, exon 100 of 157)	NARS	AAAACA,-68,-63;TATGAA,-37,-32;TTTAAA,-72,-67	231	0	0	0	0	0	0	0	0	0	0	NA	NA	NA	NA	NA	49	40	101	41	231	34.2964	44.7139	135.261	36.6915	62.7406	-1.11648	0.684656	-1.63072	0.10295	0.607436
30069	30862	NC_000068.7	chr2	-	52206728	52206609	52206750	gene3617	-	protein_coding	Neb	rna9670	e	exon (NM_010889, exon 99 of 157)		exon (NM_010889, exon 99 of 157)	ARS	AAGAAA,-40,-35;AATACA,-46,-41	341	0	0	0	43	43	0	0	0	35.4446	8.86116	6.88988	4.17492	1.6503	0.0988811	NA	54	74	101	69	298	37.7961	82.7208	135.261	61.7492	79.3817	-0.712372	0.626835	-1.13646	0.255765	0.849859
30070	30863	NC_000068.7	chr2	-	52206878	52206827	52206964	gene3617	-	protein_coding	Neb	rna9670	e	exon (NM_010889, exon 98 of 157)		exon (NM_010889, exon 98 of 157)	NARS	-	123	0	0	0	0	0	0	0	0	0	0	NA	NA	NA	NA	NA	41	20	33	29	123	28.697	22.357	44.1941	25.9526	30.3002	-0.442741	0.71754	-0.617026	0.537218	NA
30071	30864	NC_000068.7	chr2	-	52207687	52207649	52207741	gene3617	-	protein_coding	Neb	rna9670	e	exon (NM_010889, exon 97 of 157)		exon (NM_010889, exon 97 of 157)	NARS	AAGAAA,-68,-63;AATAAA,-57,-52;AATATA,-74,-69;ATAAAG,-71,-66;ATAAAG,-56,-51;TAATAA,-58,-53;TATAAA,-72,-67	32	0	0	0	0	0	0	0	0	0	0	NA	NA	NA	NA	NA	8	3	14	7	32	5.59942	3.35354	18.749	6.26441	8.49159	-1.44094	1.21719	-1.18382	0.236485	NA
30072	30865	NC_000068.7	chr2	-	52208127	52208000	52208142	gene3617	-	protein_coding	Neb	rna9670	e	exon (NM_010889, exon 96 of 157)		exon (NM_010889, exon 96 of 157)	NARS	AAAATA,-34,-29;AAGAAA,-27,-22;AATACA,-32,-27;ATAAAA,-36,-31;GATAAA,-37,-32	74	0	0	0	0	0	0	0	0	0	0	NA	NA	NA	NA	NA	20	19	21	14	74	13.9985	21.2391	28.1235	12.5288	18.9725	-0.19909	0.863292	-0.230618	0.817612	NA
30073	30866	NC_000068.7	chr2	-	52208269	52208246	52208380	gene3617	-	protein_coding	Neb	rna9670	e	exon (NM_010889, exon 95 of 157)		exon (NM_010889, exon 95 of 157)	NARS	-	72	0	0	3	0	3	0	0	4.74182	0	1.18546	3.96133	4.84016	0.81843	0.413112	NA	21	15	18	15	69	14.6985	16.7677	24.1059	13.4237	17.2489	-0.244211	0.870068	-0.28068	0.778956	NA
30074	30867	NC_000068.7	chr2	-	52209452	52209319	52209624	gene3617	-	protein_coding	Neb	rna9670	e	exon (NM_010889, exon 94 of 157)		exon (NM_010889, exon 94 of 157)	NARS	-	175	0	0	0	0	0	0	0	0	0	0	NA	NA	NA	NA	NA	40	18	90	27	175	27.9971	20.1213	120.529	24.1627	48.2026	-1.57036	0.765909	-2.05032	0.0403328	0.410701
30075	30868	NC_000068.7	chr2	-	52210405	52210295	52210411	gene3617	-	protein_coding	Neb	rna9670	e	exon (NM_010889, exon 93 of 157)		exon (NM_010889, exon 93 of 157)	NARS	-	40	0	0	0	0	0	0	0	0	0	0	NA	NA	NA	NA	NA	5	7	18	10	40	3.49964	7.82494	24.1059	8.94916	11.0949	-1.56175	1.10501	-1.41334	0.157556	NA
30076	30869	NC_000068.7	chr2	-	52210611	52210528	52210625	gene3617	-	protein_coding	Neb	rna9670	e	exon (NM_010889, exon 92 of 157)		exon (NM_010889, exon 92 of 157)	NARS	ATTAAA,-40,-35	60	0	0	0	0	0	0	0	0	0	0	NA	NA	NA	NA	NA	8	6	28	18	60	5.59942	6.70709	37.498	16.1085	16.4782	-2.11939	0.947024	-2.23795	0.0252244	NA
30077	30870	NC_000068.7	chr2	-	52210858	52210794	52210888	gene3617	-	protein_coding	Neb	rna9670	e	exon (NM_010889, exon 91 of 157)		exon (NM_010889, exon 91 of 157)	NARS	AAAATA,-69,-64;AAAATA,-56,-51;AATAGA,-54,-49	72	0	0	0	0	0	0	0	0	0	0	NA	NA	NA	NA	NA	14	9	26	23	72	9.79898	10.0606	34.8196	20.5831	18.8156	-1.47201	0.856246	-1.71914	0.085589	NA
30078	30871	NC_000068.7	chr2	-	52211481	52211433	52211564	gene3617	-	protein_coding	Neb	rna9670	e	exon (NM_010889, exon 90 of 157)		exon (NM_010889, exon 90 of 157)	NARS	-	104	0	0	0	0	0	0	0	0	0	0	NA	NA	NA	NA	NA	34	15	32	23	104	23.7975	16.7677	42.8549	20.5831	26.0008	-0.623637	0.772842	-0.806939	0.419701	NA
30079	30872	NC_000068.7	chr2	-	52212755	52212445	52212782	gene3617	-	protein_coding	Neb	rna9670	e	exon (NM_010889, exon 89 of 157)		exon (NM_010889, exon 89 of 157)	NARS	AATACA,-42,-37;ATAAAT,-45,-40;TATAAA,-46,-41	474	0	0	0	0	0	0	0	0	0	0	NA	NA	NA	NA	NA	112	52	208	102	474	78.3918	58.1281	278.557	91.2814	126.589	-1.42886	0.599396	-2.38382	0.0171338	0.273851
30080	30873	NC_000068.7	chr2	-	52212886	52212878	52212982	gene3617	-	protein_coding	Neb	rna9670	e	exon (NM_010889, exon 88 of 157)		exon (NM_010889, exon 88 of 157)	NARS	-	153	0	0	0	0	0	0	0	0	0	0	NA	NA	NA	NA	NA	41	23	44	45	153	28.697	25.7105	58.9254	40.2712	38.401	-0.857613	0.657905	-1.30355	0.192387	0.767925
30081	30874	NC_000068.7	chr2	-	52214265	52214262	52214265	gene3617	-	protein_coding	Neb	rna9670	i	intron (NM_010889, intron 87 of 156)		intron (NM_010889, intron 87 of 156)	ARS	ATTAAA,-66,-61;TGTAAA,-8,-3	20	0	0	0	20	20	0	0	0	16.4859	4.12147	5.78787	4.80048	1.20569	0.227939	NA	0	0	0	0	0	0	0	0	0	0	NA	NA	NA	NA	NA
30082	30875	NC_000068.7	chr2	-	52216292	52216211	52216317	gene3617	-	protein_coding	Neb	rna9670	e	exon (NM_010889, exon 87 of 157)		exon (NM_010889, exon 87 of 157)	NARS	AAAATA,-62,-57;AATACA,-60,-55;ATAAAA,-36,-31;GATAAA,-37,-32	72	0	0	0	0	0	0	0	0	0	0	NA	NA	NA	NA	NA	20	4	33	15	72	13.9985	4.47139	44.1941	13.4237	19.0219	-1.59168	0.953137	-1.66994	0.0949307	NA
30083	30876	NC_000068.7	chr2	-	52216946	52216848	52217064	gene3617	-	protein_coding	Neb	rna9670	e	exon (NM_010889, exon 86 of 157)		exon (NM_010889, exon 86 of 157)	NARS	-	114	0	0	0	0	0	0	0	0	0	0	NA	NA	NA	NA	NA	36	12	46	20	114	25.1974	13.4142	61.6039	17.8983	29.5284	-1.01286	0.810684	-1.24939	0.211524	NA
30084	30877	NC_000068.7	chr2	-	52219295	52219018	52219403	gene3617	-	protein_coding	Neb	rna9670	e	intron (NM_010889, intron 85 of 156)		intron (NM_010889, intron 85 of 156)	NARS	-	290	0	0	0	0	0	0	0	0	0	0	NA	NA	NA	NA	NA	68	45	123	54	290	47.595	50.3032	164.723	48.3254	77.7368	-1.11425	0.647193	-1.72167	0.085129	0.567628
30085	30878	NC_000068.7	chr2	-	52220193	52220114	52220226	gene3617	-	protein_coding	Neb	rna9670	e	intron (NM_010889, intron 85 of 156)		intron (NM_010889, intron 85 of 156)	NARS	-	55	0	0	0	0	0	0	0	0	0	0	NA	NA	NA	NA	NA	14	13	19	9	55	9.79898	14.532	25.4451	8.05424	14.4576	-0.449567	0.978139	-0.459614	0.645793	NA
30086	30879	NC_000068.7	chr2	-	52220920	52220858	52220974	gene3617	-	protein_coding	Neb	rna9670	e	intron (NM_010889, intron 85 of 156)		intron (NM_010889, intron 85 of 156)	NARS	-	66	0	0	0	0	0	0	0	0	0	0	NA	NA	NA	NA	NA	8	8	33	17	66	5.59942	8.94278	44.1941	15.2136	18.4875	-2.03718	0.930356	-2.18968	0.0285477	NA
30087	30880	NC_000068.7	chr2	-	52221813	52221593	52221822	gene3617	-	protein_coding	Neb	rna9670	e	intron (NM_010889, intron 85 of 156)		intron (NM_010889, intron 85 of 156)	NARS	-	321	0	0	0	0	0	0	0	0	0	0	NA	NA	NA	NA	NA	88	47	111	75	321	61.5936	52.5389	148.653	67.1187	82.476	-0.909308	0.585152	-1.55397	0.120192	0.640885
30088	30881	NC_000068.7	chr2	-	52222930	52222698	52223030	gene3617	-	protein_coding	Neb	rna9670	e	exon (NM_010889, exon 85 of 157)		exon (NM_010889, exon 85 of 157)	NARS	-	470	0	0	0	0	0	0	0	0	0	0	NA	NA	NA	NA	NA	134	64	134	138	470	93.7902	71.5423	179.455	123.498	117.071	-0.866799	0.514152	-1.68588	0.091819	0.572766
30089	30882	NC_000068.7	chr2	-	52224504	52224465	52224621	gene3617	-	protein_coding	Neb	rna9670	e	exon (NM_010889, exon 84 of 157)		exon (NM_010889, exon 84 of 157)	NARS	GATGAA,-96,-91	170	0	0	0	0	0	0	0	0	0	0	NA	NA	NA	NA	NA	82	19	46	23	170	57.394	21.2391	61.6039	20.5831	40.205	-0.0371558	0.761935	-0.048765	0.961107	0.994627
30090	30883	NC_000068.7	chr2	-	52225563	52225541	52225673	gene3617	-	protein_coding	Neb	rna9670	e	exon (NM_010889, exon 83 of 157)		exon (NM_010889, exon 83 of 157)	NARS	ATAAAA,-82,-77;GATAAA,-83,-78	71	0	0	0	0	0	0	0	0	0	0	NA	NA	NA	NA	NA	17	11	23	20	71	11.8988	12.2963	30.8019	17.8983	18.2238	-0.999926	0.857001	-1.16677	0.243302	NA
30091	30884	NC_000068.7	chr2	-	52226564	52226414	52226620	gene3617	-	protein_coding	Neb	rna9670	e	exon (NM_010889, exon 82 of 157)		exon (NM_010889, exon 82 of 157)	NARS	ATAAAG,-75,-70;TATAAA,-76,-71	181	0	0	0	0	0	0	0	0	0	0	NA	NA	NA	NA	NA	46	28	76	31	181	32.1966	31.2997	101.78	27.7424	48.2548	-1.01594	0.713427	-1.42403	0.154439	0.700169
30092	30885	NC_000068.7	chr2	-	52227438	52227213	52227536	gene3617	-	protein_coding	Neb	rna9670	e	exon (NM_010889, exon 81 of 157)		exon (NM_010889, exon 81 of 157)	NARS	AAAAAG,-89,-84;AAAACA,-94,-89;TATGAA,-99,-94	793	0	0	0	0	0	0	0	0	0	0	NA	NA	NA	NA	NA	220	91	244	238	793	153.984	101.724	326.768	212.99	198.867	-1.07161	0.494356	-2.1677	0.0301818	0.362948
30093	30886	NC_000068.7	chr2	-	52228484	52228470	52228577	gene3617	-	protein_coding	Neb	rna9670	e	exon (NM_010889, exon 80 of 157)		exon (NM_010889, exon 80 of 157)	NARS	GATGAA,-100,-95;GATGAA,-89,-84	414	0	0	0	0	0	0	0	0	0	0	NA	NA	NA	NA	NA	81	40	68	225	414	56.6941	44.7139	91.0666	201.356	98.4577	-1.52897	0.574089	-2.6633	0.00773787	0.183928
30094	30887	NC_000068.7	chr2	-	52228717	52228713	52228824	gene3617	-	protein_coding	Neb	rna9670	e	exon (NM_010889, exon 79 of 157)		exon (NM_010889, exon 79 of 157)	NARS	-	177	0	0	0	0	0	0	0	0	0	0	NA	NA	NA	NA	NA	35	25	49	68	177	24.4974	27.9462	65.6215	60.8543	44.7299	-1.27283	0.622952	-2.04323	0.0410296	0.412299
30095	30888	NC_000068.7	chr2	-	52229961	52229905	52230159	gene3617	-	protein_coding	Neb	rna9670	e	exon (NM_010889, exon 78 of 157)		exon (NM_010889, exon 78 of 157)	NARS	-	285	0	0	0	0	0	0	0	0	0	0	NA	NA	NA	NA	NA	79	40	112	54	285	55.2942	44.7139	149.992	48.3254	74.5814	-0.975886	0.640269	-1.52418	0.127463	0.659299
30096	30889	NC_000068.7	chr2	-	52231990	52231881	52232087	gene3617	-	protein_coding	Neb	rna9670	e	exon (NM_010889, exon 77 of 157)		exon (NM_010889, exon 77 of 157)	NARS	-	262	0	0	0	0	0	0	0	0	0	0	NA	NA	NA	NA	NA	67	66	78	51	262	46.8951	73.778	104.459	45.6407	67.6931	-0.311728	0.620278	-0.502562	0.615272	0.963004
30097	30890	NC_000068.7	chr2	-	52232214	52232116	52232254	gene3617	-	protein_coding	Neb	rna9670	c	exon (NM_010889, exon 77 of 157)		exon (NM_010889, exon 77 of 157)	NARS	-	192	0	0	0	0	0	0	0	0	0	0	NA	NA	NA	NA	NA	42	44	55	51	192	29.3969	49.1853	73.6568	45.6407	49.4699	-0.605608	0.635413	-0.953092	0.340543	0.889065
30098	30891	NC_000068.7	chr2	-	52232912	52232908	52233003	gene3617	-	protein_coding	Neb	rna9670	e	exon (NM_010889, exon 76 of 157)		exon (NM_010889, exon 76 of 157)	NARS	-	55	0	0	0	0	0	0	0	0	0	0	NA	NA	NA	NA	NA	15	7	24	9	55	10.4989	7.82494	32.1411	8.05424	14.6298	-1.10284	1.00376	-1.0987	0.271898	NA
30099	30892	NC_000068.7	chr2	-	52234341	52234211	52234354	gene3617	-	protein_coding	Neb	rna9670	e	exon (NM_010889, exon 75 of 157)		exon (NM_010889, exon 75 of 157)	NARS	-	85	0	0	0	0	0	0	0	0	0	0	NA	NA	NA	NA	NA	17	12	37	19	85	11.8988	13.4142	49.5509	17.0034	22.9668	-1.38375	0.841014	-1.64534	0.0999005	NA
30100	30893	NC_000068.7	chr2	-	52235495	52235406	52235656	gene3617	-	protein_coding	Neb	rna9670	e	exon (NM_010889, exon 74 of 157)		exon (NM_010889, exon 74 of 157)	NARS	AATAAT,-8,-3	202	0	0	0	0	0	0	0	0	0	0	NA	NA	NA	NA	NA	61	27	82	32	202	42.6956	30.1819	109.816	28.6373	52.8326	-0.908683	0.712144	-1.27598	0.201962	0.776642
30101	30894	NC_000068.7	chr2	-	52237025	52236828	52237163	gene3617	-	protein_coding	Neb	rna9670	e	exon (NM_010889, exon 73 of 157)		exon (NM_010889, exon 73 of 157)	NARS	AAGAAA,-15,-10	335	0	0	5	0	5	0	0	7.90304	0	1.97576	4.70708	4.81793	0.976992	0.328573	NA	106	56	83	85	330	74.1923	62.5995	111.155	76.0678	81.0036	-0.445624	0.544462	-0.818467	0.41309	0.919921
30102	30895	NC_000068.7	chr2	-	52238187	52238165	52238274	gene3617	-	protein_coding	Neb	rna9670	e	exon (NM_010889, exon 72 of 157)		exon (NM_010889, exon 72 of 157)	NARS	-	169	0	0	0	0	0	0	0	0	0	0	NA	NA	NA	NA	NA	39	18	32	80	169	27.2972	20.1213	42.8549	71.5933	40.4666	-1.26945	0.666035	-1.90598	0.0566523	0.477555
30103	30896	NC_000068.7	chr2	-	52242018	52241965	52242076	gene3617	-	protein_coding	Neb	rna9670	e	exon (NM_010889, exon 71 of 157)		exon (NM_010889, exon 71 of 157)	ARS	-	270	0	0	0	0	0	0	0	0	0	0	NA	NA	NA	NA	NA	64	61	61	84	270	44.7953	68.1887	81.6921	75.1729	67.4623	-0.479455	0.566983	-0.845625	0.397762	0.914422
30104	30897	NC_000068.7	chr2	-	52243313	52243115	52243337	gene3617	-	protein_coding	Neb	rna9670	e	exon (NM_010889, exon 70 of 157)		exon (NM_010889, exon 70 of 157)	NARS	-	182	0	0	0	0	0	0	0	0	0	0	NA	NA	NA	NA	NA	53	30	68	31	182	37.0961	33.5354	91.0666	27.7424	47.3601	-0.735907	0.699899	-1.05145	0.293053	0.869778
30105	30898	NC_000068.7	chr2	-	52244030	52243797	52244116	gene3617	-	protein_coding	Neb	rna9670	e	exon (NM_010889, exon 69 of 157)		exon (NM_010889, exon 69 of 157)	NARS	-	404	0	0	0	0	0	0	0	0	0	0	NA	NA	NA	NA	NA	89	41	174	100	404	62.2935	45.8318	233.023	89.4916	107.66	-1.56631	0.590908	-2.65068	0.00803292	0.184544
30106	30899	NC_000068.7	chr2	-	52244265	52244236	52244267	gene3617	-	protein_coding	Neb	rna9670	i	intron (NM_010889, intron 68 of 156)		(TTTTTG)n|Simple_repeat|Simple_repeat	ARS	AAAACA,-17,-12;AAAACA,-12,-7;AAAACA,-7,-2;AAAATA,-60,-55;AATAGA,-72,-67;TTTAAA,-21,-16	83	32	0	17	17	66	26.1428	0	26.8703	14.013	16.7565	0.642622	2.61449	0.245793	0.805843	0.999837	6	2	3	6	17	4.19956	2.2357	4.01764	5.36949	3.9556	-0.530653	1.61306	-0.328972	0.742177	NA
30107	30900	NC_000068.7	chr2	-	52245358	52245337	52245366	gene3617	-	protein_coding	Neb	rna9670	c	exon (NM_010889, exon 68 of 157)	XM_017316216.1 (91%)	exon (NM_010889, exon 68 of 157)	NARS	AATGAA,-12,-7;ATAAAC,-23,-18;TATAAA,-24,-19	567	254	160	6	12	432	207.508	129.983	9.48365	9.89153	89.2167	-4.12083	1.14239	-3.60721	0.000309512	0.0580692	36	19	47	33	135	25.1974	21.2391	62.9431	29.5322	34.7279	-0.97858	0.709027	-1.38017	0.167533	NA
30108	30901	NC_000068.7	chr2	-	52246742	52246725	52246843	gene3617	-	protein_coding	Neb	rna9670	e	exon (NM_010889, exon 67 of 157)		exon (NM_010889, exon 67 of 157)	NARS	-	595	45	172	43	0	260	36.7633	139.732	67.9661	0	61.1154	-1.38718	1.79142	-0.774345	0.438727	0.999837	89	38	76	132	335	62.2935	42.4782	101.78	118.129	81.1702	-1.06384	0.545652	-1.94967	0.051215	0.442928
30109	30902	NC_000068.7	chr2	-	52247167	52247133	52247301	gene3617	-	protein_coding	Neb	rna9670	e	exon (NM_010889, exon 66 of 157)		exon (NM_010889, exon 66 of 157)	NARS	-	137	0	0	0	0	0	0	0	0	0	0	NA	NA	NA	NA	NA	34	47	37	19	137	23.7975	52.5389	49.5509	17.0034	35.7227	0.203735	0.762174	0.267308	0.789232	0.988686
30110	30903	NC_000068.7	chr2	-	52249291	52249166	52249324	gene3617	-	protein_coding	Neb	rna9670	e	exon (NM_010889, exon 65 of 157)		exon (NM_010889, exon 65 of 157)	NARS	-	179	0	0	0	0	0	0	0	0	0	0	NA	NA	NA	NA	NA	42	17	82	38	179	29.3969	19.0034	109.816	34.0068	48.0557	-1.55075	0.714414	-2.17066	0.0299571	0.362548
30111	30904	NC_000068.7	chr2	-	52249391	52249350	52249472	gene3617	-	protein_coding	Neb	rna9670	c	exon (NM_010889, exon 65 of 157)		exon (NM_010889, exon 65 of 157)	NARS	-	75	0	0	0	0	0	0	0	0	0	0	NA	NA	NA	NA	NA	18	16	26	15	75	12.5987	17.8856	34.8196	13.4237	19.6819	-0.654741	0.865072	-0.756863	0.449132	NA
30112	30905	NC_000068.7	chr2	-	52251069	52251035	52251071	gene3617	-	protein_coding	Neb	rna9670	i	intron (NM_010889, intron 64 of 156)		(TTTTTG)n|Simple_repeat|Simple_repeat	ARS	ATAAAA,-32,-27;CATAAA,-33,-28	126	30	33	17	26	106	24.5089	26.809	26.8703	21.4316	24.905	-0.0889608	1.82362	-0.0487825	0.961093	0.999837	7	3	1	9	20	4.89949	3.35354	1.33921	8.05424	4.41162	-0.213705	1.59532	-0.133957	0.893436	NA
30113	30906	NC_000068.7	chr2	-	52251784	52251671	52251814	gene3617	-	protein_coding	Neb	rna9670	e	exon (NM_010889, exon 64 of 157)		exon (NM_010889, exon 64 of 157)	ARS	AATGAA,-12,-7;ATAAAC,-23,-18;TATAAA,-24,-19;TATGAA,-87,-82	437	106	97	16	25	244	86.598	78.8023	25.2897	20.6074	52.8243	-1.85224	1.33686	-1.38551	0.165896	0.94822	41	33	67	52	193	28.697	36.889	89.7274	46.5356	50.4622	-1.05274	0.636009	-1.65523	0.0978778	0.587772
30114	30907	NC_000068.7	chr2	-	52255503	52255477	52255615	gene3617	-	protein_coding	Neb	rna9670	e	exon (NM_010889, exon 63 of 157)		exon (NM_010889, exon 63 of 157)	NARS	AATAAA,-49,-44;AATAGA,-23,-18;AATGAA,-53,-48;ATAAAG,-48,-43	807	41	2	16	83	142	33.4954	1.62479	25.2897	68.4164	32.2066	1.41916	1.86403	0.761341	0.446453	0.999837	183	87	146	249	665	128.087	97.2528	195.525	222.834	160.925	-0.890281	0.478047	-1.86233	0.0625568	0.498814
30115	30908	NC_000068.7	chr2	-	52256223	52256052	52256292	gene3617	-	protein_coding	Neb	rna9670	e	exon (NM_010889, exon 62 of 157)		exon (NM_010889, exon 62 of 157)	NARS	-	198	0	0	0	0	0	0	0	0	0	0	NA	NA	NA	NA	NA	45	28	70	55	198	31.4967	31.2997	93.745	49.2204	51.4405	-1.17909	0.629016	-1.8745	0.0608614	0.493937
30116	30909	NC_000068.7	chr2	-	52256582	52256526	52256664	gene3617	-	protein_coding	Neb	rna9670	e	exon (NM_010889, exon 61 of 157)		exon (NM_010889, exon 61 of 157)	NARS	-	152	0	0	0	0	0	0	0	0	0	0	NA	NA	NA	NA	NA	32	17	53	50	152	22.3977	19.0034	70.9784	44.7458	39.2813	-1.47144	0.667156	-2.20554	0.0274159	0.348932
30117	30910	NC_000068.7	chr2	-	52256817	52256691	52256868	gene3617	-	protein_coding	Neb	rna9670	c	exon (NM_010889, exon 61 of 157)		exon (NM_010889, exon 61 of 157)	NARS	-	211	0	0	0	0	0	0	0	0	0	0	NA	NA	NA	NA	NA	75	34	74	28	211	52.4945	38.0068	99.1019	25.0576	53.6652	-0.438878	0.709829	-0.618286	0.536387	0.947008
30118	30911	NC_000068.7	chr2	-	52257555	52257514	52257644	gene3617	-	protein_coding	Neb	rna9670	e	exon (NM_010889, exon 60 of 157)		exon (NM_010889, exon 60 of 157)	NARS	-	73	0	0	0	0	0	0	0	0	0	0	NA	NA	NA	NA	NA	22	25	17	9	73	15.3984	27.9462	22.7666	8.05424	18.5414	0.506237	0.898443	0.56346	0.573122	NA
30119	30912	NC_000068.7	chr2	-	52257782	52257724	52257837	gene3617	-	protein_coding	Neb	rna9670	e	exon (NM_010889, exon 59 of 157)		exon (NM_010889, exon 59 of 157)	ARS	ATAAAA,-50,-45;GATAAA,-51,-46	59	0	0	0	0	0	0	0	0	0	0	NA	NA	NA	NA	NA	14	9	27	9	59	9.79898	10.0606	36.1588	8.05424	16.0182	-1.13428	0.983245	-1.15361	0.24866	NA
30120	30913	NC_000068.7	chr2	-	52258181	52258044	52258264	gene3617	-	protein_coding	Neb	rna9670	e	exon (NM_010889, exon 58 of 157)		exon (NM_010889, exon 58 of 157)	NARS	AAAACA,-37,-32	199	0	0	0	0	0	0	0	0	0	0	NA	NA	NA	NA	NA	51	25	89	34	199	35.6963	27.9462	119.19	30.4271	53.3149	-1.21785	0.713575	-1.70668	0.0878809	0.57179
30121	30914	NC_000068.7	chr2	-	52258656	52258516	52258881	gene3617	-	protein_coding	Neb	rna9670	e	exon (NM_010889, exon 57 of 157)		exon (NM_010889, exon 57 of 157)	NARS	-	280	0	0	0	0	0	0	0	0	0	0	NA	NA	NA	NA	NA	80	38	96	66	280	55.9942	42.4782	128.565	59.0644	71.5254	-0.917919	0.602051	-1.52465	0.127346	0.659299
30122	30915	NC_000068.7	chr2	-	52259214	52259181	52259326	gene3617	-	protein_coding	Neb	rna9670	e	exon (NM_010889, exon 56 of 157)		exon (NM_010889, exon 56 of 157)	NARS	AAGAAA,-79,-74;TATGAA,-94,-89	115	0	0	1	0	1	0	0	1.58061	0	0.395152	2.28572	4.95016	0.461746	0.644264	NA	27	20	48	19	114	18.898	22.357	64.2823	17.0034	30.6352	-0.966641	0.796144	-1.21415	0.22469	NA
30123	30916	NC_000068.7	chr2	-	52260471	52260452	52260568	gene3617	-	protein_coding	Neb	rna9670	e	exon (NM_010889, exon 55 of 157)		exon (NM_010889, exon 55 of 157)	NARS	AATACA,-34,-29	214	0	0	7	0	7	0	0	11.0643	0	2.76606	5.19633	4.80842	1.08067	0.279843	NA	45	44	70	48	207	31.4967	49.1853	93.745	42.956	54.3457	-0.759904	0.644216	-1.17958	0.238167	0.83162
30124	30917	NC_000068.7	chr2	-	52263510	52263445	52263669	gene3617	-	protein_coding	Neb	rna9670	e	exon (NM_010889, exon 54 of 157)		exon (NM_010889, exon 54 of 157)	NARS	AAAACA,-12,-7;AAATAA,-58,-53;AAGAAA,-84,-79	434	0	0	0	0	0	0	0	0	0	0	NA	NA	NA	NA	NA	85	60	151	138	434	59.4938	67.0709	202.221	123.498	113.071	-1.36214	0.524351	-2.59776	0.00938331	0.203108
30125	30918	NC_000068.7	chr2	-	52264074	52263813	52264197	gene3617	-	protein_coding	Neb	rna9670	e	exon (NM_010889, exon 53 of 157)		exon (NM_010889, exon 53 of 157)	NARS	AATGAA,-37,-32	354	0	0	0	0	0	0	0	0	0	0	NA	NA	NA	NA	NA	82	46	155	71	354	57.394	51.421	207.578	63.539	94.9831	-1.30856	0.624998	-2.09371	0.0362861	0.391947
30126	30919	NC_000068.7	chr2	-	52267670	52267661	52267780	gene3617	-	protein_coding	Neb	rna9670	e	exon (NM_010889, exon 52 of 157)		exon (NM_010889, exon 52 of 157)	NARS	AAGAAA,-98,-93	56	0	0	0	0	0	0	0	0	0	0	NA	NA	NA	NA	NA	19	8	19	10	56	13.2986	8.94278	25.4451	8.94916	14.1589	-0.597549	0.978347	-0.610774	0.541349	NA
30127	30920	NC_000068.7	chr2	-	52270201	52270181	52270291	gene3617	-	protein_coding	Neb	rna9670	e	exon (NM_010889, exon 51 of 157)		exon (NM_010889, exon 51 of 157)	NARS	AATAAA,-90,-85;ATAAAG,-89,-84	53	0	0	0	0	0	0	0	0	0	0	NA	NA	NA	NA	NA	13	9	21	10	53	9.09905	10.0606	28.1235	8.94916	14.0581	-0.935387	0.988648	-0.946127	0.344084	NA
30128	30921	NC_000068.7	chr2	-	52271096	52270933	52271152	gene3617	-	protein_coding	Neb	rna9670	e	exon (NM_010889, exon 50 of 157)		exon (NM_010889, exon 50 of 157)	NARS	AATATA,-77,-72;AATGAA,-81,-76	212	0	0	0	0	0	0	0	0	0	0	NA	NA	NA	NA	NA	61	29	90	32	212	42.6956	32.4176	120.529	28.6373	56.0699	-0.974313	0.71503	-1.36262	0.173002	0.737158
30129	30922	NC_000068.7	chr2	-	52271580	52271270	52271589	gene3617	-	protein_coding	Neb	rna9670	e	exon (NM_010889, exon 49 of 157)		exon (NM_010889, exon 49 of 157)	ARS	AAAAAG,-68,-63;AATACA,-26,-21;ATAAAT,-29,-24;TATAAA,-30,-25;TATGAA,-12,-7	1763	178	331	61	491	1061	145.419	268.903	96.4171	404.728	228.867	0.277801	0.91253	0.304429	0.760801	0.999837	254	121	172	155	702	177.781	135.26	230.345	138.712	170.524	-0.231692	0.498982	-0.464328	0.642413	0.965796
30130	30923	NC_000068.7	chr2	-	52272843	52272793	52272945	gene3617	-	protein_coding	Neb	rna9670	e	exon (NM_010889, exon 48 of 157)		exon (NM_010889, exon 48 of 157)	NARS	AAGAAA,-91,-86	802	110	149	77	130	466	89.8658	121.047	121.707	107.158	109.944	0.117211	0.996585	0.117613	0.906375	0.999837	101	56	79	100	336	70.6926	62.5995	105.798	89.4916	82.1454	-0.54697	0.530824	-1.03042	0.302815	0.873802
30131	30924	NC_000068.7	chr2	-	52273906	52273854	52273967	gene3617	-	protein_coding	Neb	rna9670	e	exon (NM_010889, exon 47 of 157)		exon (NM_010889, exon 47 of 157)	NARS	ATAAAC,-76,-71;TATAAA,-77,-72	48	0	0	0	0	0	0	0	0	0	0	NA	NA	NA	NA	NA	15	4	14	15	48	10.4989	4.47139	18.749	13.4237	11.7858	-1.06775	1.03364	-1.033	0.301605	NA
30132	30925	NC_000068.7	chr2	-	52277373	52277311	52277541	gene3617	-	protein_coding	Neb	rna9670	e	exon (NM_010889, exon 46 of 157)		exon (NM_010889, exon 46 of 157)	NARS	AATAAT,-8,-3;AATGAA,-30,-25	165	0	0	0	0	0	0	0	0	0	0	NA	NA	NA	NA	NA	41	24	59	41	165	28.697	26.8284	79.0136	36.6915	42.8076	-1.04781	0.670137	-1.56358	0.117916	0.637184
30133	30926	NC_000068.7	chr2	-	52278854	52278724	52279067	gene3617	-	protein_coding	Neb	rna9670	e	exon (NM_010889, exon 45 of 157)		exon (NM_010889, exon 45 of 157)	NARS	-	261	0	0	0	0	0	0	0	0	0	0	NA	NA	NA	NA	NA	61	34	117	49	261	42.6956	38.0068	156.688	43.8509	70.3103	-1.30249	0.666391	-1.95454	0.0506379	0.440359
30134	30927	NC_000068.7	chr2	-	52279623	52279590	52279718	gene3617	-	protein_coding	Neb	rna9670	e	exon (NM_010889, exon 44 of 157)		exon (NM_010889, exon 44 of 157)	NARS	AATAAA,-48,-43;ATAAAG,-47,-42;CAATAA,-49,-44	108	0	0	0	0	0	0	0	0	0	0	NA	NA	NA	NA	NA	30	11	46	21	108	20.9978	12.2963	61.6039	18.7932	28.4228	-1.24355	0.811692	-1.53205	0.12551	NA
30135	30928	NC_000068.7	chr2	-	52279819	52279803	52279927	gene3617	-	protein_coding	Neb	rna9670	e	exon (NM_010889, exon 43 of 157)		exon (NM_010889, exon 43 of 157)	NARS	AGTAAA,-49,-44	68	0	0	0	0	0	0	0	0	0	0	NA	NA	NA	NA	NA	11	7	20	30	68	7.6992	7.82494	26.7843	26.8475	17.289	-1.78938	0.879198	-2.03524	0.0418265	NA
30136	30929	NC_000068.7	chr2	-	52280462	52280414	52280589	gene3617	-	protein_coding	Neb	rna9670	e	exon (NM_010889, exon 42 of 157)		exon (NM_010889, exon 42 of 157)	NARS	AAGAAA,-99,-94	270	0	0	0	0	0	0	0	0	0	0	NA	NA	NA	NA	NA	57	34	75	104	270	39.8958	38.0068	100.441	93.0712	67.8537	-1.31058	0.555994	-2.35719	0.0184139	0.285057
30137	30930	NC_000068.7	chr2	-	52281685	52281439	52281705	gene3617	-	protein_coding	Neb	rna9670	e	exon (NM_010889, exon 41 of 157)		exon (NM_010889, exon 41 of 157)	NARS	AATACA,-86,-81	157	0	0	0	0	0	0	0	0	0	0	NA	NA	NA	NA	NA	38	27	60	32	157	26.5972	30.1819	80.3529	28.6373	41.4423	-0.931368	0.703995	-1.32298	0.185843	0.761519
30138	30931	NC_000068.7	chr2	-	52282586	52282539	52282676	gene3617	-	protein_coding	Neb	rna9670	e	exon (NM_010889, exon 40 of 157)		exon (NM_010889, exon 40 of 157)	NARS	AAGAAA,-90,-85	98	0	0	0	0	0	0	0	0	0	0	NA	NA	NA	NA	NA	16	17	38	27	98	11.1988	19.0034	50.8901	24.1627	26.3138	-1.31911	0.787186	-1.67573	0.0937919	NA
30139	30932	NC_000068.7	chr2	-	52284332	52284212	52284334	gene3617	-	protein_coding	Neb	rna9670	e	exon (NM_010889, exon 39 of 157)		exon (NM_010889, exon 39 of 157)	NARS	GATGAA,-74,-69	138	0	0	0	0	0	0	0	0	0	0	NA	NA	NA	NA	NA	31	21	51	35	138	21.6977	23.4748	68.2999	31.3221	36.1986	-1.13261	0.703427	-1.61013	0.10737	0.616596
30140	30933	NC_000068.7	chr2	-	52285970	52285919	52286128	gene3617	-	protein_coding	Neb	rna9670	e	exon (NM_010889, exon 38 of 157)		exon (NM_010889, exon 38 of 157)	NARS	-	762	21	0	0	35	56	17.1562	0	0	28.8503	11.5016	0.756629	3.41746	0.221401	0.82478	NA	232	158	132	184	706	162.383	176.62	176.776	164.664	170.111	-0.0104224	0.464094	-0.0224575	0.982083	0.99567
30141	30934	NC_000068.7	chr2	-	52287232	52286991	52287328	gene3617	-	protein_coding	Neb	rna9670	e	exon (NM_010889, exon 37 of 157)		exon (NM_010889, exon 37 of 157)	NARS	TATGAA,-37,-32	868	0	0	0	22	22	0	0	0	18.1345	4.53362	5.92479	4.79906	1.23457	0.216989	NA	185	154	211	296	846	129.487	172.149	282.574	264.895	212.276	-0.862349	0.460949	-1.87081	0.061371	0.495678
30142	30935	NC_000068.7	chr2	-	52288135	52288100	52288135	gene3617	-	protein_coding	Neb	rna9670	i	intron (NM_010889, intron 36 of 156)		(TTTTC)n|Simple_repeat|Simple_repeat	ARS	AAAACA,-52,-47;TTTAAA,-56,-51	499	121	92	44	221	478	98.8524	74.7404	69.5467	182.169	106.327	0.539702	1.05687	0.510662	0.609588	0.999837	8	5	2	6	21	5.59942	5.58924	2.67843	5.36949	4.80914	0.452058	1.48274	0.304881	0.760457	NA
30143	30936	NC_000068.7	chr2	-	52288786	52288733	52288857	gene3617	-	protein_coding	Neb	rna9670	e	exon (NM_010889, exon 36 of 157)		exon (NM_010889, exon 36 of 157)	NARS	-	68	0	0	0	0	0	0	0	0	0	0	NA	NA	NA	NA	NA	16	6	27	19	68	11.1988	6.70709	36.1588	17.0034	17.767	-1.53815	0.90203	-1.70521	0.0881546	NA
30144	30937	NC_000068.7	chr2	-	52289696	52289578	52289710	gene3617	-	protein_coding	Neb	rna9670	e	exon (NM_010889, exon 35 of 157)		exon (NM_010889, exon 35 of 157)	NARS	-	128	0	0	0	0	0	0	0	0	0	0	NA	NA	NA	NA	NA	35	11	49	33	128	24.4974	12.2963	65.6215	29.5322	32.9869	-1.34202	0.750805	-1.78745	0.0738654	NA
30145	30938	NC_000068.7	chr2	-	52290854	52290715	52290939	gene3617	-	protein_coding	Neb	rna9670	e	promoter-TSS (NR_040620)		promoter-TSS (NR_040620)	ARS	AAAAAG,-25,-20;GATGAA,-77,-72	322	0	0	14	20	34	0	0	22.1285	16.4859	9.6536	7.00854	3.53823	1.9808	0.0476136	NA	89	28	106	65	288	62.2935	31.2997	141.957	58.1695	73.4299	-1.07885	0.638626	-1.68933	0.0911567	0.572766
30146	30939	NC_000068.7	chr2	-	52291217	52290987	52291317	gene3617	-	protein_coding	Neb	rna9670	e	exon (NM_010889, exon 33 of 157)	XM_017316216.1 (97%)	exon (NM_010889, exon 33 of 157)	NARS	AAGAAA,-13,-8;CATGAA,-50,-45	434	0	0	0	0	0	0	0	0	0	0	NA	NA	NA	NA	NA	73	46	144	171	434	51.0947	51.421	192.847	153.031	112.098	-1.75275	0.507789	-3.45174	0.000556994	0.0370157
30147	30940	NC_000068.7	chr2	-	52292687	52292592	52292699	gene3617	-	protein_coding	Neb	rna9670	e	exon (NM_010889, exon 32 of 157)		exon (NM_010889, exon 32 of 157)	NARS	-	130	0	0	0	0	0	0	0	0	0	0	NA	NA	NA	NA	NA	20	6	41	63	130	13.9985	6.70709	54.9078	56.3797	32.9983	-2.39273	0.734716	-3.25667	0.00112728	NA
30148	30941	NC_000068.7	chr2	-	52292770	52292756	52292886	gene3617	-	protein_coding	Neb	rna9670	e	exon (NM_010889, exon 31 of 157)		exon (NM_010889, exon 31 of 157)	NARS	-	69	0	0	0	0	0	0	0	0	0	0	NA	NA	NA	NA	NA	17	8	33	11	69	11.8988	8.94278	44.1941	9.84407	18.7199	-1.3466	0.94449	-1.42575	0.153941	NA
30149	30942	NC_000068.7	chr2	-	52293644	52293592	52293707	gene3617	-	protein_coding	Neb	rna9670	e	exon (NM_010889, exon 30 of 157)		exon (NM_010889, exon 30 of 157)	NARS	AAAATA,-80,-75	77	0	0	0	0	0	0	0	0	0	0	NA	NA	NA	NA	NA	6	5	57	9	77	4.19956	5.58924	76.3352	8.05424	23.5446	-3.10842	1.03501	-3.00327	0.00267098	NA
30150	30944	NC_000068.7	chr2	-	52295292	52295251	52295370	gene3617	-	protein_coding	Neb	rna9670	e	exon (NM_010889, exon 29 of 157)		exon (NM_010889, exon 29 of 157)	NARS	GATGAA,-77,-72	158	0	0	0	0	0	0	0	0	0	0	NA	NA	NA	NA	NA	35	23	51	49	158	24.4974	25.7105	68.2999	43.8509	40.5897	-1.15445	0.653397	-1.76685	0.0772538	0.545395
30151	30945	NC_000068.7	chr2	-	52296286	52296192	52296436	gene3617	-	protein_coding	Neb	rna9670	e	exon (NM_010889, exon 28 of 157)		exon (NM_010889, exon 28 of 157)	NARS	AAGAAA,-72,-67;ATAAAC,-38,-33;TATAAA,-39,-34	230	0	0	0	0	0	0	0	0	0	0	NA	NA	NA	NA	NA	68	40	73	49	230	47.595	44.7139	97.7626	43.8509	58.4806	-0.606894	0.622503	-0.974926	0.329597	0.886095
30152	30946	NC_000068.7	chr2	-	52298592	52298578	52298656	gene3617	-	protein_coding	Neb	rna9670	e	intron (NM_010889, intron 27 of 156)		intron (NM_010889, intron 27 of 156)	NARS	TTTAAA,-9,-4	70	0	0	0	0	0	0	0	0	0	0	NA	NA	NA	NA	NA	23	10	21	16	70	16.0983	11.1785	28.1235	14.3187	17.4297	-0.613832	0.880526	-0.69712	0.485728	NA
30153	30947	NC_000068.7	chr2	-	52298798	52298780	52298892	gene3617	-	protein_coding	Neb	rna9670	e	exon (NM_010889, exon 26 of 157)		exon (NM_010889, exon 26 of 157)	NARS	-	129	0	0	0	0	0	0	0	0	0	0	NA	NA	NA	NA	NA	36	21	46	26	129	25.1974	23.4748	61.6039	23.2678	33.386	-0.786943	0.735253	-1.0703	0.284484	NA
30154	30948	NC_000068.7	chr2	-	52299467	52299422	52299581	gene3617	-	protein_coding	Neb	rna9670	e	exon (NM_010889, exon 25 of 157)		exon (NM_010889, exon 25 of 157)	NARS	CATGAA,-96,-91	82	0	0	0	0	0	0	0	0	0	0	NA	NA	NA	NA	NA	30	4	32	16	82	20.9978	4.47139	42.8549	14.3187	20.6607	-1.11966	0.946518	-1.18293	0.236838	NA
30156	30950	NC_000068.7	chr2	-	52302416	52302397	52302520	gene3617	-	protein_coding	Neb	rna9670	e	exon (NM_010889, exon 24 of 157)		exon (NM_010889, exon 24 of 157)	NARS	-	104	0	0	0	0	0	0	0	0	0	0	NA	NA	NA	NA	NA	37	14	31	22	104	25.8973	15.6499	41.5156	19.6881	25.6877	-0.534028	0.783077	-0.681961	0.495264	NA
30159	30953	NC_000068.7	chr2	-	52303713	52303595	52303713	gene3617	-	protein_coding	Neb	rna9670	e	exon (NM_010889, exon 23 of 157)		exon (NM_010889, exon 23 of 157)	NARS	-	93	0	0	0	0	0	0	0	0	0	0	NA	NA	NA	NA	NA	25	7	34	27	93	17.4982	7.82494	45.5333	24.1627	23.7548	-1.42557	0.821844	-1.7346	0.0828112	NA
30160	30954	NC_000068.7	chr2	-	52303850	52303784	52303916	gene3617	-	protein_coding	Neb	rna9670	e	exon (NM_010889, exon 22 of 157)		exon (NM_010889, exon 22 of 157)	NARS	AATATA,-80,-75;ATAAAG,-77,-72;TATAAA,-78,-73;TGTAAA,-64,-59	73	0	0	1	0	1	0	0	1.58061	0	0.395152	2.28572	4.95016	0.461746	0.644264	NA	19	10	25	18	72	13.2986	11.1785	33.4804	16.1085	18.5165	-0.999676	0.865939	-1.15444	0.248319	NA
30161	30955	NC_000068.7	chr2	-	52304095	52304002	52304131	gene3617	-	protein_coding	Neb	rna9670	e	exon (NM_010889, exon 21 of 157)		exon (NM_010889, exon 21 of 157)	NARS	-	97	0	0	0	0	0	0	0	0	0	0	NA	NA	NA	NA	NA	22	15	32	28	97	15.3984	16.7677	42.8549	25.0576	25.0197	-1.07164	0.766853	-1.39745	0.162277	NA
30162	30956	NC_000068.7	chr2	-	52305078	52305062	52305120	gene3617	-	protein_coding	Neb	rna9670	e	intron (NM_010889, intron 20 of 156)		intron (NM_010889, intron 20 of 156)	NARS	-	221	0	0	0	0	0	0	0	0	0	0	NA	NA	NA	NA	NA	35	30	48	108	221	24.4974	33.5354	64.2823	96.6509	54.7415	-1.48489	0.610244	-2.43327	0.0149631	0.260725
30163	30957	NC_000068.7	chr2	-	52305273	52305252	52305370	gene3617	-	protein_coding	Neb	rna9670	e	exon (NM_010889, exon 19 of 157)	XM_017316216.1 (91%)	exon (NM_010889, exon 19 of 157)	NARS	-	208	0	0	0	0	0	0	0	0	0	0	NA	NA	NA	NA	NA	33	20	96	59	208	23.0976	22.357	128.565	52.8	56.7048	-1.98763	0.652999	-3.04384	0.00233578	0.0931361
30164	30958	NC_000068.7	chr2	-	52306606	52306495	52306633	gene3617	-	protein_coding	Neb	rna9670	e	exon (NM_010889, exon 18 of 157)		exon (NM_010889, exon 18 of 157)	NARS	AGTAAA,-93,-88;CATGAA,-9,-4	185	0	0	1	0	1	0	0	1.58061	0	0.395152	2.28572	4.95016	0.461746	0.644264	NA	29	24	89	42	184	20.2979	26.8284	119.19	37.5865	50.9757	-1.73169	0.700235	-2.47302	0.0133977	0.245172
30165	30959	NC_000068.7	chr2	-	52307661	52307651	52307764	gene3617	-	protein_coding	Neb	rna9670	e	exon (NM_010889, exon 17 of 157)		exon (NM_010889, exon 17 of 157)	NARS	-	317	0	0	2	0	2	0	0	3.16122	0	0.790304	3.36562	4.86805	0.691369	0.489333	NA	31	64	131	89	315	21.6977	71.5423	175.437	79.6475	87.0811	-1.4635	0.664879	-2.20115	0.0277251	0.350076
30166	30960	NC_000068.7	chr2	-	52308303	52308249	52308358	gene3617	-	protein_coding	Neb	rna9670	e	exon (NM_010889, exon 16 of 157)		exon (NM_010889, exon 16 of 157)	NARS	TATGAA,-59,-54;TATGAA,-8,-3	90	0	0	0	0	0	0	0	0	0	0	NA	NA	NA	NA	NA	18	9	40	23	90	12.5987	10.0606	53.5686	20.5831	24.2027	-1.68913	0.825323	-2.04663	0.0406941	NA
30167	30961	NC_000068.7	chr2	-	52308466	52308456	52308574	gene3617	-	protein_coding	Neb	rna9670	e	exon (NM_010889, exon 15 of 157)		exon (NM_010889, exon 15 of 157)	NARS	AAAATA,-29,-24;TATGAA,-46,-41	41	0	0	0	0	0	0	0	0	0	0	NA	NA	NA	NA	NA	9	6	19	7	41	6.29934	6.70709	25.4451	6.26441	11.179	-1.26546	1.10616	-1.144	0.252622	NA
30168	30962	NC_000068.7	chr2	-	52308682	52308651	52308768	gene3617	-	protein_coding	Neb	rna9670	e	exon (NM_010889, exon 14 of 157)		exon (NM_010889, exon 14 of 157)	NARS	TATGAA,-90,-85	68	0	0	9	0	9	0	0	14.2255	0	3.55637	5.56104	4.80315	1.15779	0.24695	NA	15	5	29	10	59	10.4989	5.58924	38.8372	8.94916	15.9686	-1.53015	1.00477	-1.52289	0.127787	NA
30169	30963	NC_000068.7	chr2	-	52310623	52310498	52310629	gene3617	-	protein_coding	Neb	rna9670	e	exon (NM_010889, exon 13 of 157)		exon (NM_010889, exon 13 of 157)	ARS	AAAATA,-67,-62;AAAATA,-20,-15;AAATAA,-66,-61;AATACA,-18,-13	1475	404	181	98	263	946	330.053	147.044	154.9	216.789	212.196	-0.358744	0.843408	-0.42535	0.670581	0.999837	157	75	88	209	529	109.889	83.8386	117.851	187.037	124.654	-0.654764	0.51578	-1.26946	0.204276	0.777084
30170	30964	NC_000068.7	chr2	-	52313096	52313066	52313195	gene3617	-	protein_coding	Neb	rna9670	e	exon (NM_010889, exon 12 of 157)		exon (NM_010889, exon 12 of 157)	NARS	AATAAA,-51,-46;AATGAA,-55,-50;ATAAAA,-59,-54;ATAAAC,-50,-45;TATAAA,-60,-55	2345	544	284	272	257	1357	444.427	230.72	429.925	211.844	329.229	-0.0751783	0.767095	-0.098004	0.921929	0.999837	243	255	185	305	988	170.082	285.051	247.755	272.949	243.959	-0.197809	0.475799	-0.415741	0.677599	0.965796
30171	30965	NC_000068.7	chr2	-	52313842	52313738	52313861	gene3617	-	protein_coding	Neb	rna9670	e	exon (NM_010889, exon 11 of 157)		exon (NM_010889, exon 11 of 157)	NARS	AAAATA,-36,-31;AAGAAA,-14,-9;AATATA,-34,-29;ATAAAG,-31,-26;TATAAA,-32,-27	276	44	0	1	0	45	35.9463	0	1.58061	0	9.38173	-4.67066	3.80996	-1.22591	0.220234	NA	63	29	79	60	231	44.0954	32.4176	105.798	53.6949	59.0015	-1.04596	0.617643	-1.69347	0.090367	0.57179
30172	30966	NC_000068.7	chr2	-	52319632	52319595	52319707	gene3617	-	protein_coding	Neb	rna9670	e	exon (NM_010889, exon 10 of 157)		exon (NM_010889, exon 10 of 157)	NARS	AAAAAG,-96,-91;AAGAAA,-28,-23	3049	76	43	107	61	287	62.0891	34.933	169.125	50.2819	79.1073	1.17338	1.20739	0.971827	0.331137	0.999837	770	600	463	929	2762	538.944	670.709	620.056	831.377	665.271	-0.264211	0.431331	-0.612548	0.540175	0.94817
30173	30967	NC_000068.7	chr2	-	52322224	52322209	52322231	gene3617	-	protein_coding	Neb	rna9670	i	intron (NM_010889, intron 9 of 156)		intron (NM_010889, intron 9 of 156)	ARS	AAAACA,-69,-64;AAGAAA,-57,-52	64	0	0	12	39	51	0	0	18.9673	32.1475	12.7787	7.41539	3.18226	2.33023	0.019794	NA	4	7	2	0	13	2.79971	7.82494	2.67843	0	3.32577	2.08725	2.0118	1.0375	0.299502	NA
30174	30968	NC_000068.7	chr2	-	52323695	52323668	52323697	gene3617	-	protein_coding	Neb	rna9670	i	intron (NM_010889, intron 9 of 156)		(T)n|Simple_repeat|Simple_repeat	ARS	GATGAA,-63,-58	239	12	79	28	58	177	9.80354	64.1792	44.257	47.8091	41.5122	0.315813	1.57616	0.200369	0.841192	0.999837	12	17	17	16	62	8.39913	19.0034	22.7666	14.3187	16.122	-0.447964	0.917064	-0.488476	0.625212	NA
30175	30969	NC_000068.7	chr2	-	52324972	52324934	52325048	gene3617	-	protein_coding	Neb	rna9670	e	exon (NM_010889, exon 9 of 157)		exon (NM_010889, exon 9 of 157)	NARS	-	92	0	0	0	0	0	0	0	0	0	0	NA	NA	NA	NA	NA	26	10	40	16	92	18.1981	11.1785	53.5686	14.3187	24.316	-1.17905	0.858728	-1.37301	0.169748	NA
30176	30970	NC_000068.7	chr2	-	52325737	52325675	52325776	gene3617	-	protein_coding	Neb	rna9670	e	exon (NM_010889, exon 8 of 157)		exon (NM_010889, exon 8 of 157)	NARS	-	47	0	0	0	0	0	0	0	0	0	0	NA	NA	NA	NA	NA	16	7	15	9	47	11.1988	7.82494	20.0882	8.05424	11.7916	-0.534715	1.03447	-0.516899	0.605227	NA
30177	30971	NC_000068.7	chr2	-	52326722	52326660	52326758	gene3617	-	protein_coding	Neb	rna9670	e	exon (NM_010889, exon 7 of 157)		exon (NM_010889, exon 7 of 157)	ARS	-	190	0	0	11	0	11	0	0	17.3867	0	4.34667	5.85191	4.7998	1.2192	0.222768	NA	36	25	42	76	179	25.1974	27.9462	56.247	68.0136	44.351	-1.23109	0.626065	-1.9664	0.0492523	0.435906
30178	30972	NC_000068.7	chr2	-	52327014	52326886	52327052	gene3617	-	protein_coding	Neb	rna9670	e	exon (NM_010889, exon 6 of 157)		exon (NM_010889, exon 6 of 157)	NARS	AATAAA,-29,-24;AATACA,-25,-20;ATAAAT,-28,-23	92	0	0	0	0	0	0	0	0	0	0	NA	NA	NA	NA	NA	15	14	40	23	92	10.4989	15.6499	53.5686	20.5831	25.0751	-1.5043	0.816196	-1.84306	0.0653199	NA
30179	30973	NC_000068.7	chr2	-	52328708	52328688	52328902	gene3617	-	protein_coding	Neb	rna9670	e	exon (NM_010889, exon 5 of 157)		exon (NM_010889, exon 5 of 157)	NARS	-	798	0	0	6	0	6	0	0	9.48365	0	2.37091	4.97234	4.81238	1.03324	0.301492	NA	178	125	175	314	792	124.587	139.731	234.363	281.004	194.921	-0.965698	0.461367	-2.09313	0.036338	0.391947
30180	30974	NC_000068.7	chr2	-	52330378	52330362	52330388	gene3617	-	protein_coding	Neb	rna9670	i	intron (NM_010889, intron 4 of 156)		intron (NM_010889, intron 4 of 156)	ARS	AAAAAG,-88,-83;AATAAA,-23,-18;ATAAAC,-22,-17;ATTAAA,-97,-92	85	20	0	31	11	62	16.3392	0	48.9988	9.06724	18.6013	1.82521	2.52601	0.722566	0.469947	0.999837	10	8	0	5	23	6.99927	8.94278	0	4.47458	5.10416	1.73742	1.61101	1.07847	0.280825	NA
30181	30975	NC_000068.7	chr2	-	52330473	52330469	52330481	gene3617	-	protein_coding	Neb	rna9670	i	intron (NM_010889, intron 4 of 156)		intron (NM_010889, intron 4 of 156)	ARS	AAAATA,-20,-15;AAGAAA,-23,-18;AATAAA,-11,-6;AATGAA,-27,-22;ATAAAA,-10,-5;TAATAA,-12,-7;TGTAAA,-31,-26	44	18	21	1	2	42	14.7053	17.0603	1.58061	1.64859	8.7487	-3.29666	2.99785	-1.09967	0.271474	NA	1	1	0	0	2	0.699927	1.11785	0	0	0.454444	2.16672	4.73678	0.457424	0.647366	NA
30182	30976	NC_000068.7	chr2	-	52330822	52330779	52330850	gene3617	-	protein_coding	Neb	rna9670	e	exon (NM_010889, exon 4 of 157)		exon (NM_010889, exon 4 of 157)	NARS	-	71	0	0	0	0	0	0	0	0	0	0	NA	NA	NA	NA	NA	16	7	37	11	71	11.1988	7.82494	49.5509	9.84407	19.6047	-1.61258	0.952516	-1.69297	0.0904609	NA
30183	30977	NC_000068.7	chr2	-	52334485	52334425	52334486	gene3617	-	protein_coding	Neb	rna9670	e	exon (NM_010889, exon 3 of 157)		exon (NM_010889, exon 3 of 157)	NARS	AAAATA,-65,-60;AAGAAA,-68,-63;AATACA,-57,-52;TTTAAA,-89,-84	465	0	0	4	0	4	0	0	6.32243	0	1.58061	4.38183	4.82625	0.907916	0.363923	NA	71	182	81	127	461	49.6948	203.448	108.476	113.654	118.818	0.180667	0.636823	0.2837	0.77664	0.988546
30184	30978	NC_000068.7	chr2	-	52335017	52334998	52335098	gene3617	-	protein_coding	Neb	rna9670	e	5' UTR (NM_010889, exon 2 of 157)		5' UTR (NM_010889, exon 2 of 157)	NARS	AAAATA,-38,-33;AAATAA,-37,-32;AAGAAA,-41,-36	1383	0	0	4	0	4	0	0	6.32243	0	1.58061	4.38183	4.82625	0.907916	0.363923	NA	334	568	153	324	1379	233.776	634.938	204.9	289.953	340.891	0.808004	0.540489	1.49495	0.134927	0.67469
30185	30979	NC_000068.7	chr2	-	52335665	52335651	52335711	gene3617	-	protein_coding	Neb	rna9670	e	intron (NM_010889, intron 1 of 156)		intron (NM_010889, intron 1 of 156)	NARS	-	76	0	0	0	0	0	0	0	0	0	0	NA	NA	NA	NA	NA	14	16	26	20	76	9.79898	17.8856	34.8196	17.8983	20.1006	-0.935463	0.850818	-1.09949	0.271556	NA
45454	46638	NC_000077.6	chr11	-	58994259	58994251	58994358	gene27492	-	protein_coding	Obscn	rna67216	c	TTS (NM_001171512)	NM_001171512.2 (93%)	TTS (NM_001171512)	NARS	AATAAA,-20,-15;ATAAAA,-19,-14;TAATAA,-21,-16	8708	1956	2427	860	1778	7021	1597.98	1971.68	1359.32	1465.59	1598.64	-0.337473	0.537862	-0.627435	0.530374	0.999837	366	139	550	632	1687	256.173	155.381	736.568	565.587	428.427	-1.65769	0.463475	-3.57666	0.000348017	0.0274644
16859	17305	NC_000077.6	chr11	+	58994676	58994675	58994678	gene27492	-	protein_coding	Obscn	rna67216	i	intron (NM_001171512, intron 103 of 103)		intron (NM_001171512, intron 103 of 103)	NARS	-	101	0	0	0	0	0	0	0	0	0	0	NA	NA	NA	NA	NA	1	15	54	31	101	0.699927	16.7677	72.3176	27.7424	29.3819	-2.5775	0.98952	-2.60479	0.00919293	NA
45455	46639	NC_000077.6	chr11	-	58995936	58995859	58995996	gene27492	-	protein_coding	Obscn	rna67216	c	exon (NM_001171512, exon 100 of 104)		exon (NM_001171512, exon 100 of 104)	NARS	-	32	0	0	0	0	0	0	0	0	0	0	NA	NA	NA	NA	NA	5	4	16	7	32	3.49964	4.47139	21.4274	6.26441	8.91572	-1.78818	1.21416	-1.47277	0.140812	NA
45456	46640	NC_000077.6	chr11	-	58999809	58999707	58999843	gene27492	-	protein_coding	Obscn	rna67216	c	exon (NM_001171512, exon 93 of 104)		exon (NM_001171512, exon 93 of 104)	NARS	-	141	0	0	0	0	0	0	0	0	0	0	NA	NA	NA	NA	NA	44	11	41	45	141	30.7968	12.2963	54.9078	40.2712	34.568	-1.11643	0.724074	-1.54187	0.123104	NA
45457	46641	NC_000077.6	chr11	-	59009148	59009126	59009148	gene27492	-	protein_coding	Obscn	rna67216	i	intron (NM_001171512, intron 81 of 103)		intron (NM_001171512, intron 81 of 103)	NARS	-	32	0	0	0	0	0	0	0	0	0	0	NA	NA	NA	NA	NA	6	3	7	16	32	4.19956	3.35354	9.3745	14.3187	7.81156	-1.64682	1.22552	-1.34377	0.179021	NA
45458	46642	NC_000077.6	chr11	-	59012140	59012135	59012166	gene27492	-	protein_coding	Obscn	rna67217	c	TTS (NM_199152)		TTS (NM_199152)	NARS	AATAAA,-23,-18;ATAAAT,-22,-17;CAATAA,-24,-19	4577	897	891	537	1326	3651	732.815	723.844	848.786	1093.01	849.615	0.415169	0.580904	0.714694	0.474798	0.999837	367	229	139	191	926	256.873	255.987	186.151	170.929	217.485	0.523118	0.450116	1.16219	0.24516	0.838843
45459	46643	NC_000077.6	chr11	-	59013218	59013187	59013273	gene27492	-	protein_coding	Obscn	rna67217	c	exon (NM_199152, exon 90 of 90)		exon (NM_199152, exon 90 of 90)	NARS	-	62	0	0	0	0	0	0	0	0	0	0	NA	NA	NA	NA	NA	31	10	6	15	62	21.6977	11.1785	8.03529	13.4237	13.5838	0.613486	0.974257	0.629696	0.528893	NA
45460	46644	NC_000077.6	chr11	-	59020431	59020415	59020470	gene27492	-	protein_coding	Obscn	rna67216	e	intron (NM_199152, intron 88 of 89)		intron (NM_199152, intron 88 of 89)	NARS	-	23	0	0	0	0	0	0	0	0	0	0	NA	NA	NA	NA	NA	5	4	9	5	23	3.49964	4.47139	12.0529	4.47458	6.12463	-1.04048	1.36212	-0.763869	0.444945	NA
45461	46645	NC_000077.6	chr11	-	59028869	59028844	59028958	gene27492	-	protein_coding	Obscn	rna67216	e	exon (NM_001171512, exon 75 of 104)		exon (NM_001171512, exon 75 of 104)	NARS	-	37	0	0	0	0	0	0	0	0	0	0	NA	NA	NA	NA	NA	12	5	15	5	37	8.39913	5.58924	20.0882	4.47458	9.63779	-0.772959	1.16953	-0.660917	0.508666	NA
45462	46646	NC_000077.6	chr11	-	59029483	59029457	59029546	gene27492	-	protein_coding	Obscn	rna67216	e	exon (NM_001171512, exon 73 of 104)		exon (NM_001171512, exon 73 of 104)	NARS	-	22	0	0	0	0	0	0	0	0	0	0	NA	NA	NA	NA	NA	7	2	12	1	22	4.89949	2.2357	16.0706	0.894916	6.02517	-1.19106	1.53173	-0.777592	0.43681	NA
45463	46647	NC_000077.6	chr11	-	59030021	59030011	59030046	gene27492	-	protein_coding	Obscn	rna67216	o	exon (NM_001171512, exon 72 of 104)		exon (NM_001171512, exon 72 of 104)	NARS	-	43	0	0	0	0	0	0	0	0	0	0	NA	NA	NA	NA	NA	20	3	8	12	43	13.9985	3.35354	10.7137	10.739	9.7012	-0.273295	1.14327	-0.239046	0.81107	NA
45464	46648	NC_000077.6	chr11	-	59031023	59031023	59031165	gene27492	-	protein_coding	Obscn	rna67216	c	exon (NM_001171512, exon 71 of 104)		exon (NM_001171512, exon 71 of 104)	NARS	-	36	0	0	0	0	0	0	0	0	0	0	NA	NA	NA	NA	NA	13	10	10	3	36	9.09905	11.1785	13.3921	2.68475	9.08861	0.369299	1.18989	0.310365	0.756283	NA
45465	46649	NC_000077.6	chr11	-	59032724	59032650	59032732	gene27492	-	protein_coding	Obscn	rna67216	c	exon (NM_001171512, exon 68 of 104)		exon (NM_001171512, exon 68 of 104)	NARS	GATGAA,-12,-7	23	0	0	0	0	0	0	0	0	0	0	NA	NA	NA	NA	NA	5	3	12	3	23	3.49964	3.35354	16.0706	2.68475	6.40212	-1.42223	1.40928	-1.00919	0.312884	NA
45466	46650	NC_000077.6	chr11	-	59034761	59034665	59034794	gene27492	-	protein_coding	Obscn	rna67216	e	exon (NM_001171512, exon 64 of 104)		exon (NM_001171512, exon 64 of 104)	NARS	-	20	0	0	0	0	0	0	0	0	0	0	NA	NA	NA	NA	NA	6	2	8	4	20	4.19956	2.2357	10.7137	3.57966	5.18216	-1.10322	1.47978	-0.745529	0.455952	NA
45467	46651	NC_000077.6	chr11	-	59035907	59035904	59035966	gene27492	-	protein_coding	Obscn	rna67216	e	intron (NM_199152, intron 68 of 89)		intron (NM_199152, intron 68 of 89)	NARS	-	20	0	0	0	0	0	0	0	0	0	0	NA	NA	NA	NA	NA	7	1	6	6	20	4.89949	1.11785	8.03529	5.36949	4.85553	-1.09606	1.52706	-0.717757	0.472907	NA
45468	46652	NC_000077.6	chr11	-	59036073	59035992	59036100	gene27492	-	protein_coding	Obscn	rna67216	c	exon (NM_001171512, exon 61 of 104)		exon (NM_001171512, exon 61 of 104)	NARS	-	29	0	0	0	0	0	0	0	0	0	0	NA	NA	NA	NA	NA	8	2	13	6	29	5.59942	2.2357	17.4098	5.36949	7.6536	-1.48237	1.29052	-1.14866	0.250696	NA
45469	46653	NC_000077.6	chr11	-	59037553	59037494	59037575	gene27492	-	protein_coding	Obscn	rna67216	e	intron (NM_199152, intron 65 of 89)		intron (NM_199152, intron 65 of 89)	NARS	-	26	0	0	0	0	0	0	0	0	0	0	NA	NA	NA	NA	NA	8	3	13	2	26	5.59942	3.35354	17.4098	1.78983	7.03814	-1.05204	1.39102	-0.756308	0.449465	NA
45470	46654	NC_000077.6	chr11	-	59037660	59037600	59037715	gene27492	-	protein_coding	Obscn	rna67216	c	exon (NM_001171512, exon 58 of 104)		exon (NM_001171512, exon 58 of 104)	NARS	-	67	0	0	0	0	0	0	0	0	0	0	NA	NA	NA	NA	NA	16	18	18	15	67	11.1988	20.1213	24.1059	13.4237	17.2124	-0.262686	0.886875	-0.296193	0.767083	NA
45471	46655	NC_000077.6	chr11	-	59038353	59038294	59038405	gene27492	-	protein_coding	Obscn	rna67216	e	exon (NM_001171512, exon 57 of 104)		exon (NM_001171512, exon 57 of 104)	NARS	-	27	0	0	0	0	0	0	0	0	0	0	NA	NA	NA	NA	NA	9	2	10	6	27	6.29934	2.2357	13.3921	5.36949	6.82417	-1.08129	1.32504	-0.816043	0.414476	NA
45472	46656	NC_000077.6	chr11	-	59038555	59038453	59038769	gene27492	-	protein_coding	Obscn	rna67216	c	exon (NM_001171512, exon 57 of 104)		exon (NM_001171512, exon 57 of 104)	NARS	GATGAA,-40,-35	65	0	0	0	0	0	0	0	0	0	0	NA	NA	NA	NA	NA	6	5	31	23	65	4.19956	5.58924	41.5156	20.5831	17.9719	-2.67307	0.937775	-2.85044	0.00436591	NA
45473	46657	NC_000077.6	chr11	-	59038861	59038858	59038995	gene27492	-	protein_coding	Obscn	rna67216	c	exon (NM_001171512, exon 57 of 104)		exon (NM_001171512, exon 57 of 104)	NARS	-	58	0	0	0	0	0	0	0	0	0	0	NA	NA	NA	NA	NA	18	13	15	12	58	12.5987	14.532	20.0882	10.739	14.4895	-0.172876	0.931472	-0.185595	0.852763	NA
45474	46658	NC_000077.6	chr11	-	59039030	59039029	59039171	gene27492	-	protein_coding	Obscn	rna67216	c	exon (NM_001171512, exon 57 of 104)		exon (NM_001171512, exon 57 of 104)	NARS	-	38	0	0	0	0	0	0	0	0	0	0	NA	NA	NA	NA	NA	22	2	9	5	38	15.3984	2.2357	12.0529	4.47458	8.5404	0.148803	1.27238	0.116948	0.906901	NA
45475	46659	NC_000077.6	chr11	-	59040422	59040180	59040471	gene27492	-	protein_coding	Obscn	rna67216	e	exon (NM_001171512, exon 56 of 104)		exon (NM_001171512, exon 56 of 104)	NARS	-	53	0	0	0	0	0	0	0	0	0	0	NA	NA	NA	NA	NA	16	6	20	11	53	11.1988	6.70709	26.7843	9.84407	13.6336	-0.997974	0.998463	-0.99951	0.317548	NA
45476	46660	NC_000077.6	chr11	-	59041542	59041538	59041726	gene27492	-	protein_coding	Obscn	rna67216	e	exon (NM_001171512, exon 55 of 104)		exon (NM_001171512, exon 55 of 104)	NARS	-	49	0	0	0	0	0	0	0	0	0	0	NA	NA	NA	NA	NA	10	6	21	12	49	6.99927	6.70709	28.1235	10.739	13.1422	-1.48532	1.01235	-1.4672	0.142322	NA
45477	46661	NC_000077.6	chr11	-	59042047	59042000	59042088	gene27492	-	protein_coding	Obscn	rna67216	e	exon (NM_001171512, exon 54 of 104)		exon (NM_001171512, exon 54 of 104)	NARS	-	52	0	0	0	0	0	0	0	0	0	0	NA	NA	NA	NA	NA	1	4	16	31	52	0.699927	4.47139	21.4274	27.7424	13.5853	-3.37403	1.13774	-2.96555	0.00302143	NA
45478	46662	NC_000077.6	chr11	-	59043962	59043931	59044033	gene27492	-	protein_coding	Obscn	rna67216	c	exon (NM_001171512, exon 53 of 104)		exon (NM_001171512, exon 53 of 104)	NARS	-	42	0	0	0	0	0	0	0	0	0	0	NA	NA	NA	NA	NA	6	2	14	20	42	4.19956	2.2357	18.749	17.8983	10.7706	-2.47016	1.11808	-2.20928	0.0271552	NA
45479	46663	NC_000077.6	chr11	-	59049721	59049705	59049739	gene27492	-	protein_coding	Obscn	rna67216	c	exon (NM_001171512, exon 51 of 104)		exon (NM_001171512, exon 51 of 104)	NARS	GATGAA,-10,-5	21	0	0	0	0	0	0	0	0	0	0	NA	NA	NA	NA	NA	8	1	7	5	21	5.59942	1.11785	9.3745	4.47458	5.14159	-0.978076	1.50646	-0.649255	0.516174	NA
45480	46664	NC_000077.6	chr11	-	59050513	59050435	59050544	gene27492	-	protein_coding	Obscn	rna67216	c	exon (NM_001171512, exon 50 of 104)		exon (NM_001171512, exon 50 of 104)	NARS	ATAAAG,-98,-93;GATAAA,-99,-94	30	0	0	0	0	0	0	0	0	0	0	NA	NA	NA	NA	NA	5	8	7	10	30	3.49964	8.94278	9.3745	8.94916	7.69152	-0.587163	1.22166	-0.480627	0.630782	NA
45481	46665	NC_000077.6	chr11	-	59051134	59051091	59051134	gene27492	-	protein_coding	Obscn	rna67216	o	intron (NM_199152, intron 55 of 89)		intron (NM_199152, intron 55 of 89)	NARS	-	26	0	0	0	0	0	0	0	0	0	0	NA	NA	NA	NA	NA	1	6	2	17	26	0.699927	6.70709	2.67843	15.2136	6.32475	-1.35753	1.5008	-0.904539	0.36571	NA
45482	46666	NC_000077.6	chr11	-	59051177	59051175	59051290	gene27492	-	protein_coding	Obscn	rna67216	c	exon (NM_001171512, exon 49 of 104)		exon (NM_001171512, exon 49 of 104)	NARS	-	30	0	0	0	0	0	0	0	0	0	0	NA	NA	NA	NA	NA	4	3	14	9	30	2.79971	3.35354	18.749	8.05424	8.23912	-2.11831	1.24622	-1.69979	0.0891696	NA
45483	46667	NC_000077.6	chr11	-	59051515	59051474	59051680	gene27492	-	protein_coding	Obscn	rna67216	e	exon (NM_001171512, exon 48 of 104)		exon (NM_001171512, exon 48 of 104)	NARS	AATACA,-66,-61	45	0	0	0	0	0	0	0	0	0	0	NA	NA	NA	NA	NA	11	3	14	17	45	7.6992	3.35354	18.749	15.2136	11.2538	-1.58051	1.06165	-1.48873	0.136558	NA
45484	46668	NC_000077.6	chr11	-	59051719	59051711	59051719	gene27492	-	protein_coding	Obscn	rna67216	c	exon (NM_001171512, exon 48 of 104)		exon (NM_001171512, exon 48 of 104)	NARS	-	30	0	0	0	0	0	0	0	0	0	0	NA	NA	NA	NA	NA	6	3	8	13	30	4.19956	3.35354	10.7137	11.6339	7.47518	-1.5558	1.23827	-1.25643	0.208962	NA
45485	46669	NC_000077.6	chr11	-	59052619	59052568	59052636	gene27492	-	protein_coding	Obscn	rna67216	c	exon (NM_001171512, exon 47 of 104)		exon (NM_001171512, exon 47 of 104)	NARS	-	23	0	0	0	0	0	0	0	0	0	0	NA	NA	NA	NA	NA	4	2	13	4	23	2.79971	2.2357	17.4098	3.57966	6.50621	-2.02313	1.42146	-1.42327	0.154658	NA
45486	46670	NC_000077.6	chr11	-	59053573	59053536	59053658	gene27492	-	protein_coding	Obscn	rna67217	e	exon (NM_199152, exon 52 of 90)		exon (NM_199152, exon 52 of 90)	NARS	-	49	0	0	0	0	0	0	0	0	0	0	NA	NA	NA	NA	NA	18	8	17	6	49	12.5987	8.94278	22.7666	5.36949	12.4194	-0.349453	1.05582	-0.330979	0.74066	NA
45487	46671	NC_000077.6	chr11	-	59054763	59054746	59054866	gene27492	-	protein_coding	Obscn	rna67216	e	exon (NM_001171512, exon 46 of 104)		exon (NM_001171512, exon 46 of 104)	NARS	-	69	0	0	0	0	0	0	0	0	0	0	NA	NA	NA	NA	NA	10	9	14	36	69	6.99927	10.0606	18.749	32.217	17.0065	-1.60345	0.898714	-1.78416	0.0743969	NA
45488	46672	NC_000077.6	chr11	-	59055370	59055354	59055482	gene27492	-	protein_coding	Obscn	rna67217	e	exon (NM_199152, exon 49 of 90)		exon (NM_199152, exon 49 of 90)	NARS	-	40	0	0	0	0	0	0	0	0	0	0	NA	NA	NA	NA	NA	13	1	11	15	40	9.09905	1.11785	14.7314	13.4237	9.593	-1.40184	1.19728	-1.17086	0.241656	NA
45489	46673	NC_000077.6	chr11	-	59055947	59055909	59055968	gene27492	-	protein_coding	Obscn	rna67216	o	intron (NM_199152, intron 48 of 89)		intron (NM_199152, intron 48 of 89)	NARS	-	21	0	0	0	0	0	0	0	0	0	0	NA	NA	NA	NA	NA	6	2	6	7	21	4.19956	2.2357	8.03529	6.26441	5.18374	-1.11993	1.44589	-0.774561	0.438599	NA
45490	46674	NC_000077.6	chr11	-	59056141	59056112	59056147	gene27492	-	protein_coding	Obscn	rna67216	c	exon (NM_001171512, exon 45 of 104)		exon (NM_001171512, exon 45 of 104)	NARS	-	143	0	0	0	0	0	0	0	0	0	0	NA	NA	NA	NA	NA	30	23	20	70	143	20.9978	25.7105	26.7843	62.6441	34.0342	-0.953825	0.721268	-1.32243	0.186025	NA
45491	46675	NC_000077.6	chr11	-	59060860	59060812	59060953	gene27492	-	protein_coding	Obscn	rna67216	e	exon (NM_001171512, exon 44 of 104)		exon (NM_001171512, exon 44 of 104)	NARS	-	41	0	0	0	0	0	0	0	0	0	0	NA	NA	NA	NA	NA	9	5	10	17	41	6.29934	5.58924	13.3921	15.2136	10.1236	-1.26439	1.07552	-1.17561	0.239751	NA
45492	46676	NC_000077.6	chr11	-	59062008	59062008	59062072	gene27492	-	protein_coding	Obscn	rna67217	e	exon (NM_199152, exon 45 of 90)		exon (NM_199152, exon 45 of 90)	NARS	-	21	0	0	0	0	0	0	0	0	0	0	NA	NA	NA	NA	NA	1	5	8	7	21	0.699927	5.58924	10.7137	6.26441	5.81682	-1.49319	1.47396	-1.01305	0.311038	NA
45493	46677	NC_000077.6	chr11	-	59062630	59062622	59062767	gene27492	-	protein_coding	Obscn	rna67216	e	exon (NM_001171512, exon 42 of 104)		exon (NM_001171512, exon 42 of 104)	NARS	AAAAAG,-14,-9	30	0	0	0	0	0	0	0	0	0	0	NA	NA	NA	NA	NA	3	1	5	21	30	2.09978	1.11785	6.69607	18.7932	7.17673	-2.95628	1.41763	-2.08537	0.0370353	NA
45494	46678	NC_000077.6	chr11	-	59064271	59064240	59064349	gene27492	-	protein_coding	Obscn	rna67216	c	exon (NM_001171512, exon 40 of 104)		exon (NM_001171512, exon 40 of 104)	NARS	AAGAAA,-75,-70	35	0	0	0	0	0	0	0	0	0	0	NA	NA	NA	NA	NA	1	2	17	15	35	0.699927	2.2357	22.7666	13.4237	9.7815	-3.71814	1.33378	-2.78767	0.00530879	NA
45495	46679	NC_000077.6	chr11	-	59067116	59067036	59067309	gene27492	-	protein_coding	Obscn	rna67216	e	exon (NM_001171512, exon 39 of 104)		exon (NM_001171512, exon 39 of 104)	NARS	-	156	0	0	0	0	0	0	0	0	0	0	NA	NA	NA	NA	NA	34	16	34	72	156	23.7975	17.8856	45.5333	64.4339	37.9126	-1.39547	0.669534	-2.08425	0.0371376	0.393462
45496	46680	NC_000077.6	chr11	-	59067742	59067553	59067763	gene27492	-	protein_coding	Obscn	rna67216	e	exon (NM_001171512, exon 38 of 104)		exon (NM_001171512, exon 38 of 104)	NARS	-	273	0	0	0	0	0	0	0	0	0	0	NA	NA	NA	NA	NA	83	32	46	112	273	58.0939	35.7711	61.6039	100.231	63.9249	-0.782748	0.598374	-1.30813	0.190831	0.76413
45497	46681	NC_000077.6	chr11	-	59068060	59067999	59068090	gene27492	-	protein_coding	Obscn	rna67216	c	exon (NM_001171512, exon 37 of 104)		exon (NM_001171512, exon 37 of 104)	NARS	-	21	0	0	0	0	0	0	0	0	0	0	NA	NA	NA	NA	NA	5	0	15	1	21	3.49964	0	20.0882	0.894916	6.12069	-2.46318	1.71115	-1.43949	0.150011	NA
45498	46682	NC_000077.6	chr11	-	59069870	59069831	59069879	gene27492	-	protein_coding	Obscn	rna67216	c	exon (NM_001171512, exon 35 of 104)		exon (NM_001171512, exon 35 of 104)	NARS	-	27	0	0	0	0	0	0	0	0	0	0	NA	NA	NA	NA	NA	16	3	5	3	27	11.1988	3.35354	6.69607	2.68475	5.9833	0.687657	1.40654	0.4889	0.624912	NA
45499	46683	NC_000077.6	chr11	-	59073229	59073211	59073328	gene27492	-	protein_coding	Obscn	rna67216	c	exon (NM_001171512, exon 34 of 104)		exon (NM_001171512, exon 34 of 104)	NARS	-	25	0	0	0	0	0	0	0	0	0	0	NA	NA	NA	NA	NA	9	1	12	3	25	6.29934	1.11785	16.0706	2.68475	6.54313	-1.26169	1.44997	-0.870152	0.384217	NA
45500	46684	NC_000077.6	chr11	-	59073509	59073462	59073746	gene27492	-	protein_coding	Obscn	rna67216	e	exon (NM_001171512, exon 33 of 104)		exon (NM_001171512, exon 33 of 104)	NARS	AATACA,-54,-49	83	0	0	0	0	0	0	0	0	0	0	NA	NA	NA	NA	NA	19	11	30	23	83	13.2986	12.2963	40.1764	20.5831	21.5886	-1.23328	0.81893	-1.50597	0.132075	NA
45501	46685	NC_000077.6	chr11	-	59074972	59074950	59075077	gene27492	-	protein_coding	Obscn	rna67216	c	exon (NM_001171512, exon 32 of 104)		exon (NM_001171512, exon 32 of 104)	NARS	AATACA,-17,-12	33	0	0	0	0	0	0	0	0	0	0	NA	NA	NA	NA	NA	7	5	16	5	33	4.89949	5.58924	21.4274	4.47458	9.09768	-1.28416	1.20964	-1.06161	0.288414	NA
45502	46686	NC_000077.6	chr11	-	59076120	59076107	59076149	gene27492	-	protein_coding	Obscn	rna67216	e	intron (NM_199152, intron 33 of 89)		intron (NM_199152, intron 33 of 89)	NARS	-	48	0	0	0	0	0	0	0	0	0	0	NA	NA	NA	NA	NA	5	15	15	13	48	3.49964	16.7677	20.0882	11.6339	12.9974	-0.672946	1.05669	-0.636846	0.524225	NA
45503	46687	NC_000077.6	chr11	-	59076246	59076179	59076361	gene27492	-	protein_coding	Obscn	rna67216	c	exon (NM_001171512, exon 31 of 104)		exon (NM_001171512, exon 31 of 104)	NARS	-	46	0	0	0	0	0	0	0	0	0	0	NA	NA	NA	NA	NA	7	4	26	9	46	4.89949	4.47139	34.8196	8.05424	13.0612	-2.17032	1.08981	-1.99146	0.0464304	NA
45504	46688	NC_000077.6	chr11	-	59076538	59076484	59076713	gene27492	-	protein_coding	Obscn	rna67216	c	exon (NM_001171512, exon 30 of 104)		exon (NM_001171512, exon 30 of 104)	NARS	-	46	0	0	0	0	0	0	0	0	0	0	NA	NA	NA	NA	NA	12	2	22	10	46	8.39913	2.2357	29.4627	8.94916	12.2617	-1.78802	1.1136	-1.60561	0.108359	NA
45505	46689	NC_000077.6	chr11	-	59077680	59077653	59077710	gene27492	-	protein_coding	Obscn	rna67216	e	exon (NM_001171512, exon 28 of 104)		exon (NM_001171512, exon 28 of 104)	NARS	-	21	0	0	0	0	0	0	0	0	0	0	NA	NA	NA	NA	NA	5	2	11	3	21	3.49964	2.2357	14.7314	2.68475	5.78786	-1.55495	1.47169	-1.05657	0.290706	NA
45506	46690	NC_000077.6	chr11	-	59077739	59077736	59077800	gene27492	-	protein_coding	Obscn	rna67216	c	exon (NM_001171512, exon 28 of 104)		exon (NM_001171512, exon 28 of 104)	NARS	-	51	0	0	0	0	0	0	0	0	0	0	NA	NA	NA	NA	NA	18	6	16	11	51	12.5987	6.70709	21.4274	9.84407	12.6443	-0.66109	1.01	-0.654546	0.51276	NA
45507	46691	NC_000077.6	chr11	-	59078178	59078142	59078322	gene27492	-	protein_coding	Obscn	rna67216	e	exon (NM_001171512, exon 27 of 104)		exon (NM_001171512, exon 27 of 104)	NARS	GATGAA,-64,-59	37	0	0	0	0	0	0	0	0	0	0	NA	NA	NA	NA	NA	7	5	15	10	37	4.89949	5.58924	20.0882	8.94916	9.88153	-1.45942	1.11989	-1.30318	0.192514	NA
45508	46692	NC_000077.6	chr11	-	59078805	59078780	59078867	gene27492	-	protein_coding	Obscn	rna67216	e	exon (NM_001171512, exon 26 of 104)		exon (NM_001171512, exon 26 of 104)	NARS	-	27	0	0	0	0	0	0	0	0	0	0	NA	NA	NA	NA	NA	4	7	10	6	27	2.79971	7.82494	13.3921	5.36949	7.34657	-0.834833	1.28183	-0.651282	0.514864	NA
45509	46693	NC_000077.6	chr11	-	59079001	59078984	59079115	gene27492	-	protein_coding	Obscn	rna67216	i	intron (NM_199152, intron 27 of 89)		intron (NM_199152, intron 27 of 89)	NARS	-	28	0	0	0	0	0	0	0	0	0	0	NA	NA	NA	NA	NA	4	2	15	7	28	2.79971	2.2357	20.0882	6.26441	7.84701	-2.35537	1.31218	-1.795	0.0726536	NA
45510	46694	NC_000077.6	chr11	-	59079527	59079524	59079668	gene27492	-	protein_coding	Obscn	rna67216	e	exon (NM_001171512, exon 25 of 104)		exon (NM_001171512, exon 25 of 104)	NARS	-	35	0	0	0	0	0	0	0	0	0	0	NA	NA	NA	NA	NA	11	1	18	5	35	7.6992	1.11785	24.1059	4.47458	9.34937	-1.6197	1.29226	-1.25339	0.210065	NA
45511	46695	NC_000077.6	chr11	-	59079822	59079791	59079919	gene27492	-	protein_coding	Obscn	rna67216	e	exon (NM_001171512, exon 24 of 104)		exon (NM_001171512, exon 24 of 104)	NARS	-	35	0	0	0	0	0	0	0	0	0	0	NA	NA	NA	NA	NA	8	3	14	10	35	5.59942	3.35354	18.749	8.94916	9.16278	-1.59217	1.16375	-1.36814	0.171268	NA
45512	46696	NC_000077.6	chr11	-	59080100	59080098	59080231	gene27492	-	protein_coding	Obscn	rna67216	c	exon (NM_001171512, exon 23 of 104)		exon (NM_001171512, exon 23 of 104)	NARS	-	20	0	0	0	0	0	0	0	0	0	0	NA	NA	NA	NA	NA	4	4	8	4	20	2.79971	4.47139	10.7137	3.57966	5.39112	-0.969625	1.44601	-0.670553	0.502505	NA
45513	46697	NC_000077.6	chr11	-	59081841	59081778	59081966	gene27492	-	protein_coding	Obscn	rna67216	e	exon (NM_001171512, exon 21 of 104)		exon (NM_001171512, exon 21 of 104)	NARS	-	30	0	0	0	0	0	0	0	0	0	0	NA	NA	NA	NA	NA	5	1	15	9	30	3.49964	1.11785	20.0882	8.05424	8.18998	-2.52829	1.30766	-1.93344	0.0531822	NA
45514	46698	NC_000077.6	chr11	-	59082218	59082162	59082262	gene27492	-	protein_coding	Obscn	rna67216	e	exon (NM_001171512, exon 20 of 104)		exon (NM_001171512, exon 20 of 104)	NARS	-	28	0	0	0	0	0	0	0	0	0	0	NA	NA	NA	NA	NA	4	4	12	8	28	2.79971	4.47139	16.0706	7.15933	7.62525	-1.6832	1.2628	-1.33291	0.182563	NA
45515	46699	NC_000077.6	chr11	-	59082629	59082615	59082779	gene27492	-	protein_coding	Obscn	rna67216	c	exon (NM_001171512, exon 19 of 104)		exon (NM_001171512, exon 19 of 104)	NARS	-	26	0	0	0	0	0	0	0	0	0	0	NA	NA	NA	NA	NA	4	0	13	9	26	2.79971	0	17.4098	8.05424	7.06593	-3.03264	1.48599	-2.04082	0.0412688	NA
45516	46700	NC_000077.6	chr11	-	59085029	59085010	59085063	gene27492	-	protein_coding	Obscn	rna67216	i	intron (NM_001171512, intron 18 of 103)		intron (NM_001171512, intron 18 of 103)	NARS	-	35	0	0	0	0	0	0	0	0	0	0	NA	NA	NA	NA	NA	16	7	5	7	35	11.1988	7.82494	6.69607	6.26441	7.99606	0.564791	1.18223	0.477735	0.632839	NA
45517	46701	NC_000077.6	chr11	-	59085179	59085128	59085307	gene27492	-	protein_coding	Obscn	rna67217	c	exon (NM_199152, exon 20 of 90)		exon (NM_199152, exon 20 of 90)	NARS	-	46	0	0	0	0	0	0	0	0	0	0	NA	NA	NA	NA	NA	12	4	16	14	46	8.39913	4.47139	21.4274	12.5288	11.7067	-1.36431	1.04047	-1.31124	0.189778	NA
45518	46702	NC_000077.6	chr11	-	59086062	59086017	59086068	gene27492	-	protein_coding	Obscn	rna67216	i	intron (NM_199152, intron 19 of 89)		T-rich|Low_complexity|Low_complexity	ARS	-	74	0	26	10	13	49	0	21.1223	15.8061	10.7158	11.911	0.326482	2.96137	0.110247	0.912213	NA	10	10	2	3	25	6.99927	11.1785	2.67843	2.68475	5.88523	1.75137	1.41621	1.23666	0.216214	NA
45519	46703	NC_000077.6	chr11	-	59088896	59088885	59088902	gene27492	-	protein_coding	Obscn	rna67216	i	intron (NM_001171512, intron 17 of 103)		L1M5|LINE|L1	ARS	CATGAA,-82,-77	258	0	141	22	83	246	0	114.548	34.7734	68.4164	54.4344	-0.148629	1.86939	-0.0795066	0.93663	0.999837	7	2	1	2	12	4.89949	2.2357	1.33921	1.78983	2.56606	1.19384	2.01202	0.593355	0.552943	NA
45520	46704	NC_000077.6	chr11	-	59090741	59090627	59090759	gene27492	-	protein_coding	Obscn	rna67217	c	exon (NM_199152, exon 18 of 90)		exon (NM_199152, exon 18 of 90)	NARS	-	62	0	0	0	0	0	0	0	0	0	0	NA	NA	NA	NA	NA	15	4	20	23	62	10.4989	4.47139	26.7843	20.5831	15.5844	-1.62321	0.939269	-1.72817	0.083958	NA
45521	46705	NC_000077.6	chr11	-	59091526	59091525	59091526	gene27492	-	protein_coding	Obscn	rna67216	i	intron (NM_199152, intron 17 of 89)		B1_Mur4|SINE|Alu	ARS	AAAATA,-7,-2	24	10	0	3	0	13	8.16962	0	4.74182	0	3.22786	-0.807107	4.64258	-0.173849	0.861984	NA	4	5	0	2	11	2.79971	5.58924	0	1.78983	2.5447	2.10253	2.20377	0.954058	0.340054	NA
45522	46706	NC_000077.6	chr11	-	59093525	59093440	59093531	gene27492	-	protein_coding	Obscn	rna67216	c	exon (NM_001171512, exon 17 of 104)		exon (NM_001171512, exon 17 of 104)	NARS	-	37	0	0	0	0	0	0	0	0	0	0	NA	NA	NA	NA	NA	20	4	10	3	37	13.9985	4.47139	13.3921	2.68475	8.63671	0.258091	1.25272	0.206024	0.836772	NA
45523	46707	NC_000077.6	chr11	-	59094370	59094360	59094377	gene27492	-	protein_coding	Obscn	rna67216	i	intron (NM_199152, intron 16 of 89)	None	B3|SINE|B2	ARS	-	91	0	0	53	22	75	0	0	83.7722	18.1345	25.4767	8.40623	2.55779	3.28652	0.00101432	0.0946309	7	5	1	3	16	4.89949	5.58924	1.33921	2.68475	3.62817	1.34731	1.72576	0.780702	0.434978	NA
45524	46708	NC_000077.6	chr11	-	59098148	59098142	59098155	gene27492	-	protein_coding	Obscn	rna67216	i	intron (NM_199152, intron 16 of 89)		L1MA6|LINE|L1	ARS	ATTAAA,-10,-5	295	91	0	11	180	282	74.3435	0	17.3867	148.373	60.0258	1.16	1.85845	0.624179	0.53251	0.999837	1	3	3	6	13	0.699927	3.35354	4.01764	5.36949	3.36015	-1.28	1.80271	-0.710043	0.477678	NA
45525	46709	NC_000077.6	chr11	-	59098861	59098821	59098863	gene27492	-	protein_coding	Obscn	rna67216	i	intron (NM_199152, intron 16 of 89)		(T)n|Simple_repeat|Simple_repeat	ARS	AATAAA,-15,-10;ATAAAC,-14,-9	192	45	7	15	100	167	36.7633	5.68677	23.7091	82.4294	37.1471	1.32636	1.68793	0.785788	0.431992	0.999837	14	6	2	3	25	9.79898	6.70709	2.67843	2.68475	5.46731	1.62961	1.44996	1.1239	0.261055	NA
45526	46710	NC_000077.6	chr11	-	59106278	59106227	59106313	gene27492	-	protein_coding	Obscn	rna67216	e	intron (NM_199152, intron 14 of 89)		intron (NM_199152, intron 14 of 89)	NARS	-	27	0	0	0	0	0	0	0	0	0	0	NA	NA	NA	NA	NA	13	6	6	2	27	9.09905	6.70709	8.03529	1.78983	6.40781	0.738435	1.36223	0.542077	0.587765	NA
45527	46711	NC_000077.6	chr11	-	59107822	59107822	59107970	gene27492	-	protein_coding	Obscn	rna67216	c	exon (NM_001171512, exon 13 of 104)		exon (NM_001171512, exon 13 of 104)	NARS	-	30	0	0	0	0	0	0	0	0	0	0	NA	NA	NA	NA	NA	3	8	13	6	30	2.09978	8.94278	17.4098	5.36949	8.45546	-1.06807	1.26169	-0.846537	0.397253	NA
45528	46712	NC_000077.6	chr11	-	59112667	59112599	59112675	gene27492	-	protein_coding	Obscn	rna67216	c	exon (NM_001171512, exon 12 of 104)		exon (NM_001171512, exon 12 of 104)	NARS	-	20	0	0	0	0	0	0	0	0	0	0	NA	NA	NA	NA	NA	11	7	2	0	20	7.6992	7.82494	2.67843	0	4.55064	2.67669	1.79209	1.49362	0.135276	NA
45529	46713	NC_000077.6	chr11	-	59115658	59115636	59115740	gene27492	-	protein_coding	Obscn	rna67216	e	exon (NM_001171512, exon 11 of 104)		exon (NM_001171512, exon 11 of 104)	NARS	-	25	0	0	0	0	0	0	0	0	0	0	NA	NA	NA	NA	NA	7	2	11	5	25	4.89949	2.2357	14.7314	4.47458	6.58528	-1.37462	1.3614	-1.00971	0.312635	NA
45530	46714	NC_000077.6	chr11	-	59115782	59115772	59115838	gene27492	-	protein_coding	Obscn	rna67216	c	exon (NM_001171512, exon 11 of 104)		exon (NM_001171512, exon 11 of 104)	NARS	-	22	0	0	0	0	0	0	0	0	0	0	NA	NA	NA	NA	NA	11	6	5	0	22	7.6992	6.70709	6.69607	0	5.27559	1.18243	1.62649	0.726979	0.467239	NA
45531	46715	NC_000077.6	chr11	-	59122785	59122689	59122845	gene27492	-	protein_coding	Obscn	rna67216	c	exon (NM_001171512, exon 10 of 104)		exon (NM_001171512, exon 10 of 104)	NARS	-	55	0	0	0	0	0	0	0	0	0	0	NA	NA	NA	NA	NA	1	8	28	18	55	0.699927	8.94278	37.498	16.1085	15.8123	-2.55384	1.09964	-2.32244	0.0202091	NA
45532	46716	NC_000077.6	chr11	-	59124601	59124496	59124739	gene27492	-	protein_coding	Obscn	rna67216	e	exon (NM_001171512, exon 9 of 104)		exon (NM_001171512, exon 9 of 104)	NARS	-	52	0	0	0	0	0	0	0	0	0	0	NA	NA	NA	NA	NA	13	7	15	17	52	9.09905	7.82494	20.0882	15.2136	13.0564	-1.0491	0.96574	-1.08632	0.27734	NA
45533	46717	NC_000077.6	chr11	-	59128013	59128013	59128151	gene27492	-	protein_coding	Obscn	rna67216	e	exon (NM_001171512, exon 8 of 104)		exon (NM_001171512, exon 8 of 104)	NARS	-	43	0	0	0	0	0	0	0	0	0	0	NA	NA	NA	NA	NA	15	4	13	11	43	10.4989	4.47139	17.4098	9.84407	10.556	-0.825285	1.08438	-0.76107	0.446616	NA
45534	46718	NC_000077.6	chr11	-	59129635	59129630	59129799	gene27492	-	protein_coding	Obscn	rna67217	c	exon (NM_199152, exon 7 of 90)		exon (NM_199152, exon 7 of 90)	NARS	-	38	0	0	0	0	0	0	0	0	0	0	NA	NA	NA	NA	NA	6	5	19	8	38	4.19956	5.58924	25.4451	7.15933	10.5983	-1.72889	1.13656	-1.52116	0.128219	NA
45535	46719	NC_000077.6	chr11	-	59131609	59131497	59131757	gene27492	-	protein_coding	Obscn	rna67216	e	exon (NM_001171512, exon 6 of 104)		exon (NM_001171512, exon 6 of 104)	NARS	-	63	0	0	0	0	0	0	0	0	0	0	NA	NA	NA	NA	NA	15	7	25	16	63	10.4989	7.82494	33.4804	14.3187	16.5307	-1.35807	0.921214	-1.47421	0.140424	NA
45536	46720	NC_000077.6	chr11	-	59132593	59132457	59132679	gene27492	-	protein_coding	Obscn	rna67216	c	exon (NM_001171512, exon 5 of 104)		exon (NM_001171512, exon 5 of 104)	NARS	-	60	0	0	0	0	0	0	0	0	0	0	NA	NA	NA	NA	NA	12	6	26	16	60	8.39913	6.70709	34.8196	14.3187	16.0611	-1.67803	0.942276	-1.78083	0.0749406	NA
45537	46721	NC_000077.6	chr11	-	59133197	59133012	59133286	gene27492	-	protein_coding	Obscn	rna67216	o	exon (NM_001171512, exon 4 of 104)		exon (NM_001171512, exon 4 of 104)	NARS	TGTAAA,-92,-87	73	0	0	0	0	0	0	0	0	0	0	NA	NA	NA	NA	NA	20	12	27	14	73	13.9985	13.4142	36.1588	12.5288	19.0251	-0.80958	0.881124	-0.918803	0.358198	NA
45538	46722	NC_000077.6	chr11	-	59133888	59133756	59133960	gene27492	-	protein_coding	Obscn	rna67216	c	exon (NM_001171512, exon 3 of 104)		exon (NM_001171512, exon 3 of 104)	NARS	-	31	0	0	0	0	0	0	0	0	0	0	NA	NA	NA	NA	NA	3	3	21	4	31	2.09978	3.35354	28.1235	3.57966	9.28912	-2.54355	1.3202	-1.92664	0.0540242	NA
45539	46723	NC_000077.6	chr11	-	59134583	59134520	59134721	gene27492	-	protein_coding	Obscn	rna67216	e	exon (NM_001171512, exon 2 of 104)		exon (NM_001171512, exon 2 of 104)	NARS	-	43	0	0	0	0	0	0	0	0	0	0	NA	NA	NA	NA	NA	12	3	21	7	43	8.39913	3.35354	28.1235	6.26441	11.5351	-1.49574	1.13446	-1.31846	0.187351	NA
45540	46724	NC_000077.6	chr11	-	59135568	59135468	59135568	gene27492	-	protein_coding	Obscn	rna67216	c	exon (NM_001171512, exon 1 of 104)		exon (NM_001171512, exon 1 of 104)	NARS	-	39	0	0	0	0	0	0	0	0	0	0	NA	NA	NA	NA	NA	8	5	16	10	39	5.59942	5.58924	21.4274	8.94916	10.3913	-1.42447	1.09982	-1.29518	0.195257	NA
22128	22708	NC_000081.6	chr15	+	98109816	98109810	98109838	gene37024	+	protein_coding	Pfkm	rna89261	i	intron (NM_001163487, intron 1 of 22)		L1MA5|LINE|L1	ARS	-	94	35	37	9	12	93	28.5937	30.0586	14.2255	9.89153	20.6923	-1.28635	1.98699	-0.647385	0.517383	0.999837	0	0	0	1	1	0	0	0	0.894916	0.223729	-1.67137	4.98308	-0.335409	0.737317	NA
22129	22709	NC_000081.6	chr15	+	98112255	98112172	98112323	gene37024	+	protein_coding	Pfkm	rna89261	e	intron (NM_021514, intron 1 of 21)		intron (NM_021514, intron 1 of 21)	NARS	CATGAA,-87,-82	42	0	0	0	0	0	0	0	0	0	0	NA	NA	NA	NA	NA	11	6	16	9	42	7.6992	6.70709	21.4274	8.05424	10.972	-1.00914	1.07233	-0.941071	0.346669	NA
22130	22710	NC_000081.6	chr15	+	98112812	98112803	98112830	gene37024	+	protein_coding	Pfkm	rna89261	i	intron (NM_021514, intron 1 of 21)		intron (NM_021514, intron 1 of 21)	NARS	-	25	16	0	0	0	16	13.0714	0	0	0	3.26785	-4.95999	4.79828	-1.0337	0.301276	NA	1	1	4	3	9	0.699927	1.11785	5.35686	2.68475	2.46484	-2.1613	2.12519	-1.01699	0.309158	NA
22131	22711	NC_000081.6	chr15	+	98113261	98113253	98113282	gene37024	+	protein_coding	Pfkm	rna89261	i	intron (NM_021514, intron 1 of 21)		intron (NM_021514, intron 1 of 21)	ARS	-	19	0	1	0	1	2	0	0.812395	0	0.824294	0.409172	0.367424	4.97443	0.0738625	0.94112	NA	2	3	4	8	17	1.39985	3.35354	5.35686	7.15933	4.3174	-1.44424	1.59238	-0.906969	0.364423	NA
22132	22712	NC_000081.6	chr15	+	98118290	98118221	98118344	gene37024	+	protein_coding	Pfkm	rna89261	e	intron (NM_021514, intron 2 of 21)		intron (NM_021514, intron 2 of 21)	NARS	-	38	0	0	0	0	0	0	0	0	0	0	NA	NA	NA	NA	NA	9	8	11	10	38	6.29934	8.94278	14.7314	8.94916	9.73066	-0.635556	1.09318	-0.581384	0.560981	NA
22133	22713	NC_000081.6	chr15	+	98119133	98119125	98119300	gene37024	+	protein_coding	Pfkm	rna89261	i	intron (NM_021514, intron 2 of 21)	BI076545.1/BG064102.1	intron (NM_021514, intron 2 of 21)	ARS	AAAAAG,-60,-55;AAAATA,-52,-47;AAAATA,-15,-10;AAATAA,-51,-46;AAATAA,-30,-25;AATAAA,-50,-45;AATAAA,-33,-28;AATAAA,-29,-24;AATAAT,-42,-37;AATAAT,-39,-34;AATAAT,-36,-31;ATAAAA,-28,-23;ATAAAT,-49,-44;ATAAAT,-32,-27;CAATAA,-43,-38;TAATAA,-40,-35;TAATAA,-37,-32;TAATAA,-34,-29;TTTAAA,-19,-14	192	0	0	60	110	170	0	0	94.8365	90.6724	46.3772	9.27358	2.12197	4.37027	1.24096e-05	0.0083164	9	0	1	12	22	6.29934	0	1.33921	10.739	4.59439	-0.908869	1.77623	-0.511685	0.608872	NA
22134	22714	NC_000081.6	chr15	+	98119456	98119421	98119649	gene37024	+	protein_coding	Pfkm	rna89261	e	intron (NM_021514, intron 3 of 21)		intron (NM_021514, intron 3 of 21)	NARS	-	58	0	0	0	0	0	0	0	0	0	0	NA	NA	NA	NA	NA	19	8	19	12	58	13.2986	8.94278	25.4451	10.739	14.6064	-0.673281	0.954127	-0.705652	0.480405	NA
22135	22715	NC_000081.6	chr15	+	98120948	98120828	98121138	gene37024	+	protein_coding	Pfkm	rna89261	e	intron (NM_021514, intron 4 of 21)		MER45B|DNA|hAT-Tip100	NARS	-	322	0	0	0	0	0	0	0	0	0	0	NA	NA	NA	NA	NA	125	81	54	62	322	87.4909	90.5457	72.3176	55.4848	76.4597	0.482414	0.542354	0.889482	0.373744	0.906365
22136	22716	NC_000081.6	chr15	+	98121274	98121231	98121495	gene37024	+	protein_coding	Pfkm	rna89261	e	intron (NM_021514, intron 5 of 21)		intron (NM_021514, intron 5 of 21)	NARS	-	150	0	0	0	0	0	0	0	0	0	0	NA	NA	NA	NA	NA	46	29	46	29	150	32.1966	32.4176	61.6039	25.9526	38.0427	-0.425437	0.695546	-0.611659	0.540763	0.94817
22137	22717	NC_000081.6	chr15	+	98122277	98122222	98122359	gene37024	+	protein_coding	Pfkm	rna89261	e	intron (NM_021514, intron 6 of 21)		intron (NM_021514, intron 6 of 21)	NARS	TGTAAA,-83,-78	35	0	0	0	0	0	0	0	0	0	0	NA	NA	NA	NA	NA	5	7	12	11	35	3.49964	7.82494	16.0706	9.84407	9.3098	-1.21562	1.14254	-1.06396	0.287346	NA
22138	22718	NC_000081.6	chr15	+	98122948	98122911	98123072	gene37024	+	protein_coding	Pfkm	rna89261	e	intron (NM_021514, intron 8 of 21)		intron (NM_021514, intron 8 of 21)	NARS	-	71	0	0	0	0	0	0	0	0	0	0	NA	NA	NA	NA	NA	24	14	15	18	71	16.7983	15.6499	20.0882	16.1085	17.1612	-0.150343	0.856475	-0.175537	0.860657	NA
22139	22719	NC_000081.6	chr15	+	98123242	98123211	98123343	gene37024	+	protein_coding	Pfkm	rna89261	e	intron (NM_021514, intron 9 of 21)		intron (NM_021514, intron 9 of 21)	NARS	-	45	0	0	0	0	0	0	0	0	0	0	NA	NA	NA	NA	NA	16	6	15	8	45	11.1988	6.70709	20.0882	7.15933	11.2884	-0.569494	1.06584	-0.534314	0.593124	NA
22140	22720	NC_000081.6	chr15	+	98123928	98123821	98124131	gene37024	+	protein_coding	Pfkm	rna89261	e	intron (NM_021514, intron 10 of 21)	NM_001163488.1 (98%)	intron (NM_021514, intron 10 of 21)	NARS	-	1667	0	0	2	0	2	0	0	3.16122	0	0.790304	3.36562	4.86805	0.691369	0.489333	NA	193	105	173	1194	1665	135.086	117.374	231.684	1068.53	388.168	-2.36549	0.613224	-3.85746	0.000114571	0.0131513
22141	22721	NC_000081.6	chr15	+	98125076	98125059	98125265	gene37024	+	protein_coding	Pfkm	rna89261	e	intron (NM_021514, intron 11 of 21)		intron (NM_021514, intron 11 of 21)	NARS	GATGAA,-11,-6	82	0	0	0	0	0	0	0	0	0	0	NA	NA	NA	NA	NA	10	9	31	32	82	6.99927	10.0606	41.5156	28.6373	21.8032	-2.05169	0.826718	-2.48172	0.0130748	NA
22142	22722	NC_000081.6	chr15	+	98125774	98125622	98125800	gene37024	+	protein_coding	Pfkm	rna89261	i	intron (NM_021514, intron 12 of 21)		intron (NM_021514, intron 12 of 21)	NARS	-	44	0	0	0	0	0	0	0	0	0	0	NA	NA	NA	NA	NA	14	9	11	10	44	9.79898	10.0606	14.7314	8.94916	10.885	-0.241717	1.03618	-0.233276	0.815547	NA
22143	22723	NC_000081.6	chr15	+	98126365	98126307	98126621	gene37024	+	protein_coding	Pfkm	rna89261	e	intron (NM_021514, intron 13 of 21)		intron (NM_021514, intron 13 of 21)	NARS	CATGAA,-11,-6;GATGAA,-38,-33	73	0	0	0	0	0	0	0	0	0	0	NA	NA	NA	NA	NA	16	20	19	18	73	11.1988	22.357	25.4451	16.1085	18.7773	-0.315633	0.860153	-0.36695	0.713656	NA
22144	22724	NC_000081.6	chr15	+	98126982	98126899	98127125	gene37024	+	protein_coding	Pfkm	rna89261	e	intron (NM_021514, intron 14 of 21)		intron (NM_021514, intron 14 of 21)	NARS	ACTAAA,-66,-61	99	0	0	0	0	0	0	0	0	0	0	NA	NA	NA	NA	NA	36	19	20	24	99	25.1974	21.2391	26.7843	21.478	23.6747	-0.0464363	0.761537	-0.0609771	0.951377	NA
22145	22725	NC_000081.6	chr15	+	98127744	98127483	98127921	gene37024	+	protein_coding	Pfkm	rna89261	e	exon (NM_001163487, exon 17 of 23)		exon (NM_001163487, exon 17 of 23)	NARS	CAATAA,-48,-43	268	0	0	0	0	0	0	0	0	0	0	NA	NA	NA	NA	NA	88	42	94	44	268	61.5936	46.9496	125.886	39.3763	68.4514	-0.592766	0.652553	-0.90838	0.363678	0.901123
22146	22726	NC_000081.6	chr15	+	98128127	98128112	98128147	gene37024	+	protein_coding	Pfkm	rna89261	i	intron (NM_021514, intron 16 of 21)		intron (NM_021514, intron 16 of 21)	NARS	ATTAAA,-20,-15	24	21	0	0	0	21	17.1562	0	0	0	4.28905	-5.3523	4.79506	-1.11621	0.264332	NA	2	0	0	1	3	1.39985	0	0	0.894916	0.573692	0.477833	4.34463	0.109982	0.912423	NA
22147	22727	NC_000081.6	chr15	+	98128377	98128227	98128423	gene37024	+	protein_coding	Pfkm	rna89261	e	exon (NM_001163487, exon 18 of 23)		exon (NM_001163487, exon 18 of 23)	NARS	-	106	0	0	0	0	0	0	0	0	0	0	NA	NA	NA	NA	NA	25	33	19	29	106	17.4982	36.889	25.4451	25.9526	26.4462	0.0665029	0.761923	0.087283	0.930447	NA
22148	22728	NC_000081.6	chr15	+	98129299	98129293	98129542	gene37024	+	protein_coding	Pfkm	rna89261	e	intron (NM_021514, intron 18 of 21)		intron (NM_021514, intron 18 of 21)	NARS	GATGAA,-7,-2	142	0	0	1	0	1	0	0	1.58061	0	0.395152	2.28572	4.95016	0.461746	0.644264	NA	37	50	13	41	141	25.8973	55.8924	17.4098	36.6915	33.9728	0.570377	0.741946	0.768759	0.442036	NA
22149	22729	NC_000081.6	chr15	+	98129877	98129751	98130034	gene37024	+	protein_coding	Pfkm	rna89261	e	intron (NM_021514, intron 19 of 21)		intron (NM_021514, intron 19 of 21)	NARS	-	341	0	59	0	0	59	0	47.9313	0	0	11.9828	-6.83463	3.78098	-1.80763	0.0706635	NA	146	34	51	51	282	102.189	38.0068	68.2999	45.6407	63.5342	0.314649	0.644278	0.488375	0.625284	0.963004
22150	22730	NC_000081.6	chr15	+	98131717	98131442	98131874	gene37024	+	protein_coding	Pfkm	rna89261	e	exon (NM_001163487, exon 22 of 23)		exon (NM_001163487, exon 22 of 23)	NARS	-	293	0	0	7	0	7	0	0	11.0643	0	2.76606	5.19633	4.80842	1.08067	0.279843	NA	90	49	73	74	286	62.9934	54.7746	97.7626	66.2238	70.4386	-0.470257	0.560848	-0.838474	0.401764	0.915125
22151	22731	NC_000081.6	chr15	+	98131986	98131947	98132197	gene37024	+	protein_coding	Pfkm	rna89261	c	3' UTR (NM_001163487, exon 23 of 23)		3' UTR (NM_001163487, exon 23 of 23)	NARS	-	185	0	0	0	0	0	0	0	0	0	0	NA	NA	NA	NA	NA	46	26	74	39	185	32.1966	29.064	99.1019	34.9017	48.8161	-1.11635	0.681113	-1.63901	0.101212	0.599046
22152	22732	NC_000081.6	chr15	+	98132451	98132229	98132732	gene37024	+	protein_coding	Pfkm	rna89261	o	TTS (NM_001163487)		TTS (NM_001163487)	NARS	AATAAA,-27,-22;ATAAAT,-26,-21;GATGAA,-46,-41;TAATAA,-28,-23	6910	1412	1078	1127	1741	5358	1153.55	875.762	1781.35	1435.1	1311.44	0.664233	0.556473	1.19365	0.232615	0.999837	510	361	207	474	1552	356.963	403.543	277.217	424.19	365.478	0.114277	0.452444	0.252576	0.800596	0.988686
22153	22733	NC_000081.6	chr15	+	98133937	98133906	98134015	gene37024	+	protein_coding	Pfkm	rna89261	p	TTS (NM_030121)		TTS (NM_030121)	ARS	AAAAAG,-29,-24;ATAAAG,-82,-77;CATAAA,-83,-78	61	31	0	15	14	60	25.3258	0	23.7091	11.5401	15.1438	0.474044	2.71614	0.174528	0.86145	0.999837	0	0	1	0	1	0	0	1.33921	0	0.334804	-1.96612	4.96578	-0.395934	0.692153	NA
[truncated: 6 more columns]
