# Supplementary material for: Alternative polyadenylation drives genome-to-phenome information detours in the AMPKα1 and AMPKα2 knockout mice
Source: Sci Rep. 2018 Apr 24;8:6462. doi: 10.1038/s41598-018-24683-7 (PMC5915415; doi:10.1038/s41598-018-24683-7)
Supplement: Supplementary file 7 — Dataset 2F [file 41598_2018_24683_MOESM7_ESM.xlsx]

## Sheet: GeneLeve (contained deg)
Alternative polyadenylation drives genome-to-phenome information detours in the AMPKα1 and AMPKα2 knockout mice
Shuwen Zhang, Yangzi Zhang, Xiang Zhou, Xing Fu, Jennifer J. Michal, Guoli Ji, Min Du, Jon F. Davis and Zhihua Jiang
ID	Chr	start	end	strand	ID	Name	description	gene_biotype	gene_synonym	Count	A1WT1-028M7826R2Read.counts	A1WT2-031M7827Read.counts	A1KO1-016M7823Read.counts	A1KO2-022M7824Read.counts		A1WT1.028M7826R2a1Read.counts	A1WT2.031M7827a1Read.counts	A1KO1.016M7823a1Read.counts	A1KO2.022M7824a1Read.counts		baseMean	log2FoldChange	lfcSE	stat	pvalue	padj	A2WT1-M7608Read.counts	A2WT2-M7610Read.counts	A2KO1-M7612Read.counts	A2KO2-M7613Read.counts		A2WT1.M7608a2Read.counts	A2WT2.M7610a2Read.counts	A2KO1.M7612a2Read.counts	A2KO2.M7613a2Read.counts		baseMean	log2FoldChange	lfcSE	stat	pvalue	padj
8314	NC_000069.6	146838775	146839365	-	gene8313	Gm10288	predicted gene 10288	pseudogene	ENSMUSG00000070343	15517	2397	2909	4492	4247	8314	3701.57	2430.11	3785.48	3452.09	8314	3342.31	-0.2397	0.386052	-0.620901	0.534665	0.999872	953	505	9	5	8314	633.739	546.849	13.0676	4.55322	8314	299.552	6.18615	0.516407	11.9792	4.56683e-33	3.1502e-29
27620	NC_000077.6	62551171	62553213	+	gene27619	Ubb	ubiquitin B	protein_coding	AL033289,Rps27a,Uba52,Ubb2,Ubc	10063	2757	2199	1289	2421	27620	4257.5	1836.99	1086.26	1967.86	27620	2287.15	0.996141	0.49165	2.02612	0.0427529	0.619094	700	570	58	69	27620	465.496	617.235	84.2136	62.8344	27620	307.445	2.88999	0.362532	7.97169	1.56517e-15	5.39827e-12
47181	NT_187023.1	739662	747201	+	gene47180	Fndc5	fibronectin type III domain containing 5	protein_coding	1500001L03Rik,AI836596,C87088,PeP,Pxp	286	1	0	1	0	47181	1.54425	0	0.842715	0	47181	0.596742	0.773326	4.94908	0.156257	0.875831	NA	1	1	110	172	47181	0.664994	1.08287	159.715	156.631	47181	79.5235	-7.57803	1.10529	-6.85614	7.07478e-12	1.62673e-08
47212	NT_187023.1	1420968	1450685	+	gene47211	Ptp4a2	protein tyrosine phosphatase 4a2	protein_coding	Prl-2	584	69	34	24	17	47212	106.553	28.4028	20.2252	13.8181	47212	42.2498	1.98291	1.46074	1.35747	0.174631	0.999872	36	27	111	266	47212	23.9398	29.2374	161.167	242.231	47212	114.144	-2.9388	0.440895	-6.66553	2.63714e-11	4.54775e-08
10240	NC_000070.6	129136921	129144593	+	gene10239	Fndc5	fibronectin type III domain containing 5	protein_coding	1500001L03Rik,AI836596,C87088,PeP,Pxp	888	79	108	110	140	10240	121.996	90.2206	92.6987	113.796	10240	104.678	0.0376668	0.934547	0.0403049	0.96785	0.999872	266	185	0	0	10240	176.888	200.331	0	0	10240	94.3047	9.79925	1.49986	6.53346	6.42685e-11	8.86648e-08
17961	NC_000073.6	45705093	45710203	+	gene17960	Dbp	D site albumin promoter binding protein	protein_coding	-	6050	965	1885	1408	1049	17961	1490.2	1574.68	1186.54	852.658	17961	1276.02	0.587976	0.424175	1.38617	0.165696	0.999872	102	58	213	370	17961	67.8294	62.8064	309.267	336.938	17961	194.21	-2.3047	0.359053	-6.41882	1.37332e-10	1.57886e-07
40833	NC_000084.6	15832776	15833369	+	gene40832	Gm10036	predicted gene 10036	pseudogene	ENSMUSG00000058064	2933	100	142	152	216	40833	154.425	118.623	128.093	175.571	40833	144.178	-0.154892	0.821871	-0.188463	0.850514	0.999872	363	239	763	958	40833	241.393	258.806	1107.84	872.396	40833	620.11	-1.98495	0.312713	-6.34751	2.18824e-10	2.15636e-07
48026	NT_187003.1	1238326	1330312	+	gene48025	Cuedc1	CUE domain containing 1	protein_coding	AI841487,C330016O16Rik	359	1	0	1	0	48026	1.54425	0	0.842715	0	48026	0.596742	0.773326	4.94908	0.156257	0.875831	NA	1	0	100	256	48026	0.664994	0	145.196	233.125	48026	94.7464	-8.83097	1.42766	-6.18564	6.1851e-10	5.3331e-07
32736	NC_000079.6	65044613	65052986	-	gene32735	Prss47	-	protein_coding	-	2012	0	0	0	0	32736	0	0	0	0	32736	0	NA	NA	NA	NA	NA	351	208	714	739	32736	233.413	225.237	1036.7	672.965	32736	542.078	-1.896	0.336386	-5.63636	1.73679e-08	1.33116e-05
21499	NC_000074.6	94172618	94173567	+	gene21498	Mt2	metallothionein 2	protein_coding	AA409533,Mt-2,MT-II	597	56	145	136	61	21499	86.4781	121.129	114.609	49.5826	21499	92.9499	0.340322	1.02147	0.333169	0.739007	0.999872	128	62	3	6	21499	85.1192	67.1378	4.35588	5.46386	21499	40.5192	3.93381	0.71074	5.5348	3.11583e-08	2.1493e-05
47438	NT_187026.1	806032	837428	+	gene47437	Kif1c	kinesin family member 1C	protein_coding	B430105J22Rik,D11Bwg1349e,Ltxs1,Orch3	157	10	18	8	10	47438	15.4425	15.0368	6.74172	8.12829	47438	11.3373	1.03518	2.48943	0.415831	0.677533	NA	4	0	39	68	47438	2.65997	0	56.6264	61.9237	47438	30.3025	-5.23405	0.951244	-5.50232	3.74827e-08	2.3505e-05
36618	NC_000081.6	80077781	80083406	-	gene36617	Rpl3	ribosomal protein L3	protein_coding	F2,J1	1549	92	439	152	577	36618	142.071	366.73	128.093	469.002	36618	276.474	-0.228118	0.79945	-0.285344	0.77538	0.999872	202	86	1	0	36618	134.329	93.1267	1.45196	0	36618	57.2268	7.64053	1.44216	5.29797	1.17097e-07	6.7311e-05
39715	NC_000083.6	35956816	35969800	-	gene39714	Abcf1	ATP-binding cassette%2C sub-family F (GCN20)%2C member 1	protein_coding	Abc50,AU041969,D17Wsu166e,GCN20	867	107	195	140	232	39715	165.235	162.898	117.98	188.576	39715	158.672	0.0979505	0.794879	0.123227	0.901927	0.999872	127	64	0	2	39715	84.4542	69.3036	0	1.82129	39715	38.8948	6.13407	1.16302	5.27425	1.33301e-07	7.07316e-05
43289	NC_000086.7	8205707	8217912	+	gene43288	Gm33135	-	lncRNA	-	84	0	0	0	0	43289	0	0	0	0	43289	0	NA	NA	NA	NA	NA	0	0	30	54	43289	0	0	43.5588	49.1747	43289	23.1834	-8.21689	1.58401	-5.1874	2.13252e-07	0.000105072
22907	NC_000075.6	43221278	43239816	-	gene22906	Oaf	out at first homolog	protein_coding	AL024221,D130038B21Rik,D9Ucla1	6162	29	15	17	12	22907	44.7833	12.5306	14.3262	9.75395	22907	20.3485	1.24576	1.9682	0.632946	0.526769	0.999872	990	752	2364	1983	22907	658.344	814.317	3432.43	1805.81	22907	1677.72	-1.8306	0.355428	-5.15041	2.59918e-07	0.000117584
38645	NC_000082.6	97741933	97763755	-	gene38644	Ripk4	receptor-interacting serine-threonine kinase 4	protein_coding	2310069J12Rik,AI552420,ANKK2,Ankrd3,DIk,PKK,RIP4	675	0	0	0	0	38645	0	0	0	0	38645	0	NA	NA	NA	NA	NA	107	75	190	303	38645	71.1543	81.2151	275.872	275.925	38645	176.042	-1.86051	0.361869	-5.14137	2.72738e-07	0.000117584
47201	NT_187023.1	1200272	1207257	+	gene47200	Tmem234	transmembrane protein 234	protein_coding	1500002D11Rik,2510006D16Rik,4933407D05Rik	80	0	1	1	1	47201	0	0.835376	0.842715	0.812829	47201	0.62273	-0.658106	4.87018	-0.13513	0.892509	NA	0	0	32	45	47201	0	0	46.4627	40.9789	47201	21.8604	-8.12734	1.59055	-5.10976	3.22571e-07	0.000130888
493	NC_000067.6	44551497	44796838	+	gene492	Gulp1	GULP%2C engulfment adaptor PTB domain containing 1	protein_coding	3110030A04Rik,5730529O06Rik,CED-6,Ced6,GULP,Gulp-2	1779	69	225	115	78	493	106.553	187.96	96.9123	63.4007	493	113.706	0.879903	0.926973	0.949222	0.342508	0.999872	194	169	337	592	493	129.009	183.005	489.31	539.101	493	335.106	-1.72727	0.340731	-5.06931	3.99266e-07	0.000144955
29043	NC_000077.6	107933387	108343888	-	gene29042	Prkca	protein kinase C%2C alpha	protein_coding	AI875142,Pkca	13294	331	1140	1268	1556	29043	511.147	952.328	1068.56	1264.76	29043	949.2	-0.671147	0.484821	-1.38432	0.16626	0.999872	1169	1265	3346	3219	29043	777.378	1369.83	4858.26	2931.36	29043	2484.21	-1.8599	0.366561	-5.07392	3.89706e-07	0.000144955
10272	NC_000070.6	129820204	129850003	+	gene10271	Ptp4a2	protein tyrosine phosphatase 4a2	protein_coding	Prl-2	4119	576	977	485	699	10272	889.489	816.162	408.717	568.168	10272	670.634	0.803774	0.487367	1.64922	0.0991029	0.889496	676	454	71	181	10272	449.536	491.622	103.089	164.826	10272	302.268	1.80195	0.358025	5.03303	4.82779e-07	0.000166511
10475	NC_000070.6	136049947	136053371	-	gene10474	Rpl11	ribosomal protein L11	protein_coding	2010203J19Rik	1278	82	356	257	373	10475	126.629	297.394	216.578	303.185	10475	235.946	-0.290027	0.732206	-0.3961	0.692031	0.999872	134	75	0	1	10475	89.1092	81.2151	0	0.910643	10475	42.8087	7.23734	1.45647	4.9691	6.72655e-07	0.000220951
21505	NC_000074.6	94329109	94366222	+	gene21504	Slc12a3	solute carrier family 12%2C member 3	protein_coding	AI035291,NCC,NCCT,TSC	8671	0	0	0	0	21505	0	0	0	0	21505	0	NA	NA	NA	NA	NA	1084	1276	3191	3120	21505	720.853	1381.74	4633.2	2841.21	21505	2394.25	-1.83074	0.375826	-4.87125	1.10896e-06	0.000347709
1966	NC_000067.6	158245265	158356528	-	gene1965	Brinp2	bone morphogenic protein/retinoic acid inducible neural-specific 2	protein_coding	6430517E21Rik,BB361039,Fam5b,mKIAA1747	574	0	0	0	0	1966	0	0	0	0	1966	0	NA	NA	NA	NA	NA	73	72	153	276	1966	48.5445	77.9665	222.15	251.338	1966	150	-1.91936	0.398816	-4.81264	1.4895e-06	0.000446722
28389	NC_000077.6	87756864	87756927	+	gene28388	Mir142	microRNA 142	miRNA	miR-142,mir-142a,Mirn142,mmu-mir-142,mmu-mir-142a	280	3	5	0	163	28389	4.63275	4.17688	0	132.491	28389	35.3252	-3.91341	2.12911	-1.83805	0.0660551	0.757813	83	26	0	0	28389	55.1945	28.1546	0	0	28389	20.8373	7.63151	1.6074	4.74773	2.05708e-06	0.00059124
10627	NC_000070.6	141420779	141425310	+	gene10626	Hspb7	heat shock protein family%2C member 7 (cardiovascular)	protein_coding	27kDa,cvHsp,Hsp25-2	4111	373	961	1242	649	10627	576.006	802.796	1046.65	527.526	10627	738.245	-0.1902	0.525972	-0.361617	0.717639	0.999872	174	88	197	427	10627	115.709	95.2924	286.036	388.845	10627	221.47	-1.67607	0.361723	-4.63357	3.59421e-06	0.000991715
12698	NC_000071.6	114254164	114274600	-	gene12697	Foxn4	forkhead box N4	protein_coding	-	372	0	0	0	0	12698	0	0	0	0	12698	0	NA	NA	NA	NA	NA	70	27	114	161	12698	46.5496	29.2374	165.523	146.614	12698	96.981	-2.02255	0.438463	-4.61282	3.97239e-06	0.0010539
22925	NC_000075.6	44067021	44095627	+	gene22924	Usp2	ubiquitin specific peptidase 2	protein_coding	B930035K21Rik,Ubp41	9240	1312	1810	1740	2589	22925	2026.06	1512.03	1466.32	2104.41	22925	1777.21	-0.01378	0.417151	-0.0330335	0.973648	0.999872	340	247	542	660	22925	226.098	267.468	786.962	601.025	22925	470.388	-1.49215	0.325001	-4.5912	4.40699e-06	0.0011259
25191	NC_000076.6	60762593	60831598	-	gene25190	Unc5b	unc-5 netrin receptor B	protein_coding	6330415E02Rik,A630020F16,D10Bwg0792e,Unc5h2	509	19	42	69	64	25191	29.3408	35.0858	58.1474	52.0211	25191	43.6487	-0.772394	1.36565	-0.565588	0.571674	0.999872	56	24	104	131	25191	37.2396	25.9888	151.004	119.294	25191	83.3816	-2.07681	0.454979	-4.56464	5.00344e-06	0.00120582
48027	NT_187003.1	1330278	1347907	+	gene48026	Mrps23	mitochondrial ribosomal protein S23	protein_coding	D11Bwg1153e,MRP-S23,Rpms23,S23mt	87	0	0	0	0	48027	0	0	0	0	48027	0	NA	NA	NA	NA	NA	0	1	32	54	48027	0	1.08287	46.4627	49.1747	48027	24.1801	-6.81968	1.49726	-4.55477	5.24423e-06	0.00120582
6094	NC_000068.7	177903064	177925650	-	gene6093	Zfp972	zinc finger protein 972	protein_coding	C330013J21Rik	1079	0	1	0	0	6094	0	0.835376	0	0	6094	0.208844	1.7847	4.97586	0.358671	0.719841	NA	242	77	388	371	6094	160.928	83.3809	563.36	337.849	6094	286.38	-1.87108	0.41073	-4.5555	5.22618e-06	0.00120582
13933	NC_000072.6	30956021	30958990	-	gene13932	Klf14	Kruppel-like factor 14	protein_coding	5330411L03Rik,AL022736,BTEB5	386	0	0	0	0	13933	0	0	0	0	13933	0	NA	NA	NA	NA	NA	69	32	157	128	13933	45.8846	34.6518	227.958	116.562	13933	106.264	-2.07986	0.463755	-4.48482	7.29767e-06	0.00162385
36594	NC_000081.6	79480226	79511881	-	gene36593	Kcnj4	potassium inwardly-rectifying channel%2C subfamily J%2C member 4	protein_coding	IRK3,Kcnf2,MB-IRK3	2649	1	7	6	11	36594	1.54425	5.84763	5.05629	8.94112	36594	5.34732	-0.908216	3.53047	-0.25725	0.796985	NA	468	394	801	961	36594	311.217	426.65	1163.02	875.128	36594	694.004	-1.46721	0.327945	-4.47397	7.67813e-06	0.00165512
27880	NC_000077.6	70700323	70731970	+	gene27879	Kif1c	kinesin family member 1C	protein_coding	B430105J22Rik,D11Bwg1349e,Ltxs1,Orch3	369	38	45	45	93	27880	58.6815	37.5919	37.9222	75.5931	27880	52.4472	-0.240755	1.28493	-0.187368	0.851372	0.999872	108	39	1	0	27880	71.8193	42.2319	1.45196	0	27880	28.8758	6.64156	1.49061	4.45561	8.36536e-06	0.00174861
32067	NC_000079.6	32700827	32806773	-	gene32066	Mylk4	myosin light chain kinase family%2C member 4	protein_coding	EG238564	21084	2357	4453	5902	3107	32067	3639.8	3719.93	4973.71	2525.46	32067	3714.72	-0.0270364	0.417915	-0.0646936	0.948418	0.999872	1059	799	1365	2042	32067	704.228	865.212	1981.92	1859.53	32067	1352.72	-1.29219	0.294915	-4.38155	1.17836e-05	0.00239069
24369	NC_000075.6	120013755	120023598	-	gene24368	Xirp1	xin actin-binding repeat containing 1	protein_coding	AI415219,Cmya1	1400	92	231	151	238	24369	142.071	192.972	127.25	193.453	24369	163.937	0.0645596	0.788637	0.0818622	0.934756	0.999872	346	210	49	83	24369	230.088	227.402	71.146	75.5834	24369	151.055	1.63853	0.374793	4.37183	1.23211e-05	0.00242831
39779	NC_000083.6	36948355	36951792	-	gene39778	Ppp1r11	protein phosphatase 1%2C regulatory (inhibitor) subunit 11	protein_coding	1500041B02Rik,AV117883,Hcgv,Tcte5,Tctex-5,Tctex5	125	50	2	0	4	39779	77.2126	1.67075	0	3.25132	39779	20.5337	4.59192	2.48646	1.84677	0.0647812	0.748116	29	40	0	0	39779	19.2848	43.3147	0	0	39779	15.6499	7.19775	1.65165	4.35792	1.31303e-05	0.00251591
20539	NC_000074.6	31149861	31149958	-	gene20538	Snord13	small nucleolar RNA%2C C/D box 13	snoRNA	MBII-136	1500	17	23	53	33	20539	26.2523	19.2136	44.6639	26.8234	20539	29.2383	-0.655438	1.643	-0.398927	0.689947	0.999872	286	168	476	444	20539	190.188	181.922	691.133	404.326	20539	366.892	-1.55411	0.360532	-4.3106	1.62815e-05	0.00303541
39694	NC_000083.6	35667728	35673750	-	gene39693	Gtf2h4	general transcription factor II H%2C polypeptide 4	protein_coding	AW545633,BTF2 p52,p52	316	69	25	69	89	39694	106.553	20.8844	58.1474	72.3418	39694	64.4817	-0.0413163	1.25652	-0.0328815	0.973769	0.999872	36	28	0	0	39694	23.9398	30.3203	0	0	39694	13.565	6.99909	1.6565	4.22523	2.38697e-05	0.00433298
38285	NC_000082.6	66655416	67621202	-	gene38284	Cadm2	cell adhesion molecule 2	protein_coding	2900078E11Rik,9330131D06,A830029E02Rik,Igdf4d,Igsf4d,NECL3,SynCAM 2,SynCAM2	474	5	66	43	9	38285	7.72126	55.1348	36.2368	7.31546	38285	26.6021	0.53693	1.87286	0.28669	0.77435	0.999872	31	46	82	192	38285	20.6148	49.8119	119.061	174.843	38285	91.0827	-2.09414	0.498841	-4.19802	2.69263e-05	0.00476251
19562	NC_000073.6	127296230	127335137	+	gene19561	Itgal	integrin alpha L	protein_coding	(p180),Cd11a,LFA-1,LFA-1A,Ly-15,Ly-21	103	0	0	0	0	19562	0	0	0	0	19562	0	NA	NA	NA	NA	NA	77	23	1	2	19562	51.2045	24.906	1.45196	1.82129	19562	19.8459	4.52213	1.09971	4.11211	3.92065e-05	0.00676117
20549	NC_000074.6	31809465	32884820	-	gene20548	Nrg1	neuregulin 1	protein_coding	6030402G23Rik,ARIA,D230005F13Rik,GGF,GGFII,Hgl,HRG,HRGalpha,NDF,SMDF	242	13	19	15	61	20549	20.0753	15.8721	12.6407	49.5826	20549	24.5427	-0.79388	1.82276	-0.435537	0.663173	0.999872	14	8	85	27	20549	9.30991	8.66295	123.417	24.5874	20549	41.4942	-3.02164	0.73793	-4.09475	4.22624e-05	0.00711039
44374	NC_000086.7	86747242	88115623	-	gene44373	Il1rapl1	interleukin 1 receptor accessory protein-like 1	protein_coding	6330532G10Rik,C030039N24,IL1R8,IL1RAPL,MRX34,OPHN4,TIGIRR-2	8042	54	80	168	79	44374	83.3896	66.8301	141.576	64.2135	44374	89.0023	-0.455395	1.03251	-0.441055	0.659173	0.999872	1192	1144	3326	1999	44374	792.673	1238.8	4829.22	1820.38	44374	2170.27	-1.71088	0.420199	-4.07158	4.66955e-05	0.00766918
32265	NC_000079.6	44729535	44921643	+	gene32264	Jarid2	jumonji%2C AT rich interactive domain 2	protein_coding	Jmj,jumonji	63654	38	204	192	134	32265	58.6815	170.417	161.801	108.919	32265	124.955	-0.235654	0.937134	-0.251462	0.801457	0.999872	10902	10986	17115	24083	32265	7249.76	11896.4	24850.3	21931	32265	16481.9	-1.28901	0.322141	-4.00138	6.29745e-05	0.0101023
33758	NC_000080.6	13828428	13914521	-	gene33757	Gm281	-	protein_coding	-	5460	0	1	6	6	33758	0	0.835376	5.05629	4.87697	33758	2.69216	-3.24302	4.78033	-0.67841	0.497512	NA	765	956	1748	1978	33758	508.72	1035.22	2538.02	1801.25	33758	1470.8	-1.49235	0.373946	-3.99083	6.58437e-05	0.0103225
39236	NC_000083.6	25454675	25476602	+	gene39235	Tekt4	tektin 4	protein_coding	1700010L19Rik	323	1	7	2	1	39236	1.54425	5.84763	1.68543	0.812829	39236	2.47254	1.57329	4.67276	0.336695	0.736347	NA	18	46	104	144	39236	11.9699	49.8119	151.004	131.133	39236	85.9795	-2.22833	0.560102	-3.97844	6.93678e-05	0.0106333
29000	NC_000077.6	106311341	106314562	-	gene28999	Cd79b	CD79B antigen	protein_coding	B29,Ig-beta,Igb,Igbeta	113	0	0	0	4	29000	0	0	0	3.25132	29000	0.812829	-2.9612	4.83975	-0.61185	0.540637	NA	90	18	0	1	29000	59.8494	19.4916	0	0.910643	29000	20.0629	6.15381	1.562	3.93971	8.15804e-05	0.0122335
40921	NC_000084.6	25168998	25467321	+	gene40920	AW554918	expressed sequence AW554918	protein_coding	4921538P22,AI461742,Kiaa1328,mKIAA1328	3412	17	129	129	428	40921	26.2523	107.763	108.71	347.891	40921	147.654	-1.75888	0.982441	-1.79031	0.0734035	0.785991	559	390	963	797	40921	371.731	422.319	1398.24	725.783	40921	729.517	-1.41839	0.362951	-3.90795	9.30841e-05	0.0136616
34882	NC_000080.6	57689662	57746123	-	gene34881	Lats2	large tumor suppressor 2	protein_coding	4932411G09Rik,AV277261,AW228608	479	24	108	67	64	34882	37.062	90.2206	56.4619	52.0211	34882	58.9414	0.235192	1.22795	0.191533	0.848108	0.999872	32	20	107	57	34882	21.2798	21.6574	155.36	51.9067	34882	62.5509	-2.2589	0.578985	-3.90148	9.56077e-05	0.0137396
36278	NC_000081.6	65986390	66286636	-	gene36277	Kcnq3	potassium voltage-gated channel%2C subfamily Q%2C member 3	protein_coding	-	1361	10	11	6	2	36278	15.4425	9.18913	5.05629	1.62566	36278	7.8284	1.88041	2.98221	0.630541	0.528341	NA	326	164	347	495	36278	216.788	177.59	503.83	450.768	36278	337.244	-1.27153	0.327611	-3.88122	0.000103934	0.0146314
11348	NC_000071.6	23852233	23852277	+	gene11347	Snord93	small nucleolar RNA%2C C/D box 93	snoRNA	Gm22397,MBII-336	98	0	0	0	0	11348	0	0	0	0	11348	0	NA	NA	NA	NA	NA	12	5	31	50	11348	7.97992	5.41434	45.0107	45.5322	11348	25.9843	-2.72853	0.704984	-3.87034	0.000108683	0.0149938
42703	NC_000085.6	36731731	36736604	-	gene42702	Ppp1r3c	protein phosphatase 1%2C regulatory (inhibitor) subunit 3C	protein_coding	Ppp1r5,PTG	2431	314	173	246	829	42703	484.895	144.52	207.308	673.835	42703	377.64	-0.488634	0.758608	-0.644119	0.519498	0.999872	416	261	79	113	42703	276.637	282.629	114.705	102.903	42703	194.218	1.36465	0.353605	3.85925	0.000113734	0.015383
13666	NC_000072.6	4747306	4760517	+	gene13665	Peg10	paternally expressed 10	protein_coding	AA407948,Edr,HB-1,Mar2,Mart2,MEF3L,MyEF-3	4528	0	0	0	0	13666	0	0	0	0	13666	0	NA	NA	NA	NA	NA	766	724	1769	1269	13666	509.385	783.997	2568.52	1155.61	13666	1254.38	-1.526	0.395916	-3.85435	0.000116037	0.0153927
20053	NC_000074.6	3587299	3609075	+	gene20052	Camsap3	calmodulin regulated spectrin-associated protein family%2C member 3	protein_coding	2310057J16Rik,Kiaa1543,Nezha	126	0	0	0	0	20053	0	0	0	0	20053	0	NA	NA	NA	NA	NA	5	11	19	91	20053	3.32497	11.9116	27.5872	82.8685	20053	31.4231	-2.94363	0.772253	-3.81174	0.000137993	0.0176273
23654	NC_000075.6	79346774	79347523	+	gene23653	Gm4896	predicted gene 4896	pseudogene	EG235509	471	2	16	13	12	23654	3.0885	13.366	10.9553	9.75395	23654	9.29094	-0.321386	2.76555	-0.116211	0.907486	NA	82	49	171	126	23654	54.5295	53.0606	248.285	114.741	23654	117.654	-1.74548	0.457792	-3.81283	0.000137386	0.0176273
30804	NC_000078.6	103433873	103443680	-	gene30803	Ifi27l2a	interferon%2C alpha-inducible protein 27 like 2A	protein_coding	2310061N23Rik,Ifi27,Isg12,Isg12(b1)	1895	137	114	348	651	30804	211.562	95.2328	293.265	529.152	30804	282.303	-1.42791	0.705135	-2.02502	0.0428656	0.619841	365	152	46	82	30804	242.723	164.596	66.7901	74.6727	30804	137.195	1.52603	0.402837	3.78821	0.000151739	0.0190308
33226	NC_000079.6	98354245	98356705	+	gene33225	Foxd1	forkhead box D1	protein_coding	AI385632,BF-2,FREAC4,Hfh10,Hfhbf2	52	0	0	0	0	33226	0	0	0	0	33226	0	NA	NA	NA	NA	NA	2	1	43	6	33226	1.32999	1.08287	62.4342	5.46386	33226	17.5777	-4.76977	1.26296	-3.77666	0.000158946	0.0195788
20536	NC_000074.6	31089662	31097047	+	gene20535	Dusp26	dual specificity phosphatase 26 (putative)	protein_coding	2310043K02Rik,Skrp3	1478	604	237	231	204	20536	932.728	197.984	194.667	165.817	20536	372.799	1.64698	0.735804	2.23835	0.0251985	0.474565	100	72	12	18	20536	66.4994	77.9665	17.4235	16.3916	20536	44.5702	2.0962	0.559186	3.74866	0.00017778	0.0215146
3836	NC_000068.7	71981215	72257474	+	gene3835	Rapgef4	Rap guanine nucleotide exchange factor (GEF) 4	protein_coding	1300003D15Rik,5730402K07Rik,6330581N18Rik,EPAC 2,Epac-2,Epac2,mKIAA4040	451	7	13	14	105	3836	10.8098	10.8599	11.798	85.3471	3836	29.7037	-2.16461	1.7524	-1.23523	0.216745	0.999872	51	42	96	123	3836	33.9147	45.4805	139.388	112.009	3836	82.6981	-1.66999	0.446302	-3.74184	0.000182679	0.0217262
28270	NC_000077.6	83293430	83294929	+	gene28269	AI450353	expressed sequence AI450353	lncRNA	-	47	0	0	0	0	28270	0	0	0	0	28270	0	NA	NA	NA	NA	NA	0	1	15	31	28270	0	1.08287	21.7794	28.2299	28270	12.773	-5.87661	1.59068	-3.69439	0.000220417	0.0257701
34770	NC_000080.6	54970684	54994549	-	gene34769	Myh7	myosin%2C heavy polypeptide 7%2C cardiac muscle%2C beta	protein_coding	B-MHC,beta-MHC,Myhc-b,MyHC-I,Myhcb	23121	1220	2273	8421	5128	34770	1883.99	1898.81	7096.51	4168.19	34770	3761.87	-1.57426	0.396501	-3.97037	7.17616e-05	0.0242817	862	1136	1607	2474	34770	573.225	1230.14	2333.3	2252.93	34770	1597.4	-1.34843	0.368704	-3.65723	0.000254959	0.0293118
40284	NC_000083.6	64876201	64916804	+	gene40283	Gm4701	-	pseudogene	-	231	0	6	0	0	40284	0	5.01225	0	0	40284	1.25306	4.06006	4.83522	0.839686	0.401084	NA	42	20	98	65	40284	27.9297	21.6574	142.292	59.1918	40284	62.7677	-2.00072	0.548278	-3.6491	0.000263161	0.0297588
28926	NC_000077.6	103331484	103363692	-	gene28925	Arhgap27	Rho GTPase activating protein 27	protein_coding	2310069I04Rik,5730442P18Rik,Gm21552,Sh3d20	2408	35	50	34	69	28926	54.0488	41.7688	28.6523	56.0852	28926	45.1388	0.175577	1.36247	0.128867	0.897463	0.999872	445	375	540	860	28926	295.922	406.076	784.058	783.153	28926	567.302	-1.16139	0.318743	-3.64368	0.000268772	0.0299031
7197	NC_000069.6	88777057	88829371	+	gene7196	5830417I10Rik	RIKEN cDNA 5830417I10 gene	misc_RNA	3632445O20Rik,AA387005	763	41	82	129	90	7197	63.3143	68.5008	108.71	73.1546	7197	78.42	-0.4637	1.0598	-0.437536	0.661723	0.999872	220	117	30	54	7197	146.299	126.696	43.5588	49.1747	7197	91.4319	1.55454	0.429326	3.62089	0.00029359	0.0317475
48020	NT_187003.1	1116585	1135338	-	gene48019	Dynll2	dynein light chain LC8-type 2	protein_coding	1700064A15Rik,6720463E02Rik,C87222,Dlc2,DLC8,DLC8b	56	0	9	1	1	48020	0	7.51838	0.842715	0.812829	48020	2.29348	2.19612	4.70942	0.466325	0.640983	NA	1	0	13	31	48020	0.664994	0	18.8755	28.2299	48020	11.9426	-5.84004	1.61325	-3.62004	0.000294555	0.0317475
21295	NC_000074.6	84208518	84208592	+	gene21294	Mir23a	microRNA 23a	miRNA	mir-23a,Mirn23a,mmu-mir-23a	223	0	0	0	0	21295	0	0	0	0	21295	0	NA	NA	NA	NA	NA	26	32	88	77	21295	17.2898	34.6518	127.772	70.1195	21295	62.4584	-1.94701	0.541441	-3.59597	0.00032318	0.0342969
27493	NC_000077.6	58994256	59136375	-	gene27492	Obscn	obscurin%2C cytoskeletal calmodulin and titin-interacting RhoGEF	protein_coding	BC046431,Gm878,OTTMUSG00000005786,UNC89	17868	1511	3502	2999	3492	27493	2333.36	2925.49	2527.3	2838.4	27493	2656.14	-0.0287038	0.375762	-0.0763884	0.93911	0.999872	1672	849	1922	1921	27493	1111.87	919.355	2790.67	1749.35	27493	1642.81	-1.15904	0.328281	-3.53063	0.000414574	0.0433293
11330	NC_000071.6	22746022	23275597	+	gene11329	Lhfpl3	lipoma HMGIC fusion partner-like 3	protein_coding	A930031L14Rik	651	13	47	54	22	11330	20.0753	39.2627	45.5066	17.8822	11330	30.6817	-0.0907693	1.64041	-0.0553334	0.955873	0.999872	80	86	144	205	11330	53.1995	93.1267	209.082	186.682	11330	135.523	-1.44745	0.412806	-3.50637	0.000454265	0.0467689
31637	NC_000079.6	19623175	19632825	+	gene31636	Sfrp4	secreted frizzled-related protein 4	protein_coding	-	1250	15	67	0	22	31637	23.1638	55.9702	0	17.8822	31637	24.254	2.14708	2.19165	0.979668	0.32725	0.999872	167	209	397	373	31637	111.054	226.319	576.428	339.67	31637	313.368	-1.44573	0.416194	-3.4737	0.000513328	0.0520726
6143	NC_000068.7	180385604	180401802	+	gene6142	Mir1a-1hg	Mir1a-1 and Mir133a-2 host gene	lncRNA	EG622283,Gm6307	3481	625	795	591	515	6143	965.157	664.124	498.045	418.607	6143	636.483	0.828858	0.500455	1.65621	0.0976795	0.889277	232	133	251	339	6143	154.279	144.021	364.442	308.708	6143	242.862	-1.17117	0.339836	-3.44628	0.000568369	0.0568205
16390	NC_000073.6	6172464	6193104	+	gene16389	Zfp444	zinc finger protein 444	protein_coding	2810031J10Rik,6230401O10Rik,mFLJ00134	481	2	1	4	37	16390	3.0885	0.835376	3.37086	30.0747	16390	9.34235	-3.12691	2.92745	-1.06814	0.285459	NA	71	59	212	95	16390	47.2146	63.8892	307.815	86.5111	16390	126.358	-1.82473	0.530759	-3.43796	0.000586109	0.0577568
21075	NC_000074.6	71534259	71537437	-	gene21074	Bst2	bone marrow stromal cell antigen 2	protein_coding	2310015I10Rik,Bst-2,C87040,CD317,DAMP-1,GREG	1880	152	263	416	840	21075	234.726	219.704	350.57	682.776	21075	371.944	-1.18568	0.61115	-1.94008	0.0523705	0.673343	107	67	8	27	21075	71.1543	72.5522	11.6157	24.5874	21075	44.9774	1.94841	0.573494	3.39744	0.000680202	0.0651671
28793	NC_000077.6	100740378	100760176	-	gene28792	Kcnh4	potassium voltage-gated channel%2C subfamily H (eag-related)%2C member 4	protein_coding	BEC2	119	0	0	0	28	28793	0	0	0	22.7592	28793	5.6898	-5.76739	4.79265	-1.20338	0.228828	NA	5	3	3	80	28793	3.32497	3.24861	4.35588	72.8515	28793	20.9452	-3.57345	1.05095	-3.4002	0.000673372	0.0651671
28652	NC_000077.6	98383811	98384953	+	gene28651	Tcap	titin-cap	protein_coding	AI503981,AJ223855	97085	16923	28460	19088	16046	28652	26133.4	23774.8	16085.8	13042.7	28652	19759.1	0.776834	0.336638	2.30762	0.02102	0.448517	4318	2574	3693	5983	28652	2871.44	2787.3	5362.08	5448.38	28652	4117.3	-0.933846	0.277505	-3.36516	0.000765001	0.0722873
5310	NC_000068.7	146855824	146970098	+	gene5309	Kiz	kizuna centrosomal protein	protein_coding	Gm114,Ncrna00153,Plk1s1	1212	40	56	131	90	5310	61.77	46.781	110.396	73.1546	5310	73.0254	-0.759939	1.09823	-0.691964	0.48896	0.999872	246	92	219	338	5310	163.588	99.6239	317.979	307.797	5310	222.247	-1.24099	0.372142	-3.33472	0.000853852	0.0795928
10261	NC_000070.6	129600691	129608533	+	gene10260	Tmem234	transmembrane protein 234	protein_coding	1500002D11Rik,2510006D16Rik,4933407D05Rik	84	5	9	8	5	10261	7.72126	7.51838	6.74172	4.06415	10261	6.51138	0.49604	3.1867	0.155659	0.876301	NA	36	20	0	1	10261	23.9398	21.6574	0	0.910643	10261	11.6269	5.34585	1.61177	3.31676	0.000910662	0.0828291
13004	NC_000071.6	125404250	125404321	-	gene13003	n-TAtgc10	-	tRNA	-	9428	0	0	0	0	13004	0	0	0	0	13004	0	NA	NA	NA	NA	NA	2222	1595	2674	2937	13004	1477.62	1727.18	3882.54	2674.56	13004	2440.47	-1.03267	0.311403	-3.31618	0.000912585	0.0828291
41756	NC_000084.6	78146144	78596950	-	gene41755	Slc14a2	solute carrier family 14 (urea transporter)%2C member 2	protein_coding	UT-A1,UT-A3	221	0	1	0	0	41756	0	0.835376	0	0	41756	0.208844	1.7847	4.97586	0.358671	0.719841	NA	175	21	8	16	41756	116.374	22.7402	11.6157	14.5703	41756	41.325	2.41127	0.733665	3.28661	0.00101401	0.0908395
21776	NC_000074.6	109575128	109579172	-	gene21775	Hp	haptoglobin	protein_coding	HP-1,preHP2	1029	23	53	18	205	21776	35.5178	44.2749	15.1689	166.63	21776	65.3979	-1.18663	1.34239	-0.883969	0.376713	0.999872	472	127	69	62	21776	313.877	137.524	100.185	56.4599	21776	152.012	1.54454	0.471869	3.27324	0.00106322	0.0928368
3940	NC_000068.7	76703980	76982557	-	gene3939	Ttn	titin	protein_coding	1100001C23Rik,2310036G12Rik,2310057K23Rik,2310074I15Rik,AF006999,AV006427,D330041I19Rik,D830007G01Rik,L56,mdm,shru	234304	8423	22224	19313	19406	3940	13007.2	18565.4	16275.4	15773.8	3940	15905.4	-0.0215137	0.351043	-0.0612849	0.951132	0.999872	43932	22465	54497	44044	3940	29214.5	24326.6	79127.4	40108.4	3940	43194.2	-1.15504	0.352538	-3.27637	0.00105152	0.0928368
36039	NC_000081.6	39198286	39684375	+	gene36038	Rims2	regulating synaptic membrane exocytosis 2	protein_coding	2810036I15Rik,AW048769,mKIAA0751,Rab3ip2,RIM2,Rim2(+40A),Rim2(+44A),Rim2(+4A),Serg2,Syt3-rs	559	17	103	42	70	36039	26.2523	86.0437	35.3941	56.898	36039	51.147	0.288511	1.33645	0.215879	0.829082	0.999872	58	50	103	116	36039	38.5696	54.1434	149.552	105.635	36039	86.9749	-1.46581	0.448452	-3.2686	0.00108079	0.0931912
15172	NC_000072.6	88503607	88518800	-	gene15171	Sec61a1	Sec61 alpha 1 subunit (S. cerevisiae)	protein_coding	AA408394,AA410007,Sec61a	309	41	55	20	86	15172	63.3143	45.9457	16.8543	69.9033	15172	49.0044	0.330737	1.3761	0.240343	0.810064	0.999872	57	37	5	8	15172	37.9046	40.0661	7.2598	7.28515	15172	23.1289	2.42106	0.744052	3.25388	0.00113841	0.0968503
21500	NC_000074.6	94179084	94180327	+	gene21499	Mt1	metallothionein 1	protein_coding	Mt-1,MT-I	667	98	91	174	81	21500	151.337	76.0192	146.632	65.8392	21500	109.957	0.09458	0.97342	0.0971626	0.922597	0.999872	139	50	18	16	21500	92.4341	54.1434	26.1353	14.5703	21500	46.8208	1.8863	0.580278	3.25068	0.00115131	0.0968503
14499	NC_000072.6	55170627	55174990	-	gene14498	Inmt	indolethylamine N-methyltransferase	protein_coding	Temt	485	81	95	131	39	14499	125.084	79.3607	110.396	31.7003	14499	86.6353	0.523194	1.09443	0.478053	0.632613	0.999872	22	13	30	74	14499	14.6299	14.0773	43.5588	67.3876	14499	34.9134	-1.95786	0.605566	-3.23311	0.0012245	0.101038
16306	NC_000073.6	4504569	4516000	-	gene16305	Tnnt1	troponin T1%2C skeletal%2C slow	protein_coding	AW146156,ssTnT,sTnT,Tnt	3720	281	255	656	140	16306	433.935	213.021	552.821	113.796	16306	328.393	-0.0448684	0.785132	-0.0571476	0.954428	0.999872	295	475	574	1044	16306	196.173	514.362	833.424	950.712	16306	623.668	-1.33324	0.412544	-3.23174	0.00123039	0.101038
23273	NC_000075.6	58874679	59037162	-	gene23272	Neo1	neogenin	protein_coding	2610028H22Rik,AI327052,D930014N22Rik,Igdcc2	550	7	79	49	181	23273	10.8098	65.9947	41.2931	147.122	23273	66.3049	-1.28365	1.31999	-0.972467	0.330818	0.999872	44	30	62	98	23273	29.2597	32.4861	90.0215	89.243	23273	60.2526	-1.54184	0.478231	-3.22406	0.00126386	0.102566
38045	NC_000082.6	44530873	44537129	+	gene38044	Gm30064	-	lncRNA	-	125	2	5	1	4	38045	3.0885	4.17688	0.842715	3.25132	38045	2.83985	0.828952	4.64463	0.178475	0.85835	NA	8	16	56	33	38045	5.31995	17.3259	81.3097	30.0512	38045	33.5017	-2.33582	0.727585	-3.21037	0.00132565	0.106329
7259	NC_000069.6	90072651	90100902	+	gene7258	Tpm3	tropomyosin 3%2C gamma	protein_coding	gamma-TM,hTM30nm,hTMnm,TM30nm,Tm5NM,TMnm,Tpm-5,Tpm5,Trop-5	8524	456	763	3538	1346	7259	704.179	637.392	2981.53	1094.07	7259	1354.29	-1.60334	0.514099	-3.11875	0.0018162	0.127637	382	473	575	991	7259	254.028	512.197	834.876	902.447	7259	625.887	-1.18532	0.369604	-3.20701	0.00134122	0.106342
18152	NC_000073.6	58656142	58830244	+	gene18151	Atp10a	ATPase%2C class V%2C type 10A	protein_coding	Atp10c,pfatp	387	9	7	10	97	18152	13.8983	5.84763	8.42715	78.8444	18152	26.7544	-2.15656	1.86817	-1.15437	0.248348	0.999872	50	27	142	45	18152	33.2497	29.2374	206.178	40.9789	18152	77.4111	-1.96849	0.620961	-3.17007	0.00152404	0.119464
12997	NC_000071.6	125017153	125179219	-	gene12996	Ncor2	nuclear receptor co-repressor 2	protein_coding	N-CoR,SMRT,SMRTe	695	53	86	199	95	12997	81.8453	71.8423	167.7	77.2188	12997	99.6517	-0.673082	0.984473	-0.683698	0.494166	0.999872	42	39	61	120	12997	27.9297	42.2319	88.5695	109.277	12997	67.0021	-1.51481	0.478795	-3.1638	0.00155725	0.120385
26095	NC_000076.6	108497650	109010978	-	gene26094	Syt1	synaptotagmin I	protein_coding	AW124717,G630098F17Rik,SytI	754	164	161	136	83	26095	253.257	134.495	114.609	67.4648	26095	142.457	1.0885	0.86106	1.26414	0.206179	0.999872	43	24	71	72	26095	28.5947	25.9888	103.089	65.5663	26095	55.8097	-1.61472	0.51078	-3.16129	0.0015707	0.120385
42801	NC_000085.6	41272541	41385070	-	gene42800	Pik3ap1	phosphoinositide-3-kinase adaptor protein 1	protein_coding	1810044J04Rik,BCAP	268	0	0	0	0	42801	0	0	0	0	42801	0	NA	NA	NA	NA	NA	41	43	102	82	42801	27.2647	46.5633	148.1	74.6727	42801	74.1502	-1.59991	0.512363	-3.1226	0.00179259	0.135882
36548	NC_000081.6	78559169	78572783	-	gene36547	Rac2	RAS-related C3 botulinum substrate 2	protein_coding	AI323801,AI452260	220	17	1	0	126	36548	26.2523	0.835376	0	102.416	36548	32.376	-1.93307	2.28027	-0.847739	0.396583	0.999872	56	15	0	5	36548	37.2396	16.243	0	4.55322	36548	14.509	3.38598	1.08828	3.1113	0.00186266	0.138157
10480	NC_000070.6	136247935	136274903	+	gene10479	Tcea3	transcription elongation factor A (SII)%2C 3	protein_coding	S-II,SII-K1	11952	2168	2219	2598	2982	10480	3347.94	1853.7	2189.37	2423.86	10480	2453.72	0.172517	0.420031	0.410723	0.681275	0.999872	458	342	562	623	10480	304.567	370.341	816.001	567.331	10480	514.56	-1.03508	0.332586	-3.11223	0.00185683	0.138157
1203	NC_000067.6	91351073	91362404	+	gene1202	Klhl30	kelch-like 30	protein_coding	4631423F02Rik	536	106	121	0	62	1203	163.691	101.08	0	50.3954	1203	78.7916	2.39182	1.53474	1.55845	0.119126	0.9618	126	72	14	35	1203	83.7892	77.9665	20.3274	31.8725	1203	53.4889	1.61083	0.518917	3.10422	0.00190781	0.138989
6160	NC_000068.7	180837970	180890778	-	gene6159	Gm14342	-	lncRNA	-	2321	124	651	264	400	6160	191.487	543.83	222.477	325.132	6160	320.731	0.428024	0.694585	0.61623	0.537742	0.999872	472	197	69	144	6160	313.877	213.325	100.185	131.133	6160	189.63	1.18564	0.382065	3.10324	0.00191417	0.138989
24025	NC_000075.6	105689417	105828245	-	gene24024	Col6a6	collagen%2C type VI%2C alpha 6	protein_coding	E330019B14,E330026B02Rik	949	10	53	68	0	24025	15.4425	44.2749	57.3047	0	24025	29.2555	0.0635487	2.15026	0.0295539	0.976423	0.999872	123	157	294	244	24025	81.7942	170.01	426.876	222.197	24025	225.219	-1.37077	0.443754	-3.08902	0.00200816	0.142807
24014	NC_000075.6	104566665	105034548	+	gene24013	Cpne4	copine IV	protein_coding	3632411M23Rik,4933406O10Rik	196	1	7	14	29	24014	1.54425	5.84763	11.798	23.572	24014	10.6905	-2.2362	2.65013	-0.843807	0.398777	NA	23	18	42	62	24014	15.2949	19.4916	60.9823	56.4599	24014	38.0572	-1.76582	0.571092	-3.09201	0.00198807	0.142807
42793	NC_000085.6	40928927	40994535	-	gene42792	Blnk	B cell linker	protein_coding	BASH,Bca,Ly-57,Ly57,Lyw-57,SLP-65	352	8	0	0	245	42793	12.354	0	0	199.143	42793	52.8743	-4.04773	2.15699	-1.87656	0.0605781	0.725181	46	40	4	9	42793	30.5897	43.3147	5.80784	8.19579	42793	21.977	2.36726	0.767476	3.08448	0.00203911	0.143528
3270	NC_000068.7	30286422	30344263	+	gene3269	Nup188	nucleoporin 188	protein_coding	BC025526,mKIAA0169,U89435	464	22	25	137	133	3270	33.9735	20.8844	115.452	108.106	3270	69.6041	-2.03396	1.12995	-1.80005	0.0718535	0.779491	28	15	43	61	3270	18.6198	16.243	62.4342	55.5492	3270	38.2116	-1.7492	0.568234	-3.07832	0.00208174	0.145049
9733	NC_000070.6	107426637	107635061	+	gene9732	Glis1	GLIS family zinc finger 1	protein_coding	Gli5,Gli6,GliH1	277	10	4	16	11	9733	15.4425	3.3415	13.4834	8.94112	9733	10.3021	-0.265887	2.64692	-0.100451	0.919986	NA	25	42	71	98	9733	16.6248	45.4805	103.089	89.243	9733	63.6094	-1.65988	0.540852	-3.069	0.00214775	0.148152
29627	NC_000078.6	17544867	17551502	+	gene29626	Odc1	ornithine decarboxylase%2C structural 1	protein_coding	ODC	20200	64	102	112	131	29627	98.8321	85.2083	94.3841	106.481	29627	96.2263	-0.127148	0.962482	-0.132104	0.894902	0.999872	5556	3025	4639	6571	29627	3694.71	3275.68	6735.64	5983.84	29627	4922.46	-0.867499	0.282966	-3.06574	0.0021713	0.148294
13844	NC_000072.6	24597771	24605414	+	gene13843	Lmod2	leiomodin 2 (cardiac)	protein_coding	C-Lmod	3192	219	674	1170	439	13844	338.191	563.043	985.977	356.832	13844	561.011	-0.573644	0.61463	-0.933316	0.350657	0.999872	104	131	164	291	13844	69.1593	141.856	238.121	264.997	13844	178.533	-1.26642	0.413854	-3.06007	0.00221287	0.149651
25860	NC_000076.6	88518279	88605236	-	gene25859	Mybpc1	myosin binding protein C%2C slow-type	protein_coding	8030451F13Rik	5982	521	899	843	494	25860	804.555	751.003	710.409	401.538	25860	666.876	0.484251	0.512323	0.945207	0.344553	0.999872	772	560	893	1000	25860	513.375	606.406	1296.6	910.643	25860	831.756	-0.978668	0.320167	-3.05674	0.00223757	0.149852
30787	NC_000078.6	102743712	102745406	+	gene30786	Tmem251	transmembrane protein 251	protein_coding	D230037D09Rik	807	0	0	40	2	30787	0	0	33.7086	1.62566	30787	8.83357	-6.40168	3.69611	-1.732	0.0832731	NA	115	150	204	296	30787	76.4743	162.43	296.2	269.55	30787	201.164	-1.25395	0.412165	-3.04235	0.00234742	0.155697
28931	NC_000077.6	103534577	103627871	-	gene28930	Gm884	predicted gene 884	protein_coding	LRRC37	148	0	0	0	0	28931	0	0	0	0	28931	0	NA	NA	NA	NA	NA	22	19	71	36	28931	14.6299	20.5745	103.089	32.7832	28931	42.7692	-1.94548	0.642285	-3.029	0.00245366	0.15977
27741	NC_000077.6	69040385	69040456	+	gene27740	n-TPcgg3	-	tRNA	-	1500	0	0	0	0	27741	0	0	0	0	27741	0	NA	NA	NA	NA	NA	270	293	373	564	27741	179.548	317.28	541.581	513.603	27741	388.003	-1.09172	0.360444	-3.02882	0.00245514	0.15977
29780	NC_000078.6	26414901	26415010	-	gene29779	Mir6538	microRNA 6538	miRNA	Gm27439,mmu-mir-6538	155	0	0	0	0	29780	0	0	0	0	29780	0	NA	NA	NA	NA	NA	21	23	63	48	29780	13.9649	24.906	91.4734	43.7109	29780	43.5138	-1.80904	0.600879	-3.01065	0.00260689	0.168059
42692	NC_000085.6	36111965	36119844	-	gene42691	Ankrd1	ankyrin repeat domain 1 (cardiac muscle)	protein_coding	Alrp,CARP,Crap,MARP1	516	46	108	89	30	42692	71.0356	90.2206	75.0017	24.3849	42692	65.1607	0.699642	1.20087	0.582614	0.560153	0.999872	164	39	13	27	42692	109.059	42.2319	18.8755	24.5874	42692	48.6884	1.79891	0.601204	2.99218	0.00276996	0.176918
1592	NC_000067.6	131962915	131982972	+	gene1591	Slc45a3	solute carrier family 45%2C member 3	protein_coding	2210413P12Rik,AU023994,AU043764,IPCA-6,Pcanap6,PRST	168	0	0	0	0	1592	0	0	0	0	1592	0	NA	NA	NA	NA	NA	30	21	74	43	1592	19.9498	22.7402	107.445	39.1577	1592	47.3232	-1.76926	0.599955	-2.94898	0.00318824	0.201766
3000	NC_000068.7	19658062	19660590	+	gene2999	Otud1	OTU domain containing 1	protein_coding	4933428L19Rik	156	20	14	81	0	3000	30.885	11.6953	68.26	0	3000	27.7101	-0.685197	2.2034	-0.310972	0.755822	0.999872	3	3	20	15	3000	1.99498	3.24861	29.0392	13.6596	3000	11.9856	-3.05084	1.04578	-2.91729	0.00353088	0.221418
23272	NC_000075.6	58823512	58860955	+	gene23271	Hcn4	hyperpolarization-activated%2C cyclic nucleotide-gated K+ 4	protein_coding	Bcng3,Hcn3	77	0	0	0	0	23272	0	0	0	0	23272	0	NA	NA	NA	NA	NA	5	11	36	25	23272	3.32497	11.9116	52.2705	22.7661	23272	22.5683	-2.35083	0.811844	-2.89566	0.00378363	0.23513
10843	NC_000070.6	148495181	148500462	-	gene10842	Angptl7	angiopoietin-like 7	protein_coding	-	142	67	11	0	0	10843	103.465	9.18913	0	0	10843	28.1635	8.52745	2.48393	3.43305	0.000596841	0.0782573	11	3	30	20	10843	7.31493	3.24861	43.5588	18.2129	10843	18.0838	-2.47993	0.858747	-2.88785	0.0038789	0.238898
10409	NC_000070.6	134093538	134095073	-	gene10408	Cd52	CD52 antigen	protein_coding	AI463198,B7,B7-Ag,CAMPATH-1,CLS1,MB7	93	2	0	0	27	10409	3.0885	0	0	21.9464	10409	6.25872	-2.86734	4.24601	-0.675302	0.499484	NA	50	10	2	2	10409	33.2497	10.8287	2.90392	1.82129	10409	12.2009	3.28435	1.14179	2.8765	0.0040211	0.245465
34154	NC_000080.6	38365102	39473088	-	gene34153	Nrg3	neuregulin 3	protein_coding	ska	107	0	1	0	0	34154	0	0.835376	0	0	34154	0.208844	1.7847	4.97586	0.358671	0.719841	NA	16	13	36	41	34154	10.6399	14.0773	52.2705	37.3364	34154	28.581	-1.86526	0.649265	-2.87287	0.00406755	0.246123
21823	NC_000074.6	111062561	111062631	+	gene21822	n-TGgcc2	-	tRNA	-	354	0	0	0	0	21823	0	0	0	0	21823	0	NA	NA	NA	NA	NA	53	67	107	127	21823	35.2447	72.5522	155.36	115.652	21823	94.702	-1.34387	0.468967	-2.8656	0.00416223	0.249661
8156	NC_000069.6	136053363	136326141	-	gene8155	Bank1	B cell scaffold protein with ankyrin repeats 1	protein_coding	A530094C12Rik,AI451642,AVIEF,BANK	461	34	147	24	182	8156	52.5045	122.8	20.2252	147.935	8156	85.8662	0.0630995	1.20261	0.052469	0.958155	0.999872	61	8	2	3	8156	40.5646	8.66295	2.90392	2.73193	8156	13.7159	3.15178	1.10242	2.85896	0.00425039	0.252752
3618	NC_000068.7	52136640	52338798	-	gene3617	Neb	nebulin	protein_coding	AI595938	50851	2416	3207	3459	2825	3618	3730.91	2679.05	2914.95	2296.24	3618	2905.29	0.298354	0.388113	0.768729	0.442054	0.999872	9887	6915	10804	11338	3618	6574.79	7488.03	15687	10324.9	3618	10018.7	-0.887208	0.311963	-2.84395	0.00445575	0.262699
9998	NC_000070.6	119108745	119137330	+	gene9997	Slc2a1	solute carrier family 2 (facilitated glucose transporter)%2C member 1	protein_coding	Glut-1,Glut1	525	28	169	0	92	9998	43.239	141.178	0	74.7803	9998	64.7995	1.30397	1.69471	0.769437	0.441634	0.999872	53	27	101	55	9998	35.2447	29.2374	146.648	50.0854	9998	65.3038	-1.59003	0.560249	-2.83808	0.00453861	0.265316
18426	NC_000073.6	79466419	79466491	+	gene18425	n-TRtcg5	-	tRNA	-	1456	0	0	0	0	18426	0	0	0	0	18426	0	NA	NA	NA	NA	NA	315	261	499	381	18426	209.473	282.629	724.528	346.955	18426	390.896	-1.12153	0.395709	-2.83422	0.00459377	0.266284
7053	NC_000069.6	83125276	83129240	-	gene7052	Gm10710	-	misc_RNA	-	79	0	0	0	0	7053	0	0	0	0	7053	0	NA	NA	NA	NA	NA	7	11	36	25	7053	4.65496	11.9116	52.2705	22.7661	7053	22.9008	-2.21339	0.782392	-2.82901	0.00466928	0.268406
21002	NC_000074.6	70373548	70382066	+	gene21001	Comp	cartilage oligomeric matrix protein	protein_coding	TSP5	4352	648	835	1005	1275	21002	1000.67	697.539	846.929	1036.36	21002	895.375	-0.150301	0.462342	-0.325086	0.745116	0.999872	111	108	208	162	21002	73.8143	116.95	302.007	147.524	21002	160.074	-1.23761	0.441854	-2.80094	0.00509539	0.290479
42519	NC_000085.6	24294794	24555827	-	gene42518	Pip5k1b	phosphatidylinositol-4-phosphate 5-kinase%2C type 1 beta	protein_coding	PI4P5K-I[b],PIP5K1-beta,PIP5KIbeta,Pipk5b,STM7	335	0	0	0	0	42519	0	0	0	0	42519	0	NA	NA	NA	NA	NA	35	68	93	139	42519	23.2748	73.6351	135.032	126.579	42519	89.6304	-1.45643	0.52155	-2.7925	0.00523026	0.295724
13985	NC_000072.6	34877594	34910887	-	gene13984	Wdr91	WD repeat domain 91	protein_coding	9530020G05Rik,AI987683,AU018665	172	11	11	26	11	13985	16.9868	9.18913	21.9106	8.94112	13985	14.2569	-0.241531	2.2749	-0.106172	0.915446	NA	17	15	49	32	13985	11.3049	16.243	71.146	29.1406	13985	31.9586	-1.86406	0.66885	-2.78696	0.00532055	0.298383
20	NC_000067.6	4773198	4785749	-	gene19	Mrpl15	mitochondrial ribosomal protein L15	protein_coding	HSPC145,MRP-L7,Rpml7	1493	205	222	291	326	20	316.571	185.453	245.23	264.982	20	253.059	-0.0257865	0.674205	-0.0382473	0.969491	0.999872	96	76	117	160	20	63.8394	82.298	169.879	145.703	20	115.43	-1.11476	0.400665	-2.78226	0.00539813	0.300293
1739	NC_000067.6	138062859	138175756	-	gene1738	Ptprc	protein tyrosine phosphatase%2C receptor type%2C C	protein_coding	B220,Cd45,CD45R,L-CA,loc,Ly-5,Lyt-4,T200	315	4	5	1	223	1739	6.177	4.17688	0.842715	181.261	1739	48.1144	-4.14788	1.82863	-2.2683	0.0233112	0.463339	60	14	4	4	1739	39.8996	15.1602	5.80784	3.64257	1739	16.1275	2.59494	0.933974	2.77839	0.00546298	0.301239
3587	NC_000068.7	49744753	49746875	-	gene3586	LOC108168752	-	lncRNA	-	88	0	0	0	0	3587	0	0	0	0	3587	0	NA	NA	NA	NA	NA	14	9	44	21	3587	9.30991	9.74582	63.8862	19.1235	3587	25.5164	-2.10428	0.758014	-2.77604	0.00550248	0.301239
16798	NC_000073.6	16842902	16870461	+	gene16797	Prkd2	protein kinase D2	protein_coding	AI325941,PKD2	761	25	32	32	95	16798	38.6063	26.732	26.9669	77.2188	16798	42.381	-0.676225	1.4305	-0.472718	0.636414	0.999872	346	105	24	102	16798	230.088	113.701	34.847	92.8856	16798	117.88	1.4128	0.511379	2.76272	0.00573212	0.30517
27405	NC_000077.6	56024990	56040987	-	gene27404	Nmur2	neuromedin U receptor 2	protein_coding	Nmu2r	114	0	0	0	0	27405	0	0	0	0	27405	0	NA	NA	NA	NA	NA	15	17	40	42	27405	9.97491	18.4088	58.0784	38.247	27405	31.1773	-1.78323	0.6445	-2.76685	0.0056601	0.30517
37659	NC_000082.6	20619215	20621278	-	gene37658	Camk2n2	calcium/calmodulin-dependent protein kinase II inhibitor 2	protein_coding	2900075A18Rik	294	19	0	0	24	37659	29.3408	0	0	19.5079	37659	12.2122	0.581769	3.30951	0.175787	0.860461	NA	70	19	68	94	37659	46.5496	20.5745	98.7332	85.6005	37659	62.8644	-1.42993	0.517784	-2.76164	0.00575125	0.30517
23288	NC_000075.6	59656368	59679375	+	gene23287	Pkm	pyruvate kinase%2C muscle	protein_coding	AA414905,AL024370,AL024424,Pk-2,Pk-3,Pk3,Pkm2	1605	4	0	0	0	23288	6.177	0	0	0	23288	1.54425	4.32619	4.82678	0.896291	0.370097	NA	384	290	407	520	23288	255.358	314.032	590.947	473.534	23288	408.468	-0.903185	0.326496	-2.76629	0.00566975	0.30517
33132	NC_000079.6	93040713	93144724	-	gene33131	Cmya5	cardiomyopathy associated 5	protein_coding	2310076E16Rik,2310076E21Rik,AA420382,AI504003,sr553,Srfsd,Tims	16467	2586	2213	2196	1277	33132	3993.43	1848.69	1850.6	1037.98	33132	2182.68	1.01559	0.482553	2.10462	0.0353241	0.563246	2075	1503	2092	2525	33132	1379.86	1627.55	3037.5	2299.37	33132	2086.07	-0.827384	0.302087	-2.73889	0.00616466	0.316138
35244	NC_000080.6	75131105	75230842	+	gene35243	Lcp1	lymphocyte cytosolic protein 1	protein_coding	AW536232,D14Ertd310e,LCP-1,Pls2,pp65	310	9	51	61	133	35244	13.8983	42.6042	51.4056	108.106	35244	54.0036	-1.48674	1.32098	-1.12548	0.260385	0.999872	33	18	1	4	35244	21.9448	19.4916	1.45196	3.64257	35244	11.6327	2.94656	1.07612	2.73814	0.00617876	0.316138
13832	NC_000072.6	23262773	23839421	-	gene13831	Cadps2	Ca2+-dependent activator protein for secretion 2	protein_coding	A230044C21Rik,Caps-2,Caps2,Cpd2	1874	7	99	89	26	13832	10.8098	82.7022	75.0017	21.1336	13832	47.4118	-0.0320047	1.50163	-0.0213134	0.982996	0.999872	294	340	554	465	13832	195.508	368.175	804.385	423.449	13832	447.879	-1.12474	0.409364	-2.74753	0.00600465	0.316138
38856	NC_000083.6	13716436	13761394	-	gene38855	Tcte2	t-complex-associated testis expressed 2	protein_coding	AI429268,Tcte-2	55	0	0	0	0	38856	0	0	0	0	38856	0	NA	NA	NA	NA	NA	3	7	19	26	38856	1.99498	7.58008	27.5872	23.6767	38856	15.2098	-2.50133	0.911729	-2.74351	0.00607868	0.316138
13191	NC_000071.6	136919146	136937109	+	gene13190	4933404O12Rik	RIKEN cDNA 4933404O12 gene	lncRNA	AW494809	423	0	0	0	0	13191	0	0	0	0	13191	0	NA	NA	NA	NA	NA	106	53	169	95	13191	70.4893	57.392	245.381	86.5111	13191	114.943	-1.36214	0.497551	-2.7377	0.0061871	0.316138
25452	NC_000076.6	76761854	76961956	-	gene25451	Pcbp3	poly(rC) binding protein 3	protein_coding	AlphaCP-3	210	9	24	0	26	25452	13.8983	20.049	0	21.1336	25452	13.7702	0.684729	2.72106	0.25164	0.801319	NA	16	25	84	26	25452	10.6399	27.0717	121.965	23.6767	25452	45.8382	-1.9606	0.723017	-2.71169	0.00669416	0.339532
12911	NC_000071.6	122453513	122502225	-	gene12910	Atp2a2	ATPase%2C Ca++ transporting%2C cardiac muscle%2C slow twitch 2	protein_coding	9530097L16Rik,D5Wsu150e,mKIAA4195,SERCA2,Serca2a,SERCA2B	1900	111	319	622	278	12911	171.412	266.485	524.169	225.966	12911	297.008	-0.774253	0.688682	-1.12425	0.260906	0.999872	120	104	153	193	12911	79.7992	112.618	222.15	175.754	12911	147.58	-1.05218	0.389591	-2.70074	0.0069186	0.348354
28285	NC_000077.6	83587886	83593087	-	gene28284	Ccl6	chemokine (C-C motif) ligand 6	protein_coding	c10,MRP-1,Scya6	352	47	5	48	60	28285	72.5798	4.17688	40.4503	48.7697	28285	41.4942	-0.226684	1.61008	-0.14079	0.888036	0.999872	102	51	15	24	28285	67.8294	55.2263	21.7794	21.8554	28285	41.6726	1.49945	0.555744	2.6981	0.00697369	0.348445
21901	NC_000074.6	116981828	116993449	-	gene21900	Gcsh	glycine cleavage system protein H (aminomethyl carrier)	protein_coding	1100001L02Rik,5730591C18Rik	414	60	159	66	73	21901	92.6551	132.825	55.6192	59.3365	21901	85.1089	0.973512	1.02153	0.952996	0.340592	0.999872	32	19	0	5	21901	21.2798	20.5745	0	4.55322	21901	11.6019	3.02694	1.12283	2.69583	0.00702144	0.348445
7199	NC_000069.6	88830966	88910099	+	gene7198	Gon4l	gon-4-like (C.elegans)	protein_coding	1500041I23Rik,2610100B20Rik,3632445O20Rik,5430404N14Rik,AA387005	990	52	157	92	101	7199	80.3011	131.154	77.5298	82.0957	7199	92.7702	0.408105	0.990396	0.412062	0.680294	0.999872	276	156	50	106	7199	183.538	168.927	72.598	96.5282	7199	130.398	1.05211	0.39124	2.68917	0.00716296	0.350426
13941	NC_000072.6	31356326	31373690	+	gene13940	Gm14532	-	lncRNA	-	141	4	9	2	0	13941	6.177	7.51838	1.68543	0	13941	3.8452	3.02568	4.54926	0.665092	0.505991	NA	20	86	9	11	13941	13.2999	93.1267	13.0676	10.0171	13941	32.3778	2.20177	0.818392	2.69035	0.00713764	0.350426
21305	NC_000074.6	84338630	84640251	+	gene21304	Cacna1a	calcium channel%2C voltage-dependent%2C P/Q type%2C alpha 1A subunit	protein_coding	alpha1A,APCA,BI,Caca1a,Cacnl1a4,Cav2.1,Ccha1a,EA2,FHM,HPCA,la,MHP,MHP1,nmf352,rkr,SCA6,smrl,tg	1619	40	48	95	96	21305	61.77	40.098	80.058	78.0316	21305	64.9894	-0.637363	1.15092	-0.553784	0.579726	0.999872	325	237	395	383	21305	216.123	256.64	573.524	348.776	21305	348.766	-0.962494	0.358665	-2.68354	0.00728465	0.351395
30210	NC_000078.6	69201773	69228247	-	gene30209	Pole2	polymerase (DNA directed)%2C epsilon 2 (p59 subunit)	protein_coding	-	76	0	25	0	0	30210	0	20.8844	0	0	30210	5.2211	6.10462	4.79706	1.27258	0.203169	NA	4	6	22	19	30210	2.65997	6.49721	31.9431	17.3022	30210	14.6006	-2.47324	0.921031	-2.68529	0.00724666	0.351395
2084	NC_000067.6	165329500	165460553	-	gene2083	Dcaf6	DDB1 and CUL4 associated factor 6	protein_coding	1200006M05Rik,Iqwd1,PC326	3300	256	738	345	452	2084	395.328	616.507	290.737	367.399	2084	417.493	0.621879	0.571142	1.08883	0.276227	0.999872	406	247	341	515	2084	269.987	267.468	495.118	468.981	2084	375.389	-0.842458	0.314244	-2.6809	0.00734241	0.351722
13390	NC_000071.6	143391789	143403695	-	gene13389	Gm20635	-	lncRNA	-	92	0	0	0	0	13390	0	0	0	0	13390	0	NA	NA	NA	NA	NA	14	11	46	21	13390	9.30991	11.9116	66.7901	19.1235	13390	26.7838	-2.00799	0.749855	-2.67783	0.00741005	0.352514
19521	NC_000073.6	126699774	126704816	-	gene19520	Coro1a	coronin%2C actin binding protein 1A	protein_coding	Clabp,Lmb3,p57,TACO	285	19	7	0	166	19521	29.3408	5.84763	0	134.93	19521	42.5295	-1.94916	2.00797	-0.970712	0.331692	0.999872	74	10	5	4	19521	49.2095	10.8287	7.2598	3.64257	19521	17.7351	2.52652	0.950482	2.65814	0.00785728	0.371229
12897	NC_000071.6	122100904	122113398	+	gene12896	Myl2	myosin%2C light polypeptide 2%2C regulatory%2C cardiac%2C slow	protein_coding	MLC-2,MLC-2s/v,MLC-2v,Mlc2v,Mylpc	11174	995	1613	4724	1637	12897	1536.53	1347.46	3980.99	1330.6	12897	2048.9	-0.88123	0.507194	-1.73746	0.0823057	0.831329	350	487	542	826	12897	232.748	527.357	786.962	752.191	12897	574.814	-1.02193	0.389124	-2.62623	0.00863369	0.405138
43445	NC_000086.7	18414167	18461421	-	gene43444	4930578C19Rik	RIKEN cDNA 4930578C19 gene	protein_coding	-	145	7	34	14	37	43445	10.8098	28.4028	11.798	30.0747	43445	20.2713	-0.0887379	1.97162	-0.0450077	0.964101	0.999872	3	4	4	42	43445	1.99498	4.33147	5.80784	38.247	43445	12.5953	-2.88007	1.09903	-2.62055	0.00877882	0.406559
1272	NC_000067.6	93705391	93754838	-	gene1271	Thap4	THAP domain containing 4	protein_coding	2010320B01Rik	577	62	46	173	0	1272	95.7436	38.4273	145.79	0	1272	69.9902	-0.121915	1.71043	-0.0712774	0.943177	0.999872	51	55	100	90	1272	33.9147	59.5578	145.196	81.9579	1272	80.1566	-1.28735	0.491607	-2.61866	0.00882749	0.406559
22241	NC_000075.6	5861633	5865450	+	gene22240	Gm6015	predicted gene 6015	pseudogene	EG547033	163	0	0	0	0	22241	0	0	0	0	22241	0	NA	NA	NA	NA	NA	37	15	31	80	22241	24.6048	16.243	45.0107	72.8515	22241	39.6775	-1.52192	0.581297	-2.61815	0.0088408	0.406559
28991	NC_000077.6	106156256	106161030	-	gene28990	Limd2	LIM domain containing 2	protein_coding	0610025L06Rik,AI413966	442	13	27	0	273	28991	20.0753	22.5551	0	221.902	28991	66.1332	-2.37917	1.76568	-1.34745	0.177834	0.999872	85	25	11	8	28991	56.5245	27.0717	15.9715	7.28515	28991	26.7132	1.90155	0.728708	2.60948	0.00906807	0.414249
43265	NC_000086.7	7878306	7883432	+	gene43264	Pim2	proviral integration site 2	protein_coding	DXCch3,Pim-2	193	15	72	56	0	43265	23.1638	60.147	47.1921	0	43265	32.6257	0.823111	2.0508	0.401361	0.688154	0.999872	7	3	35	5	43265	4.65496	3.24861	50.8186	4.55322	43265	15.8188	-2.76089	1.06055	-2.60326	0.00923424	0.418383
26915	NC_000077.6	25616846	26210576	-	gene26914	5730522E02Rik	RIKEN cDNA 5730522E02 gene	lncRNA	RP23-306I3.1	267	6	36	16	27	26915	9.26551	30.0735	13.4834	21.9464	26915	18.6922	0.157697	2.03484	0.0774989	0.938227	0.999872	40	21	37	84	26915	26.5997	22.7402	53.7225	76.494	26915	44.8891	-1.40161	0.538758	-2.60157	0.00927988	0.418383
5953	NC_000068.7	172356190	172370706	-	gene5952	Aurka	aurora kinase A	protein_coding	AIRK1,ARK-1,Ark1,AU019385,Aurora-A,AW539821,Ayk1,IAK,IAK1,Stk6	136	10	14	28	21	5953	15.4425	11.6953	23.596	17.0694	5953	16.9508	-0.585876	2.08538	-0.280944	0.778753	0.999872	7	49	3	4	5953	4.65496	53.0606	4.35588	3.64257	5953	16.4285	2.84348	1.09539	2.59586	0.00943537	0.419457
36496	NC_000081.6	77078990	77307088	-	gene36495	Rbfox2	RNA binding protein%2C fox-1 homolog (C. elegans) 2	protein_coding	Fbm2,Fxh,Hrnbp2,Rbm9	2586	94	435	230	342	36496	145.16	363.388	193.825	277.988	36496	245.09	0.111441	0.732278	0.152184	0.879042	0.999872	329	279	503	374	36496	218.783	302.12	730.335	340.581	36496	397.955	-1.03866	0.400364	-2.5943	0.0094783	0.419457
9332	NC_000070.6	72850583	72852634	-	gene9331	Aldoart1	aldolase 1 A%2C retrogene 1	protein_coding	4921524E03Rik,Aldo1-ps,Aldo1-ps2,Aldoa-ps2	1564	1	7	5	4	9332	1.54425	5.84763	4.21358	3.25132	9332	3.71419	-0.0043908	4.12767	-0.00106375	0.999151	NA	430	249	402	466	9332	285.947	269.634	583.688	424.36	9332	390.907	-0.856528	0.330193	-2.59402	0.00948612	0.419457
37025	NC_000081.6	98092589	98132447	+	gene37024	Pfkm	phosphofructokinase%2C muscle	protein_coding	AI131669,ATP-PFK,Pfk-4,PFK-A,PFK-M,Pfk4,Pfka,Pfkx	11386	1221	1878	1515	1175	37025	1885.53	1568.84	1276.71	955.074	37025	1421.54	0.62993	0.417307	1.50951	0.131168	0.989883	1480	920	983	2214	37025	984.191	996.239	1427.28	2016.16	37025	1355.97	-0.798928	0.308254	-2.59178	0.00954794	0.419501
11931	NC_000071.6	67405468	67417978	+	gene11930	Gm33345	-	lncRNA	-	48	0	0	0	0	11931	0	0	0	0	11931	0	NA	NA	NA	NA	NA	5	5	21	17	11931	3.32497	5.41434	30.4911	15.4809	11931	13.6778	-2.41316	0.932597	-2.58757	0.00966552	0.42198
40866	NC_000084.6	20548028	20549358	-	gene40865	Tpi-rs10	triosephosphate isomerase related sequence 10	pseudogene	EG665674,Gm7744,Tpi-10	340	0	0	0	0	40866	0	0	0	0	40866	0	NA	NA	NA	NA	NA	78	53	117	92	40866	51.8695	57.392	169.879	83.7792	40866	90.73	-1.20735	0.468977	-2.57444	0.0100403	0.435586
36666	NC_000081.6	81802673	81826863	+	gene36665	Tef	thyrotroph embryonic factor	protein_coding	2310028D20Rik	7636	765	1558	2391	2037	36666	1181.35	1301.52	2014.93	1655.73	36666	1538.38	-0.563762	0.40178	-1.40316	0.160568	0.999872	218	145	166	356	36666	144.969	157.016	241.025	324.189	36666	216.8	-0.909026	0.354467	-2.56449	0.0103329	0.443773
31751	NC_000079.6	21935497	21935568	-	gene31750	Trnad-guc	-	tRNA	-	552	0	0	0	37	31751	0	0	0	30.0747	31751	7.51867	-6.16949	4.38048	-1.4084	0.159011	NA	102	91	215	107	31751	67.8294	98.541	312.171	97.4388	31751	143.995	-1.29686	0.505864	-2.56365	0.0103577	0.443773
36283	NC_000081.6	66379858	66500910	-	gene36282	Lrrc6	leucine rich repeat containing 6 (testis)	protein_coding	LRTP	102	0	0	0	0	36283	0	0	0	0	36283	0	NA	NA	NA	NA	NA	15	15	43	29	36283	9.97491	16.243	62.4342	26.4087	36283	28.7652	-1.76586	0.691465	-2.55379	0.0106557	0.453722
43030	NC_000085.6	53892231	53929861	+	gene43029	Pdcd4	programmed cell death 4	protein_coding	D19Ucla1,Ma3,Tis	246	19	7	0	95	43030	29.3408	5.84763	0	77.2188	43030	28.1018	-1.14216	2.23312	-0.511463	0.609027	0.999872	22	18	41	44	43030	14.6299	19.4916	59.5303	40.0683	43030	33.43	-1.54932	0.607589	-2.54994	0.0107741	0.45595
13676	NC_000072.6	5483351	5496278	-	gene13675	Pdk4	pyruvate dehydrogenase kinase%2C isoenzyme 4	protein_coding	AV005916	4357	518	1224	682	210	13676	799.922	1022.5	574.732	170.694	13676	641.962	1.29028	0.612476	2.10666	0.0351475	0.562748	561	677	220	265	13676	373.061	733.102	319.431	241.32	13676	416.729	0.980269	0.385053	2.5458	0.0109026	0.458575
33038	NC_000079.6	81095068	81633388	-	gene33037	Adgrv1	adhesion G protein-coupled receptor V1	protein_coding	Frings,Gpr98,Mass1,Mgr1,VLGR1	390	41	33	21	43	33038	63.3143	27.5674	17.697	34.9517	33038	35.8826	0.783394	1.52946	0.512204	0.608508	0.999872	44	35	33	140	33038	29.2597	37.9004	47.9146	127.49	33038	60.6412	-1.40665	0.554121	-2.53853	0.0111319	0.464457
12900	NC_000071.6	122206807	122242297	+	gene12899	Hvcn1	hydrogen voltage-gated channel 1	protein_coding	0610039P13Rik,AI450555,BTS,HV1,mVSOP,Vsop.	86	10	0	0	10	12900	15.4425	0	0	8.12829	12900	5.8927	0.917839	4.3216	0.212384	0.831807	NA	46	13	3	4	12900	30.5897	14.0773	4.35588	3.64257	12900	13.1664	2.51032	0.989439	2.53711	0.0111771	0.464457
7164	NC_000069.6	88297135	88321766	+	gene7163	Cct3	chaperonin containing Tcp1%2C subunit 3 (gamma)	protein_coding	AL024092,Cctg,Tcp1-rs3,TriC-P5	1475	296	579	123	327	7164	457.098	483.683	103.654	265.795	7164	327.558	1.34839	0.666958	2.0217	0.0432072	0.623403	85	36	8	21	7164	56.5245	38.9833	11.6157	19.1235	7164	31.5617	1.61561	0.63873	2.5294	0.0114257	0.471941
7255	NC_000069.6	90011153	90011210	-	gene7254	Mir7669	microRNA 7669	miRNA	Gm27996,mmu-mir-7669	1530	97	330	90	136	7255	149.792	275.674	75.8444	110.545	7255	152.964	1.19276	0.828117	1.44033	0.149774	0.999872	448	191	70	168	7255	297.917	206.828	101.637	152.988	7255	189.843	0.982144	0.388955	2.52509	0.011567	0.474936
35689	NC_000081.6	4988762	5063773	-	gene35688	C7	complement component 7	protein_coding	A530026G17,Gm1238	183	17	2	42	46	35689	26.2523	1.67075	35.3941	37.3901	35689	25.1768	-1.40033	1.92303	-0.728191	0.466496	0.999872	17	4	25	30	35689	11.3049	4.33147	36.299	27.3193	35689	19.8137	-1.9682	0.780713	-2.52103	0.0117013	0.477608
15124	NC_000072.6	86849482	87003227	+	gene15123	Aak1	AP2 associated kinase 1	protein_coding	5530400K14Rik,9630042K20,AU067724,AU067726,BC028270,C79663,D6Ertd245e,mKIAA1048,R75501	902	42	171	301	205	15124	64.8586	142.849	253.657	166.63	15124	156.999	-1.01137	0.838651	-1.20595	0.227836	0.999872	25	35	69	54	15124	16.6248	37.9004	100.185	49.1747	15124	50.9713	-1.46777	0.586747	-2.50154	0.0123655	0.501747
23965	NC_000075.6	102505755	102546247	+	gene23964	Ky	kyphoscoliosis peptidase	protein_coding	CD1,D9Mgc44e	14499	1076	3009	5226	4280	23965	1661.61	2513.65	4404.03	3478.91	23965	3014.55	-0.916195	0.395441	-2.31689	0.0205096	0.442023	221	163	271	253	23965	146.964	176.508	393.481	230.393	23965	236.836	-0.945244	0.37939	-2.49148	0.0127211	0.511937
24897	NC_000076.6	37133243	37138926	-	gene24896	Marcks	myristoylated alanine rich protein kinase C substrate	protein_coding	Macs,PKCSL	2857	415	801	404	806	24897	640.864	669.136	340.457	655.14	24897	576.399	0.395956	0.540568	0.732482	0.463874	0.999872	207	114	50	60	24897	137.654	123.447	72.598	54.6386	24897	97.0843	1.04827	0.420946	2.49026	0.012765	0.511937
2737	NC_000068.7	4017688	4614043	+	gene2736	Frmd4a	FERM domain containing 4A	protein_coding	2700017I06Rik,5330420J21,AI594879,C230040M21Rik,Frmd4,Gm13190,mKIAA1294,OTTMUSG00000010806	358	33	63	112	53	2737	50.9603	52.6287	94.3841	43.0799	2737	60.2633	-0.407787	1.20958	-0.33713	0.736019	0.999872	14	14	26	43	2737	9.30991	15.1602	37.7509	39.1577	2737	25.3447	-1.67816	0.675273	-2.48516	0.0129493	0.516323
42146	NC_000085.6	8251312	8289649	+	gene42145	Gm41804	-	lncRNA	-	3821	0	0	0	0	42146	0	0	0	0	42146	0	NA	NA	NA	NA	NA	554	260	2293	714	42146	368.407	281.546	3329.34	650.199	42146	1157.37	-2.61371	1.05263	-2.48303	0.0130272	0.516445
13879	NC_000072.6	29200436	29216364	-	gene13878	Impdh1	inosine 5'-phosphate dehydrogenase 1	protein_coding	B930086D20Rik,IMPDH-I	203	31	39	0	0	13879	47.8718	32.5797	0	0	13879	20.1129	8.04457	2.63495	3.05302	0.0022655	0.144695	29	16	37	51	13879	19.2848	17.3259	53.7225	46.4428	13879	34.194	-1.44341	0.586357	-2.46165	0.0138299	0.541868
19502	NC_000073.6	126445860	126463103	-	gene19501	Atp2a1	ATPase%2C Ca++ transporting%2C cardiac muscle%2C fast twitch 1	protein_coding	SERCA1	73516	10825	12086	8770	8135	19502	16716.5	10096.4	7390.61	6612.36	19502	10204	0.937056	0.375936	2.4926	0.0126812	0.34419	9895	5414	9667	8724	19502	6580.11	5862.65	14036.1	7944.45	19502	8605.83	-0.820683	0.333647	-2.45973	0.0139041	0.541868
27696	NC_000077.6	67171027	67197517	+	gene27695	Myh2	myosin%2C heavy polypeptide 2%2C skeletal muscle%2C adult	protein_coding	MHC2A,Myh2a,MyHC-IIa,Myhs-f,Myhs-f1,Myhsf1	70327	12912	10073	16434	9639	27696	19939.4	8414.74	13849.2	7834.86	27696	12509.5	0.386785	0.458231	0.844084	0.398623	0.999872	6195	3604	5260	6210	27696	4119.64	3902.66	7637.3	5655.09	27696	5328.67	-0.728257	0.295806	-2.46194	0.0138187	0.541868
1851	NC_000067.6	151755344	151822328	+	gene1850	Edem3	ER degradation enhancer%2C mannosidase alpha-like 3	protein_coding	2310050N11Rik	1366	62	33	5	81	1851	95.7436	27.5674	4.21358	65.8392	1851	48.3409	0.811382	1.55947	0.520293	0.602859	0.999872	90	45	953	97	1851	59.8494	48.7291	1383.72	88.3324	1851	395.157	-3.76008	1.53409	-2.45101	0.0142454	0.552051
24188	NC_000075.6	109931489	110083954	+	gene24187	Map4	microtubule-associated protein 4	protein_coding	AA407148,MAP-4,Mtap-4,Mtap4	10797	1199	1670	1673	2093	24188	1851.56	1395.08	1409.86	1701.25	24188	1589.44	0.0609493	0.409622	0.148794	0.881716	0.999872	1094	729	757	1582	24188	727.503	789.411	1099.13	1440.64	24188	1014.17	-0.74485	0.304598	-2.44536	0.0144709	0.555279
21800	NC_000074.6	110266977	110610253	+	gene21799	Hydin	HYDIN%2C axonemal central pair apparatus protein	protein_coding	1700034M11Rik,4930545D19Rik,4932703P14,A830061H17,AC069308.21gm4,hy-3,hy3,hyrh	88	0	0	0	0	21800	0	0	0	0	21800	0	NA	NA	NA	NA	NA	19	7	23	39	21800	12.6349	7.58008	33.3951	35.5151	21800	22.2813	-1.74408	0.713359	-2.44489	0.0144897	0.555279
25437	NC_000076.6	76263049	76345291	-	gene25436	Dip2a	disco interacting protein 2 homolog A	protein_coding	4931420H10Rik,AI426328,Dip2,Kiaa0184-hp,mKIAA0184	250	10	32	2	0	25437	15.4425	26.732	1.68543	0	25437	10.965	4.65241	2.95296	1.57551	0.115139	NA	24	43	79	60	25437	15.9598	46.5633	114.705	54.6386	25437	57.9666	-1.45465	0.59608	-2.44035	0.0146729	0.557321
37732	NC_000082.6	23110770	23110933	+	gene37731	Snora81	small nucleolar RNA%2C H/ACA box 81	snoRNA	MBI-61	319	0	0	0	0	37732	0	0	0	0	37732	0	NA	NA	NA	NA	NA	140	99	37	43	37732	93.0991	107.204	53.7225	39.1577	37732	73.2958	1.11863	0.458535	2.43957	0.0147046	0.557321
18743	NC_000073.6	98815415	98815486	+	gene18742	n-TPtgg8	-	tRNA	-	228	0	0	0	0	18743	0	0	0	0	18743	0	NA	NA	NA	NA	NA	49	34	47	98	18743	32.5847	36.8175	68.2421	89.243	18743	56.7218	-1.1925	0.490621	-2.43058	0.0150746	0.568222
27698	NC_000077.6	67224681	67237573	-	gene27697	Gm12300	-	lncRNA	-	790	176	285	205	58	27698	271.788	238.082	172.757	47.1441	27698	182.443	1.21322	0.845318	1.43522	0.151225	0.999872	33	24	5	4	27698	21.9448	25.9888	7.2598	3.64257	27698	14.709	2.18427	0.9017	2.42239	0.0154188	0.568765
11285	NC_000071.6	19226614	20704792	+	gene11284	Magi2	membrane associated guanylate kinase%2C WW and PDZ domain containing 2	protein_coding	Acvri1,Acvrinp1,Acvrip1,AIP-1,Magi-2,mKIAA0705,S-SCAM	861	29	206	145	206	11285	44.7833	172.087	122.194	167.443	11285	126.627	-0.411304	0.961614	-0.427723	0.668853	0.999872	56	49	81	89	11285	37.2396	53.0606	117.609	81.0472	11285	72.239	-1.1411	0.47091	-2.42317	0.0153856	0.568765
36723	NC_000081.6	82808447	82988189	-	gene36722	Tcf20	transcription factor 20	protein_coding	2810438H08Rik,mKIAA0292,SPBP	1247	34	101	1	119	36723	52.5045	84.3729	0.842715	96.7267	36723	58.6117	0.489435	1.6112	0.30377	0.761303	0.999872	251	180	250	311	36723	166.913	194.916	362.99	283.21	36723	252.007	-0.836262	0.344956	-2.42426	0.0153398	0.568765
10491	NC_000070.6	136647536	136836012	-	gene10490	Ephb2	Eph receptor B2	protein_coding	Cek5,Drt,Erk,ETECK,Hek5,Nuk,Prkm5,Qek5,Sek3,Tyro5	81	2	36	0	0	10491	3.0885	30.0735	0	0	10491	8.29051	6.77129	3.74684	1.8072	0.0707307	NA	4	5	18	16	10491	2.65997	5.41434	26.1353	14.5703	10491	12.195	-2.36844	0.977408	-2.42319	0.0153849	0.568765
4037	NC_000068.7	84810444	84826934	-	gene4036	Smtnl1	smoothelin-like 1	protein_coding	1110030K22Rik,CHASM	1919	158	189	532	331	4037	243.992	157.886	448.325	269.046	4037	279.812	-0.838432	0.666225	-1.25848	0.208218	0.999872	134	129	109	337	4037	89.1092	139.69	158.264	306.887	4037	173.487	-1.03631	0.428249	-2.41988	0.0155257	0.569661
39917	NC_000083.6	43568081	43612202	+	gene39916	Pla2g7	phospholipase A2%2C group VII (platelet-activating factor acetylhydrolase%2C plasma)	protein_coding	PAF-AH,R75400	1014	88	325	316	174	39917	135.894	271.497	266.298	141.432	39917	203.78	0.0018222	0.77114	0.002363	0.998115	0.999872	58	33	10	10	39917	38.5696	35.7347	14.5196	9.10643	39917	24.4826	1.68316	0.696908	2.41518	0.0157274	0.570989
1703	NC_000067.6	135783033	135810989	+	gene1702	Tnni1	troponin I%2C skeletal%2C slow 1	protein_coding	2700018B22Rik,AI747285,ssTnI	1840	146	163	538	166	1703	225.461	136.166	453.381	134.93	1703	237.484	-0.704282	0.786059	-0.895966	0.370271	0.999872	184	160	181	302	1703	122.359	173.259	262.805	275.014	1703	208.359	-0.869524	0.35995	-2.41568	0.0157057	0.570989
42111	NC_000085.6	7084710	7090741	+	gene42110	5730409K12Rik	-	misc_RNA	-	310	8	7	53	20	42111	12.354	5.84763	44.6639	16.2566	42111	19.7805	-1.75293	2.00135	-0.875877	0.381097	0.999872	8	25	120	69	42111	5.31995	27.0717	174.235	62.8344	42111	67.3653	-2.88714	1.19891	-2.40813	0.0160345	0.574053
14469	NC_000072.6	53287224	53700364	+	gene14468	Creb5	cAMP responsive element binding protein 5	protein_coding	9430076C15Rik,CRE-BPa,Crebpa,D430026C09Rik	534	45	93	136	75	14469	69.4913	77.6899	114.609	60.9622	14469	80.6882	-0.253609	1.06014	-0.239222	0.810933	0.999872	42	26	49	68	14469	27.9297	28.1546	71.146	61.9237	14469	47.2885	-1.24348	0.516407	-2.40794	0.0160427	0.574053
44176	NC_000086.7	73655992	73660111	-	gene44175	Pnck	pregnancy upregulated non-ubiquitously expressed CaM kinase	protein_coding	Bstk3,Camk1b,CaMKIbeta2,caMKlb1,CaMKlb2,Punc	2117	0	0	0	0	44176	0	0	0	0	44176	0	NA	NA	NA	NA	NA	468	162	960	527	44176	311.217	175.425	1393.88	479.909	44176	590.108	-1.94327	0.807169	-2.40752	0.0160615	0.574053
15312	NC_000072.6	97210792	97233315	+	gene15311	Arl6ip5	ADP-ribosylation factor-like 6 interacting protein 5	protein_coding	5930404D22Rik,addiscin,Aip-5,AV001879,Gtrap3-18	3506	299	1319	876	609	15312	461.731	1101.86	738.219	495.013	15312	699.206	0.344236	0.560653	0.61399	0.539222	0.999872	97	68	115	123	15312	64.5044	73.6351	166.975	112.009	15312	104.281	-1.01069	0.420796	-2.40185	0.0163123	0.580012
19987	NC_000073.6	143458339	143461073	-	gene19986	Cdkn1c	cyclin-dependent kinase inhibitor 1C (P57)	protein_coding	AL024410,CDKI,Kip2,p57(kip2),p57Kip2	1245	172	411	138	215	19987	265.611	343.339	116.295	174.758	19987	225.001	1.06584	0.698393	1.52612	0.126979	0.978932	77	47	80	105	19987	51.2045	50.8948	116.157	95.6175	19987	78.4684	-1.04835	0.438179	-2.39251	0.0167335	0.591937
4490	NC_000068.7	93955810	93957100	-	gene4489	Gm13889	predicted gene 13889	protein_coding	Ag2,OTTMUSG00000014994	313	45	56	69	76	4490	69.4913	46.781	58.1474	61.775	4490	59.0487	-0.0470929	1.1973	-0.0393326	0.968625	0.999872	44	15	0	8	4490	29.2597	16.243	0	7.28515	4490	13.197	2.51261	1.05297	2.38622	0.0170226	0.599092
22120	NC_000074.6	123891758	123894775	-	gene22119	Acta1	actin%2C alpha 1%2C skeletal muscle	protein_coding	AA959943,Acta-2,Acts,Actsk-1	195148	22893	28956	48462	19506	22120	35352.5	24189.1	40839.7	15855	22120	29059.1	0.0706574	0.450489	0.156846	0.875366	0.999872	19697	14393	20778	20463	22120	13098.4	15585.7	30168.8	18634.5	22120	19371.9	-0.766687	0.322303	-2.37878	0.0173701	0.608219
32348	NC_000079.6	49608071	49624500	+	gene32347	Ogn	osteoglycin	protein_coding	3110079A16Rik,mimecan,mimican,OG,OIF,SLRR3A	1841	286	634	252	295	32348	441.656	529.628	212.364	239.785	32348	355.858	1.10365	0.579229	1.90538	0.0567302	0.707609	95	59	113	107	32348	63.1744	63.8892	164.071	97.4388	32348	97.1435	-1.03307	0.43826	-2.35721	0.018413	0.615598
17871	NC_000073.6	44748629	44777515	+	gene17870	Vrk3	vaccinia related kinase 3	protein_coding	AI428238	497	53	103	104	125	17871	81.8453	86.0437	87.6424	101.604	17871	89.2838	-0.172468	0.993453	-0.173605	0.862176	0.999872	55	35	6	16	17871	36.5747	37.9004	8.71175	14.5703	17871	24.4393	1.64675	0.696646	2.36382	0.0180876	0.615598
24207	NC_000075.6	110656503	110711593	+	gene24206	Ccdc12	coiled-coil domain containing 12	protein_coding	2700094L05Rik,C76605	515	163	125	116	60	24207	251.713	104.422	97.755	48.7697	24207	125.665	1.27867	0.935878	1.36628	0.171853	0.999872	25	20	0	6	24207	16.6248	21.6574	0	5.46386	24207	10.9365	2.6489	1.12459	2.35544	0.0185008	0.615598
28627	NC_000077.6	97799005	97838765	+	gene28626	Lasp1	LIM and SH3 protein 1	protein_coding	AA408629,Def-4,SH3P6,Tg(Col1a1-lacZ)1Ngma	670	24	140	52	126	28627	37.062	116.953	43.8212	102.416	28627	75.0631	0.0797881	1.16772	0.068328	0.945525	0.999872	65	62	111	90	28627	43.2246	67.1378	161.167	81.9579	28627	88.3719	-1.14014	0.482079	-2.36505	0.0180275	0.615598
40229	NC_000083.6	57233206	57263697	+	gene40228	Trip10	thyroid hormone receptor interactor 10	protein_coding	AI646975,Cip4	900	142	64	257	117	40229	219.284	53.464	216.578	95.101	40229	146.107	-0.197577	0.954902	-0.206909	0.836081	0.999872	74	54	81	111	40229	49.2095	58.4749	117.609	101.081	40229	81.5936	-1.02418	0.4343	-2.35824	0.018362	0.615598
577	NC_000067.6	53061640	53068079	+	gene576	Mstn	myostatin	protein_coding	Cmpt,Gdf8	2035	318	480	329	495	577	491.072	400.98	277.253	402.35	577	392.914	0.391631	0.574165	0.682087	0.495184	0.999872	106	58	73	176	577	70.4893	62.8064	105.993	160.273	577	99.8905	-1.00231	0.425753	-2.3542	0.0185625	0.615598
30361	NC_000078.6	76580488	76710547	-	gene30360	Sptb	spectrin beta%2C erythrocytic	protein_coding	AI842465,D330027P03Rik,Gm1301,ja,jaundiced,mKIAA4219,Spnb-1,Spnb1	2870	439	271	718	398	30361	677.926	226.387	605.07	323.506	30361	458.222	-0.040822	0.660729	-0.0617833	0.950735	0.999872	292	161	197	394	30361	194.178	174.342	286.036	358.793	30361	253.337	-0.808077	0.341318	-2.36752	0.0179079	0.615598
4916	NC_000068.7	122147687	122153082	+	gene4915	B2m	beta-2 microglobulin	protein_coding	beta2-m,beta2m,Ly-m11	4101	593	722	924	1304	4916	915.741	603.141	778.669	1059.93	4916	839.37	-0.276874	0.48065	-0.57604	0.564588	0.999872	239	166	72	81	4916	158.933	179.756	104.541	73.7621	4916	129.248	0.933678	0.3966	2.3542	0.0185624	0.615598
20954	NC_000074.6	69271053	69303384	+	gene20953	D130040H23Rik	RIKEN cDNA D130040H23 gene	protein_coding	-	73	0	2	3	0	20954	0	1.67075	2.52815	0	20954	1.04972	-0.544928	4.78644	-0.113848	0.909358	NA	10	7	13	38	20954	6.64994	7.58008	18.8755	34.6044	20954	16.9275	-1.93277	0.816732	-2.36647	0.0179589	0.615598
15018	NC_000072.6	83165915	83200118	+	gene15017	Dctn1	dynactin 1	protein_coding	AL022633,Glued,p150,p150<glued>	518	0	0	0	0	15018	0	0	0	0	15018	0	NA	NA	NA	NA	NA	143	76	111	188	15018	95.0941	82.298	161.167	171.201	15018	127.44	-0.903469	0.383093	-2.35835	0.0183562	0.615598
24741	NC_000076.6	23785754	23785821	-	gene24740	Snord100	small nucleolar RNA%2C C/D box 100	snoRNA	MBII-429,Z51	4662	0	0	0	0	24741	0	0	0	0	24741	0	NA	NA	NA	NA	NA	1952	1249	415	1046	24741	1298.07	1352.5	602.563	952.533	24741	1051.42	0.767008	0.325335	2.3576	0.0183937	0.615598
23243	NC_000075.6	57790353	57836847	-	gene23242	Arid3b	AT rich interactive domain 3B (BRIGHT-like)	protein_coding	Bdp,Dri2	88	5	24	0	2	23243	7.72126	20.049	0	1.62566	23243	7.34898	4.09324	3.47921	1.17649	0.239401	NA	7	7	16	27	23243	4.65496	7.58008	23.2313	24.5874	23243	15.0134	-1.9986	0.851594	-2.34689	0.0189307	0.624803
29135	NC_000077.6	114667818	114672331	+	gene29134	Rpl38	ribosomal protein L38	protein_coding	0610025G13Rik,Rbt,Ts,Tss	1628	101	634	291	435	29135	155.969	529.628	245.23	353.581	29135	321.102	0.198479	0.717808	0.276507	0.782159	0.999872	90	42	17	18	29135	59.8494	45.4805	24.6833	16.3916	29135	36.6012	1.38452	0.591669	2.34002	0.0192825	0.630382
38188	NC_000082.6	57302000	57606867	-	gene38187	Cmss1	cms small ribosomal subunit 1	protein_coding	1110001A06Rik,2610528E23Rik,4930572F24Rik,AV099812,AV122629	6447	902	1819	1115	1606	38188	1392.91	1519.55	939.628	1305.4	38188	1289.37	0.375645	0.423887	0.886193	0.375513	0.999872	255	182	211	357	38188	169.573	197.082	306.363	325.1	38188	249.53	-0.78721	0.336157	-2.34179	0.0191914	0.630382
18478	NC_000073.6	81057470	81105612	+	gene18477	Alpk3	alpha-kinase 3	protein_coding	AW319487,D330016D04,MAK,Midori,mKIAA1330	11426	1258	2397	3111	2291	18478	1942.67	2002.4	2621.69	1862.19	18478	2107.24	-0.184624	0.394477	-0.468022	0.639769	0.999872	584	420	389	976	18478	388.356	454.805	564.812	888.788	18478	574.19	-0.788947	0.338606	-2.32998	0.0198071	0.638455
18137	NC_000073.6	56716465	57387217	-	gene18136	Gabrg3	gamma-aminobutyric acid (GABA) A receptor%2C subunit gamma 3	protein_coding	B230362M20Rik,Gabrg-3	70	0	0	0	0	18137	0	0	0	0	18137	0	NA	NA	NA	NA	NA	8	11	25	26	18137	5.31995	11.9116	36.299	23.6767	18137	19.3018	-1.83132	0.784885	-2.33323	0.0196362	0.638455
25321	NC_000076.6	69112452	69117443	+	gene25320	Gm40684	-	lncRNA	-	163	0	0	0	0	25321	0	0	0	0	25321	0	NA	NA	NA	NA	NA	20	32	80	31	25321	13.2999	34.6518	116.157	28.2299	25321	48.0846	-1.59906	0.685913	-2.33129	0.0197383	0.638455
35542	NC_000080.6	113314601	113316720	+	gene35541	Tpm3-rs7	tropomyosin 3%2C related sequence 7	pseudogene	-	598	50	17	102	7	35542	77.2126	14.2014	85.957	5.6898	35542	45.7652	-0.00949332	1.61676	-0.00587181	0.995315	0.999872	116	62	100	144	35542	77.1393	67.1378	145.196	131.133	35542	105.151	-0.932026	0.402456	-2.31585	0.0205666	0.659855
9020	NC_000070.6	46663898	46991714	-	gene9019	Gabbr2	gamma-aminobutyric acid (GABA) B receptor%2C 2	protein_coding	GABABR2,Gb2,Gm425,Gpr51	223	2	12	79	21	9020	3.0885	10.0245	66.5745	17.0694	9020	24.1892	-2.65097	1.90583	-1.39098	0.164232	0.999872	26	9	23	51	9020	17.2898	9.74582	33.3951	46.4428	9020	26.7184	-1.54416	0.668922	-2.30843	0.0209753	0.669851
41631	NC_000084.6	68591012	68709309	+	gene41630	Gm30821	-	lncRNA	-	103870	5	14	3	15	41631	7.72126	11.6953	2.52815	12.1924	41631	8.53427	0.401679	2.87386	0.13977	0.888842	NA	27547	19565	30471	26250	41631	18318.6	21186.3	44242.6	23904.4	41631	26913	-0.786577	0.341019	-2.30655	0.02108	0.670092
10910	NC_000070.6	151059523	151861768	-	gene10909	Camta1	calmodulin binding transcription activator 1	protein_coding	1810059M14Rik,2310058O09Rik,AI316882,AW987475,mKIAA0833	333	14	84	48	66	10910	21.6195	70.1716	40.4503	53.6467	10910	46.472	-0.0295161	1.38269	-0.0213469	0.982969	0.999872	19	21	47	34	10910	12.6349	22.7402	68.2421	30.9619	10910	33.6448	-1.4949	0.649943	-2.30004	0.0214458	0.678594
2405	NC_000067.6	180165238	180196020	-	gene2404	Adck3	aarF domain containing kinase 3	protein_coding	4632432J16Rik,AI462003,Cabc1,mKIAA0451	4581	734	894	1098	393	2405	1133.48	746.826	925.302	319.442	2405	781.262	0.594529	0.578273	1.02811	0.303898	0.999872	336	300	346	480	2405	223.438	324.861	502.378	437.109	2405	371.946	-0.779523	0.339533	-2.29587	0.0216833	0.682976
15998	NC_000072.6	134920401	134925525	+	gene15997	Cdkn1b	cyclin-dependent kinase inhibitor 1B	protein_coding	AA408329,AI843786,Kip1,p27,p27Kip1	182	26	28	47	33	15998	40.1505	23.3905	39.6076	26.8234	15998	32.493	-0.0676363	1.56915	-0.0431037	0.965619	0.999872	7	5	19	17	15998	4.65496	5.41434	27.5872	15.4809	15998	13.2844	-2.09143	0.913241	-2.29012	0.0220144	0.689723
24717	NC_000076.6	22343410	22346146	+	gene24716	Gm5421	predicted gene 5421	pseudogene	EG432438	691	0	5	19	5	24717	0	4.17688	16.0116	4.06415	24717	6.06315	-2.23061	3.73197	-0.597703	0.550038	NA	179	107	210	166	24717	119.034	115.867	304.911	151.167	24717	172.745	-0.949693	0.414951	-2.28869	0.0220975	0.689723
32471	NC_000079.6	54590231	54591147	+	gene32470	Higd2a	HIG1 domain family%2C member 2A	protein_coding	2010110M21Rik,AA690237	1020	366	358	50	78	32471	565.196	299.064	42.1358	63.4007	32471	242.449	3.03187	0.715191	4.23925	2.24267e-05	0.0133914	65	63	10	30	32471	43.2246	68.2207	14.5196	27.3193	32471	38.321	1.37711	0.603054	2.28357	0.022397	0.690542
2209	NC_000067.6	171150713	171161130	+	gene2208	Mpz	myelin protein zero	protein_coding	Mpp,P-zero,P0	8827	1006	3715	1896	1491	2209	1553.52	3103.42	1597.79	1211.93	2209	1866.66	0.729716	0.45409	1.60699	0.108057	0.919324	462	89	56	112	2209	307.227	96.3753	81.3097	101.992	2209	146.726	1.14155	0.5	2.28311	0.0224241	0.690542
34079	NC_000080.6	32659118	32707825	-	gene34078	3425401B19Rik	RIKEN cDNA 3425401B19 gene	protein_coding	-	3118	309	484	692	436	34079	477.174	404.322	583.159	354.394	34079	454.762	-0.0895061	0.559548	-0.159961	0.872912	0.999872	287	224	222	464	34079	190.853	242.563	322.335	422.538	34079	294.572	-0.78663	0.344325	-2.28456	0.0223389	0.690542
3465	NC_000068.7	36807789	36808427	-	gene3464	Gm13436	predicted gene 13436	pseudogene	OTTMUSG00000012219,Rpl18p	3014	1209	123	145	75	3465	1867	102.751	122.194	60.9622	3465	538.227	3.42584	0.891266	3.84379	0.000121149	0.0330251	648	367	132	315	3465	430.916	397.413	191.659	286.853	3465	326.71	0.786677	0.34528	2.27838	0.0227041	0.696057
2501	NC_000067.6	184034461	184075636	+	gene2500	Dusp10	dual specificity phosphatase 10	protein_coding	2610306G15Rik,AI158871,MKP-5,MKP5	1194	259	240	232	296	2501	399.961	200.49	195.51	240.597	2501	259.14	0.458823	0.6875	0.667379	0.50453	0.999872	42	19	36	70	2501	27.9297	20.5745	52.2705	63.745	2501	41.1299	-1.25083	0.551	-2.2701	0.0232015	0.698883
19723	NC_000073.6	133128251	133142457	+	gene19722	4930483O08Rik	RIKEN cDNA 4930483O08 gene	lncRNA	-	121	7	8	6	4	19723	10.8098	6.68301	5.05629	3.25132	19723	6.45009	1.07166	3.20756	0.334105	0.7383	NA	22	10	32	32	19723	14.6299	10.8287	46.4627	29.1406	19723	25.2655	-1.54413	0.679929	-2.27102	0.0231455	0.698883
43449	NC_000086.7	19149143	19237927	-	gene43448	LOC100503338	-	lncRNA	-	154	0	0	1	0	43449	0	0	0.842715	0	43449	0.210679	-1.00473	4.9943	-0.201175	0.840562	NA	33	23	46	51	43449	21.9448	24.906	66.7901	46.4428	43449	40.0209	-1.26951	0.559022	-2.27094	0.0231504	0.698883
12966	NC_000071.6	124061857	124095967	-	gene12965	Abcb9	ATP-binding cassette%2C sub-family B (MDR/TAP)%2C member 9	protein_coding	mKIAA1520,TAPL	358	10	5	0	0	12966	15.4425	4.17688	0	0	12966	4.90485	6.00639	4.58095	1.31117	0.189801	NA	55	74	122	92	12966	36.5747	80.1323	177.139	83.7792	12966	94.4063	-1.16705	0.513995	-2.27055	0.0231741	0.698883
18007	NC_000073.6	46845804	46855627	+	gene18006	Ldha	lactate dehydrogenase A	protein_coding	l7R2,Ldh1,Ldhm	55940	10639	17716	7477	10259	18007	16429.3	14799.5	6300.98	8338.81	18007	11467.2	1.09295	0.347499	3.14517	0.00165988	0.120353	4166	2654	1403	1626	18007	2770.36	2873.93	2037.1	1480.71	18007	2290.53	0.682877	0.301071	2.26816	0.0233195	0.699383
45442	NC_000086.7	168795094	169304440	+	gene45441	Arhgap6	Rho GTPase activating protein 6	protein_coding	AI504284,RhoGAPX-1	2460	186	677	624	770	45442	287.231	565.549	525.854	625.878	45442	501.128	-0.431047	0.565088	-0.762796	0.445585	0.999872	43	32	42	86	45442	28.5947	34.6518	60.9823	78.3153	45442	50.636	-1.15195	0.509759	-2.2598	0.0238337	0.708642
6144	NC_000068.7	180389048	180389124	+	gene6143	Mir1a-1	microRNA 1a-1	miRNA	mir-1a-1,Mir1-1,Mirn1-1,Mirn1b,Mirn1c,Mirn1d,mmu-mir-1-1,mmu-mir-1a-1	213	0	0	0	0	6144	0	0	0	0	6144	0	NA	NA	NA	NA	NA	54	28	47	84	6144	35.9097	30.3203	68.2421	76.494	6144	52.7415	-1.12441	0.497518	-2.26003	0.0238193	0.708642
3420	NC_000068.7	35256359	35307902	+	gene3419	Gsn	gelsolin	protein_coding	ADF	12250	1816	2599	4321	912	3420	2804.36	2171.14	3641.37	741.3	3420	2339.54	0.182913	0.583848	0.313288	0.754062	0.999872	716	480	632	774	3420	476.135	519.777	917.638	704.838	3420	654.597	-0.703314	0.31159	-2.25718	0.0239969	0.710433
25742	NC_000076.6	82354217	82422877	+	gene25741	Gm4924	-	protein_coding	-	123	0	0	29	34	25742	0	0	24.4387	27.6362	25742	13.0187	-6.96144	3.07107	-2.26678	0.0234036	NA	3	11	22	24	25742	1.99498	11.9116	31.9431	21.8554	25742	16.9263	-2.02135	0.896978	-2.25351	0.0242269	0.713379
27743	NC_000077.6	69041278	69041349	-	gene27742	n-TGtcc6	-	tRNA	-	243	0	0	0	0	27743	0	0	0	0	27743	0	NA	NA	NA	NA	NA	40	50	70	83	27743	26.5997	54.1434	101.637	75.5834	27743	64.4909	-1.14882	0.510434	-2.25067	0.0244067	0.713379
41703	NC_000084.6	74998978	75003381	+	gene41702	Rpl17	ribosomal protein L17	protein_coding	-	3261	7	16	8	0	41703	10.8098	13.366	6.74172	0	41703	7.72937	1.84434	3.37374	0.546676	0.584601	NA	714	695	928	893	41703	474.806	752.594	1347.42	813.204	41703	847.005	-0.81618	0.362586	-2.251	0.0243858	0.713379
32701	NC_000079.6	63304705	63497294	-	gene32700	Fancc	Fanconi anemia%2C complementation group C	protein_coding	Facc,mir-3074-1	465	12	83	77	25	32701	18.531	69.3362	64.8891	20.3207	32701	43.2693	0.0508906	1.48016	0.0343817	0.972573	0.999872	52	52	77	87	32701	34.5797	56.3092	111.801	79.226	32701	70.4789	-1.0791	0.481065	-2.24315	0.0248869	0.724345
15761	NC_000072.6	125690387	126040133	+	gene15760	Ano2	anoctamin 2	protein_coding	BC033409,Tmem16b	128	3	4	4	52	15761	4.63275	3.3415	3.37086	42.2671	15761	13.4031	-2.52383	2.48134	-1.01713	0.309093	NA	6	59	0	0	15761	3.98996	63.8892	0	0	15761	16.9698	7.32413	3.27192	2.23848	0.0251897	0.730078
38940	NC_000083.6	17830188	17830257	+	gene38939	Mir99b	microRNA 99b	miRNA	Mirn99b,mmu-mir-99b	333	0	0	0	0	38940	0	0	0	0	38940	0	NA	NA	NA	NA	NA	85	53	80	115	38940	56.5245	57.392	116.157	104.724	38940	83.6993	-0.953585	0.426393	-2.2364	0.0253256	0.730947
15114	NC_000072.6	86527330	86564449	+	gene15113	1600020E01Rik	RIKEN cDNA 1600020E01 gene	lncRNA	-	155	15	21	0	65	15114	23.1638	17.5429	0	52.8339	15114	23.3851	-0.377876	2.29404	-0.164721	0.869164	0.999872	10	5	25	14	15114	6.64994	5.41434	36.299	12.749	15114	15.2781	-1.98837	0.891057	-2.23147	0.0256498	0.73416
40319	NC_000083.6	67630965	67632723	-	gene40318	Lrrc30	leucine rich repeat containing 30	protein_coding	Gm326	1344	273	106	222	332	40319	421.581	88.5498	187.083	269.859	40319	241.768	0.154756	0.821322	0.188423	0.850545	0.999872	180	115	38	78	40319	119.699	124.53	55.1744	71.0302	40319	92.6083	0.943446	0.422493	2.23304	0.0255461	0.73416
29020	NC_000077.6	107010191	107013077	+	gene29019	Gm39424	-	lncRNA	-	1085	0	0	0	0	29020	0	0	0	0	29020	0	NA	NA	NA	NA	NA	273	207	309	296	29020	181.543	224.154	448.655	269.55	29020	280.976	-0.822179	0.369686	-2.22399	0.0261491	0.745356
35046	NC_000080.6	65052059	65149899	-	gene35045	Extl3	exostoses (multiple)-like 3	protein_coding	2900009G18Rik,AU040105,Ext1l,mKIAA0519	1518	7	88	73	11	35046	10.8098	73.5131	61.5182	8.94112	35046	38.6955	0.266274	1.65554	0.160839	0.872221	0.999872	234	310	454	341	35046	155.609	335.689	659.189	310.529	35046	365.254	-0.982632	0.443191	-2.21718	0.026611	0.751789
7533	NC_000069.6	96414437	96414833	-	gene7532	Terc	telomerase RNA component	telomerase_RNA	mTER,mTR	66	0	0	0	0	7533	0	0	0	0	7533	0	NA	NA	NA	NA	NA	44	14	6	2	7533	29.2597	15.1602	8.71175	1.82129	7533	13.7382	2.18185	0.984656	2.21585	0.0267017	0.751789
28960	NC_000077.6	104608000	104670476	+	gene28959	Itgb3	integrin beta 3	protein_coding	CD61,GP3A,INGRB3	386	0	0	0	0	28960	0	0	0	0	28960	0	NA	NA	NA	NA	NA	82	75	126	103	28960	54.5295	81.2151	182.947	93.7963	28960	103.122	-1.02692	0.463019	-2.21788	0.0265627	0.751789
24999	NC_000076.6	43221156	43464882	+	gene24998	Pdss2	prenyl (solanesyl) diphosphate synthase%2C subunit 2	protein_coding	5430420P03Rik,Gm60,kd,mDLP1,Plmp	1111	126	170	233	232	24999	194.576	142.014	196.353	188.576	24999	180.38	-0.195355	0.747042	-0.261505	0.793703	0.999872	18	311	6	15	24999	11.9699	336.772	8.71175	13.6596	24999	92.7783	3.9565	1.78766	2.21323	0.0268817	0.75378
30403	NC_000078.6	79297282	79848260	+	gene30402	Rad51b	RAD51 paralog B	protein_coding	AI553500,mREC2,R51H2,Rad51l1	509	2	33	71	63	30403	3.0885	27.5674	59.8328	51.2082	30403	35.4242	-1.83716	1.64256	-1.11847	0.263365	0.999872	44	25	222	49	30403	29.2597	27.0717	322.335	44.6215	30403	105.822	-2.70073	1.22286	-2.20855	0.0272063	0.756143
31062	NC_000078.6	111442447	111455018	+	gene31061	Tnfaip2	tumor necrosis factor%2C alpha-induced protein 2	protein_coding	B94,Exoc3l3,M-sec,tnfb94,Tnfip2	2506	204	970	319	752	31062	315.027	810.314	268.826	611.248	31062	501.354	0.356555	0.647352	0.55079	0.581778	0.999872	124	69	22	46	31062	82.4592	74.7179	31.9431	41.8896	31062	57.7525	1.08067	0.489991	2.20548	0.0274204	0.756143
30853	NC_000078.6	104763114	104865076	-	gene30852	Clmn	calmin	protein_coding	9330188N17Rik,AI428889,AI788815,mKIAA1188	159	6	37	11	1	30853	9.26551	30.9089	9.26987	0.812829	30853	12.5643	2	2.54224	0.786707	0.431454	NA	27	9	45	23	30853	17.9548	9.74582	65.3382	20.9448	30853	28.4959	-1.59556	0.723892	-2.20415	0.0275141	0.756143
24666	NC_000076.6	20148920	20281590	+	gene24665	Map7	microtubule-associated protein 7	protein_coding	E-MAP-115,MAP-7,mshi,mste,Mtap7,R75000,ste	171	14	33	0	0	24666	21.6195	27.5674	0	0	24666	12.2967	7.33641	3.14184	2.33507	0.0195399	NA	29	15	55	25	24666	19.2848	16.243	79.8577	22.7661	24666	34.5379	-1.5037	0.6814	-2.20677	0.0273298	0.756143
569	NC_000067.6	52568535	52651919	+	gene568	Tmem194b	transmembrane protein 194B	protein_coding	5330401P04Rik,9830163O08,Nemp2	219	4	18	0	0	569	6.177	15.0368	0	0	569	5.30344	6.12478	4.42135	1.38527	0.165969	NA	25	43	78	51	569	16.6248	46.5633	113.253	46.4428	569	55.7209	-1.35053	0.611133	-2.20988	0.0271133	0.756143
13937	NC_000072.6	31093563	31218474	-	gene13936	Lncpint	long non-protein coding RNA%2C Trp53 induced transcript	lncRNA	linc-Pint,Lincpint,MNCb-1768,Pint	1836	144	496	475	514	13937	222.372	414.346	400.29	417.794	13937	363.701	-0.358891	0.607844	-0.590432	0.554901	0.999872	54	27	48	78	13937	35.9097	29.2374	69.694	71.0302	13937	51.4678	-1.10408	0.501366	-2.20215	0.0276546	0.756988
41471	NC_000084.6	60803849	60812652	+	gene41470	Cd74	CD74 antigen (invariant polypeptide of major histocompatibility complex%2C class II antigen-associated)	protein_coding	CLIP,DHLAG,HLADG,Ia-GAMMA,Ii	1938	200	180	122	820	41471	308.85	150.368	102.811	666.52	41471	307.137	-0.746822	0.837225	-0.892021	0.372382	0.999872	392	81	63	80	41471	260.678	87.7123	91.4734	72.8515	41471	128.179	1.09595	0.49821	2.19978	0.0278222	0.758024
19578	NC_000073.6	127527897	127528003	+	gene19577	Snora30	small nucleolar RNA%2C H/ACA box 30	snoRNA	MBI-26	936	0	0	0	0	19578	0	0	0	0	19578	0	NA	NA	NA	NA	NA	401	250	110	175	19578	266.662	270.717	159.715	159.363	19578	214.114	0.751923	0.342013	2.19852	0.0279122	0.758024
29254	NC_000077.6	117077348	117077457	+	gene29253	Mir6516	microRNA 6516	miRNA	mmu-mir-6516	755	23	0	9	0	29254	35.5178	0	7.58444	0	29254	10.7756	2.22324	3.44161	0.645989	0.518287	NA	302	219	106	96	29254	200.828	237.148	153.908	87.4217	29254	169.826	0.869673	0.398481	2.18247	0.0290748	0.786502
10423	NC_000070.6	134343046	134354484	+	gene10422	Slc30a2	solute carrier family 30 (zinc transporter)%2C member 2	protein_coding	6030430C21,ZnT-2,Znt2	106	2	7	6	26	10423	3.0885	5.84763	5.05629	21.1336	10423	8.7815	-1.54283	2.85854	-0.539726	0.589386	NA	16	3	18	28	10423	10.6399	3.24861	26.1353	25.498	10423	16.3804	-1.83687	0.845629	-2.1722	0.0298409	0.804074
27341	NC_000077.6	53567192	53604248	+	gene27340	Kif3a	kinesin family member 3A	protein_coding	Kif3,Kifl,Kns3	482	16	28	61	40	27341	24.708	23.3905	51.4056	32.5132	27341	33.0043	-0.803388	1.55338	-0.517188	0.605025	0.999872	93	50	87	107	27341	61.8444	54.1434	126.32	97.4388	27341	84.9368	-0.93909	0.432657	-2.17052	0.0299677	0.804348
34043	NC_000080.6	31208312	31211711	+	gene34042	Tnnc1	troponin C%2C cardiac/slow skeletal	protein_coding	AI874626,cTnC,cTnI,TnC,tncc	503	57	89	90	96	34043	88.0223	74.3484	75.8444	78.0316	34043	79.0617	0.0765155	1.04727	0.0730622	0.941757	0.999872	32	30	38	71	34043	21.2798	32.4861	55.1744	64.6557	34043	43.399	-1.17591	0.544505	-2.1596	0.0308037	0.82358
35566	NC_000080.6	116924657	117979529	+	gene35565	Gpc6	glypican 6	protein_coding	-	1430	94	428	577	190	35566	145.16	357.541	486.247	154.438	35566	285.846	-0.346796	0.770346	-0.450182	0.652579	0.999872	32	77	13	19	35566	21.2798	83.3809	18.8755	17.3022	35566	35.2096	1.51993	0.704497	2.15747	0.0309689	0.8248
10153	NC_000070.6	125145206	125290415	+	gene10152	Gm32611	-	protein_coding	-	63	0	0	0	0	10153	0	0	0	0	10153	0	NA	NA	NA	NA	NA	4	12	36	11	10153	2.65997	12.9944	52.2705	10.0171	10153	19.4855	-2.02791	0.941612	-2.15366	0.0312669	0.828904
3931	NC_000068.7	75987026	76339145	-	gene3930	Pde11a	phosphodiesterase 11A	protein_coding	6330414F14Rik,A630086N24Rik,Gm350,PDE11A1	153	0	0	0	40	3931	0	0	0	32.5132	3931	8.12829	-6.28197	4.25286	-1.47712	0.139644	NA	31	8	26	48	3931	20.6148	8.66295	37.7509	43.7109	3931	27.6849	-1.44478	0.671232	-2.15243	0.0313633	0.828904
12535	NC_000071.6	108461215	108503099	+	gene12534	Pcgf3	polycomb group ring finger 3	protein_coding	2310035N15Rik,AI662857,D630042K08Rik,DONG1,E430039C14,Rnf3,RNF3A	1019	98	95	446	265	12535	151.337	79.3607	375.851	215.4	12535	205.487	-1.36263	0.760551	-1.79163	0.0731918	0.785381	24	17	41	33	12535	15.9598	18.4088	59.5303	30.0512	12535	30.9875	-1.37232	0.638996	-2.14762	0.0317443	0.835771
11500	NC_000071.6	30711569	30799369	+	gene11499	Dpysl5	dihydropyrimidinase-like 5	protein_coding	CRAM,CRMP-5,Crmp5	1678	0	0	1	0	11500	0	0	0.842715	0	11500	0.210679	-1.00473	4.9943	-0.201175	0.840562	NA	391	354	454	478	11500	260.013	383.335	659.189	435.287	11500	434.456	-0.767096	0.357523	-2.14558	0.0319062	0.836841
32276	NC_000079.6	45549755	45965034	-	gene32275	Atxn1	ataxin 1	protein_coding	2900016G23Rik,Atx1,C85907,ENSMUSG00000074917,Gm10786,Sca1	4021	366	902	940	1331	32276	565.196	753.509	792.153	1081.88	32276	798.183	-0.506038	0.475441	-1.06435	0.287168	0.999872	141	71	114	156	32276	93.7641	76.8837	165.523	142.06	32276	119.558	-0.842707	0.393414	-2.14203	0.0321907	0.83793
1694	NC_000067.6	135371057	135375278	-	gene1693	Shisa4	shisa family member 4	protein_coding	9330132O05Rik,mShisa4,Tmem58	6998	1136	1243	1847	1664	1694	1754.27	1038.37	1556.5	1352.55	1694	1425.42	-0.0599104	0.440135	-0.136118	0.891728	0.999872	321	187	245	355	1694	213.463	202.496	355.73	323.278	1694	273.742	-0.705193	0.329133	-2.14258	0.032147	0.83793
12779	NC_000071.6	116439268	116592560	-	gene12778	Srrm4	serine/arginine repetitive matrix 4	protein_coding	1500001A10Rik,B230202K19Rik,bv,mKIAA1853,nSR100	64	1	1	1	7	12779	1.54425	0.835376	0.842715	5.6898	12779	2.22804	-1.4691	4.70285	-0.312386	0.754747	NA	4	49	1	0	12779	2.65997	53.0606	1.45196	0	12779	14.2931	5.46981	2.55629	2.13975	0.0323752	0.839565
31524	NC_000079.6	11553099	12106945	-	gene31523	Ryr2	ryanodine receptor 2%2C cardiac	protein_coding	9330127I20Rik,RYR-2	169	10	17	21	20	31524	15.4425	14.2014	17.697	16.2566	31524	15.8994	-0.196448	2.13881	-0.0918489	0.926818	0.999872	19	10	11	61	31524	12.6349	10.8287	15.9715	55.5492	31524	23.7461	-1.62426	0.760791	-2.13496	0.0327641	0.846468
24291	NC_000075.6	114982366	114982739	-	gene24290	Rps27rt	ribosomal protein S27%2C retrogene	protein_coding	ENSMUSG00000050621,Gm9846,Rps27l2	3038	1024	591	378	303	24291	1581.31	493.707	318.546	246.287	24291	659.963	1.8758	0.604176	3.10472	0.00190456	0.129018	333	185	77	147	24291	221.443	200.331	111.801	133.865	24291	166.86	0.77668	0.364788	2.12913	0.0332439	0.852477
20398	NC_000074.6	22407204	22409382	+	gene20397	LOC102631749	-	pseudogene	-	67	5	0	0	0	20398	7.72126	0	0	0	20398	1.93031	4.6513	4.81835	0.965331	0.334379	NA	7	10	18	27	20398	4.65496	10.8287	26.1353	24.5874	20398	16.5516	-1.75514	0.824173	-2.12958	0.0332062	0.852477
37073	NC_000081.6	98931427	98934560	-	gene37072	Tuba1b	tubulin%2C alpha 1B	protein_coding	Tuba2	2291	696	480	274	543	37073	1074.8	400.98	230.904	441.366	37073	537.012	1.13258	0.627177	1.80584	0.070944	0.777649	154	67	32	45	37073	102.409	72.5522	46.4627	40.9789	37073	65.6007	1.01123	0.476339	2.12292	0.0337604	0.862515
7997	NC_000069.6	123076519	123236169	-	gene7996	Synpo2	synaptopodin 2	protein_coding	1110069I04Rik,2310068J10Rik,9530006G20Rik,AI848603,Myo	3081	412	374	201	75	7997	636.231	312.431	169.386	60.9622	7997	294.752	2.04098	0.732397	2.78671	0.00532464	0.223692	414	445	401	759	7997	275.307	481.876	582.236	691.178	7997	507.649	-0.75442	0.355826	-2.1202	0.0339894	0.865163
36535	NC_000081.6	78325798	78351001	+	gene36534	Csf2rb	colony stimulating factor 2 receptor%2C beta%2C low-affinity (granulocyte-macrophage)	protein_coding	AI848964,AIC2B,Bc,CDw131,Csf2rb1,Csfgmrb,Il3r,Il3rb,Il3rb1,Il5rb	616	17	54	198	289	36535	26.2523	45.1103	166.858	234.908	36535	118.282	-2.48423	0.918856	-2.70361	0.00685912	0.253189	32	17	2	7	36535	21.2798	18.4088	2.90392	6.3745	36535	12.2417	2.04603	0.966756	2.11639	0.0343119	0.870159
48519	NC_005089.1	5089	5159	-	gene48518	TrnN	-	tRNA	-	3928	33	4	27	30	48519	50.9603	3.3415	22.7533	24.3849	48519	25.36	0.194594	1.90921	0.101924	0.918817	0.999872	901	818	807	1308	48519	599.159	885.786	1171.73	1191.12	48519	961.949	-0.67179	0.317706	-2.11451	0.034472	0.871019
30335	NC_000078.6	75630594	75669537	-	gene30334	Wdr89	WD repeat domain 89	protein_coding	2600001A11Rik	17717	2369	4607	5044	4923	30335	3658.33	3848.58	4250.66	4001.56	30335	3939.78	-0.136501	0.351925	-0.38787	0.698112	0.999872	336	201	75	162	30335	223.438	217.657	108.897	147.524	30335	174.379	0.776117	0.3676	2.11131	0.0347457	0.874729
43478	NC_000086.7	20870166	20874737	+	gene43477	Timp1	tissue inhibitor of metalloproteinase 1	protein_coding	Clgi,EPA,Timp,TIMP-1,TPA-S1	326	40	57	17	123	43478	61.77	47.6164	14.3262	99.978	43478	55.9227	-0.0651135	1.36058	-0.0478573	0.96183	0.999872	43	29	9	8	43478	28.5947	31.4032	13.0676	7.28515	43478	20.0877	1.59282	0.757124	2.10378	0.0353979	0.883869
18753	NC_000073.6	99153663	99182713	-	gene18752	Dgat2	diacylglycerol O-acyltransferase 2	protein_coding	0610010B06Rik,ARAT,DGAT-2	1191	165	149	206	339	18753	254.801	124.471	173.599	275.549	18753	207.105	-0.247401	0.756456	-0.327053	0.743628	0.999872	90	52	87	103	18753	59.8494	56.3092	126.32	93.7963	18753	84.0688	-0.91453	0.43464	-2.10411	0.035369	0.883869
42859	NC_000085.6	43663801	43675510	-	gene42858	Slc25a28	solute carrier family 25%2C member 28	protein_coding	2210403D18Rik,Mfrn2,Mrs3/4	179	16	2	20	0	42859	24.708	1.67075	16.8543	0	42859	10.8083	0.639371	3.0878	0.207063	0.83596	NA	32	17	23	69	42859	21.2798	18.4088	33.3951	62.8344	42859	33.9795	-1.28636	0.611768	-2.10269	0.0354931	0.883869
7557	NC_000069.6	96557957	96561857	+	gene7556	Txnip	thioredoxin interacting protein	protein_coding	1200008J08Rik,AA682105,Hyplip1,Tbp-2,THIF,VDUP1	1506	100	207	94	97	7557	154.425	172.923	79.2153	78.8444	7557	121.352	1.05084	0.871231	1.20616	0.227756	0.999872	431	262	109	206	7557	286.612	283.712	158.264	187.593	7557	229.045	0.718426	0.342092	2.1001	0.0357202	0.886324
19900	NC_000073.6	141263183	141266499	-	gene19899	Irf7	interferon regulatory factor 7	protein_coding	-	265	49	0	15	139	19900	75.6683	0	12.6407	112.983	19900	50.3231	-0.739384	1.8911	-0.390982	0.695811	0.999872	22	29	4	7	19900	14.6299	31.4032	5.80784	6.3745	19900	14.5538	1.89634	0.904057	2.09759	0.0359418	0.888624
33018	NC_000079.6	78198017	78236564	+	gene33017	A830082K12Rik	RIKEN cDNA A830082K12 gene	lncRNA	-	79	1	5	0	24	33018	1.54425	4.17688	0	19.5079	33018	6.30726	-1.75844	3.7866	-0.464386	0.642371	NA	4	8	15	22	33018	2.65997	8.66295	21.7794	20.0342	33018	13.2841	-1.9469	0.92928	-2.09506	0.0361655	0.89045
22864	NC_000075.6	40803583	40803669	+	gene22863	Snord14c	small nucleolar RNA%2C C/D box 14C	snoRNA	Gm23107,Rnu14,U14	3215	0	0	0	0	22864	0	0	0	0	22864	0	NA	NA	NA	NA	NA	934	585	742	954	22864	621.104	633.478	1077.35	868.754	22864	800.172	-0.632508	0.302079	-2.09385	0.0362738	0.89045
40856	NC_000084.6	19960930	20002412	-	gene40855	Dsc3	desmocollin 3	protein_coding	5430426I24Rik	47	0	0	0	0	40856	0	0	0	0	40856	0	NA	NA	NA	NA	NA	2	7	7	31	40856	1.32999	7.58008	10.1637	28.2299	40856	11.8259	-2.21188	1.05797	-2.09068	0.0365565	0.894208
25117	NC_000076.6	56014293	56229457	-	gene25116	Tbc1d32	TBC1 domain family%2C member 32	protein_coding	b2b2284Clo,Bromi,D630037F22Rik	966	39	45	49	45	25117	60.2258	37.5919	41.2931	36.5773	25117	43.922	0.326365	1.36675	0.238789	0.811269	0.999872	261	99	192	236	25117	173.563	107.204	278.776	214.912	25117	193.614	-0.804353	0.385825	-2.08476	0.0370913	0.901823
13003	NC_000071.6	125385965	125390017	-	gene13002	Ubc	ubiquitin C	protein_coding	2700054O04Rik,AI194771,Rps27a,TI-225,Uba52,Ubb	31761	5839	3765	3649	6105	13003	9016.88	3145.19	3075.07	4962.32	13003	5049.87	0.597229	0.490159	1.21844	0.223057	0.999872	4582	3672	1434	2715	13003	3047	3976.29	2082.11	2472.4	13003	2894.45	0.62425	0.299495	2.08434	0.0371293	0.901823
29844	NC_000078.6	31331562	31351471	-	gene29843	Dld	dihydrolipoamide dehydrogenase	protein_coding	-	1836	245	490	169	157	29844	378.342	409.334	142.419	127.614	29844	264.427	1.54477	0.640772	2.4108	0.0159177	0.381132	184	155	165	271	29844	122.359	167.845	239.573	246.784	29844	194.14	-0.750514	0.360971	-2.07915	0.0376036	0.902028
24157	NC_000075.6	109038567	109057792	+	gene24156	Shisa5	shisa family member 5	protein_coding	2310008D10Rik,6430628I05Rik,mShisa5,Scotin	996	107	153	316	267	24157	165.235	127.812	266.298	217.025	24157	194.093	-0.723556	0.727583	-0.994466	0.319996	0.999872	91	32	19	11	24157	60.5144	34.6518	27.5872	10.0171	24157	33.1926	1.39103	0.668087	2.08211	0.0373327	0.902028
5972	NC_000068.7	173021902	173034734	+	gene5971	Rbm38	RNA binding motif protein 38	protein_coding	Rnpc1,Seb4,Seb4l	4086	292	1145	992	1406	5972	450.921	956.505	835.974	1142.84	5972	846.56	-0.489598	0.519614	-0.942233	0.346073	0.999872	101	81	19	50	5972	67.1644	87.7123	27.5872	45.5322	5972	56.999	1.05928	0.509629	2.07853	0.0376608	0.902028
34993	NC_000080.6	62973781	62974970	+	gene34992	Gm21021	predicted gene%2C 21021	pseudogene	-	102	0	0	0	0	34993	0	0	0	0	34993	0	NA	NA	NA	NA	NA	22	14	30	36	34993	14.6299	15.1602	43.5588	32.7832	34993	26.533	-1.35163	0.649592	-2.08073	0.0374583	0.902028
27001	NC_000077.6	32209585	32222333	-	gene27000	Rhbdf1	rhomboid 5 homolog 1	protein_coding	C16ORF8,Dist,Dist1,Egfr-rs,mKIAA4242	657	85	201	101	144	27001	131.261	167.911	85.1143	117.047	27001	125.333	0.566527	0.869373	0.65165	0.514627	0.999872	29	17	30	50	27001	19.2848	18.4088	43.5588	45.5322	27001	31.6961	-1.24012	0.598092	-2.07346	0.0381298	0.910102
37828	NC_000082.6	31296192	31314808	-	gene37827	Apod	apolipoprotein D	protein_coding	-	1228	329	287	251	37	37828	508.059	239.753	211.522	30.0747	37828	247.352	1.62913	0.888201	1.83419	0.0666261	0.757813	163	73	28	60	37828	108.394	79.0494	40.6549	54.6386	37828	70.6842	0.970629	0.469121	2.06904	0.0385426	0.913632
28513	NC_000077.6	95180965	95259963	-	gene28512	LOC102640586	-	protein_coding	-	251	0	0	0	31	28513	0	0	0	25.1977	28513	6.29943	-5.91422	4.69247	-1.26036	0.207538	NA	37	45	49	89	28513	24.6048	48.7291	71.146	81.0472	28513	56.3818	-1.07654	0.520119	-2.0698	0.0384713	0.913632
24191	NC_000075.6	110132024	110240178	+	gene24190	Smarcc1	SWI/SNF related%2C matrix associated%2C actin dependent regulator of chromatin%2C subfamily c%2C member 1	protein_coding	AI115498,BAF155,msp3,Rsc8,SRG3	565	32	153	103	84	24191	49.416	127.812	86.7997	68.2776	24191	83.0765	0.197252	1.07482	0.183522	0.854389	0.999872	49	29	59	56	24191	32.5847	31.4032	85.6656	50.996	24191	50.1624	-1.08202	0.525707	-2.05822	0.0395687	0.927379
13135	NC_000071.6	135052957	135064666	-	gene13134	Wbscr22	Williams Beuren syndrome chromosome region 22	protein_coding	1110003N24Rik	1305	103	64	47	124	13135	159.058	53.464	39.6076	100.791	13135	88.2301	0.593741	1.10189	0.538838	0.589998	0.999872	423	252	132	160	13135	281.292	272.883	191.659	145.703	13135	222.884	0.721546	0.350118	2.06087	0.0393157	0.927379
35391	NC_000080.6	93194186	93195794	-	gene35390	Gm9247	predicted gene 9247	pseudogene	EG668566	180	0	0	0	0	35391	0	0	0	0	35391	0	NA	NA	NA	NA	NA	33	34	80	33	35391	21.9448	36.8175	116.157	30.0512	35391	51.2426	-1.31109	0.637296	-2.05727	0.0396603	0.927379
19437	NC_000073.6	121768449	121777845	-	gene19436	Gm36848	-	lncRNA	-	201	0	0	0	0	19437	0	0	0	0	19437	0	NA	NA	NA	NA	NA	2	199	0	0	19437	1.32999	215.491	0	0	19437	54.2052	9.00104	4.37169	2.05894	0.0395003	0.927379
4725	NC_000068.7	112631363	113217542	-	gene4724	Ryr3	ryanodine receptor 3	protein_coding	AI851294,C230090H21,RYR-3	1385	39	257	735	248	4725	60.2258	214.692	619.396	201.582	4725	273.974	-1.57182	0.815379	-1.92772	0.0538896	0.686366	24	14	29	39	4725	15.9598	15.1602	42.1068	35.5151	4725	27.1855	-1.31158	0.639024	-2.05248	0.0401233	0.932655
17848	NC_000073.6	44420590	44431931	-	gene17847	Gm39002	-	protein_coding	-	70	0	0	0	0	17848	0	0	0	0	17848	0	NA	NA	NA	NA	NA	6	14	26	24	17848	3.98996	15.1602	37.7509	21.8554	17848	19.6891	-1.68159	0.819433	-2.05214	0.0401563	0.932655
932	NC_000067.6	75375297	75432320	+	gene931	Speg	SPEG complex locus	protein_coding	Apeg1,AW125581,BPEG,D1Bwg1450e,mKIAA1297,SPEGalpha,SPEGbeta	3614	582	349	529	313	932	898.754	291.546	445.796	254.416	932	472.628	0.763416	0.655613	1.16443	0.244249	0.999872	520	327	343	651	932	345.797	354.098	498.022	592.829	932	447.686	-0.641784	0.313045	-2.05013	0.0403517	0.934048
2203	NC_000067.6	171102756	171102827	+	gene2202	n-TGtcc3	-	tRNA	-	52	0	0	0	0	2203	0	0	0	0	2203	0	NA	NA	NA	NA	NA	9	6	17	20	2203	5.98494	6.49721	24.6833	18.2129	2203	13.8446	-1.77727	0.869538	-2.04393	0.0409607	0.941824
48512	NC_005089.1	2751	3707	+	gene48511	ND1	-	protein_coding	-	186	4	0	0	0	48512	6.177	0	0	0	48512	1.54425	4.32619	4.82678	0.896291	0.370097	NA	70	65	19	28	48512	46.5496	70.3864	27.5872	25.498	48512	42.5053	1.13497	0.555281	2.04396	0.0409577	0.941824
5999	NC_000068.7	173984420	173984707	-	gene5998	Atp5k-ps2	ATP synthase%2C H+ transporting%2C mitochondrial F1F0 complex%2C subunit E%2C pseudogene 2	pseudogene	Atp5k-rs2,Gm14337,OTTMUSG00000016372	178	29	1	2	2	5999	44.7833	0.835376	1.68543	1.62566	5999	12.2324	3.77781	2.73035	1.38364	0.166469	NA	30	24	37	53	5999	19.9498	25.9888	53.7225	48.2641	5999	36.9813	-1.15853	0.567681	-2.04082	0.0412692	0.945763
8385	NC_000069.6	153907289	153912966	-	gene8384	Rabggtb	Rab geranylgeranyl transferase%2C b subunit	protein_coding	-	2436	141	181	56	343	8385	217.739	151.203	47.1921	278.8	8385	173.734	0.177126	0.928303	0.190806	0.848678	0.999872	380	382	458	495	8385	252.698	413.656	664.997	450.768	8385	445.53	-0.74497	0.365592	-2.03771	0.0415789	0.949705
2589	NC_000067.6	190700216	190729672	-	gene2588	Gm38452	-	lncRNA	-	123	0	0	0	0	2589	0	0	0	0	2589	0	NA	NA	NA	NA	NA	14	27	52	30	2589	9.30991	29.2374	75.5019	27.3193	2589	35.3421	-1.43294	0.704539	-2.03386	0.0419655	0.955373
43955	NC_000086.7	56454825	56507843	+	gene43954	Ddx26b	DEAD/H (Asp-Glu-Ala-Asp/His) box polypeptide 26B	protein_coding	4930535D10Rik,6330505F04Rik,D130066O12	536	26	0	239	213	43955	40.1505	0	201.409	173.133	43955	103.673	-3.24895	1.39162	-2.33466	0.0195613	0.429882	8	5	4	41	43955	5.31995	5.41434	5.80784	37.3364	43955	13.4696	-2.03759	1.00396	-2.02956	0.0424014	0.957975
16897	NC_000073.6	19411094	19421583	+	gene16896	Ckm	creatine kinase%2C muscle	protein_coding	Ckmm,M-CK,MCK	44971	5640	3057	4092	3043	16897	8709.58	2553.74	3448.39	2473.44	16897	4296.29	0.927133	0.511703	1.81186	0.0700082	0.774977	8375	5507	7643	7614	16897	5569.32	5963.36	11097.3	6933.64	16897	7390.91	-0.644578	0.317741	-2.02863	0.0424964	0.957975
43356	NC_000086.7	10717365	10719702	+	gene43355	Mid1ip1	Mid1 interacting protein 1 (gastrulation specific G12-like (zebrafish))	protein_coding	3110038L01Rik,Mig12,S14R	1753	12	100	138	160	43356	18.531	83.5376	116.295	130.053	43356	87.104	-1.26068	1.11175	-1.13396	0.256811	0.999872	64	208	571	500	43356	42.5596	225.237	829.069	455.322	43356	388.047	-2.26414	1.1146	-2.03135	0.0422196	0.957975
29006	NC_000077.6	106500815	106501213	+	gene29005	Gm36220	-	lncRNA	-	7272	50	245	167	172	29006	77.2126	204.667	140.733	139.807	29006	140.605	0.0112558	0.879454	0.0127987	0.989788	0.999872	2043	1151	1612	1832	29006	1358.58	1246.38	2340.56	1668.3	29006	1653.46	-0.620983	0.306839	-2.02381	0.0429899	0.965943
34069	NC_000080.6	32180166	32201891	-	gene34068	Timm23	translocase of inner mitochondrial membrane 23	protein_coding	Tim23	1636	237	362	194	197	34069	365.988	302.406	163.487	160.127	34069	248.002	1.04573	0.656885	1.59195	0.111397	0.933765	284	176	94	92	34069	188.858	190.585	136.484	83.7792	34069	149.927	0.79555	0.394805	2.01505	0.0438999	0.97502
15753	NC_000072.6	125349723	125362483	+	gene15752	Tnfrsf1a	tumor necrosis factor receptor superfamily%2C member 1a	protein_coding	CD120a,FPF,p55,p55-R,TNF-alphaR1,TNF-R,TNF-R-I,TNF-R1,TNF-R55,TNFalpha-R1,TNFAR,Tnfr-2,Tnfr1,TNFR60,TNFRI,TNFRp55	894	197	156	223	163	15753	304.217	130.319	187.926	132.491	15753	188.738	0.436441	0.787982	0.553871	0.579667	0.999872	86	33	12	24	15753	57.1895	35.7347	17.4235	21.8554	15753	33.0508	1.24053	0.615807	2.01448	0.0439593	0.97502
42925	NC_000085.6	45750259	45783553	-	gene42924	Mgea5	meningioma expressed antigen 5 (hyaluronidase)	protein_coding	2810009A20Rik,4833427O07Rik,5830447M11Rik,AA408215,Hy5,mKIAA0679,Ncoat,OGA	1051	118	344	246	180	42925	182.222	287.369	207.308	146.309	42925	205.802	0.411206	0.728792	0.564229	0.572598	0.999872	82	41	11	29	42925	54.5295	44.3976	15.9715	26.4087	42925	35.3268	1.20375	0.596773	2.0171	0.0436853	0.97502
22865	NC_000075.6	40803995	40804081	+	gene22864	Snord14d	small nucleolar RNA%2C C/D box 14D	snoRNA	Gm23710	1651	0	0	0	0	22865	0	0	0	0	22865	0	NA	NA	NA	NA	NA	383	360	405	503	22865	254.693	389.833	588.043	458.054	22865	422.656	-0.700476	0.347674	-2.01475	0.0439309	0.97502
12215	NC_000071.6	92137909	92202800	+	gene12214	Uso1	USO1 vesicle docking factor	protein_coding	115kDa,TAP,Vdp	198	30	39	18	17	12215	46.3275	32.5797	15.1689	13.8181	12215	26.9735	1.44315	1.69696	0.850434	0.395084	0.999872	17	15	47	15	12215	11.3049	16.243	68.2421	13.6596	12215	27.3624	-1.56102	0.776949	-2.00916	0.0445202	0.984296
25830	NC_000076.6	86731753	86732388	-	gene25829	Fabp3-ps1	fatty acid binding protein 3%2C muscle and heart%2C pseudogene 1	pseudogene	Fabph-3,Fabph-ps1,Fabph3	773	337	69	54	53	25830	520.413	57.6409	45.5066	43.0799	25830	166.66	2.70306	0.998063	2.7083	0.00676287	0.251794	66	44	82	68	25830	43.8896	47.6462	119.061	61.9237	25830	68.13	-0.973622	0.493358	-1.97346	0.0484433	0.992099
15738	NC_000072.6	125161721	125166467	-	gene15737	Gapdh	glyceraldehyde-3-phosphate dehydrogenase	protein_coding	Gapd	42110	15020	3533	6461	6072	15738	23194.7	2951.38	5444.78	4935.5	15738	9131.58	1.33259	0.622728	2.13992	0.0323615	0.535535	4311	2992	1331	2390	15738	2866.79	3239.94	1932.56	2176.44	15738	2553.93	0.571175	0.286037	1.99686	0.0458406	0.992099
17900	NC_000073.6	45092992	45103846	-	gene17899	Fcgrt	Fc receptor%2C IgG%2C alpha chain transporter	protein_coding	FcRn	337	30	50	2	13	17900	46.3275	41.7688	1.68543	10.5668	17900	25.0871	2.84418	1.86221	1.52731	0.126683	0.978932	47	49	58	88	17900	31.2547	53.0606	84.2136	80.1366	17900	62.1664	-0.977666	0.490217	-1.99435	0.0461134	0.992099
25990	NC_000076.6	97565501	97572703	+	gene25989	Lum	lumican	protein_coding	Ldc,SLRR2D	352	47	67	8	25	25990	72.5798	55.9702	6.74172	20.3207	25990	38.9031	2.24625	1.49179	1.50574	0.132134	0.989883	33	45	56	71	25990	21.9448	48.7291	81.3097	64.6557	25990	54.1598	-1.06471	0.540444	-1.97006	0.0488317	0.992099
25190	NC_000076.6	60712072	60752849	-	gene25189	Slc29a3	solute carrier family 29 (nucleoside transporters)%2C member 3	protein_coding	4933435C21Rik,AW987637,Ent3	171	14	17	0	72	25190	21.6195	14.2014	0	58.5237	25190	23.5862	-0.710811	2.29927	-0.309147	0.75721	0.999872	12	10	22	24	25190	7.97992	10.8287	31.9431	21.8554	25190	18.1518	-1.5215	0.771495	-1.97214	0.0485934	0.992099
48521	NC_005089.1	5260	5326	-	gene48520	TrnY	-	tRNA	-	180	27	8	0	92	48521	41.6948	6.68301	0	74.7803	48521	30.7895	-0.635298	2.17394	-0.292234	0.770108	0.999872	24	20	3	6	48521	15.9598	21.6574	4.35588	5.46386	48521	11.8592	1.91456	0.964472	1.98508	0.0471352	0.992099
10049	NC_000070.6	120921202	120925005	-	gene10048	Exo5	exonuclease 5	protein_coding	3110037I16Rik,AV297100,Dem1,Exo V,mExo5	244	17	29	67	35	10049	26.2523	24.2259	56.4619	28.449	10049	33.8473	-0.750836	1.54557	-0.485799	0.627109	0.999872	23	12	40	21	10049	15.2949	12.9944	58.0784	19.1235	10049	26.3728	-1.41962	0.720382	-1.97065	0.0487635	0.992099
6130	NC_000068.7	180119366	180162682	+	gene6129	Osbpl2	oxysterol binding protein-like 2	protein_coding	C130070J12Rik,mKIAA0772,ORP-2,Orp2	273	9	70	0	78	6130	13.8983	58.4763	0	63.4007	6130	33.9438	0.194868	2.06943	0.0941653	0.924978	0.999872	28	15	29	44	6130	18.6198	16.243	42.1068	40.0683	6130	29.2595	-1.22963	0.61812	-1.98931	0.0466674	0.992099
22268	NC_000075.6	7848699	7873210	-	gene22267	Birc3	baculoviral IAP repeat-containing 3	protein_coding	Api1,Api2,AW107670,Birc2,cIAP-1,cIAP-2,cIAP1,cIAP2,HIAP2,IAP1,IAP2,MIAP1,MIAP2,MIHB,MIHC,RNF49	385	55	57	34	165	22268	84.9338	47.6164	28.6523	134.117	22268	73.8298	-0.299667	1.19962	-0.249802	0.80274	0.999872	51	11	4	8	22268	33.9147	11.9116	5.80784	7.28515	22268	14.7298	1.81196	0.915784	1.97859	0.0478622	0.992099
25683	NC_000076.6	81292959	81319974	+	gene25682	Pip5k1c	phosphatidylinositol-4-phosphate 5-kinase%2C type 1 gamma	protein_coding	AI115456,AI835305,Pip5kIgamma	391	28	85	48	55	25683	43.239	71.0069	40.4503	44.7056	25683	49.8505	0.42663	1.29419	0.32965	0.741664	0.999872	37	32	48	58	25683	24.6048	34.6518	69.694	52.8173	25683	45.442	-1.05342	0.534878	-1.96946	0.0489002	0.992099
30190	NC_000078.6	66459419	67222549	-	gene30189	Mdga2	MAM domain containing glycosylphosphatidylinositol anchor 2	protein_coding	6720489L24Rik,9330209L04Rik,Adp,Mamdc1	563	4	267	97	99	30190	6.177	223.045	81.7434	80.4701	30190	97.8589	0.504008	1.30297	0.386814	0.698894	0.999872	53	23	6	14	30190	35.2447	24.906	8.71175	12.749	30190	20.4028	1.47267	0.746938	1.9716	0.0486549	0.992099
20673	NC_000074.6	40511783	40551134	+	gene20672	Vps37a	vacuolar protein sorting 37A	protein_coding	2210018P21Rik,4930592A21Rik,AW261445,D8Ertd531e	908	171	149	71	230	20673	264.067	124.471	59.8328	186.951	20673	158.83	0.652107	0.894029	0.729402	0.465756	0.999872	143	66	29	49	20673	95.0941	71.4693	42.1068	44.6215	20673	63.3229	0.944348	0.476139	1.98335	0.0473287	0.992099
11793	NC_000071.6	51454249	52116058	-	gene11792	Ppargc1a	peroxisome proliferative activated receptor%2C gamma%2C coactivator 1 alpha	protein_coding	A830037N07Rik,ENSMUSG00000079510,Gm11133,PGC-1,Pgc-1alpha,Pgc1,Pgco1,PPARGC-1-alpha,Ppargc1	1092	138	90	322	220	11793	213.107	75.1838	271.354	178.822	11793	184.617	-0.648155	0.819446	-0.790968	0.428963	0.999872	86	54	89	93	11793	57.1895	58.4749	129.224	84.6898	11793	82.3946	-0.879491	0.445827	-1.97272	0.0485278	0.992099
18971	NC_000073.6	103812524	103813923	-	gene18970	Hbb-bt	hemoglobin%2C beta adult t chain	protein_coding	Beta-t	1919	235	309	168	585	18971	362.899	258.131	141.576	475.505	18971	309.528	0.00794872	0.722864	0.0109961	0.991227	0.999872	203	81	138	200	18971	134.994	87.7123	200.37	182.129	18971	151.301	-0.771211	0.389075	-1.98216	0.0474609	0.992099
26392	NC_000076.6	127501617	127508823	+	gene26391	Stac3	SH3 and cysteine rich domain 3	protein_coding	9830125E18	1957	164	557	455	296	26392	253.257	465.304	383.436	240.597	26392	335.649	0.205697	0.640083	0.32136	0.747938	0.999872	144	75	117	149	26392	95.7591	81.2151	169.879	135.686	26392	120.635	-0.780364	0.394271	-1.97926	0.047787	0.992099
8553	NC_000070.6	11958183	11966450	-	gene8552	Pdp1	pyruvate dehyrogenase phosphatase catalytic subunit 1	protein_coding	Gm1024,Ppm2c	2335	233	591	846	400	8553	359.811	493.707	712.937	325.132	8553	472.897	-0.281212	0.59386	-0.473532	0.635833	0.999872	60	50	74	81	8553	39.8996	54.1434	107.445	73.7621	8553	68.8125	-0.947415	0.47347	-2.001	0.0453921	0.992099
40751	NC_000084.6	10064401	10181792	-	gene40750	Rock1	Rho-associated coiled-coil containing protein kinase 1	protein_coding	1110055K06Rik,Rock-I	2462	171	520	306	219	40751	264.067	434.395	257.871	178.01	40751	283.586	0.682058	0.657165	1.03788	0.299327	0.999872	399	186	363	298	40751	265.332	201.414	527.061	271.372	40751	316.295	-0.767786	0.389511	-1.97115	0.0487062	0.992099
25844	NC_000076.6	87858265	87937047	+	gene25843	Igf1	insulin-like growth factor 1	protein_coding	C730016P09Rik,Igf-1,Igf-I	2464	220	616	416	814	25844	339.735	514.591	350.57	661.643	25844	466.635	-0.243244	0.584085	-0.416453	0.677078	0.999872	159	122	48	69	25844	105.734	132.11	69.694	62.8344	25844	92.5931	0.843573	0.42245	1.99686	0.0458403	0.992099
45346	NC_000086.7	160122219	160138430	-	gene45345	Pdha1	pyruvate dehydrogenase E1 alpha 1	protein_coding	Pdha-1	3367	400	996	770	406	45346	617.7	832.034	648.891	330.009	45346	607.159	0.567388	0.545161	1.04077	0.297982	0.999872	238	131	185	241	45346	158.269	141.856	268.612	219.465	45346	197.05	-0.697029	0.353574	-1.97138	0.0486802	0.992099
12952	NC_000071.6	123577794	123684361	-	gene12951	Clip1	CAP-GLY domain containing linker protein 1	protein_coding	1110007I12Rik,4631429H07Rik,AV017631,C81039,CLIP-170,CLIP170,Clip50,CYLN1,mKIAA4046,restin,Rsn	6035	624	1412	1590	622	12952	963.613	1179.55	1339.92	505.58	12952	997.165	0.216163	0.533048	0.405522	0.685094	0.999872	498	333	351	605	12952	331.167	360.595	509.638	550.939	12952	438.085	-0.61792	0.310482	-1.99019	0.0465697	0.992099
305	NC_000067.6	33908213	34308662	+	gene304	Dst	dystonin	protein_coding	2310001O04Rik,A830042E19Rik,ah,athetoid,AW554249,BP230,Bpag,Bpag1,BPAG1-n,dt,Macf2,mKIAA0728,nmf203,nmf339	6292	503	1052	877	1296	305	776.758	878.815	739.061	1053.43	305	862.015	-0.114303	0.462428	-0.24718	0.804769	0.999872	690	500	505	869	305	458.846	541.434	733.239	791.349	305	631.217	-0.609573	0.304245	-2.00356	0.0451172	0.992099
13370	NC_000071.6	142903115	142906754	-	gene13369	Actb	actin%2C beta	protein_coding	Actx,beta-actin,E430023M04Rik	18708	1157	5170	2901	5317	13370	1786.7	4318.89	2444.72	4321.81	13370	3218.03	-0.147681	0.483294	-0.305573	0.75993	0.999872	1992	882	557	732	13370	1324.67	955.09	808.741	666.591	13370	938.772	0.629783	0.317132	1.98587	0.047048	0.992099
42929	NC_000085.6	45997572	46013387	+	gene42928	4930505N22Rik	-	misc_RNA	-	55	0	0	0	0	42929	0	0	0	0	42929	0	NA	NA	NA	NA	NA	7	9	20	19	42929	4.65496	9.74582	29.0392	17.3022	42929	15.1855	-1.7118	0.860533	-1.98923	0.046676	0.992099
19238	NC_000073.6	109758056	109781545	-	gene19237	Nrip3	nuclear receptor interacting protein 3	protein_coding	A330103B05Rik,D7H11orf14,ICRFP703B1614Q5.2	76	0	0	0	0	19238	0	0	0	0	19238	0	NA	NA	NA	NA	NA	0	0	1	75	19238	0	0	1.45196	68.2982	19238	17.4376	-7.80517	3.9547	-1.97364	0.0484223	0.992099
38815	NC_000083.6	12583958	12628488	+	gene38814	Slc22a2	solute carrier family 22 (organic cation transporter)%2C member 2	protein_coding	Oct2,Orct2	187	0	0	0	0	38815	0	0	0	0	38815	0	NA	NA	NA	NA	NA	39	35	61	52	38815	25.9348	37.9004	88.5695	47.3534	38815	49.9395	-1.08968	0.546102	-1.99538	0.0460012	0.992099
27157	NC_000077.6	46668960	46707104	-	gene27156	Timd2	T cell immunoglobulin and mucin domain containing 2	protein_coding	AA816106,AU019358,AU019662,C78111,G9D3,TIM-2,Tim2	193	0	0	0	0	27157	0	0	0	0	27157	0	NA	NA	NA	NA	NA	55	25	64	49	27157	36.5747	27.0717	92.9254	44.6215	27157	50.2983	-1.08826	0.552239	-1.97063	0.0487657	0.992099
18764	NC_000073.6	99479563	99479707	-	gene18763	Snord15b	small nucleolar RNA%2C C/D box 14B	snoRNA	449631,Gm5775,Rnu15-b,Rnu15b,U15B	1575	0	0	0	0	18764	0	0	0	0	18764	0	NA	NA	NA	NA	NA	628	469	244	234	18764	417.616	507.865	354.278	213.091	18764	373.212	0.710362	0.357803	1.98535	0.0471058	0.992099
30204	NC_000078.6	69159295	69159593	+	gene30203	Rn7s1	7S RNA 1	scRNA	Gm22405,Rn7s-1	17675	0	1	0	0	30204	0	0.835376	0	0	30204	0.208844	1.7847	4.97586	0.358671	0.719841	NA	5884	2721	4036	5033	30204	3912.82	2946.48	5860.11	4583.27	30204	4325.67	-0.605971	0.305089	-1.98621	0.0470098	0.992099
28624	NC_000077.6	97781639	97781766	-	gene28623	Snora21	small nucleolar RNA%2C H/ACA box 21	snoRNA	MBI-3	4132	0	0	0	0	28624	0	0	0	0	28624	0	NA	NA	NA	NA	NA	1575	1169	505	883	28624	1047.37	1265.87	733.239	804.098	28624	962.644	0.588361	0.298939	1.96816	0.0490492	0.992203
36398	NC_000081.6	75596635	75598213	+	gene36397	Gpihbp1	GPI-anchored HDL-binding protein 1	protein_coding	1110002J19Rik,GPI-HBP1	672	300	128	0	4	36398	463.275	106.928	0	3.25132	36398	143.364	7.43911	1.25611	5.92233	3.17405e-09	1.61099e-05	76	40	49	75	36398	50.5395	43.3147	71.146	68.2982	36398	58.3246	-0.565655	0.476062	-1.1882	0.234756	0.999728
5599	NC_000068.7	156775413	156781657	+	gene5598	Myl9	myosin%2C light polypeptide 9%2C regulatory	protein_coding	AI327049,MLC20,Mylc2c,RLC-C	1885	18	60	725	687	5599	27.7965	50.1225	610.969	558.414	5599	311.825	-3.89072	0.651913	-5.96816	2.39948e-09	1.61099e-05	132	88	67	108	5599	87.7792	95.2924	97.2813	98.3495	5599	94.6756	-0.0976977	0.409312	-0.238687	0.811348	0.999728
19	NC_000067.6	4771105	4772393	+	gene18	Gm6123	predicted gene 6123	pseudogene	EG620009,Gm1831	818	5	0	436	317	19	7.72126	0	367.424	257.667	19	158.203	-6.5439	1.13234	-5.77907	7.51125e-09	2.54156e-05	12	18	9	21	19	7.97992	19.4916	13.0676	19.1235	19	14.9157	-0.269006	0.850327	-0.316355	0.751733	0.999728
9624	NC_000070.6	99929818	99932327	+	gene9623	LOC102643247	-	lncRNA	-	418	119	190	0	1	9624	183.766	158.721	0	0.812829	9624	85.825	8.69501	1.79309	4.84918	1.23971e-06	0.00209738	49	18	16	25	9624	32.5847	19.4916	23.2313	22.7661	9624	24.5184	0.193634	0.671359	0.288421	0.773025	0.999728
967	NC_000067.6	78657825	78707743	+	gene966	Acsl3	acyl-CoA synthetase long-chain family member 3	protein_coding	2610510B12Rik,Acs3,C85929,Facl3,Pro2194	277	66	144	0	0	967	101.921	120.294	0	0	967	55.5537	9.51182	1.97661	4.81219	1.49282e-06	0.00216481	26	15	11	15	967	17.2898	16.243	15.9715	13.6596	967	15.791	0.186998	0.789752	0.236781	0.812827	0.999728
14340	NC_000072.6	48602003	48623227	+	gene14339	Zfp775	zinc finger protein 775	protein_coding	C130032F08Rik,Znf775	263	72	128	0	0	14340	111.186	106.928	0	0	14340	54.5285	9.48442	1.9839	4.7807	1.74682e-06	0.0022165	17	24	8	14	14340	11.3049	25.9888	11.6157	12.749	14340	15.4146	0.589367	0.83873	0.702689	0.48225	0.999728
25571	NC_000076.6	79758515	79767011	-	gene25570	Rnf126	ring finger protein 126	protein_coding	2610010O19Rik	10858	556	1238	5540	3260	25571	858.604	1034.2	4668.64	2649.82	25571	2302.82	-1.95042	0.423257	-4.60812	4.06317e-06	0.0045828	83	63	44	74	25571	55.1945	68.2207	63.8862	67.3876	25571	63.6722	-0.0956416	0.464557	-0.205877	0.836887	0.999728
37884	NC_000082.6	33014270	33056418	-	gene37883	Iqcg	IQ motif containing G	protein_coding	2400003L07Rik,esgd12d,G1-374-12,repro1,stubby12d	228	99	61	0	0	37884	152.881	50.9579	0	0	37884	50.9597	9.38441	2.05091	4.57572	4.74579e-06	0.00481745	17	25	15	11	37884	11.3049	27.0717	21.7794	10.0171	37884	17.5433	0.277621	0.820806	0.338229	0.73519	0.999728
3966	NC_000068.7	78868243	78921288	+	gene3965	Ube2e3	ubiquitin-conjugating enzyme E2E 3	protein_coding	Ubce4,ubcM2	213	66	86	0	0	3966	101.921	71.8423	0	0	3966	43.4407	9.15564	2.09776	4.36449	1.27422e-05	0.0101664	23	13	8	17	3966	15.2949	14.0773	11.6157	15.4809	3966	14.1172	0.107268	0.831079	0.129071	0.897302	0.999728
27395	NC_000077.6	55394159	55420080	-	gene27394	Sparc	secreted acidic cysteine rich glycoprotein	protein_coding	BM-40,ON	19675	3528	6467	1800	2511	27395	5448.12	5402.37	1516.89	2041.01	27395	3602.1	1.60863	0.368971	4.35977	1.30197e-05	0.0101664	1607	1087	1456	1219	27395	1068.64	1177.08	2114.05	1110.07	27395	1367.46	-0.520676	0.351961	-1.47936	0.139045	0.999728
12757	NC_000071.6	115559467	115563729	+	gene12756	Rplp0	ribosomal protein%2C large%2C P0	protein_coding	36B4,Arbp,L10E	3195	643	1082	258	264	12757	992.954	903.876	217.421	214.587	12757	582.209	2.13425	0.494545	4.31558	1.59183e-05	0.0111207	308	193	183	264	12757	204.818	208.994	265.709	240.41	12757	229.982	-0.289365	0.337524	-0.857314	0.391271	0.999728
2036	NC_000067.6	162874321	162898712	-	gene2035	Fmo2	flavin containing monooxygenase 2	protein_coding	2310008D08Rik,2310042I22Rik,AW107733	221	37	131	0	0	2036	57.1373	109.434	0	0	2036	41.6429	9.09719	2.12964	4.2717	1.93988e-05	0.0123073	10	12	11	20	2036	6.64994	12.9944	15.9715	18.2129	2036	13.4572	-0.830729	0.86805	-0.957006	0.338564	0.999728
33721	NC_000080.6	8165991	8172992	-	gene33720	Pdhb	pyruvate dehydrogenase (lipoamide) beta	protein_coding	2610103L06Rik,AL024199,C81408	2074	733	492	61	187	33721	1131.94	411.005	51.4056	151.999	33721	436.586	2.92151	0.705205	4.14278	3.43119e-05	0.017415	193	150	95	163	33721	128.344	162.43	137.936	148.435	33721	144.286	0.0169284	0.376327	0.0449833	0.964121	0.999728
45374	NC_000086.7	162760372	162779090	+	gene45373	Rbbp7	retinoblastoma binding protein 7	protein_coding	AA409861,AI173248,AU019541,BB114024,mRbAp46	181	68	57	0	0	45374	105.009	47.6164	0	0	45374	38.1564	8.96748	2.18393	4.10613	4.02343e-05	0.0184022	24	13	8	11	45374	15.9598	14.0773	11.6157	10.0171	45374	12.9175	0.484187	0.86666	0.558682	0.576379	0.999728
15563	NC_000072.6	118383381	118420020	-	gene15562	Bms1	BMS1%2C ribosome biogenesis factor	protein_coding	AA408648,AU020092,AU043373,BB007109,BC030906,Bms1l,mKIAA0187	206	40	105	0	0	15563	61.77	87.7144	0	0	15563	37.3711	8.94034	2.1817	4.09788	4.16954e-05	0.0184022	19	8	13	21	15563	12.6349	8.66295	18.8755	19.1235	15563	14.8242	-0.820067	0.819	-1.0013	0.31668	0.999728
38916	NC_000083.6	16542525	16558088	+	gene38915	Gm4786	-	misc_RNA	-	466	210	71	10	9	38916	324.293	59.3117	8.42715	7.31546	38916	99.8368	4.60391	1.13481	4.05699	4.97098e-05	0.0200565	70	30	20	46	38916	46.5496	32.4861	29.0392	41.8896	38916	37.4911	0.152907	0.573097	0.266809	0.789616	0.999728
28631	NC_000077.6	97966384	97969401	+	gene28630	LOC102633230	-	pseudogene	-	1580	1049	210	128	102	28631	1619.92	175.429	107.868	82.9086	28631	496.531	3.23289	0.798383	4.0493	5.13713e-05	0.0200565	35	22	11	23	28631	23.2748	23.8231	15.9715	20.9448	28631	21.0036	0.339532	0.703085	0.482917	0.629155	0.999728
40240	NC_000083.6	57838385	57839242	-	gene40239	Rpl7a-ps5	ribosomal protein L7A%2C pseudogene 5	pseudogene	EG433128,Gm16375	227	151	23	3	1	40240	233.182	19.2136	2.52815	0.812829	40240	63.9341	6.24025	1.56952	3.9759	7.01136e-05	0.0242817	22	9	8	10	40240	14.6299	9.74582	11.6157	9.10643	40240	11.2744	0.25742	0.925226	0.278224	0.78084	0.999728
3882	NC_000068.7	74591372	74591915	-	gene3881	Mrpl23-ps1	mitichondrial ribosomal protein L23%2C pseudogene 1	pseudogene	Gm13671,OTTMUSG00000013301	331	269	1	4	0	3882	415.404	0.835376	3.37086	0	3882	104.902	6.95354	1.77301	3.92189	8.78554e-05	0.0278694	20	15	8	14	3882	13.2999	16.243	11.6157	12.749	3882	13.4769	0.267718	0.848155	0.315647	0.75227	0.999728
31933	NC_000079.6	23583670	23621124	-	gene31932	Hist1h2be	histone cluster 1%2C H2be	protein_coding	-	260	45	146	2	0	31933	69.4913	121.965	1.68543	0	31933	48.2854	6.84241	1.75269	3.90395	9.46355e-05	0.0291105	26	16	9	16	31933	17.2898	17.3259	13.0676	14.5703	31933	15.5634	0.31997	0.795256	0.402348	0.687428	0.999728
19541	NC_000073.6	126986860	127014594	-	gene19540	Mvp	major vault protein	protein_coding	2310009M24Rik,LRP,VAULT1	325	52	123	0	1	19541	80.3011	102.751	0	0.812829	19541	45.9663	7.79338	2.02002	3.85808	0.000114282	0.0330251	63	46	16	24	19541	41.8946	49.8119	23.2313	21.8554	19541	34.1983	1.0234	0.586719	1.74429	0.0811093	0.999728
28623	NC_000077.6	97777526	97782439	-	gene28622	Rpl23	ribosomal protein L23	protein_coding	2810009A01Rik	1913	294	883	155	129	28623	454.01	737.637	130.621	104.855	28623	356.781	2.34059	0.605527	3.86538	0.000110916	0.0330251	172	92	67	121	28623	114.379	99.6239	97.2813	110.188	28623	105.368	0.0443351	0.401382	0.110456	0.912048	0.999728
28053	NC_000077.6	75599634	75600231	-	gene28052	Gm12338	predicted gene 12338	misc_RNA	OTTMUSG00000006216	5829	3389	568	665	266	28053	5233.47	474.493	560.406	216.213	28053	1621.14	2.87724	0.750902	3.83171	0.000127257	0.0330251	295	236	118	292	28053	196.173	255.557	171.331	265.908	28053	222.242	0.0387406	0.373959	0.103596	0.91749	0.999728
36191	NC_000081.6	58175879	58214892	-	gene36190	Fbxo32	F-box protein 32	protein_coding	4833442G10Rik,AI430017,ATROGIN1,Gm20361,MAFbx	7444	447	532	4490	1391	36191	690.28	444.42	3783.79	1130.65	36191	1512.28	-2.116	0.55391	-3.82012	0.000133389	0.0330251	180	140	90	174	36191	119.699	151.602	130.676	158.452	36191	140.107	-0.0992229	0.382536	-0.259382	0.795341	0.999728
28639	NC_000077.6	98152154	98193314	-	gene28638	Med1	mediator complex subunit 1	protein_coding	AI480703,CRSP210,DRIP205,l11Jus15,PBP,Pparbp,TRAP220	502	9	7	179	228	28639	13.8983	5.84763	150.846	185.325	28639	88.9793	-4.12447	1.0867	-3.79541	0.000147401	0.0346646	27	13	13	26	28639	17.9548	14.0773	18.8755	23.6767	28639	18.6461	-0.408906	0.738655	-0.553582	0.579865	0.999728
28021	NC_000077.6	74898080	74909340	+	gene28020	Tsr1	TSR1 20S rRNA accumulation	protein_coding	AU040765,AW550801,mKIAA1401	198	21	112	0	0	28021	32.4293	93.5621	0	0	28021	31.4978	8.69523	2.31539	3.7554	0.000173063	0.037378	24	8	13	20	28021	15.9598	8.66295	18.8755	18.2129	28021	15.4278	-0.567708	0.812938	-0.698341	0.484964	0.999728
27000	NC_000077.6	32205415	32208996	+	gene26999	Snrnp25	small nuclear ribonucleoprotein 25 (U11/U12)	protein_coding	3300001G02Rik,AL033324,C16ORF33	165	33	84	0	0	27000	50.9603	70.1716	0	0	27000	30.283	8.63685	2.31429	3.73196	0.000189996	0.0385731	15	15	10	8	27000	9.97491	16.243	14.5196	7.28515	27000	12.0057	0.279965	0.920267	0.304222	0.760959	0.999728
15613	NC_000072.6	121210734	121226098	+	gene15612	Tuba8	tubulin%2C alpha 8	protein_coding	-	2899	689	982	187	371	15613	1063.99	820.339	157.588	301.56	15613	585.869	2.03632	0.544867	3.73728	0.00018602	0.0385731	258	145	96	171	15613	171.568	157.016	139.388	155.72	15613	155.923	0.15408	0.364869	0.422288	0.672815	0.999728
19958	NC_000073.6	142375916	142387870	-	gene19957	Ctsd	cathepsin D	protein_coding	CatD,CD	3689	635	1137	353	308	19958	980.6	949.822	297.479	250.351	19958	619.563	1.8171	0.487956	3.7239	0.000196167	0.0390449	515	258	157	326	19958	342.472	279.38	227.958	296.87	19958	286.67	0.243093	0.342356	0.710058	0.477668	0.999728
22946	NC_000075.6	44396857	44402968	+	gene22945	Slc37a4	solute carrier family 37 (glucose-6-phosphate transporter)%2C member 4	protein_coding	100043178,G6PT,G6pt1,GSD-1b,mG6PT	1427	358	561	150	78	22946	552.842	468.646	126.407	63.4007	22946	302.824	2.42801	0.655273	3.70535	0.000211102	0.0412096	105	61	45	69	22946	69.8243	66.055	65.3382	62.8344	22946	66.013	0.0866691	0.45534	0.190339	0.849043	0.999728
20976	NC_000074.6	69887788	69902558	-	gene20975	Ndufa13	NADH dehydrogenase (ubiquinone) 1 alpha subcomplex%2C 13	protein_coding	2700054G14Rik,AU022060,CDA016,CGI-39,GRIM-19,Grim19	6825	2000	1372	760	589	20976	3088.5	1146.14	640.464	478.756	20976	1338.46	1.91893	0.519009	3.6973	0.000217908	0.0417356	875	451	238	540	20976	581.869	488.374	345.566	491.747	20976	476.889	0.352	0.331417	1.06211	0.288188	0.999728
25662	NC_000076.6	81028540	81037421	-	gene25661	Slc39a3	solute carrier family 39 (zinc transporter)%2C member 3	protein_coding	AI845814,Zip3	162	69	21	0	0	25662	106.553	17.5429	0	0	25662	31.0241	8.66742	2.37245	3.65337	0.000258822	0.0477691	19	18	18	17	25662	12.6349	19.4916	26.1353	15.4809	25662	18.4357	-0.37056	0.760665	-0.487153	0.62615	0.999728
39994	NC_000083.6	46646172	46650132	+	gene39993	Mrpl2	mitochondrial ribosomal protein L2	protein_coding	CGI-22,L2mt,MRP-L14,MRP-L2,Rpml14	204	46	51	0	0	39994	71.0356	42.6042	0	0	39994	28.4099	8.54256	2.36281	3.61542	0.000299861	0.0534015	44	21	18	24	39994	29.2597	22.7402	26.1353	21.8554	39994	24.9977	0.12982	0.655258	0.198121	0.84295	0.999728
7964	NC_000069.6	121953072	122016157	+	gene7963	Arhgap29	Rho GTPase activating protein 29	protein_coding	6720461J18Rik,A830014I19,AU040217,B130017I01Rik,C76601,Parg1	225	0	0	118	37	7964	0	0	99.4404	30.0747	7964	32.3788	-8.2758	2.30339	-3.59287	0.000327054	0.054425	32	10	16	12	7964	21.2798	10.8287	23.2313	10.9277	7964	16.5669	-0.0447989	0.819545	-0.0546631	0.956407	0.999728
30206	NC_000078.6	69182734	69184067	-	gene30205	Rpl36al	ribosomal protein L36A-like	protein_coding	2410038A03Rik,RPL36A	3601	728	1079	297	417	30206	1124.21	901.37	250.286	338.95	30206	653.705	1.78085	0.494491	3.60138	0.000316527	0.054425	418	229	179	254	30206	277.967	247.977	259.901	231.303	30206	254.287	0.101512	0.334938	0.303077	0.761831	0.999728
6781	NC_000069.6	57717766	57718316	-	gene6780	Gm6394	predicted gene 6394	pseudogene	EG623114	453	310	49	26	2	6781	478.718	40.9334	21.9106	1.62566	6781	135.797	4.46429	1.25211	3.56542	0.000363272	0.059477	26	19	10	11	6781	17.2898	20.5745	14.5196	10.0171	6781	15.6003	0.638623	0.80651	0.791834	0.428457	0.999728
5800	NC_000068.7	165490112	165493314	-	gene5799	Trp53rka	transformation related protein 53 regulating kinase A	protein_coding	2810408M09Rik	138	55	30	0	0	5800	84.9338	25.0613	0	0	5800	27.4988	8.49407	2.41677	3.51464	0.000440348	0.0669269	22	14	7	10	5800	14.6299	15.1602	10.1637	9.10643	5800	12.265	0.632843	0.888742	0.712066	0.476424	0.999728
18221	NC_000073.6	62348277	62349928	+	gene18220	Ndn	necdin	protein_coding	AI528698,Peg6	142	47	42	0	0	18221	72.5798	35.0858	0	0	18221	26.9164	8.46414	2.40882	3.5138	0.00044174	0.0669269	20	16	6	11	18221	13.2999	17.3259	8.71175	10.0171	18221	12.3386	0.695099	0.891529	0.779671	0.435585	0.999728
39876	NC_000083.6	39846354	39848202	+	gene39875	Rn18s-rs5	18s RNA%2C related sequence 5	pseudogene	Rnr17	1592063	2990	2438	633	1632	39876	4617.31	2036.65	533.439	1326.54	39876	2128.48	1.83841	0.52781	3.48309	0.00049566	0.0717537	476643	374400	433927	299400	39876	316965	405426	630044	272647	39876	406270	-0.321448	0.380782	-0.844179	0.39857	0.999728
21118	NC_000074.6	72319062	72321654	+	gene21117	Klf2	Kruppel-like factor 2 (lung)	protein_coding	Lklf	3645	241	398	1861	1015	21118	372.165	332.48	1568.29	825.022	21118	774.49	-1.76465	0.50771	-3.4757	0.000509517	0.0718348	45	24	36	25	21118	29.9247	25.9888	52.2705	22.7661	21118	32.7375	-0.398472	0.629018	-0.633483	0.526418	0.999728
3093	NC_000068.7	25361489	25366097	-	gene3092	Uap1l1	UDP-N-acteylglucosamine pyrophosphorylase 1-like 1	protein_coding	5730445F03Rik	160	36	56	0	0	3093	55.593	46.781	0	0	3093	25.5935	8.39281	2.43343	3.44896	0.00056275	0.0782531	39	10	8	11	3093	25.9348	10.8287	11.6157	10.0171	3093	14.599	0.792059	0.863563	0.917198	0.359039	0.999728
2900	NC_000068.7	11471430	11554071	-	gene2899	Pfkfb3	6-phosphofructo-2-kinase/fructose-2%2C6-biphosphatase 3	protein_coding	E330010H22Rik,iPFK-2,uPFK-2	2611	554	751	283	195	2900	855.515	627.367	238.488	158.502	2900	469.968	1.90065	0.554405	3.42827	0.000607438	0.0782573	310	193	141	184	2900	206.148	208.994	204.726	167.558	2900	196.857	0.160507	0.351359	0.456816	0.647803	0.999728
35480	NC_000080.6	104639144	104966783	+	gene35479	D130009I18Rik	RIKEN cDNA D130009I18 gene	lncRNA	-	2719	24	32	378	220	35480	37.062	26.732	318.546	178.822	35480	140.291	-2.96964	0.867864	-3.42178	0.000622121	0.0782573	542	455	425	643	35480	360.427	492.705	617.083	585.544	35480	513.939	-0.49722	0.320916	-1.54938	0.121291	0.999728
25604	NC_000076.6	80165990	80172691	+	gene25603	Cirbp	cold inducible RNA binding protein	protein_coding	Cirp,R74941	3244	168	384	1764	802	25604	259.434	320.784	1486.55	651.889	25604	679.664	-1.88057	0.550232	-3.41777	0.000631358	0.0782573	40	33	18	35	25604	26.5997	35.7347	26.1353	31.8725	25604	30.0855	0.0884538	0.611338	0.144689	0.884956	0.999728
7591	NC_000069.6	97689828	97888707	-	gene7590	Pde4dip	phosphodiesterase 4D interacting protein (myomegalin)	protein_coding	4732458A06Rik,9430063L05Rik,C87016,D130016K21Rik,D3Bwg1078e,mKIAA0454,Usmg4	118073	7343	18970	35811	39454	7591	11339.4	15847.1	30178.5	32069.4	7591	22358.6	-1.19502	0.346991	-3.44397	0.000573249	0.0782573	5309	3574	2737	4875	7591	3530.45	3870.17	3974.01	4439.39	7591	3953.51	-0.185273	0.281998	-0.657004	0.511178	0.999728
7694	NC_000069.6	103073568	103099720	+	gene7693	Ampd1	adenosine monophosphate deaminase 1	protein_coding	AI553520,Ampd-1	13167	3063	3750	1729	2031	7694	4730.04	3132.66	1457.06	1650.86	7694	2742.65	1.33871	0.393107	3.40546	0.000660516	0.0807819	1013	564	492	525	7694	673.639	610.738	714.364	478.088	7694	619.207	0.110093	0.32766	0.335998	0.736872	0.999728
41905	NC_000085.6	3908863	3912774	-	gene41904	Ndufs8	NADH dehydrogenase (ubiquinone) Fe-S protein 8	protein_coding	BC021616,CI-23kD,TYKY	3839	985	885	436	347	41905	1521.09	739.307	367.424	282.052	41905	727.468	1.79812	0.529515	3.39579	0.000684305	0.082695	440	327	190	229	41905	292.597	354.098	275.872	208.537	41905	282.776	0.419155	0.343562	1.22003	0.222454	0.999728
41108	NC_000084.6	36967631	37841873	+	gene41107	Gm38666	predicted gene%2C 38666	protein_coding	Pcdha6-g	193	0	0	114	25	41108	0	0	96.0696	20.3207	41108	29.0976	-8.12163	2.39678	-3.38855	0.00070262	0.0829431	16	12	11	15	41108	10.6399	12.9944	15.9715	13.6596	41108	13.3164	-0.327752	0.850672	-0.385286	0.700026	0.999728
5041	NC_000068.7	128818072	128854261	+	gene5040	Tmem87b	transmembrane protein 87B	protein_coding	2610301K12Rik,2810431I02Rik,AU014804	1258	43	127	538	480	5041	66.4028	106.093	453.381	390.158	5041	254.009	-2.28385	0.675209	-3.38243	0.000718473	0.0831035	22	18	14	16	5041	14.6299	19.4916	20.3274	14.5703	5041	17.2548	-0.0288726	0.767423	-0.0376227	0.969988	0.999728
32507	NC_000079.6	55497487	55513473	-	gene32506	Pdlim7	PDZ and LIM domain 7	protein_coding	LMP	2476	403	928	246	230	32507	622.333	775.229	207.308	186.951	32507	447.955	1.82631	0.540259	3.38044	0.000723701	0.0831035	286	137	134	112	32507	190.188	148.353	194.563	101.992	32507	158.774	0.203539	0.415917	0.489375	0.624577	0.999728
21527	NC_000074.6	94857450	94864242	+	gene21526	Polr2c	polymerase (RNA) II (DNA directed) polypeptide C	protein_coding	33kDa,mRBP31,RPB3,Rpo2-3	8505	646	1147	3804	2458	21527	997.586	958.176	3205.69	1997.93	21527	1789.85	-1.41189	0.418599	-3.37289	0.000743846	0.0831035	147	76	89	138	21527	97.7541	82.298	129.224	125.669	21527	108.736	-0.497159	0.397681	-1.25014	0.211247	0.999728
19553	NC_000073.6	127208848	127214288	+	gene19552	Mylpf	myosin light chain%2C phosphorylatable%2C fast skeletal muscle	protein_coding	2410014J02Rik,MLC-2,Mlc2	122288	25608	35257	19156	18193	19553	39545.2	29452.8	16143.1	14787.8	19553	24982.2	1.15747	0.342824	3.37629	0.000734713	0.0831035	8107	6038	5854	4075	19553	5391.1	6538.36	8499.77	3710.87	19553	6035.03	-0.0333151	0.378616	-0.0879918	0.929883	0.999728
36818	NC_000081.6	85879309	85897394	+	gene36817	Trmu	tRNA 5-methylaminomethyl-2-thiouridylate methyltransferase	protein_coding	1110005N20Rik,1600025P05Rik,AI314320,Trmt1	144	77	2	0	0	36818	118.907	1.67075	0	0	36818	30.1445	8.62564	2.58281	3.33963	0.000838896	0.0896382	23	12	13	17	36818	15.2949	12.9944	18.8755	15.4809	36818	15.6614	-0.267178	0.792815	-0.336999	0.736117	0.999728
13261	NC_000071.6	138161102	138163984	+	gene13260	Cops6	COP9 signalosome subunit 6	protein_coding	Sgn3,VIP/MOV34	405	111	140	13	0	13261	171.412	116.953	10.9553	0	13261	74.8299	4.72125	1.41748	3.33073	0.000866199	0.0912928	36	28	32	45	13261	23.9398	30.3203	46.4627	40.9789	13261	35.4254	-0.693028	0.571764	-1.21209	0.225478	0.999728
16352	NC_000073.6	5080204	5098179	+	gene16351	Epn1	epsin 1	protein_coding	AA269831,Ibp1	1366	485	338	99	152	16352	748.962	282.357	83.4288	123.55	16352	309.574	2.31481	0.696828	3.32193	0.000893971	0.0912928	84	72	33	103	16352	55.8595	77.9665	47.9146	93.7963	16352	68.8842	-0.103555	0.497272	-0.208247	0.835036	0.999728
23507	NC_000075.6	70599014	70657187	-	gene23506	Fam63b	family with sequence similarity 63%2C member B	protein_coding	AI465301,B230380D07Rik,mKIAA1164	5131	270	803	2148	1671	23507	416.948	670.807	1810.15	1358.24	23507	1064.04	-1.54028	0.464054	-3.31918	0.000902833	0.0912928	83	50	23	83	23507	55.1945	54.1434	33.3951	75.5834	23507	54.5791	-0.0143145	0.533719	-0.0268202	0.978603	0.999728
17852	NC_000073.6	44467980	44471658	+	gene17851	Josd2	Josephin domain containing 2	protein_coding	1110007C05Rik	154	48	26	0	0	17852	74.1241	21.7198	0	0	17852	23.961	8.29534	2.52042	3.29125	0.000997425	0.0915831	21	11	13	35	17852	13.9649	11.9116	18.8755	31.8725	17852	19.1561	-0.980191	0.745959	-1.314	0.188846	0.999728
375	NC_000067.6	37417085	37430103	-	gene374	Coa5	cytochrome C oxidase assembly factor 5	protein_coding	1700001A24Rik,6330578E17Rik,Pet191	629	253	123	11	46	375	390.696	102.751	9.26987	37.3901	375	135.027	3.39912	1.03024	3.29935	0.00096909	0.0915831	71	52	20	53	375	47.2146	56.3092	29.0392	48.2641	375	45.2067	0.400678	0.539447	0.742757	0.457629	0.999728
29369	NC_000077.6	120577235	120581620	-	gene29368	Arhgdia	Rho GDP dissociation inhibitor (GDI) alpha	protein_coding	5330430M07Rik,Gdi-1,Rho-GDI,RhoDGI,RhoGDI-1	710	162	308	16	60	29369	250.169	257.296	13.4834	48.7697	29369	142.429	3.02621	0.916608	3.30153	0.000961577	0.0915831	63	40	26	35	29369	41.8946	43.3147	37.7509	31.8725	29369	38.7082	0.296838	0.550301	0.539411	0.589604	0.999728
19343	NC_000073.6	116824432	116825853	-	gene19342	Gm4366	predicted gene 4366	pseudogene	100043330	821	496	54	2	59	19343	765.949	45.1103	1.68543	47.9569	19343	215.175	4.02747	1.22427	3.28969	0.00100297	0.0915831	73	58	20	59	19343	48.5445	62.8064	29.0392	53.7279	19343	48.5295	0.403797	0.538265	0.750181	0.453145	0.999728
43014	NC_000085.6	53310414	53375810	+	gene43013	Mxi1	MAX interactor 1%2C dimerization protein	protein_coding	bHLHc11,ENSMUSG00000067085,Gm10197,Mad2	971	37	73	400	369	43014	57.1373	60.9824	337.086	299.934	43014	188.785	-2.43003	0.737332	-3.2957	0.000981758	0.0915831	23	21	30	18	43014	15.2949	22.7402	43.5588	16.3916	43014	24.4964	-0.64421	0.717646	-0.897671	0.369361	0.999728
45899	NT_187064.1	52674	59689	-	gene45898	Pisd-ps3	phosphatidylserine decarboxylase%2C pseudogene 3	misc_RNA	4933439C20Rik	1725	513	831	23	254	45899	792.201	694.197	19.3825	206.459	45899	428.06	2.71782	0.82322	3.30145	0.00096187	0.0915831	59	23	7	15	45899	39.2346	24.906	10.1637	13.6596	45899	21.991	1.42204	0.726003	1.95873	0.0501449	0.999728
15112	NC_000072.6	86483376	86488227	-	gene15111	2310040G24Rik	RIKEN cDNA 2310040G24 gene	lncRNA	-	2849	959	722	294	403	15112	1480.94	603.141	247.758	327.57	15112	664.852	1.85553	0.564833	3.28509	0.00101949	0.0915831	169	110	74	118	15112	112.384	119.116	107.445	107.456	15112	111.6	0.106284	0.391848	0.271239	0.786207	0.999728
15711	NC_000072.6	124810592	124814296	-	gene15710	Tpi1	triosephosphate isomerase 1	protein_coding	AI255506,Tpi,Tpi-1	23682	5217	6575	2964	3944	15711	8056.36	5492.6	2497.81	3205.8	15711	4813.14	1.24802	0.379877	3.28532	0.00101867	0.0915831	2011	1059	761	1151	15711	1337.3	1146.76	1104.94	1048.15	15711	1159.29	0.206978	0.292502	0.707611	0.479187	0.999728
33764	NC_000080.6	14112185	14120904	-	gene33763	Psmd6	proteasome (prosome%2C macropain) 26S subunit%2C non-ATPase%2C 6	protein_coding	2400006A19Rik	1049	222	246	41	63	33764	342.824	205.502	34.5513	51.2082	33764	158.521	2.67488	0.817329	3.2727	0.00106524	0.0948534	172	102	63	140	33764	114.379	110.453	91.4734	127.49	33764	110.949	0.0315011	0.404638	0.0778501	0.937947	0.999728
13232	NC_000071.6	137615612	137616061	+	gene13231	Gm16089	-	pseudogene	-	136	46	27	0	0	13232	71.0356	22.5551	0	0	13232	23.3977	8.26115	2.53496	3.25889	0.00111848	0.0973995	18	17	17	11	13232	11.9699	18.4088	24.6833	10.0171	13232	16.2698	-0.175663	0.823496	-0.213313	0.831083	0.999728
19666	NC_000073.6	130553009	130767705	+	gene19665	Tacc2	transforming%2C acidic coiled-coil containing protein 2	protein_coding	mKIAA4180	14736	1081	1840	5336	3891	19666	1669.34	1537.09	4496.73	3162.72	19666	2716.47	-1.25644	0.385667	-3.25784	0.00112262	0.0973995	715	570	495	808	19666	475.471	617.235	718.72	735.8	19666	636.806	-0.414322	0.310456	-1.33456	0.182021	0.999728
29378	NC_000077.6	120625117	120633547	-	gene29377	Mafg	v-maf musculoaponeurotic fibrosarcoma oncogene family%2C protein G (avian)	protein_coding	AA545192,C630022N07Rik	7256	494	1116	3061	2203	29378	762.86	932.279	2579.55	1790.66	29378	1516.34	-1.36558	0.421479	-3.23996	0.00119545	0.0990109	155	82	41	104	29378	103.074	88.7952	59.5303	94.7069	29378	86.5266	0.305827	0.443254	0.689959	0.49022	0.999728
24309	NC_000075.6	116040531	116041123	-	gene24308	Gm9385	-	misc_RNA	-	2560	935	573	259	345	24309	1443.87	478.67	218.263	280.426	24309	605.309	1.94521	0.604832	3.21612	0.00129935	0.104099	165	86	69	128	24309	109.724	93.1267	100.185	116.562	24309	104.9	-0.0958708	0.403468	-0.237617	0.812178	0.999728
10336	NC_000070.6	132308678	132311024	+	gene10335	Snhg12	small nucleolar RNA host gene 12	lncRNA	2310005L22Rik	3625	17	76	0	0	10336	26.2523	63.4886	0	0	10336	22.4352	8.20544	2.55729	3.20865	0.00133359	0.10494	1232	814	617	869	10336	819.272	881.455	895.859	791.349	10336	846.984	0.0118839	0.295931	0.0401576	0.967967	0.999728
33114	NC_000079.6	91853387	91876923	-	gene33113	Ckmt2	creatine kinase%2C mitochondrial 2	protein_coding	2300008A19Rik,ScCKmit	10728	2050	2297	1360	905	33114	3165.71	1918.86	1146.09	735.61	33114	1741.57	1.43362	0.446527	3.21061	0.00132454	0.10494	1240	900	939	1037	33114	824.592	974.582	1363.39	944.337	33114	1026.73	-0.358449	0.318462	-1.12556	0.260351	0.999728
7014	NC_000069.6	79591389	79603650	+	gene7013	Ppid	peptidylprolyl isomerase D (cyclophilin D)	protein_coding	4930564J03Rik,CYP-40,Ppidl,Ppif	234	83	65	6	3	7014	128.173	54.2994	5.05629	2.43849	7014	47.4918	4.60493	1.44361	3.18988	0.00142334	0.109457	30	15	12	20	7014	19.9498	16.243	17.4235	18.2129	7014	17.9573	0.0271321	0.747256	0.036309	0.971036	0.999728
2659	NC_000067.6	193272160	193273188	-	gene2658	G0s2	G0/G1 switch gene 2	protein_coding	AI255151,AV006465	2014	89	249	1110	515	2659	137.438	208.009	935.414	418.607	2659	424.867	-1.96745	0.621403	-3.16614	0.00154479	0.117023	14	4	9	24	2659	9.30991	4.33147	13.0676	21.8554	2659	12.1411	-1.33561	0.930396	-1.43553	0.151136	0.999728
7741	NC_000069.6	105678270	105688118	-	gene7740	Ddx20	DEAD (Asp-Glu-Ala-Asp) box polypeptide 20	protein_coding	dp103,GEMIN3	135	28	51	0	0	7741	43.239	42.6042	0	0	7741	21.4608	8.13915	2.57491	3.16094	0.00157259	0.118247	17	10	14	15	7741	11.3049	10.8287	20.3274	13.6596	7741	14.0302	-0.603343	0.837864	-0.720097	0.471466	0.999728
21302	NC_000074.6	84250576	84257324	-	gene21301	Mri1	methylthioribose-1-phosphate isomerase 1	protein_coding	2410018C20Rik	228	48	79	0	3	21302	74.1241	65.9947	0	2.43849	21302	35.6393	5.83531	1.85059	3.15321	0.00161488	0.119654	46	17	13	22	21302	30.5897	18.4088	18.8755	20.0342	21302	21.977	0.343648	0.702089	0.489465	0.624513	0.999728
14661	NC_000072.6	67205515	67206167	+	gene14660	Gm8566	predicted pseudogene 8566	pseudogene	EG667310	724	402	47	41	39	14661	620.789	39.2627	34.5513	31.7003	14661	181.576	3.31398	1.0526	3.14836	0.00164187	0.120003	61	27	37	70	14661	40.5646	29.2374	53.7225	63.745	14661	46.8174	-0.744937	0.522681	-1.42522	0.154093	0.999728
13660	NC_000072.6	4505618	4541543	+	gene13659	Col1a2	collagen%2C type I%2C alpha 2	protein_coding	AA960264,AI325291,Col1a-2,Cola-2,Cola2,oim	30643	5702	9533	4247	5291	13660	8805.32	7963.64	3579.01	4300.68	13660	6162.16	1.08952	0.348245	3.1286	0.00175639	0.126447	1612	1208	1470	1580	13660	1071.97	1308.11	2134.38	1438.82	13660	1488.32	-0.585852	0.31984	-1.8317	0.0669957	0.999728
44121	NC_000086.7	71420060	71492869	-	gene44120	Cd99l2	CD99 antigen-like 2	protein_coding	AW548191,Mic2l1,Xap89	286	50	111	3	6	44121	77.2126	92.7267	2.52815	4.87697	44121	44.3361	4.5193	1.45158	3.11336	0.00184969	0.127637	43	18	20	35	44121	28.5947	19.4916	29.0392	31.8725	44121	27.2495	-0.332008	0.63611	-0.521934	0.601716	0.999728
28796	NC_000077.6	100780731	100859004	-	gene28795	Stat5b	signal transducer and activator of transcription 5B	protein_coding	-	3290	237	397	1139	1219	28796	365.988	331.644	959.853	990.839	28796	662.081	-1.4841	0.476962	-3.11157	0.00186093	0.127637	120	61	36	81	28796	79.7992	66.055	52.2705	73.7621	28796	67.9717	0.204851	0.465509	0.440059	0.659895	0.999728
19528	NC_000073.6	126795234	126809510	-	gene19527	Aldoa	aldolase A%2C fructose-bisphosphate	protein_coding	Aldo-1,Aldo1	134315	30530	21654	13946	16436	19528	47146	18089.2	11752.5	13359.7	19528	22586.8	1.37719	0.441911	3.11644	0.0018305	0.127637	18995	11384	8662	12708	19528	12631.6	12327.4	12576.9	11572.5	19528	12277.1	0.0476185	0.27633	0.172325	0.863182	0.999728
40207	NC_000083.6	56892608	56935484	-	gene40206	Mllt1	myeloid/lymphoid or mixed-lineage leukemia%3B translocated to%2C 1	protein_coding	AA407901,BAM11,ENL,LTG19	2258	81	303	985	681	40207	125.084	253.119	830.075	553.537	40207	440.454	-1.866	0.601076	-3.10443	0.00190648	0.129018	75	49	36	48	40207	49.8745	53.0606	52.2705	43.7109	40207	49.7291	0.105182	0.502864	0.209167	0.834318	0.999728
39194	NC_000083.6	24722067	24724388	-	gene39193	Ndufb10	NADH dehydrogenase (ubiquinone) 1 beta subcomplex%2C 10	protein_coding	0610011B04Rik,22kDa,PDSW	2225	1145	250	314	82	39194	1768.17	208.844	264.613	66.652	39194	577.069	2.57627	0.833936	3.08929	0.00200637	0.133991	130	119	80	105	39194	86.4492	128.861	116.157	95.6175	39194	106.771	0.0213698	0.418777	0.051029	0.959302	0.999728
19963	NC_000073.6	142498771	142516213	+	gene19962	Tnnt3	troponin T3%2C skeletal%2C fast	protein_coding	fTnT	222918	64449	37780	32404	24636	19963	99525.4	31560.5	27307.4	20024.9	19963	44604.5	1.46958	0.477527	3.07749	0.00208754	0.137602	20444	14169	10807	18229	19963	13595.1	15343.2	15691.3	16600.1	19963	15307.4	-0.158223	0.278442	-0.568245	0.569869	0.999728
36357	NC_000081.6	74721234	74724373	+	gene36356	Them6	thioesterase superfamily member 6	protein_coding	4930572J05Rik	112	36	30	0	0	36357	55.593	25.0613	0	0	36357	20.1636	8.04721	2.64432	3.0432	0.00234075	0.144695	18	10	8	10	36357	11.9699	10.8287	11.6157	9.10643	36357	10.8802	0.151621	0.93186	0.162708	0.870749	0.999728
22447	NC_000075.6	20888175	20892179	+	gene22446	Ppan	peter pan homolog (Drosophila)	protein_coding	A230087P06Rik,SSF1	691	25	50	0	0	22447	38.6063	41.7688	0	0	22447	20.0938	8.04445	2.63246	3.05586	0.00224414	0.144695	268	110	94	144	22447	178.218	119.116	136.484	131.133	22447	141.238	0.158246	0.391421	0.404285	0.686003	0.999728
22452	NC_000075.6	21002605	21008839	+	gene22451	Mrpl4	mitochondrial ribosomal protein L4	protein_coding	1110017G11Rik	767	174	363	4	70	22452	268.7	303.241	3.37086	56.898	22452	158.052	3.24544	1.06535	3.04637	0.00231624	0.144695	51	42	27	36	22452	33.9147	45.4805	39.2029	32.7832	22452	37.8453	0.139908	0.561146	0.249326	0.803108	0.999728
18802	NC_000073.6	100472991	100486432	+	gene18801	Ucp3	uncoupling protein 3 (mitochondrial%2C proton carrier)	protein_coding	AI645527,Slc25a9,UCP-3	1517	236	675	3	122	18802	364.443	563.879	2.52815	99.1652	18802	257.504	3.1901	1.04718	3.04637	0.00231624	0.144695	175	146	81	79	18802	116.374	158.099	117.609	71.9408	18802	116.006	0.541231	0.425651	1.27154	0.203538	0.999728
8667	NC_000070.6	24898083	24905001	+	gene8666	Ndufaf4	NADH dehydrogenase (ubiquinone) 1 alpha subcomplex%2C assembly factor 4	protein_coding	1110007M04Rik,3000003G13Rik,AW214064	552	130	205	24	38	8667	200.753	171.252	20.2252	30.8875	8667	105.779	2.86265	0.947519	3.02121	0.0025177	0.151226	71	28	22	34	8667	47.2146	30.3203	31.9431	30.9619	8667	35.11	0.313511	0.583791	0.537026	0.59125	0.999728
19523	NC_000073.6	126759626	126765816	+	gene19522	Mapk3	mitogen-activated protein kinase 3	protein_coding	Erk-1,Erk1,Ert2,Esrk1,Mnk1,Mtap2k,p44,p44erk1,p44mapk,Prkm3	483	74	253	29	15	19523	114.275	211.35	24.4387	12.1924	19523	90.564	3.15461	1.05071	3.00234	0.00267908	0.159973	46	28	15	23	19523	30.5897	30.3203	21.7794	20.9448	19523	25.9086	0.513544	0.64339	0.798185	0.424763	0.999728
21723	NC_000074.6	106572965	106573432	-	gene21722	Gm10073	predicted pseudogene 10073	pseudogene	ENSMUSG00000060019	1443	842	141	198	25	21723	1300.26	117.788	166.858	20.3207	21723	401.306	2.92049	0.976558	2.99059	0.00278437	0.165288	82	48	22	85	21723	54.5295	51.9777	31.9431	77.4047	21723	53.9637	-0.0571547	0.543049	-0.105248	0.916179	0.999728
25179	NC_000076.6	59949675	59951770	-	gene25178	Ddit4	DNA-damage-inducible transcript 4	protein_coding	5830413E08Rik,AA415483,dig2,REDD1,Rtp801	166	0	0	10	103	25179	0	0	8.42715	83.7214	25179	23.0371	-7.78498	2.62108	-2.97014	0.00297663	0.16606	23	8	12	10	25179	15.2949	8.66295	17.4235	9.10643	25179	12.6219	-0.105506	0.9002	-0.117203	0.906699	0.999728
11325	NC_000071.6	22612591	22613254	-	gene11324	Rpl17-ps5	ribosomal protein L17%2C pseudogene 5	pseudogene	ENSMUSG00000067748,Gm10223	388	215	16	18	8	11325	332.014	13.366	15.1689	6.50263	11325	91.7629	3.9919	1.34254	2.97339	0.00294534	0.16606	53	15	11	52	11325	35.2447	16.243	15.9715	47.3534	11325	28.7032	-0.305363	0.709281	-0.430524	0.666814	0.999728
35641	NC_000080.6	122171283	122402234	+	gene35640	Clybl	citrate lyase beta like	protein_coding	0610033J05Rik,2310014M14Rik,AI256068,Clb	416	86	112	15	3	35641	132.806	93.5621	12.6407	2.43849	35641	60.3617	3.90923	1.31702	2.96823	0.00299515	0.16606	69	33	20	78	35641	45.8846	35.7347	29.0392	71.0302	35641	45.4221	-0.308254	0.575703	-0.535438	0.592347	0.999728
3269	NC_000068.7	30284229	30286354	-	gene3268	Dolk	dolichol kinase	protein_coding	BC026973,mKIAA1094,Tmem15	588	283	95	26	55	3269	437.023	79.3607	21.9106	44.7056	3269	145.75	2.95108	0.993534	2.97028	0.00297526	0.16606	40	32	18	39	3269	26.5997	34.6518	26.1353	35.5151	3269	30.7255	-0.0273147	0.608214	-0.0449097	0.964179	0.999728
41460	NC_000084.6	60438431	60444274	+	gene41459	BC023105	-	misc_RNA	-	1078	186	386	97	54	41460	287.231	322.455	81.7434	43.8928	41460	183.83	2.27952	0.768366	2.96671	0.00301004	0.16606	123	59	63	110	41460	81.7942	63.8892	91.4734	100.171	41460	84.3319	-0.391962	0.429706	-0.912162	0.361683	0.999728
5155	NC_000068.7	132262624	132312050	+	gene5154	Cds2	CDP-diacylglycerol synthase (phosphatidate cytidylyltransferase) 2	protein_coding	5730450N06Rik,5730460C18Rik,AI854580,D2Wsu127e	430	107	202	23	31	5155	165.235	168.746	19.3825	25.1977	5155	94.6402	2.9051	0.985932	2.94655	0.00321339	0.173506	25	12	14	16	5155	16.6248	12.9944	20.3274	14.5703	5155	16.1292	-0.215885	0.787967	-0.273977	0.784103	0.999728
14502	NC_000072.6	55336299	55348555	+	gene14501	Aqp1	aquaporin 1	protein_coding	CHIP28	694	56	169	15	7	14502	86.4781	141.178	12.6407	5.6898	14502	61.4968	3.63722	1.2415	2.9297	0.00339292	0.176623	131	86	69	161	14502	87.1142	93.1267	100.185	146.614	14502	106.76	-0.461981	0.412999	-1.1186	0.26331	0.999728
2449	NC_000067.6	181241944	181242382	-	gene2448	Rpl35a-ps2	ribosomal protein L35A%2C pseudogene 2	pseudogene	ENSMUSG00000066645,Gm15434,OTTMUSG00000021804	1723	557	395	147	230	2449	860.148	329.973	123.879	186.951	2449	375.238	1.93493	0.659768	2.93274	0.00335982	0.176623	162	65	61	106	2449	107.729	70.3864	88.5695	96.5282	2449	90.8033	-0.0495422	0.434107	-0.114124	0.909139	0.999728
8338	NC_000069.6	150072590	150073619	-	gene8337	Rpsa-ps10	ribosomal protein SA%2C pseudogene 10	pseudogene	ENSMUSG00000047676,Gm9819	3693	1186	366	359	258	8338	1831.48	305.748	302.535	209.71	8338	662.369	2.05945	0.702599	2.93119	0.00337662	0.176623	664	296	184	380	8338	441.556	320.529	267.16	346.044	8338	343.822	0.312984	0.344055	0.909692	0.362985	0.999728
4716	NC_000068.7	112261926	112262898	+	gene4715	Nop10	NOP10 ribonucleoprotein	protein_coding	1110036B12Rik,Nola3,NOP10P	8406	392	1621	3663	2593	4716	605.346	1354.14	3086.87	2107.67	4716	1788.51	-1.4047	0.479041	-2.93232	0.00336442	0.176623	42	33	7	55	4716	27.9297	35.7347	10.1637	50.0854	4716	30.9784	0.0416437	0.714771	0.0582617	0.95354	0.999728
42012	NC_000085.6	5482836	5488410	-	gene42011	Mus81	MUS81 structure-specific endonuclease subunit	protein_coding	1200008A18Rik,AI182501,AW045863	232	46	123	7	0	42012	71.0356	102.751	5.89901	0	42012	44.9214	4.88654	1.67343	2.92007	0.00349955	0.180324	24	12	6	14	42012	15.9598	12.9944	8.71175	12.749	42012	12.6038	0.421246	0.880829	0.478239	0.63248	0.999728
6584	NC_000069.6	37714711	37715218	+	gene6583	Rps23-ps1	ribosomal protein S23%2C pseudogene 1	pseudogene	ENSMUSG00000063001,Gm15450,OTTMUSG00000022083,Rps23-ps	2456	1504	73	291	125	6584	2322.55	60.9824	245.23	101.604	6584	682.593	2.77997	0.954566	2.91229	0.00358795	0.1812	161	98	51	153	6584	107.064	106.121	74.0499	139.328	6584	106.641	-0.0130421	0.436861	-0.0298542	0.976183	0.999728
21881	NC_000074.6	115703253	115706894	-	gene21880	Maf	avian musculoaponeurotic fibrosarcoma oncogene homolog	protein_coding	2810401A20Rik,A230108G15Rik,AW047063,c-maf	4937	980	1712	666	829	21881	1513.37	1430.16	561.249	673.835	21881	1044.65	1.25279	0.430037	2.91322	0.00357721	0.1812	247	216	122	165	21881	164.253	233.9	177.139	150.256	21881	181.387	0.281102	0.372652	0.754328	0.450652	0.999728
21364	NC_000074.6	85824313	85824603	+	gene21363	Atp5k-ps1	ATP synthase%2C H+ transporting%2C mitochondrial F1F0 complex%2C subunit E%2C pseudogene 1	pseudogene	Atp5k-rs3	21544	9185	3714	2290	4393	21364	14183.9	3102.59	1929.82	3570.76	21364	5696.78	1.65174	0.568094	2.9075	0.00364327	0.183083	708	555	182	517	21364	470.816	600.992	264.257	470.803	21364	451.717	0.538419	0.364095	1.47879	0.139197	0.999728
35764	NC_000081.6	10474779	10485937	-	gene35763	Brix1	BRX1%2C biogenesis of ribosomes	protein_coding	1110064N10Rik,Bxdc2,C76935	352	106	157	13	28	35764	163.691	131.154	10.9553	22.7592	35764	82.1398	3.12702	1.07731	2.90263	0.00370043	0.184247	11	13	9	15	35764	7.31493	14.0773	13.0676	13.6596	35764	12.0299	-0.346106	0.90563	-0.382171	0.702335	0.999728
25451	NC_000076.6	76708792	76726044	-	gene25450	Col6a1	collagen%2C type VI%2C alpha 1	protein_coding	AI747156,Col6a-1	933	231	128	8	58	25451	356.722	106.928	6.74172	47.1441	25451	129.384	3.10186	1.0841	2.86124	0.00421987	0.200002	124	102	126	156	25451	82.4592	110.453	182.947	142.06	25451	129.48	-0.754432	0.396362	-1.90339	0.0569894	0.999728
33856	NC_000080.6	20482857	20496901	-	gene33855	Mss51	MSS51 mitochondrial translational activator	protein_coding	4833444M15Rik,Zmynd17	3417	274	194	1186	1028	33856	423.125	162.063	999.461	835.588	33856	605.059	-1.65364	0.579262	-2.85474	0.00430718	0.200002	173	154	100	308	33856	115.044	166.762	145.196	280.478	33856	176.87	-0.606568	0.419482	-1.44599	0.14818	0.999728
25439	NC_000076.6	76351254	76442912	-	gene25438	Pcnt	pericentrin (kendrin)	protein_coding	AW476095,C86676,KEN,kendrin,m239Asp,m275Asp,Pcnt2	4233	337	415	1968	982	25439	520.413	346.681	1658.46	798.198	25439	830.939	-1.50416	0.526346	-2.85773	0.00426678	0.200002	140	114	87	190	25439	93.0991	123.447	126.32	173.022	25439	128.972	-0.477507	0.399576	-1.19503	0.232073	0.999728
33450	NC_000079.6	112927793	112969187	+	gene33449	Dhx29	DEAH (Asp-Glu-Ala-His) box polypeptide 29	protein_coding	3732415M03,AU043276,Ddxx,E130202M19Rik	131	17	53	0	0	33450	26.2523	44.2749	0	0	33450	17.6318	7.85704	2.76	2.84676	0.00441672	0.201223	22	17	2	20	33450	14.6299	18.4088	2.90392	18.2129	33450	13.5389	0.584758	0.941271	0.621243	0.53444	0.999728
24182	NC_000075.6	109832710	109842974	+	gene24181	Nme6	NME/NM23 nucleoside diphosphate kinase 6	protein_coding	nm23-M6	180	20	47	0	0	24182	30.885	39.2627	0	0	24182	17.5369	7.84852	2.76001	2.84366	0.00445987	0.201223	29	34	31	19	24182	19.2848	36.8175	45.0107	17.3022	24182	29.6038	-0.141866	0.684363	-0.207297	0.835778	0.999728
16265	NC_000073.6	3617373	3620161	+	gene16264	Ndufa3	NADH dehydrogenase (ubiquinone) 1 alpha subcomplex%2C 3	protein_coding	1010001M12Rik,1700022J01Rik	9921	2532	1269	941	1095	16265	3910.04	1060.09	792.995	890.048	16265	1663.29	1.56139	0.550647	2.83556	0.00457453	0.202778	1442	956	665	1021	16265	958.921	1035.22	965.553	929.767	16265	972.366	0.073233	0.290943	0.251709	0.801266	0.999728
17162	NC_000073.6	24902917	24926594	+	gene17161	Arhgef1	Rho guanine nucleotide exchange factor (GEF) 1	protein_coding	Lbcl2,Lsc	3087	170	437	681	1636	17162	262.523	365.059	573.889	1329.79	17162	632.815	-1.59926	0.565505	-2.82802	0.00468372	0.206715	75	36	20	32	17162	49.8745	38.9833	29.0392	29.1406	17162	36.7594	0.61657	0.566918	1.08758	0.276779	0.999728
18809	NC_000073.6	100549117	100607996	-	gene18808	Mrpl48	mitochondrial ribosomal protein L48	protein_coding	1810030E20Rik,2610028L11Rik,CGI-118,D4Ertd786e	813	280	114	20	71	18809	432.39	95.2328	16.8543	57.7109	18809	150.547	2.81965	0.998871	2.82283	0.00476014	0.208277	96	86	59	87	18809	63.8394	93.1267	85.6656	79.226	18809	80.4644	-0.0768949	0.443804	-0.173263	0.862445	0.999728
5606	NC_000068.7	156889452	156890079	+	gene5605	Gm14248	predicted gene 14248	pseudogene	OTTMUSG00000016075	217	120	23	0	9	5606	185.31	19.2136	0	7.31546	5606	52.9598	4.79814	1.70934	2.80702	0.00500026	0.215075	31	11	8	15	5606	20.6148	11.9116	11.6157	13.6596	5606	14.4504	0.372298	0.837544	0.444512	0.656673	0.999728
838	NC_000067.6	72236011	72272340	+	gene837	D230017M19Rik	-	lncRNA	-	3974	3	185	4	0	838	4.63275	154.545	3.37086	0	838	40.637	5.57104	1.98416	2.80776	0.00498868	0.215075	1273	791	736	982	838	846.537	856.549	1068.64	894.252	838	916.495	-0.204045	0.296785	-0.687518	0.491756	0.999728
10609	NC_000070.6	140961271	140979197	+	gene10608	Sdhb	succinate dehydrogenase complex%2C subunit B%2C iron sulfur (Ip)	protein_coding	0710008N11Rik	12717	3500	2855	2254	1542	10609	5404.88	2385	1899.48	1253.38	10609	2735.68	1.30448	0.466198	2.79812	0.00514008	0.219231	894	652	426	594	10609	594.504	706.03	618.535	540.922	10609	614.998	0.16576	0.307518	0.539024	0.58987	0.999728
5701	NC_000068.7	163355055	163365260	+	gene5700	Gm35750	-	lncRNA	-	150	44	29	1	0	5701	67.9471	24.2259	0.842715	0	5701	23.2539	6.78811	2.43383	2.78906	0.0052861	0.223692	27	21	14	14	5701	17.9548	22.7402	20.3274	12.749	5701	18.4429	0.311465	0.752356	0.413985	0.678885	0.999728
37844	NC_000082.6	31947051	31948521	-	gene37843	0610012G03Rik	RIKEN cDNA 0610012G03 gene	lncRNA	AI839730	2182	614	568	247	316	37844	948.17	474.493	208.151	256.854	37844	471.917	1.61172	0.578462	2.78621	0.00533282	0.223692	160	102	68	107	37844	106.399	110.453	98.7332	97.4388	37844	103.256	0.144227	0.399666	0.36087	0.718197	0.999728
27697	NC_000077.6	67200109	67224575	+	gene27696	Myh1	myosin%2C heavy polypeptide 1%2C skeletal muscle%2C adult	protein_coding	A530084A17Rik,IId,IId/x,MdMs,MHC-2X/D,MHC2X/D,MyHC-IId/x,MYHC-IIX,MyHC-IIx/d,Myhs-f,Myhs-f2,Myhsf2	18524	1229	3245	1419	1008	27697	1897.88	2710.79	1195.81	819.332	27697	1655.96	1.19396	0.428252	2.78799	0.0053037	0.223692	3471	2285	3201	2666	27697	2308.19	2474.35	4647.72	2427.77	27697	2964.51	-0.56453	0.347731	-1.62347	0.10449	0.999728
37824	NC_000082.6	31092412	31202077	-	gene37823	Acap2	ArfGAP with coiled-coil%2C ankyrin repeat and PH domains 2	protein_coding	4832442G16,9530039J15Rik,Centb2,CNT-B2,mKIAA0041	402	8	21	121	201	37824	12.354	17.5429	101.969	163.379	37824	73.811	-3.14081	1.12874	-2.78257	0.00539307	0.225288	27	6	12	6	37824	17.9548	6.49721	17.4235	5.46386	37824	11.8349	0.158801	0.984364	0.161323	0.871839	0.999728
46641	NT_111920.1	150424	150927	+	gene46640	Rpl32p	ribosomal protein L32 pseudogene	pseudogene	L32-4A	1403	759	123	100	189	46641	1172.09	102.751	84.2715	153.625	46641	378.184	2.41992	0.874133	2.76836	0.00563386	0.229676	89	43	23	77	46641	59.1844	46.5633	33.3951	70.1195	46641	52.3156	0.0172464	0.536748	0.0321312	0.974367	0.999728
29318	NC_000077.6	119288363	119300043	-	gene29317	Eif4a3	eukaryotic translation initiation factor 4A3	protein_coding	2400003O03Rik,Ddx48,eIF4A-III,mKIAA0111	164	34	74	3	0	29318	52.5045	61.8178	2.52815	0	29318	29.2126	5.50705	1.99089	2.76612	0.00567269	0.230334	15	15	5	18	29318	9.97491	16.243	7.2598	16.3916	29318	12.4673	0.104195	0.909628	0.114547	0.908804	0.999728
12682	NC_000071.6	113772812	113778282	+	gene12681	Iscu	iron-sulfur cluster assembly enzyme	protein_coding	2310020H20Rik,AA407971,Nifu,Nifun	359	120	125	20	26	12682	185.31	104.422	16.8543	21.1336	12682	81.93	2.92902	1.06731	2.74431	0.00606389	0.237785	23	21	5	19	12682	15.2949	22.7402	7.2598	17.3022	12682	15.6493	0.585827	0.833375	0.702958	0.482082	0.999728
14932	NC_000072.6	73248505	73276907	+	gene14931	Suclg1	succinate-CoA ligase%2C GDP-forming%2C alpha subunit	protein_coding	1500000I01Rik,Sucla1	7326	1622	2359	1116	1393	14932	2504.78	1970.65	940.47	1132.27	14932	1637.04	1.11011	0.404524	2.74425	0.00606499	0.237785	295	202	148	191	14932	196.173	218.739	214.89	173.933	14932	200.934	0.0958506	0.35239	0.272002	0.785621	0.999728
30091	NC_000078.6	55489409	55492647	-	gene30090	Nfkbia	nuclear factor of kappa light polypeptide gene enhancer in B cells inhibitor%2C alpha	protein_coding	AI462015,Nfkbi	2208	135	306	757	807	30091	208.474	255.625	637.936	655.953	30091	439.497	-1.47765	0.541875	-2.72692	0.00639291	0.244885	82	50	38	33	30091	54.5295	54.1434	55.1744	30.0512	30091	48.4746	0.370082	0.533187	0.694094	0.487623	0.999728
34943	NC_000080.6	61138427	61240693	+	gene34942	Sacs	sacsin	protein_coding	A230052M14,DNAJC29,E130115J16Rik,mKIAA0730	596	19	49	252	222	34943	29.3408	40.9334	212.364	180.448	34943	115.772	-2.47697	0.910317	-2.721	0.00650854	0.245607	16	10	10	18	34943	10.6399	10.8287	14.5196	16.3916	34943	13.0949	-0.530944	0.855765	-0.620432	0.534974	0.999728
32688	NC_000079.6	62836885	62858370	-	gene32687	Fbp2	fructose bisphosphatase 2	protein_coding	Fbp-1,Fbp1,Rae-30	4507	2310	479	729	533	32688	3567.22	400.145	614.34	433.238	32688	1253.74	1.92029	0.706439	2.71827	0.00656235	0.24672	156	85	69	146	32688	103.739	92.0438	100.185	132.954	32688	107.23	-0.255461	0.406212	-0.628885	0.529424	0.999728
15333	NC_000072.6	98925342	99522820	-	gene15332	Foxp1	forkhead box P1	protein_coding	3110052D19Rik,4932443N09Rik,AI461938,AW494214	3043	200	429	988	1052	15333	308.85	358.376	832.603	855.096	15333	588.731	-1.33785	0.494061	-2.70787	0.00677173	0.251794	153	79	55	87	15333	101.744	85.5466	79.8577	79.226	15333	86.5936	0.239041	0.423158	0.564897	0.572144	0.999728
38706	NC_000083.6	6079828	6085488	+	gene38705	Gtf2h5	general transcription factor IIH%2C polypeptide 5	protein_coding	2700017P07Rik,2810432H05Rik,D17Wsu155e	824	229	235	80	71	38706	353.634	196.313	67.4172	57.7109	38706	168.769	2.13418	0.791788	2.69539	0.0070306	0.255798	77	45	21	66	38706	51.2045	48.7291	30.4911	60.1025	38706	47.6318	0.123594	0.540998	0.228455	0.819293	0.999728
12744	NC_000071.6	115327165	115333080	+	gene12743	Srsf9	serine/arginine-rich splicing factor 9	protein_coding	25kDa,2610029M16Rik,Sfrs9,SRp30c	4239	200	798	1360	1726	12744	308.85	666.63	1146.09	1402.94	12744	881.129	-1.38277	0.512862	-2.69618	0.00701399	0.255798	63	33	26	33	12744	41.8946	35.7347	37.7509	30.0512	12744	36.3579	0.207624	0.5663	0.366633	0.713893	0.999728
42242	NC_000085.6	10870657	10881743	-	gene42241	Tmem109	transmembrane protein 109	protein_coding	1110006I15Rik,AA958958,C77652	18300	1146	3567	8303	4646	42242	1769.71	2979.79	6997.07	3776.4	42242	3880.74	-1.18103	0.437995	-2.69644	0.00700845	0.255798	209	117	118	194	42242	138.984	126.696	171.331	176.665	42242	153.419	-0.388278	0.364381	-1.06558	0.286612	0.999728
11022	NC_000070.6	155831269	155833098	+	gene11021	Aurkaip1	aurora kinase A interacting protein 1	protein_coding	0610033H09Rik,Aip,Akip,MRP-S38	1005	276	277	89	112	11022	426.213	231.399	75.0017	91.0369	11022	205.913	1.98384	0.738214	2.68735	0.00720212	0.260173	86	56	38	71	11022	57.1895	60.6406	55.1744	64.6557	11022	59.4151	-0.0303723	0.472948	-0.0642191	0.948796	0.999728
40786	NC_000084.6	12189694	12236432	-	gene40785	Npc1	Niemann-Pick type C1	protein_coding	A430089E03Rik,C85354,D18Ertd139e,D18Ertd723e,lcsd,nmf164,spm	1327	41	113	490	284	40786	63.3143	94.3975	412.931	230.843	40786	200.371	-2.02465	0.75479	-2.6824	0.00730965	0.261498	150	83	71	95	40786	99.7491	89.8781	103.089	86.5111	40786	94.8068	0.00657736	0.413195	0.0159183	0.9873	0.999728
13229	NC_000071.6	137605105	137611764	-	gene13228	Pcolce	procollagen C-endopeptidase enhancer protein	protein_coding	Astt-2,Astt2,P14,PCPE-1	1282	427	354	11	184	13229	659.395	295.723	9.26987	149.561	13229	278.487	2.58675	0.966241	2.67712	0.00742573	0.262643	92	97	54	63	13229	61.1794	105.038	78.4058	57.3705	13229	75.4985	0.290674	0.475461	0.611351	0.540967	0.999728
32047	NC_000079.6	30540312	30545316	-	gene32046	Uqcrfs1	ubiquinol-cytochrome c reductase%2C Rieske iron-sulfur polypeptide 1	protein_coding	4430402G14Rik,AI875505	3902	740	1310	552	616	32047	1142.75	1094.34	465.179	500.703	32047	800.742	1.21159	0.452559	2.67719	0.00742423	0.262643	217	153	137	177	32047	144.304	165.679	198.918	161.184	32047	167.521	-0.214798	0.365104	-0.588321	0.556317	0.999728
5082	NC_000068.7	130279309	130284542	-	gene5081	Idh3b	isocitrate dehydrogenase 3 (NAD+) beta	protein_coding	C78231	5408	1707	672	704	501	5082	2636.04	561.372	593.272	407.227	5082	1049.48	1.67512	0.625199	2.67934	0.00737682	0.262643	673	425	286	440	5082	447.541	460.219	415.26	400.683	5082	430.926	0.154007	0.308875	0.498606	0.618057	0.999728
18862	NC_000073.6	102210213	102238564	+	gene18861	Pgap2	post-GPI attachment to proteins 2	protein_coding	1810006G21Rik,C76649,Frag1	1175	57	152	481	430	18862	88.0223	126.977	405.346	349.517	18862	242.466	-1.80804	0.676967	-2.67079	0.00756723	0.264879	17	16	9	13	18862	11.3049	17.3259	13.0676	11.8384	18862	13.3842	0.191952	0.857136	0.223946	0.822799	0.999728
13470	NC_000071.6	146230802	146302874	+	gene13469	Cdk8	cyclin-dependent kinase 8	protein_coding	-	545851	376	659	274	194	13470	580.638	550.513	230.904	157.689	13470	379.936	1.54144	0.577856	2.66751	0.00764151	0.264922	197160	109347	141007	96834	13470	131110	118408	204736	88181.2	13470	135609	-0.231329	0.376429	-0.614537	0.538861	0.999728
18452	NC_000073.6	80261215	80265378	+	gene18451	Ngrn	neugrin%2C neurite outgrowth associated	protein_coding	AW552001	299	95	93	7	20	18452	146.704	77.6899	5.89901	16.2566	18452	61.6373	3.3372	1.25508	2.65894	0.00783861	0.268817	23	18	16	27	18452	15.2949	19.4916	23.2313	24.5874	18452	20.6513	-0.469757	0.705593	-0.665762	0.505563	0.999728
476	NC_000067.6	43747850	43827819	-	gene475	Uxs1	UDP-glucuronate decarboxylase 1	protein_coding	1600025I13Rik,AI451869,AI649125,AW550562	252	2	6	131	48	476	3.0885	5.01225	110.396	39.0158	476	39.3781	-4.18296	1.5744	-2.65685	0.00788736	0.269124	29	7	13	16	476	19.2848	7.58008	18.8755	14.5703	476	15.0777	-0.279368	0.844083	-0.330972	0.740666	0.999728
24639	NC_000076.6	18055492	18125155	+	gene24638	Reps1	RalBP1 associated Eps domain containing protein	protein_coding	BB161292	1160	48	152	575	333	24639	74.1241	126.977	484.561	270.672	24639	239.084	-1.90368	0.718769	-2.64853	0.00808436	0.270729	19	7	16	10	24639	12.6349	7.58008	23.2313	9.10643	24639	13.1382	-0.631497	0.904214	-0.698394	0.484931	0.999728
29030	NC_000077.6	107207892	107470905	-	gene29029	Pitpnc1	phosphatidylinositol transfer protein%2C cytoplasmic 1	protein_coding	1110020B03Rik,5830436L09Rik,AI662802,AI851387,C330017I21Rik,Dnr411,rdgB-beta,RDGBB,RDGBB1	3572	199	595	1296	1133	29030	307.306	497.049	1092.16	920.935	29030	704.362	-1.32102	0.498958	-2.64755	0.00810772	0.270729	136	70	45	98	29030	90.4391	75.8008	65.3382	89.243	29030	80.2053	0.100326	0.441683	0.227145	0.820311	0.999728
10441	NC_000070.6	134923625	134927370	+	gene10440	Rsrp1	arginine/serine rich protein 1	protein_coding	2700043I21Rik,D4Ucla2,D4Wsu53e	9968	554	2024	3791	3147	10441	855.515	1690.8	3194.73	2557.97	10441	2074.76	-1.17444	0.444405	-2.64272	0.00822424	0.272824	174	78	85	115	10441	115.709	84.4637	123.417	104.724	10441	107.078	-0.179396	0.410172	-0.437369	0.661844	0.999728
14450	NC_000072.6	52231197	52240854	-	gene14449	Hoxa10	homeobox A10	protein_coding	Hox-1.8,Hoxa-10	379	89	197	26	0	14450	137.438	164.569	21.9106	0	14450	80.9795	3.78712	1.43618	2.63694	0.00836582	0.273059	29	14	9	15	14450	19.2848	15.1602	13.0676	13.6596	14450	15.2931	0.371128	0.804661	0.461223	0.644639	0.999728
14669	NC_000072.6	67555636	70726754	+	gene14668	Igk	immunoglobulin kappa chain complex	other	kappa	952	23	71	164	427	14669	35.5178	59.3117	138.205	347.078	14669	145.028	-2.34866	0.890321	-2.63799	0.00833985	0.273059	129	61	43	34	14669	85.7842	66.055	62.4342	30.9619	14669	61.3088	0.726908	0.513524	1.41553	0.156913	0.999728
5474	NC_000068.7	153008890	153015383	-	gene5473	Pdrg1	p53 and DNA damage regulated 1	protein_coding	1110004D19Rik,AU020945,AV006589,Pdrg	1333	314	258	122	93	5474	484.895	215.527	102.811	75.5931	5474	219.707	1.97108	0.746381	2.64085	0.00826975	0.273059	206	152	64	124	5474	136.989	164.596	92.9254	112.92	5474	126.857	0.543555	0.389663	1.39494	0.163035	0.999728
18435	NC_000073.6	79721164	79732903	-	gene18434	Plin1	perilipin 1	protein_coding	6030432J05Rik,Peri,Plin	841	50	20	236	389	18435	77.2126	16.7075	198.881	316.191	18435	152.248	-2.47176	0.937784	-2.63574	0.00839531	0.273144	44	23	61	18	18435	29.2597	24.906	88.5695	16.3916	18435	39.7817	-0.928139	0.701663	-1.32277	0.185912	0.999728
37324	NC_000082.6	4320186	4320687	-	gene37323	Gm6142	predicted pseudogene 6142	pseudogene	EG620313,Tbca16	1624	102	128	653	404	37324	157.514	106.928	550.293	328.383	37324	285.779	-1.73579	0.66135	-2.62462	0.00867452	0.279393	112	82	50	93	37324	74.4793	88.7952	72.598	84.6898	37324	80.1406	0.0461377	0.434461	0.106195	0.915428	0.999728
42886	NC_000085.6	44548983	44555442	-	gene42885	Ndufb8	NADH dehydrogenase (ubiquinone) 1 beta subcomplex 8	protein_coding	2900010I05Rik,AI987932	3661	713	563	372	278	42886	1101.05	470.317	313.49	225.966	42886	527.706	1.54094	0.588529	2.61829	0.00883718	0.281211	626	418	225	466	42886	416.286	452.639	326.691	424.36	42886	404.994	0.207088	0.323577	0.639996	0.522175	0.999728
29055	NC_000077.6	108981494	109034783	+	gene29054	Gm36876	-	lncRNA	-	278542	101	257	52	7	29055	155.969	214.692	43.8212	5.6898	29055	105.043	2.90614	1.10988	2.61843	0.00883353	0.281211	106641	60070	76054	35360	29055	70915.6	65047.9	110427	32200.3	29055	69647.8	-0.0689985	0.441192	-0.156391	0.875725	0.999728
19908	NC_000073.6	141392160	141402976	+	gene19907	Taldo1	transaldolase 1	protein_coding	-	3122	245	443	1135	1031	19908	378.342	370.071	956.482	838.027	19908	635.73	-1.2618	0.482902	-2.61296	0.0089763	0.282977	94	72	42	60	19908	62.5094	77.9665	60.9823	54.6386	19908	64.0242	0.279629	0.466199	0.599806	0.548636	0.999728
29638	NC_000078.6	18216548	18217776	+	gene29637	Bnip3l-ps	-	misc_RNA	-	377	92	133	22	19	29638	142.071	111.105	18.5397	15.4438	29638	71.7899	2.89656	1.11324	2.60192	0.00927047	0.287211	42	20	14	35	29638	27.9297	21.6574	20.3274	31.8725	29638	25.4468	-0.0818261	0.659368	-0.124098	0.901238	0.999728
15023	NC_000072.6	83349467	83358400	+	gene15022	Bola3	bolA-like 3 (E. coli)	protein_coding	1810056O20Rik	1902	282	680	237	166	15023	435.479	568.055	199.724	134.93	15023	334.547	1.58525	0.609791	2.59966	0.00933162	0.287919	176	124	97	140	15023	117.039	134.276	140.84	127.49	15023	129.911	-0.0948579	0.380604	-0.24923	0.803183	0.999728
34315	NC_000080.6	46084027	46084957	+	gene34314	Gm1821	predicted gene 1821	misc_RNA	-	1791	831	115	215	126	34315	1283.27	96.0682	181.184	102.416	34315	415.735	2.28043	0.878844	2.59481	0.00946442	0.290242	150	83	80	191	34315	99.7491	89.8781	116.157	173.933	34315	119.929	-0.618039	0.40553	-1.52403	0.127502	0.999728
5867	NC_000068.7	167932009	167979385	+	gene5866	Ptpn1	protein tyrosine phosphatase%2C non-receptor type 1	protein_coding	PTP-1B,PTP-HA2,PTP1B	2085	153	273	647	862	5867	236.27	228.058	545.237	700.659	5867	427.556	-1.42426	0.549106	-2.59378	0.00949269	0.290242	64	35	14	37	5867	42.5596	37.9004	20.3274	33.6938	5867	33.6203	0.5582	0.596882	0.935194	0.349688	0.999728
36566	NC_000081.6	78934933	78941910	+	gene36565	Nol12	nucleolar protein 12	protein_coding	C78541,Nop25	417	71	157	22	15	36566	109.642	131.154	18.5397	12.1924	36566	67.882	2.97105	1.14756	2.58901	0.0096252	0.292531	44	36	29	43	36566	29.2597	38.9833	42.1068	39.1577	36566	37.3769	-0.25815	0.560431	-0.460629	0.645065	0.999728
17899	NC_000073.6	45082914	45092257	-	gene17898	Rcn3	reticulocalbin 3%2C EF-hand calcium binding domain	protein_coding	6030455P07Rik,D530026G20Rik,D7Ertd671e,RLP49	346	29	229	0	17	17899	44.7833	191.301	0	13.8181	17899	62.4756	4.09453	1.58324	2.58617	0.00970492	0.292878	24	15	11	21	17899	15.9598	16.243	15.9715	19.1235	17899	16.8245	-0.131522	0.766957	-0.171485	0.863842	0.999728
3146	NC_000068.7	26348118	26352110	-	gene3145	Dnlz	DNL-type zinc finger	protein_coding	1110034G11Rik,D2Bwg1335e,HEP1	440	137	88	8	33	3146	211.562	73.5131	6.74172	26.8234	3146	79.6601	3.08258	1.19162	2.58689	0.00968458	0.292878	60	37	33	44	3146	39.8996	40.0661	47.9146	40.0683	3146	41.9872	-0.132238	0.532879	-0.248158	0.804012	0.999728
11100	NC_000071.6	3236390	3236928	+	gene11099	Gm15772	predicted gene 15772	misc_RNA	ENSMUSG00000062353,OTTMUSG00000026108	4113	2221	244	708	291	11100	3429.78	203.832	596.643	236.533	11100	1116.7	2.12401	0.822912	2.58109	0.00984881	0.294478	211	196	69	173	11100	140.314	212.242	100.185	157.541	11100	152.571	0.439451	0.409354	1.07352	0.283036	0.999728
29367	NC_000077.6	120549975	120551132	-	gene29366	Ppp1r27	protein phosphatase 1%2C regulatory subunit 27	protein_coding	1110033I14Rik,Dysfip1,toonin	11124	1205	1347	5042	2935	29367	1860.82	1125.25	4248.97	2385.65	29367	2405.17	-1.15262	0.446652	-2.58059	0.0098633	0.294478	190	211	73	121	29367	126.349	228.485	105.993	110.188	29367	142.754	0.707921	0.414966	1.70598	0.0880127	0.999728
21820	NC_000074.6	111027827	111055569	+	gene21819	Aars	alanyl-tRNA synthetase	protein_coding	AI316495,C76919,sti	810	95	323	50	53	21820	146.704	269.826	42.1358	43.0799	21820	125.436	2.29116	0.889635	2.57539	0.0100128	0.298063	99	60	51	79	21820	65.8344	64.9721	74.0499	71.9408	21820	69.1993	-0.157333	0.447874	-0.351288	0.725372	0.999728
14662	NC_000072.6	67266979	67289302	+	gene14661	Serbp1	serpine1 mRNA binding protein 1	protein_coding	1200009K13Rik,9330147J08Rik,AL022786,Pairbp1	5889	723	1807	684	748	14662	1116.49	1509.52	576.417	607.996	14662	952.608	1.1493	0.446646	2.57318	0.0100768	0.299091	735	416	232	544	14662	488.77	450.473	336.855	495.39	14662	442.872	0.171678	0.333206	0.515232	0.606391	0.999728
20942	NC_000074.6	68880555	68906932	+	gene20941	Lpl	lipoprotein lipase	protein_coding	-	23564	1922	3701	8730	5680	20942	2968.05	3091.73	7356.91	4616.87	20942	4508.39	-0.98248	0.382798	-2.56658	0.0102708	0.303078	1264	810	458	999	20942	840.552	877.123	664.997	909.733	20942	823.101	0.123545	0.310991	0.397262	0.691175	0.999728
46417	NT_039614.1	1373771	1596560	+	gene46416	Tcrd	T cell receptor delta chain	other	Tcrdelta	2457	1204	209	331	283	46417	1859.28	174.594	278.939	230.031	46417	635.71	1.99719	0.784475	2.5459	0.0108998	0.319779	159	100	73	98	46417	105.734	108.287	105.993	89.243	46417	102.314	0.13638	0.403832	0.337713	0.735579	0.999728
23860	NC_000075.6	95954760	96057806	+	gene23859	Xrn1	5'-3' exoribonuclease 1	protein_coding	Dhm2,exo,mXrn1	1145	40	156	333	527	23860	61.77	130.319	280.624	428.361	23860	225.268	-1.87698	0.739173	-2.5393	0.0111076	0.322733	31	17	16	25	23860	20.6148	18.4088	23.2313	22.7661	23860	21.2552	-0.232668	0.6938	-0.335353	0.737359	0.999728
9720	NC_000070.6	106911470	107049694	+	gene9719	Ssbp3	single-stranded DNA binding protein 3	protein_coding	2610021L12Rik,2610200M23Rik,5730488C10Rik,AI854733,AW551939,LAST,SSDP1	1816	91	271	837	488	9720	140.527	226.387	705.353	396.661	9720	367.232	-1.58313	0.623609	-2.53867	0.0111276	0.322733	47	33	19	30	9720	31.2547	35.7347	27.5872	27.3193	9720	30.474	0.283697	0.602037	0.471229	0.637477	0.999728
34879	NC_000080.6	57549596	57571569	-	gene34878	Eef1akmt1	eukaryotic translation elongation factor 1 alpha lysine methyltransferase 1	protein_coding	2510005D08Rik,AW045965,Ayu21-96,Gt(pU21)96Imeg,GtAyu21-96,N6amt2	450	81	218	14	43	34879	125.084	182.112	11.798	34.9517	34879	88.4865	2.71647	1.07406	2.52916	0.0114337	0.326394	30	30	11	23	34879	19.9498	32.4861	15.9715	20.9448	34879	22.3381	0.482613	0.702071	0.687414	0.491822	0.999728
28501	NC_000077.6	94962777	94976327	-	gene28500	Sgca	sarcoglycan%2C alpha (dystrophin-associated glycoprotein)	protein_coding	50DAG,Asg	2052	524	532	341	105	28501	809.188	444.42	287.366	85.3471	28501	406.58	1.74918	0.691798	2.52846	0.0114565	0.326394	213	120	74	143	28501	141.644	129.944	107.445	130.222	28501	127.314	0.189553	0.384682	0.492753	0.622187	0.999728
28522	NC_000077.6	95666957	95680773	+	gene28521	Phb	prohibitin	protein_coding	Bap32	1079	342	141	89	85	28522	528.134	117.788	75.0017	69.0905	28522	197.504	2.16151	0.85706	2.52201	0.0116687	0.327272	142	102	72	106	28522	94.4291	110.453	104.541	96.5282	28522	101.488	0.0260374	0.404791	0.0643231	0.948713	0.999728
28543	NC_000077.6	96072793	96075694	-	gene28542	Atp5g1	ATP synthase%2C H+ transporting%2C mitochondrial F0 complex%2C subunit C1 (subunit 9)	protein_coding	-	7462	1900	1180	817	1061	28543	2934.08	985.743	688.499	862.412	28543	1367.68	1.33669	0.530024	2.52194	0.011671	0.327272	916	716	368	504	28543	609.134	775.334	534.321	458.964	28543	594.438	0.47918	0.314644	1.52293	0.127777	0.999728
9879	NC_000070.6	116066965	116075070	-	gene9878	Uqcrh	ubiquinol-cytochrome c reductase hinge protein	protein_coding	2210416J04Rik,2310021J10Rik,2610041P16Rik	5780	1297	1068	845	552	9879	2002.89	892.181	712.095	448.682	9879	1013.96	1.31754	0.522717	2.52056	0.0117168	0.32765	743	457	300	518	9879	494.09	494.871	435.588	471.713	9879	474.066	0.123571	0.306641	0.402984	0.68696	0.999728
15102	NC_000072.6	86334009	86334318	+	gene15101	Gm10443	predicted pseudogene 10443	pseudogene	ENSMUSG00000072940	1622	397	628	309	172	15102	613.068	524.616	260.399	139.807	15102	384.472	1.50707	0.600596	2.50929	0.0120976	0.335347	53	29	3	31	15102	35.2447	31.4032	4.35588	28.2299	15102	24.8084	0.980687	0.773727	1.26748	0.204982	0.999728
25887	NC_000076.6	91116578	91124001	-	gene25886	Slc25a3	solute carrier family 25 (mitochondrial carrier%2C phosphate carrier)%2C member 3	protein_coding	5730556H19Rik,Phc,PTP	13837	2247	1636	1250	1254	25887	3469.93	1366.67	1053.39	1019.29	25887	1727.32	1.22169	0.487299	2.50707	0.0121736	0.335347	2558	1914	1143	1835	25887	1701.05	2072.61	1659.59	1671.03	25887	1776.07	0.179767	0.290621	0.618562	0.536205	0.999728
39128	NC_000083.6	23736186	23740899	-	gene39127	Paqr4	progestin and adipoQ receptor family member IV	protein_coding	1500004C10Rik	631	30	39	130	365	39128	46.3275	32.5797	109.553	296.683	39128	121.286	-2.36928	0.949992	-2.494	0.0126312	0.343752	30	11	10	16	39128	19.9498	11.9116	14.5196	14.5703	39128	15.2378	0.146535	0.813614	0.180104	0.857071	0.999728
10434	NC_000070.6	134561690	134704290	-	gene10433	Man1c1	mannosidase%2C alpha%2C class 1C%2C member 1	protein_coding	AI593348	294	74	137	25	8	10434	114.275	114.446	21.0679	6.50263	10434	64.0729	3.0535	1.2256	2.49144	0.0127227	0.344396	17	8	15	10	10434	11.3049	8.66295	21.7794	9.10643	10434	12.7134	-0.591851	0.903441	-0.655107	0.512399	0.999728
32810	NC_000079.6	66900621	66905350	-	gene32809	Uqcrb	ubiquinol-cytochrome c reductase binding protein	protein_coding	2210415M14Rik,QP-C,QPC,UQBC,UQBP,UQPC	7565	1294	1593	797	1076	32810	1998.26	1330.75	671.644	874.604	32810	1218.82	1.10563	0.444105	2.48958	0.0127895	0.344577	869	715	529	692	32810	577.88	774.251	768.086	630.165	32810	687.595	-0.0485977	0.318569	-0.15255	0.878753	0.999728
42019	NC_000085.6	5601873	5602959	+	gene42018	Rnaseh2c	ribonuclease H2%2C subunit C	protein_coding	1500026D16Rik,AYP1	340	80	66	2	15	42019	123.54	55.1348	1.68543	12.1924	42019	48.1382	3.68216	1.48144	2.48553	0.0129358	0.347384	76	47	20	34	42019	50.5395	50.8948	29.0392	30.9619	42019	40.3588	0.754626	0.544575	1.38571	0.165834	0.999728
17442	NC_000073.6	30616974	30626151	-	gene17441	Cox6b1	cytochrome c oxidase%2C subunit VIb polypeptide 1	protein_coding	2010000G05Rik,Cox6b	4087	1796	362	646	402	17442	2773.48	302.406	544.394	326.757	17442	986.758	1.81902	0.732957	2.48175	0.0130739	0.350168	273	225	134	249	17442	181.543	243.645	194.563	226.75	17442	211.625	0.00750727	0.357254	0.0210138	0.983235	0.999728
20602	NC_000074.6	34807610	34819894	+	gene20601	Dusp4	dual specificity phosphatase 4	protein_coding	2700078F24Rik,AI844617,BB104621,E130306H24Rik,MKP2	230	0	0	20	55	20602	0	0	16.8543	44.7056	20602	15.39	-7.20294	2.90784	-2.47708	0.0132463	0.351999	17	41	46	51	20602	11.3049	44.3976	66.7901	46.4428	20602	42.2339	-1.04908	0.648965	-1.61655	0.105976	0.999728
2156	NC_000067.6	170141223	170174964	-	gene2155	Uap1	UDP-N-acetylglucosamine pyrophosphorylase 1	protein_coding	AA420407,AA437972,AgX,AGX-1,AGX-2,AGX1,ESTM38,SPAG2	1002	45	102	562	188	2156	69.4913	85.2083	473.606	152.812	2156	195.279	-2.01548	0.81469	-2.47392	0.0133639	0.352052	32	30	18	25	2156	21.2798	32.4861	26.1353	22.7661	2156	25.6668	0.130074	0.655242	0.198513	0.842644	0.999728
40381	NC_000083.6	71769672	71864210	+	gene40380	Clip4	CAP-GLY domain containing linker protein family%2C member 4	protein_coding	1700024K14Rik,1700074B05Rik,4833417L20Rik,5830409B12Rik,Rsnl2	3454	277	537	1273	1100	40381	427.758	448.597	1072.78	894.112	40381	710.811	-1.16605	0.470925	-2.47609	0.0132831	0.352052	87	73	36	71	40381	57.8545	79.0494	52.2705	64.6557	40381	63.4575	0.214751	0.474893	0.45221	0.651118	0.999728
33860	NC_000080.6	20649102	20656540	-	gene33859	Myoz1	myozenin 1	protein_coding	2310001N11Rik,AV090278,FATZ,Myoz	23756	4376	4691	2858	3632	33860	6757.64	3918.75	2408.48	2952.2	33860	4009.27	0.993598	0.401582	2.47421	0.013353	0.352052	2311	1863	1540	2485	33860	1536.8	2017.38	2236.02	2262.95	33860	2013.29	-0.340642	0.296517	-1.14881	0.250633	0.999728
18681	NC_000073.6	93178980	93179684	-	gene18680	Gm15501	predicted pseudogene 15501	pseudogene	ENSMUSG00000070446,OTTMUSG00000022847	1415	550	197	190	128	18681	849.338	164.569	160.116	104.042	18681	319.516	1.93824	0.7842	2.47162	0.0134503	0.352801	123	78	31	118	18681	81.7942	84.4637	45.0107	107.456	18681	79.6811	0.107138	0.492945	0.217344	0.827941	0.999728
15778	NC_000072.6	126821863	126849144	-	gene15777	Ndufa9	NADH dehydrogenase (ubiquinone) 1 alpha subcomplex%2C 9	protein_coding	1010001N11Rik	2829	543	897	411	407	15778	838.528	749.332	346.356	330.821	15778	566.259	1.22919	0.497584	2.47031	0.0134996	0.353182	190	116	85	180	15778	126.349	125.613	123.417	163.916	15778	134.823	-0.194749	0.383796	-0.507429	0.611854	0.999728
33524	NC_000079.6	119488039	119610459	+	gene33523	Gm7120	predicted gene 7120	protein_coding	EG633640	153	40	52	0	4	33524	61.77	43.4395	0	3.25132	33524	27.1152	5.00917	2.02897	2.46882	0.013556	0.353747	18	9	9	21	33524	11.9699	9.74582	13.0676	19.1235	33524	13.4767	-0.572944	0.85291	-0.671751	0.501742	0.999728
14066	NC_000072.6	39870678	40255150	+	gene14065	Tmem178b	transmembrane protein 178B	protein_coding	EG434008,Gm5567	128	0	0	22	52	14066	0	0	18.5397	42.2671	14066	15.2017	-7.18517	2.91501	-2.46489	0.0137056	0.356733	10	16	21	7	14066	6.64994	17.3259	30.4911	6.3745	14066	15.2104	-0.613295	0.935124	-0.655843	0.511925	0.999728
8849	NC_000070.6	41760443	41769473	+	gene8848	Il11ra1	interleukin 11 receptor%2C alpha chain 1	protein_coding	AI314697,GP130,Il-11ra,Il11ra,Il11ra2,NR1	3731	198	530	1816	642	8849	305.762	442.749	1530.37	521.836	8849	700.18	-1.45353	0.589947	-2.46384	0.0137458	0.356863	188	115	87	155	8849	125.019	124.53	126.32	141.15	8849	129.255	-0.102296	0.37889	-0.269988	0.787169	0.999728
44183	NC_000086.7	73778963	73787008	-	gene44182	Idh3g	isocitrate dehydrogenase 3 (NAD+)%2C gamma	protein_coding	-	2543	515	581	358	188	44183	795.289	485.353	301.692	152.812	44183	433.787	1.49358	0.606528	2.46251	0.013797	0.35728	295	175	192	239	44183	196.173	189.502	278.776	217.644	44183	220.524	-0.360372	0.347825	-1.03607	0.300168	0.999728
42016	NC_000085.6	5510783	5550374	+	gene42015	Gm31166	-	protein_coding	-	226	48	0	0	0	42016	74.1241	0	0	0	42016	18.531	7.92393	3.22	2.46085	0.0138608	0.358018	47	39	30	62	42016	31.2547	42.2319	43.5588	56.4599	42016	43.3763	-0.460828	0.537004	-0.858147	0.390811	0.999728
18480	NC_000073.6	81161273	81161752	-	gene18479	Gm6415	-	pseudogene	-	2263	1143	197	391	189	18480	1765.08	164.569	329.502	153.625	18480	603.194	1.99658	0.812393	2.45765	0.013985	0.36031	97	106	50	90	18480	64.5044	114.784	72.598	81.9579	18480	83.4611	0.201631	0.460264	0.438078	0.66133	0.999728
25794	NC_000076.6	85102627	85117747	+	gene25793	Tmem263	transmembrane protein 263	protein_coding	AI597468	1090	73	97	514	293	25794	112.73	81.0314	433.156	238.159	25794	216.269	-1.79594	0.731167	-2.45626	0.0140391	0.360786	45	24	20	24	25794	29.9247	25.9888	29.0392	21.8554	25794	26.702	0.15043	0.638428	0.235625	0.813723	0.999728
10521	NC_000070.6	137862212	137965229	+	gene10520	Ece1	endothelin converting enzyme 1	protein_coding	AW322500,ECE-1,ECE-1a,ECE-1b,ECE-1d	2930	225	411	1339	726	10521	347.457	343.339	1128.4	590.114	10521	602.326	-1.31483	0.53558	-2.45497	0.0140898	0.361176	77	63	31	58	10521	51.2045	68.2207	45.0107	52.8173	10521	54.3133	0.27626	0.495756	0.55725	0.577357	0.999728
22596	NC_000075.6	30427050	30466726	+	gene22595	Snx19	sorting nexin 19	protein_coding	3526401K03Rik,AI195321,AI848208,mKIAA0254	563	112	258	20	70	22596	172.956	215.527	16.8543	56.898	22596	115.559	2.39705	0.978242	2.45037	0.0142711	0.364901	35	18	23	27	22596	23.2748	19.4916	33.3951	24.5874	22596	25.1872	-0.423107	0.65448	-0.646478	0.51797	0.999728
9548	NC_000070.6	94565139	94603247	-	gene9547	Plaa	phospholipase A2%2C activating protein	protein_coding	2410007N06,AI536418,AU018445,AW208417,D4Ertd618e,PLA2P,PLAP,Ufd3	472	85	254	37	45	9548	131.261	212.185	31.1805	36.5773	9548	102.801	2.34314	0.9575	2.44714	0.0143994	0.367257	23	12	7	9	9548	15.2949	12.9944	10.1637	8.19579	9548	11.6622	0.639042	0.91154	0.701057	0.483267	0.999728
27645	NC_000077.6	63128982	63159547	+	gene27644	Pmp22	peripheral myelin protein 22	protein_coding	22kDa,Gas-3,HNPP,Tr,trembler	1393	182	729	148	197	27645	281.054	608.989	124.722	160.127	27645	293.723	1.64554	0.673324	2.44391	0.014529	0.368341	64	20	22	31	27645	42.5596	21.6574	31.9431	28.2299	27645	31.0975	0.114399	0.626594	0.182573	0.855133	0.999728
26688	NC_000077.6	6105691	6200483	-	gene26687	Nudcd3	NudC domain containing 3	protein_coding	AI427847,BC024322,mKIAA1068	4222	306	702	1274	1500	26688	472.541	586.434	1073.62	1219.24	26688	837.959	-1.11346	0.455707	-2.44337	0.0145508	0.368341	123	97	87	133	26688	81.7942	105.038	126.32	121.116	26688	108.567	-0.409661	0.401736	-1.01973	0.307858	0.999728
7264	NC_000069.6	90231597	90235840	+	gene7263	Jtb	jumping translocation breakpoint	protein_coding	Gm622	761	134	277	66	63	7264	206.93	231.399	55.6192	51.2082	7264	136.289	2.03718	0.834332	2.44168	0.0146189	0.369145	91	46	29	55	7264	60.5144	49.8119	42.1068	50.0854	7264	50.6296	0.257822	0.503462	0.512098	0.608582	0.999728
42010	NC_000085.6	5465043	5470389	-	gene42009	Ctsw	cathepsin W	protein_coding	lymphopain	203	47	0	0	0	42010	72.5798	0	0	0	42010	18.145	7.89354	3.24035	2.43602	0.01485	0.372203	2	5	0	149	42010	1.32999	5.41434	0	135.686	42010	35.6075	-4.34314	3.10947	-1.39675	0.16249	0.999728
3872	NC_000068.7	73908447	73911326	-	gene3871	Atp5g3	ATP synthase%2C H+ transporting%2C mitochondrial F0 complex%2C subunit C3 (subunit 9)	protein_coding	6030447M23	2328	554	765	458	210	3872	855.515	639.062	385.964	170.694	3872	512.809	1.42445	0.584688	2.43626	0.01484	0.372203	97	68	96	80	3872	64.5044	73.6351	139.388	72.8515	3872	87.5947	-0.610913	0.462059	-1.32215	0.186118	0.999728
16810	NC_000073.6	17004640	17027914	-	gene16809	Ppp5c	protein phosphatase 5%2C catalytic subunit	protein_coding	AU020526,PP5	530	83	193	31	31	16810	128.173	161.228	26.1242	25.1977	16810	85.1806	2.49627	1.02605	2.43289	0.014979	0.373376	83	48	21	40	16810	55.1945	51.9777	30.4911	36.4257	16810	43.5223	0.673746	0.530967	1.2689	0.204476	0.999728
24037	NC_000075.6	106233455	106247954	-	gene24036	Alas1	aminolevulinic acid synthase 1	protein_coding	ALAS,Alas-1,Alas-h,ALAS-N	739	147	295	40	96	24037	227.005	246.436	33.7086	78.0316	24037	146.295	2.08286	0.85592	2.43348	0.0149545	0.373376	52	53	31	25	24037	34.5797	57.392	45.0107	22.7661	24037	39.9371	0.45201	0.593095	0.76212	0.445988	0.999728
2109	NC_000067.6	166431516	166431899	-	gene2108	Gm16418	predicted pseudogene 16418	pseudogene	EG640373	7820	3481	639	1405	724	2109	5375.54	533.805	1184.02	588.488	2109	1920.46	1.73667	0.715073	2.42866	0.0151549	0.375213	547	415	227	382	2109	363.752	449.39	329.595	347.866	2109	372.651	0.261168	0.322258	0.810433	0.417692	0.999728
35859	NC_000081.6	25984366	25998482	+	gene35858	Zfp622	zinc finger protein 622	protein_coding	1110033B05Rik,D15Ertd806e,Znf622,ZPR9	216	58	68	0	9	35859	89.5666	56.8055	0	7.31546	35859	38.4219	4.31782	1.77998	2.42577	0.0152761	0.376837	31	14	13	23	35859	20.6148	15.1602	18.8755	20.9448	35859	18.8988	-0.148381	0.734057	-0.202139	0.839808	0.999728
17389	NC_000073.6	29965097	29965647	-	gene17388	Gm10169	predicted pseudogene 10169	pseudogene	ENSMUSG00000066651,Mif-ps4	474	312	23	57	24	17389	481.806	19.2136	48.0348	19.5079	17389	142.141	2.88857	1.19108	2.42518	0.0153009	0.376837	29	7	1	21	17389	19.2848	7.58008	1.45196	19.1235	17389	11.8601	0.349072	1.06634	0.327357	0.743398	0.999728
9182	NC_000070.6	58435252	58554027	-	gene9181	Lpar1	lysophosphatidic acid receptor 1	protein_coding	AI326300,Edg2,Gpcr26,Kdt2,lpA1,vzg-1	1037	207	371	117	116	9182	319.66	309.924	98.5977	94.2882	9182	205.618	1.70657	0.704017	2.42404	0.0153489	0.376837	74	60	39	53	9182	49.2095	64.9721	56.6264	48.2641	9182	54.768	0.120923	0.493177	0.245192	0.806308	0.999728
29001	NC_000077.6	106317545	106365552	-	gene29000	Scn4a	sodium channel%2C voltage-gated%2C type IV%2C alpha	protein_coding	mH2,Nav1.4,SkM1	1875	280	619	175	241	29001	432.39	517.098	147.475	195.892	29001	323.214	1.46785	0.605656	2.42357	0.015369	0.376837	174	114	86	186	29001	115.709	123.447	124.868	169.38	29001	133.351	-0.305745	0.386827	-0.790392	0.429299	0.999728
37239	NC_000081.6	102634982	102635340	+	gene37238	Rpl39-ps	ribosomal protein L39%2C pseudogene	pseudogene	ENSMUSG00000036305,Gm15430,OTTMUSG00000021760	1452	689	191	121	263	37239	1063.99	159.557	101.969	213.774	37239	384.822	1.9521	0.806324	2.42099	0.0154783	0.378373	74	50	19	45	37239	49.2095	54.1434	27.5872	40.9789	37239	42.9798	0.575259	0.541241	1.06285	0.287849	0.999728
882	NC_000067.6	74279840	74284738	-	gene881	Aamp	angio-associated migratory protein	protein_coding	Aamp-rs,AU040907	645	92	167	40	9	882	142.071	139.508	33.7086	7.31546	882	80.6507	2.77998	1.15069	2.41593	0.0156951	0.380604	93	95	48	101	882	61.8444	102.872	69.694	91.975	882	81.5965	0.011386	0.460579	0.0247212	0.980277	0.999728
26361	NC_000076.6	127041643	127046365	+	gene26360	Mettl1	methyltransferase like 1	protein_coding	2810012D02Rik	426	55	227	34	17	26361	84.9338	189.63	28.6523	13.8181	26361	79.2586	2.69561	1.1177	2.41175	0.0158761	0.381132	40	15	10	28	26361	26.5997	16.243	14.5196	25.498	26361	20.7151	0.0922189	0.731073	0.126142	0.89962	0.999728
32025	NC_000079.6	28257615	28258138	+	gene32024	Gm11361	predicted pseudogene 11361	pseudogene	OTTMUSG00000000655	8463	3505	871	1289	1217	32025	5412.6	727.612	1086.26	989.213	32025	2053.92	1.56423	0.649284	2.40916	0.0159895	0.381904	599	429	175	378	32025	398.331	464.551	254.093	344.223	32025	365.299	0.523638	0.333698	1.5692	0.116602	0.999728
34003	NC_000080.6	29968380	29975074	+	gene34002	Selk	selenoprotein K	protein_coding	1110001C03Rik,AA673253,Hsp30,HSPC030	585	135	264	82	18	34003	208.474	220.539	69.1027	14.6309	34003	128.187	2.35801	0.979854	2.40649	0.0161067	0.383801	28	25	15	18	34003	18.6198	27.0717	21.7794	16.3916	34003	20.9656	0.260237	0.711926	0.365539	0.714709	0.999728
37726	NC_000082.6	23050282	23050851	+	gene37725	Gm8130	predicted gene 8130	pseudogene	EG666489	669	383	17	12	80	37726	591.448	14.2014	10.1126	65.0263	37726	170.197	3.00815	1.25482	2.39727	0.0165177	0.38791	64	50	19	44	37726	42.5596	54.1434	27.5872	40.0683	37726	41.0896	0.496376	0.552032	0.899179	0.368557	0.999728
38825	NC_000083.6	12911345	12916478	-	gene38824	Mrpl18	mitochondrial ribosomal protein L18	protein_coding	1010001C05Rik,C79879,HSPC071,MRP-L18	2938	494	1079	225	559	38825	762.86	901.37	189.611	454.371	38825	577.053	1.36991	0.572315	2.39364	0.0166822	0.38791	209	153	65	154	38825	138.984	165.679	94.3773	140.239	38825	134.82	0.366256	0.396767	0.923099	0.355956	0.999728
21526	NC_000074.6	94838417	94854895	+	gene21525	Coq9	coenzyme Q9	protein_coding	2310005O14Rik,C78387	3570	406	1285	417	450	21526	626.966	1073.46	351.412	365.773	21526	604.402	1.24668	0.520858	2.39352	0.0166878	0.38791	337	216	173	286	21526	224.103	233.9	251.189	260.444	21526	242.409	-0.160797	0.333456	-0.482212	0.629655	0.999728
26637	NC_000077.6	4701968	4704364	-	gene26636	Uqcr10	ubiquinol-cytochrome c reductase%2C complex III subunit X	protein_coding	1110020P15Rik,AA960494,Ucrc	10061	2035	2634	1457	1855	26637	3142.55	2200.38	1227.84	1507.8	26637	2019.64	0.965305	0.404073	2.38893	0.0168973	0.388065	767	498	298	517	26637	510.05	539.268	432.684	470.803	26637	488.201	0.214722	0.306601	0.700331	0.483721	0.999728
84	NC_000067.6	10024600	10038159	-	gene83	Cops5	COP9 signalosome subunit 5	protein_coding	AI303502,CSN5,Jab1,Mov34,Sgn5	1733	304	657	238	235	84	469.452	548.842	200.566	191.015	84	352.469	1.37928	0.579296	2.38095	0.0172679	0.394231	104	64	55	76	84	69.1593	69.3036	79.8577	69.2089	84	71.8824	-0.102621	0.444612	-0.230809	0.817463	0.999728
13403	NC_000071.6	143902704	143909839	-	gene13402	Aimp2	aminoacyl tRNA synthetase complex-interacting multifunctional protein 2	protein_coding	AA407136,AA407225,Aimp2(p38),Jtv1	3250	625	1032	573	395	13403	965.157	862.108	482.876	321.068	13403	657.802	1.18434	0.497489	2.38065	0.0172823	0.394231	264	104	109	148	13403	175.558	112.618	158.264	134.775	13403	145.304	-0.0152143	0.395709	-0.0384483	0.96933	0.999728
8847	NC_000070.6	41738493	41755257	-	gene8846	Sigmar1	sigma non-opioid intracellular receptor 1	protein_coding	Oprs1,sigma1R	110	30	25	1	0	8847	46.3275	20.8844	0.842715	0	8847	17.0137	6.33134	2.66628	2.37459	0.0175682	0.399855	20	14	12	8	8847	13.2999	15.1602	17.4235	7.28515	8847	13.2922	0.234203	0.882363	0.265427	0.790681	0.999728
23289	NC_000075.6	59679462	59718871	+	gene23288	Gramd2	GRAM domain containing 2	protein_coding	BC064463	28513	7618	3356	4017	3234	23289	11764.1	2803.52	3385.19	2628.69	23289	5145.38	1.2761	0.537962	2.37209	0.0176878	0.400778	3216	2654	1778	2640	23289	2138.62	2873.93	2581.58	2404.1	23289	2499.56	0.00747274	0.298645	0.0250222	0.980037	0.999728
29393	NC_000077.6	120805958	120824547	-	gene29392	Fasn	fatty acid synthase	protein_coding	A630082H08Rik,FAS	1369	101	103	247	763	29393	155.969	86.0437	208.151	620.189	29393	267.588	-1.77966	0.753539	-2.36174	0.0181894	0.409403	75	16	45	19	29393	49.8745	17.3259	65.3382	17.3022	29393	37.4602	-0.257823	0.711964	-0.362129	0.717255	0.999728
36339	NC_000081.6	73809445	73809927	-	gene36338	Gm3244	-	protein_coding	-	347	189	4	21	9	36339	291.863	3.3415	17.697	7.31546	36339	80.0544	3.55844	1.50783	2.35997	0.0182762	0.409807	47	30	15	32	36339	31.2547	32.4861	21.7794	29.1406	36339	28.6652	0.3117	0.620736	0.502146	0.615565	0.999728
15231	NC_000072.6	90550793	90599171	+	gene15230	Aldh1l1	aldehyde dehydrogenase 1 family%2C member L1	protein_coding	1810048F20Rik,FDH,Fthfd,Neut2	274	50	101	0	12	15231	77.2126	84.3729	0	9.75395	15231	42.8349	4.04742	1.71687	2.35745	0.0184011	0.411431	58	16	21	16	15231	38.5696	17.3259	30.4911	14.5703	15231	25.2392	0.352462	0.714511	0.493291	0.621807	0.999728
11936	NC_000071.6	67618139	67847483	-	gene11935	Atp8a1	ATPase%2C aminophospholipid transporter (APLT)%2C class I%2C type 8A%2C member 1	protein_coding	AI481521,AI853962,APLT,Atp3a2,AW743152,AW822227,B230107D19Rik,ClassI	1110	161	550	155	111	11936	248.624	459.457	130.621	90.224	11936	232.232	1.68279	0.714637	2.35475	0.0185352	0.412611	49	44	10	30	11936	32.5847	47.6462	14.5196	27.3193	11936	30.5174	0.905367	0.639034	1.41677	0.156549	0.999728
38276	NC_000082.6	65539133	65562697	-	gene38275	Chmp2b	charged multivesicular body protein 2B	protein_coding	1190006E07Rik	2121	140	357	863	672	38276	216.195	298.229	727.263	546.221	38276	446.977	-1.3056	0.554377	-2.35507	0.0185191	0.412611	30	20	16	23	38276	19.9498	21.6574	23.2313	20.9448	38276	21.4458	-0.085198	0.691611	-0.123188	0.901958	0.999728
36854	NC_000081.6	88862194	88865726	+	gene36853	Pim3	proviral integration site 3	protein_coding	BC026639,Kid1	1287	86	172	617	361	36854	132.806	143.685	519.955	293.431	36854	272.469	-1.55597	0.664632	-2.34109	0.0192275	0.425224	17	13	4	17	36854	11.3049	14.0773	5.80784	15.4809	36854	11.6677	0.210895	0.936212	0.225264	0.821774	0.999728
21257	NC_000074.6	83566758	83571623	+	gene21256	Ndufb7	NADH dehydrogenase (ubiquinone) 1 beta subcomplex%2C 7	protein_coding	1110002H15Rik	5362	1359	1073	879	697	21257	2098.64	896.358	740.747	566.542	21257	1075.57	1.19492	0.511438	2.33639	0.0194709	0.429673	540	320	192	302	21257	359.097	346.518	278.776	275.014	21257	314.851	0.350044	0.320998	1.09049	0.275499	0.999728
30523	NC_000078.6	84918148	84970886	-	gene30522	Arel1	apoptosis resistant E3 ubiquitin protein ligase 1	protein_coding	1110018G07Rik,AI649076,AW610792,Kiaa0317,mKIAA0317	502	28	29	183	214	30523	43.239	24.2259	154.217	173.945	30523	98.9068	-2.29123	0.98143	-2.33458	0.0195651	0.429882	18	12	6	12	30523	11.9699	12.9944	8.71175	10.9277	30523	11.1509	0.333342	0.923222	0.361063	0.718052	0.999728
2220	NC_000067.6	171288564	171294982	-	gene2219	Ufc1	ubiquitin-fold modifier conjugating enzyme 1	protein_coding	1110021H02Rik,AA062310,ESTM29	910	252	225	47	133	2220	389.151	187.96	39.6076	108.106	2220	181.206	1.96382	0.842661	2.3305	0.01978	0.431799	74	52	45	82	2220	49.2095	56.3092	65.3382	74.6727	2220	61.3824	-0.415193	0.468824	-0.885606	0.37583	0.999728
4871	NC_000068.7	120629091	120729033	+	gene4870	Stard9	-	protein_coding	-	368	0	2	0	144	4871	0	1.67075	0	117.047	4871	29.6795	-5.9928	2.57667	-2.32579	0.0200297	0.433977	70	32	49	71	4871	46.5496	34.6518	71.146	64.6557	4871	54.2508	-0.730531	0.494402	-1.47761	0.139513	0.999728
28772	NC_000077.6	100368856	100397805	-	gene28771	Jup	junction plakoglobin	protein_coding	Ctnng,D930025P04Rik,PG	4467	372	709	2276	965	28772	574.461	592.281	1918.02	784.38	28772	967.286	-1.2116	0.52081	-2.32637	0.0199986	0.433977	40	30	35	40	28772	26.5997	32.4861	50.8186	36.4257	28772	36.5825	-0.55913	0.570146	-0.980677	0.326752	0.999728
37703	NC_000082.6	22294979	22295478	+	gene37702	Gm15776	-	protein_coding	-	407	262	24	43	0	37703	404.594	20.049	36.2368	0	37703	115.22	3.54978	1.52776	2.32352	0.020151	0.435219	20	24	10	24	37703	13.2999	25.9888	14.5196	21.8554	37703	18.9159	0.0776928	0.761873	0.101976	0.918776	0.999728
23069	NC_000075.6	50344226	50344984	-	gene23068	Rpl10-ps3	ribosomal protein L10%2C pseudogene 3	pseudogene	ENSMUSG00000058443,Gm10041	723	381	99	113	72	23069	588.36	82.7022	95.2268	58.5237	23069	206.203	2.12316	0.920425	2.30672	0.0210704	0.448517	31	14	2	11	23069	20.6148	15.1602	2.90392	10.0171	23069	12.174	1.4143	0.958163	1.47606	0.139928	0.999728
32337	NC_000079.6	49202950	49216062	-	gene32336	Card19	caspase recruitment domain family%2C member 19	protein_coding	1110007C09Rik,AI851695,Bincard	1333	86	92	564	270	32337	132.806	76.8546	475.292	219.464	32337	226.104	-1.73312	0.75023	-2.31012	0.0208816	0.448517	62	117	51	91	32337	41.2296	126.696	74.0499	82.8685	32337	81.2109	0.0820283	0.533578	0.153733	0.877821	0.999728
9281	NC_000070.6	63544765	63550701	+	gene9280	Atp6v1g1	ATPase%2C H+ transporting%2C lysosomal V1 subunit G1	protein_coding	1810024D14Rik,AA960677,Atp6g1,ATP6J,VAG1,Vma10	2922	766	655	443	423	9281	1182.9	547.171	373.323	343.827	9281	611.804	1.269	0.549606	2.30892	0.020948	0.448517	229	130	95	181	9281	152.284	140.773	137.936	164.826	9281	148.955	-0.0491797	0.370487	-0.132743	0.894396	0.999728
42003	NC_000085.6	5422804	5424979	-	gene42002	Drap1	Dr1 associated protein 1 (negative cofactor 2 alpha)	protein_coding	2310074H19Rik,NC2-alpha	5454	827	739	510	466	42003	1277.1	617.343	429.785	378.778	42003	675.75	1.22698	0.532622	2.30366	0.021242	0.450161	939	653	504	816	42003	624.429	707.113	731.787	743.085	42003	701.604	-0.148245	0.298521	-0.496599	0.619472	0.999728
30588	NC_000078.6	87266484	87273998	+	gene30587	Ahsa1	AHA1%2C activator of heat shock protein ATPase 1	protein_coding	BC023857,p38	755	286	135	91	74	30588	441.656	112.776	76.6871	60.1494	30588	172.817	2.01565	0.875296	2.30282	0.0212892	0.450222	53	59	16	41	30588	35.2447	63.8892	23.2313	37.3364	30588	39.9254	0.682694	0.587521	1.16199	0.245239	0.999728
5686	NC_000068.7	162898794	162899531	-	gene5685	Gm11451	predicted gene 11451	pseudogene	EG497655,OTTMUSG00000001058	165	66	2	3	0	5686	101.921	1.67075	2.52815	0	5686	26.5299	5.35833	2.32973	2.29998	0.0214493	0.451726	31	31	15	17	5686	20.6148	33.5689	21.7794	15.4809	5686	22.861	0.542273	0.698805	0.776	0.437749	0.999728
12903	NC_000071.6	122284398	122324281	+	gene12902	Pptc7	PTC7 protein phosphatase homolog	protein_coding	9130017A15Rik,AA672638,AI848390,TA-PP2C	2879	464	919	361	439	12903	716.533	767.71	304.22	356.832	12903	536.324	1.16704	0.507351	2.30027	0.021433	0.451726	245	191	95	165	12903	162.923	206.828	137.936	150.256	12903	164.486	0.354722	0.367706	0.964688	0.334701	0.999728
36565	NC_000081.6	78926725	78930465	+	gene36564	Lgals1	lectin%2C galactose binding%2C soluble 1	protein_coding	AA410090,Gal-1,Galbp,galectin-1,L-14.5,L14,Lect14	2915	624	448	300	309	36565	963.613	374.248	252.815	251.164	36565	460.46	1.40661	0.612052	2.29819	0.0215509	0.45199	475	270	222	267	36565	315.872	292.374	322.335	243.142	36565	293.431	0.109409	0.337151	0.324512	0.745551	0.999728
13067	NC_000071.6	129846990	129863951	+	gene13066	Sumf2	sulfatase modifying factor 2	protein_coding	2610040F05Rik	133	15	62	2	0	13067	23.1638	51.7933	1.68543	0	13067	19.1606	5.48509	2.39616	2.28912	0.0220725	0.454705	22	13	5	14	13067	14.6299	14.0773	7.2598	12.749	13067	12.179	0.496898	0.899454	0.552444	0.580644	0.999728
6557	NC_000069.6	36573142	36613492	-	gene6556	Bbs7	Bardet-Biedl syndrome 7 (human)	protein_coding	8430406N16Rik	155	70	28	6	6	6557	108.098	23.3905	5.05629	4.87697	6557	35.3553	3.72236	1.62498	2.29072	0.0219799	0.454705	13	12	10	10	6557	8.64492	12.9944	14.5196	9.10643	6557	11.3163	-0.122573	0.927668	-0.132131	0.894881	0.999728
36822	NC_000081.6	86057695	86137636	+	gene36821	Gramd4	GRAM domain containing 4	protein_coding	9930016O13	193	5	85	0	2	36822	7.72126	71.0069	0	1.62566	36822	20.0885	5.59429	2.44259	2.29031	0.0220033	0.454705	14	57	5	25	36822	9.30991	61.7235	7.2598	22.7661	36822	25.2648	1.18989	0.867869	1.37105	0.170359	0.999728
38512	NC_000082.6	90925811	90934849	-	gene38511	1110004E09Rik	RIKEN cDNA 1110004E09 gene	protein_coding	-	287	65	47	9	0	38512	100.376	39.2627	7.58444	0	38512	36.8059	4.20371	1.83399	2.29211	0.0218994	0.454705	56	45	21	44	38512	37.2396	48.7291	30.4911	40.0683	38512	39.132	0.268818	0.556964	0.482649	0.629345	0.999728
34171	NC_000080.6	40993732	41013833	-	gene34170	Fam213a	family with sequence similarity 213%2C member A	protein_coding	5730469M10Rik,AU040822,Pamm	580	36	25	218	213	34171	55.593	20.8844	183.712	173.133	34171	108.331	-2.23522	0.976535	-2.28893	0.0220835	0.454705	24	25	19	20	34171	15.9598	27.0717	27.5872	18.2129	34171	22.2079	-0.0912011	0.70692	-0.129012	0.897348	0.999728
19960	NC_000073.6	142440490	142444410	+	gene19959	Tnni2	troponin I%2C skeletal%2C fast 2	protein_coding	-	85050	16551	12928	11995	10099	19960	25558.9	10799.7	10108.4	8208.76	19960	13668.9	0.988981	0.43164	2.29121	0.021951	0.454705	12954	6736	5121	8666	19960	8614.33	7294.2	7435.48	7891.63	19960	7808.91	0.0537573	0.282374	0.190377	0.849014	0.999728
3906	NC_000068.7	75191038	75191850	-	gene3905	LOC105244208	-	protein_coding	-	348	147	0	10	0	3906	227.005	0	8.42715	0	3906	58.858	4.75161	2.08388	2.28017	0.0225974	0.458364	25	54	26	86	3906	16.6248	58.4749	37.7509	78.3153	3906	47.7915	-0.662957	0.640668	-1.03479	0.300766	0.999728
21593	NC_000074.6	102864775	102865872	-	gene21592	Gm8730	predicted pseudogene 8730	pseudogene	EG667618	563	211	17	39	10	21593	325.837	14.2014	32.8659	8.12829	21593	95.2581	3.04965	1.33713	2.28075	0.0225633	0.458364	64	87	46	89	21593	42.5596	94.2095	66.7901	81.0472	21593	71.1516	-0.130344	0.504394	-0.258416	0.796086	0.999728
6412	NC_000069.6	24333044	24333553	+	gene6411	Gm7536	predicted gene 7536	pseudogene	EG665189	1825	819	189	328	139	6412	1264.74	157.886	276.411	112.983	6412	453.005	1.86765	0.817534	2.28449	0.0223427	0.458364	129	73	50	98	6412	85.7842	79.0494	72.598	89.243	6412	81.6686	0.022743	0.431348	0.0527254	0.957951	0.999728
22563	NC_000075.6	25251764	25308571	+	gene22562	Sept7	septin 7	protein_coding	Cdc10,E430034N22	2545	525	627	307	373	22563	810.732	523.781	258.714	303.185	22563	474.103	1.24674	0.547373	2.27768	0.0227458	0.458456	251	170	104	188	22563	166.913	184.088	151.004	171.201	22563	168.301	0.119731	0.359848	0.332726	0.739341	0.999728
32931	NC_000079.6	73319876	73328482	-	gene32930	Ndufs6	NADH dehydrogenase (ubiquinone) Fe-S protein 6	protein_coding	BC059730,IP13	8919	1870	2387	1628	1477	32931	2887.75	1994.04	1371.94	1200.55	32931	1863.57	0.923776	0.406189	2.27425	0.022951	0.461044	512	425	219	401	32931	340.477	460.219	317.979	365.168	32931	370.961	0.225444	0.332555	0.677914	0.497826	0.999728
24524	NC_000076.6	5020192	5550692	-	gene24523	Syne1	spectrin repeat containing%2C nuclear envelope 1	protein_coding	8B,A330049M09Rik,BE692247,C130039F11Rik,CPG2,mKIAA1756,Myne1	934	42	112	341	302	24524	64.8586	93.5621	287.366	245.474	24524	172.815	-1.74591	0.769246	-2.26963	0.02323	0.463276	48	26	12	51	24524	31.9197	28.1546	17.4235	46.4428	24524	30.9851	-0.11127	0.650425	-0.171073	0.864166	0.999728
36205	NC_000081.6	58933810	58939489	+	gene36204	Ndufb9	NADH dehydrogenase (ubiquinone) 1 beta subcomplex%2C 9	protein_coding	1190008J14Rik	15650	3701	2894	2506	2301	36205	5715.27	2417.58	2111.84	1870.32	36205	3028.75	1.0297	0.454147	2.26733	0.0233701	0.463339	1507	1071	686	984	36205	1002.15	1159.75	996.044	896.073	36205	1013.5	0.192327	0.295519	0.650811	0.515168	0.999728
37468	NC_000082.6	13818830	13835450	+	gene37467	Ntan1	N-terminal Asn amidase	protein_coding	-	370	16	8	122	144	37468	24.708	6.68301	102.811	117.047	37468	62.8124	-2.8325	1.25187	-2.26262	0.0236591	0.468155	16	13	10	41	37468	10.6399	14.0773	14.5196	37.3364	37468	19.1433	-1.1033	0.78035	-1.41385	0.157407	0.999728
28062	NC_000077.6	76019194	76027782	-	gene28061	Fam101b	family with sequence similarity 101%2C member B	protein_coding	1500005K14Rik,cfm,RefilinB	335	101	100	25	0	28062	155.969	83.5376	21.0679	0	28062	65.1437	3.50752	1.5509	2.2616	0.023722	0.468487	38	38	15	18	28062	25.2698	41.149	21.7794	16.3916	28062	26.1474	0.80053	0.66589	1.20219	0.229288	0.999728
36273	NC_000081.6	65787020	65873812	+	gene36272	Efr3a	EFR3 homolog A	protein_coding	A130089M23Rik,BB071175,C76891,C920006C10Rik,D030063F01Rik,mKIAA0143	2115	171	303	848	629	36273	264.067	253.119	714.623	511.27	36273	435.77	-1.24532	0.551017	-2.26004	0.0238188	0.468576	50	44	28	42	36273	33.2497	47.6462	40.6549	38.247	36273	39.9494	0.028597	0.551226	0.0518788	0.958625	0.999728
44762	NC_000086.7	112311352	112372755	+	gene44761	Apool	apolipoprotein O-like	protein_coding	6720473G16Rik,9430083G14Rik,E130106L15Rik	528	132	209	59	55	44762	203.841	174.594	49.7202	44.7056	44762	118.215	2.00229	0.886425	2.25884	0.0238933	0.469132	28	15	12	18	44762	18.6198	16.243	17.4235	16.3916	44762	17.1695	0.0508404	0.760616	0.0668411	0.946708	0.999728
2258	NC_000067.6	172209894	172219895	-	gene2257	Casq1	calsequestrin 1	protein_coding	CSQ,CSQ-1,CSQ1,sCSQ	55141	7120	19040	7998	10420	2258	10995.1	15905.6	6740.04	8469.68	2258	10527.6	0.822751	0.364385	2.25792	0.0239508	0.469352	3870	2093	2309	2291	2258	2573.53	2266.44	3352.57	2086.28	2258	2569.71	-0.167481	0.323209	-0.518183	0.60433	0.999728
5794	NC_000068.7	165288031	165326479	-	gene5793	Elmo2	engulfment and cell motility 2	protein_coding	1190002F24Rik,CED-12	312	48	173	21	20	5794	74.1241	144.52	17.697	16.2566	5794	63.1494	2.68929	1.19239	2.25538	0.0241094	0.469866	24	10	8	8	5794	15.9598	10.8287	11.6157	7.28515	5794	11.4223	0.535847	0.929796	0.576307	0.564408	0.999728
3100	NC_000068.7	25455120	25461276	-	gene3099	BC029214	cDNA sequence BC029214	protein_coding	D930050G13Rik,Paxx	314	2	10	105	59	3100	3.0885	8.35376	88.4851	47.9569	3100	36.9711	-3.54493	1.57754	-2.24712	0.0246324	0.470892	10	36	39	53	3100	6.64994	38.9833	56.6264	48.2641	3100	37.6309	-1.23724	0.708031	-1.74744	0.0805613	0.999728
10873	NC_000070.6	149518241	149566437	+	gene10872	Ctnnbip1	catenin beta interacting protein 1	protein_coding	1110008O09Rik,2310001I19Rik,AW457332,Catnbip1,Icat	722	41	76	343	213	10873	63.3143	63.4886	289.051	173.133	10873	147.247	-1.86577	0.828483	-2.25203	0.0243203	0.470892	19	15	10	5	10873	12.6349	16.243	14.5196	4.55322	10873	11.9877	0.6402	0.946542	0.676357	0.498814	0.999728
7189	NC_000069.6	88579584	88588420	+	gene7188	Ssr2	signal sequence receptor%2C beta	protein_coding	1500032E05Rik,AI315033,AU020133,TLAP,TRAPB,TRAPbeta	1065	179	420	157	76	7189	276.421	350.858	132.306	61.775	7189	205.34	1.69346	0.753198	2.24835	0.0245537	0.470892	89	41	46	57	7189	59.1844	44.3976	66.7901	51.9067	7189	55.5697	-0.182391	0.493815	-0.369351	0.711866	0.999728
37698	NC_000082.6	22053407	22056221	+	gene37697	Gm4943	-	protein_coding	-	1293	767	60	203	129	37698	1184.44	50.1225	171.071	104.855	37698	377.622	2.16	0.95961	2.25091	0.024391	0.470892	52	39	11	32	37698	34.5797	42.2319	15.9715	29.1406	37698	30.4809	0.739196	0.627893	1.17726	0.239091	0.999728
10822	NC_000070.6	147873586	147904909	-	gene10821	Mfn2	mitofusin 2	protein_coding	D630023P19Rik,Fzo	1875	777	328	396	177	10822	1199.88	274.003	333.715	143.871	10822	487.868	1.62419	0.72252	2.24795	0.0245794	0.470892	80	45	20	52	10822	53.1995	48.7291	29.0392	47.3534	10822	44.5803	0.401544	0.538716	0.745372	0.456047	0.999728
23970	NC_000075.6	102626296	102634244	+	gene23969	Anapc13	anaphase promoting complex subunit 13	protein_coding	1810004D07Rik,APC13,SWM1	3179	905	317	295	383	23970	1397.55	264.814	248.601	311.314	23970	555.569	1.56812	0.698467	2.24509	0.0247623	0.471599	420	284	260	315	23970	279.297	307.535	377.509	286.853	23970	312.798	-0.176969	0.334357	-0.52928	0.596611	0.999728
28774	NC_000077.6	100408748	100414819	-	gene28773	P3h4	prolyl 3-hydroxylase family member 4 (non-enzymatic)	protein_coding	1110036O03Rik,AI413214,Leprel4,Sc65	187	57	71	11	0	28774	88.0223	59.3117	9.26987	0	28774	39.151	3.99236	1.78112	2.24149	0.0249943	0.473709	15	9	12	12	28774	9.97491	9.74582	17.4235	10.9277	28774	12.018	-0.506164	0.897885	-0.563729	0.572939	0.999728
5981	NC_000068.7	173153073	173159254	+	gene5980	Pck1	phosphoenolpyruvate carboxykinase 1%2C cytosolic	protein_coding	AI265463,Pck-1,PEPCK	727	55	13	136	463	5981	84.9338	10.8599	114.609	376.34	5981	146.686	-2.37289	1.05974	-2.23911	0.0251485	0.474502	32	9	1	18	5981	21.2798	9.74582	1.45196	16.3916	5981	12.2173	0.750551	1.03481	0.725301	0.468267	0.999728
26483	NC_000076.6	128908919	128912822	+	gene26482	Cd63	CD63 antigen	protein_coding	C75951,ME491,Tspan30	17184	778	4146	6182	5686	26483	1201.43	3463.47	5209.67	4621.75	26483	3624.08	-1.0746	0.480677	-2.23559	0.0253789	0.477076	175	81	40	96	26483	116.374	87.7123	58.0784	87.4217	26483	87.3966	0.481852	0.444464	1.08412	0.278312	0.999728
31519	NC_000079.6	9875488	10360914	-	gene31518	Chrm3	cholinergic receptor%2C muscarinic 3%2C cardiac	protein_coding	Chrm-3,M3,M3R	307	6	7	85	91	31519	9.26551	5.84763	71.6308	73.9675	31519	40.1779	-3.28206	1.47004	-2.23263	0.0255732	0.479429	29	22	28	39	31519	19.2848	23.8231	40.6549	35.5151	31519	29.8195	-0.825338	0.611036	-1.35072	0.176786	0.999728
30415	NC_000078.6	80107760	80113013	-	gene30414	Zfp36l1	zinc finger protein 36%2C C3H type-like 1	protein_coding	AW742437,AW743212,Berg36,Brf1,cMG1,D530020L18Rik,ERF1,TIS11b	1764	124	260	694	528	30415	191.487	217.198	584.845	429.174	30415	355.676	-1.31005	0.587602	-2.22948	0.0257822	0.48198	79	34	15	30	30415	52.5345	36.8175	21.7794	27.3193	30415	34.6127	0.86172	0.591286	1.45736	0.145016	0.999728
20249	NC_000074.6	15892538	17535385	-	gene20248	Csmd1	CUB and Sushi multiple domains 1	protein_coding	B930082H09,mKIAA1890	903	11	98	106	496	20249	16.9868	81.8668	89.3278	403.163	20249	147.836	-2.30406	1.0346	-2.22701	0.0259467	0.483275	56	49	29	58	20249	37.2396	53.0606	42.1068	52.8173	20249	46.3061	-0.0878315	0.526841	-0.166714	0.867595	0.999728
16200	NC_000072.6	147475871	147632613	+	gene16199	Ccdc91	coiled-coil domain containing 91	protein_coding	1700086G08Rik,1810060J02Rik,AU045683,AW555238,p56	169	30	62	0	5	16200	46.3275	51.7933	0	4.06415	16200	25.5462	4.58912	2.06698	2.2202	0.0264049	0.486393	18	14	10	30	16200	11.9699	15.1602	14.5196	27.3193	16200	17.2422	-0.653097	0.781673	-0.835512	0.40343	0.999728
39268	NC_000083.6	25875500	25877163	+	gene39267	0610011F06Rik	RIKEN cDNA 0610011F06 gene	protein_coding	-	447	135	106	49	8	39268	208.474	88.5498	41.2931	6.50263	39268	86.2049	2.63448	1.18732	2.21884	0.0264974	0.486393	54	31	28	36	39268	35.9097	33.5689	40.6549	32.7832	39268	35.7291	-0.0707742	0.566968	-0.124829	0.900659	0.999728
18710	NC_000073.6	97579766	97692782	+	gene18709	Rsf1	remodeling and spacing factor 1	protein_coding	4832420A03Rik,C030033M12Rik,Gm164,Hbxap,p325,XAP8	582	37	33	157	289	18710	57.1373	27.5674	132.306	234.908	18710	112.98	-2.12559	0.957426	-2.2201	0.0264117	0.486393	23	19	6	18	18710	15.2949	20.5745	8.71175	16.3916	18710	15.2432	0.480208	0.824615	0.582343	0.560336	0.999728
4815	NC_000068.7	119008155	119008661	+	gene4814	LOC102636129	-	pseudogene	-	1257	806	23	215	61	4815	1244.67	19.2136	181.184	49.5826	4815	373.662	2.45219	1.10361	2.22197	0.0262857	0.486393	58	41	21	32	4815	38.5696	44.3976	30.4911	29.1406	4815	35.6497	0.474766	0.568707	0.834815	0.403822	0.999728
8312	NC_000069.6	146729579	146812946	-	gene8311	Prkacb	protein kinase%2C cAMP dependent%2C catalytic%2C beta	protein_coding	CbPKA,Pkacb	2262	135	386	936	611	8312	208.474	322.455	788.782	496.639	8312	454.087	-1.27302	0.573621	-2.21927	0.0264687	0.486393	80	43	29	42	8312	53.1995	46.5633	42.1068	38.247	8312	45.0292	0.318776	0.521133	0.611698	0.540738	0.999728
35977	NC_000081.6	36770261	36802984	-	gene35976	Ywhaz	tyrosine 3-monooxygenase/tryptophan 5-monooxygenase activation protein%2C zeta polypeptide	protein_coding	1110013I11Rik,14-3-3zeta,AI596267,AL022924,AU020854	5806	470	1121	2152	1735	35977	725.798	936.456	1813.52	1410.26	35977	1221.51	-0.954721	0.430134	-2.21959	0.0264465	0.486393	122	79	58	69	35977	81.1292	85.5466	84.2136	62.8344	35977	78.431	0.187795	0.440507	0.426316	0.669878	0.999728
29383	NC_000077.6	120710941	120713942	-	gene29382	Stra13	stimulated by retinoic acid 13	protein_coding	-	295	104	81	21	24	29383	160.602	67.6654	17.697	19.5079	29383	66.3681	2.61427	1.1805	2.21455	0.0267909	0.489056	30	12	12	11	29383	19.9498	12.9944	17.4235	10.0171	29383	15.0962	0.298548	0.827826	0.360641	0.718368	0.999728
21012	NC_000074.6	70527714	70535328	+	gene21011	Fkbp8	FK506 binding protein 8	protein_coding	38kDa,FKBP-38,FKBP-8,Fkbp38	1789	474	285	215	186	21012	731.975	238.082	181.184	151.186	21012	325.607	1.54301	0.696964	2.21391	0.0268352	0.489056	245	159	70	155	21012	162.923	172.176	101.637	141.15	21012	144.472	0.45701	0.382505	1.19478	0.232172	0.999728
30777	NC_000078.6	102394082	102439808	-	gene30776	Lgmn	legumain	protein_coding	AEP,AI746452,AU022324,Prsc1	3968	183	792	1479	1134	30777	282.598	661.618	1246.38	921.748	30777	778.085	-1.19617	0.540795	-2.21188	0.0269752	0.489848	109	60	135	76	30777	72.4843	64.9721	196.014	69.2089	30777	100.67	-0.934383	0.502801	-1.85835	0.0631187	0.999728
9713	NC_000070.6	106658202	106678969	-	gene9712	Ttc4	tetratricopeptide repeat domain 4	protein_coding	2810002P21Rik,AF007005,L62	457	126	155	0	44	9713	194.576	129.483	0	35.7645	9713	89.9558	3.17782	1.43851	2.2091	0.0271678	0.491629	51	35	17	29	9713	33.9147	37.9004	24.6833	26.4087	9713	30.7268	0.485557	0.601835	0.806793	0.419786	0.999728
23229	NC_000075.6	57521232	57532427	+	gene23228	Cox5a	cytochrome c oxidase subunit Va	protein_coding	AA959768,CcOX	11429	2356	3596	2291	2243	23229	3638.26	3004.01	1930.66	1823.18	23229	2599.03	0.823095	0.372599	2.20906	0.0271701	0.491629	349	251	92	251	23229	232.083	271.8	133.58	228.571	23229	216.509	0.467218	0.38056	1.22771	0.219555	0.999728
4450	NC_000068.7	92403646	92434214	-	gene4449	Cry2	cryptochrome 2 (photolyase-like)	protein_coding	AV006279,D130054K12Rik	2098	104	353	1127	390	4450	160.602	294.888	949.74	317.003	4450	430.558	-1.47252	0.670205	-2.19712	0.0280118	0.503271	40	24	23	37	4450	26.5997	25.9888	33.3951	33.6938	4450	29.9194	-0.350853	0.603319	-0.581538	0.560878	0.999728
11374	NC_000071.6	24581452	24581905	-	gene11373	Gm10221	predicted gene 10221	pseudogene	ENSMUSG00000067719	1003	456	74	95	125	11374	704.179	61.8178	80.058	101.604	11374	236.914	2.07339	0.945309	2.19334	0.0282826	0.506391	97	50	29	77	11374	64.5044	54.1434	42.1068	70.1195	11374	57.7185	0.0701422	0.49939	0.140456	0.8883	0.999728
33719	NC_000080.6	8098191	8165117	+	gene33718	Pxk	PX domain containing serine/threonine kinase	protein_coding	C230080L11Rik,D14Ertd813e,MONaKA	1112	55	172	398	411	33719	84.9338	143.685	335.401	334.073	33719	224.523	-1.54536	0.704582	-2.19331	0.0282853	0.506391	22	21	20	13	33719	14.6299	22.7402	29.0392	11.8384	33719	19.5619	-0.113625	0.768415	-0.14787	0.882446	0.999728
44051	NC_000086.7	66780373	66780437	-	gene44050	Mir742	microRNA 742	miRNA	mir-742,Mirn742,mmu-miR-742	186	1	0	37	44	44051	1.54425	0	31.1805	35.7645	44051	17.1223	-5.70671	2.60438	-2.1912	0.0284376	0.506903	22	22	25	35	44051	14.6299	23.8231	36.299	31.8725	44051	26.6561	-0.84057	0.649959	-1.29327	0.195919	0.999728
13653	NC_000072.6	4003987	4008445	+	gene13652	Gng11	guanine nucleotide binding protein (G protein)%2C gamma 11	protein_coding	0610037B21Rik	992	196	410	35	180	13653	302.673	342.504	29.495	146.309	13653	205.245	1.87555	0.856088	2.19084	0.0284636	0.506903	61	53	16	41	13653	40.5646	57.392	23.2313	37.3364	13653	39.6311	0.668694	0.570898	1.1713	0.241478	0.999728
41093	NC_000084.6	36742332	36744587	-	gene41092	Ndufa2	NADH dehydrogenase (ubiquinone) 1 alpha subcomplex%2C 2	protein_coding	AV000592,B8,C1-B8,CI-B8	8252	1886	2005	1385	1500	41093	2912.46	1674.93	1167.16	1219.24	41093	1743.45	0.942151	0.429875	2.19169	0.028402	0.506903	568	346	206	356	41093	377.716	374.672	299.104	324.189	41093	343.92	0.270616	0.318034	0.850903	0.394823	0.999728
28470	NC_000077.6	94211454	94215495	+	gene28469	Tob1	transducer of ErbB-2.1	protein_coding	Tob,Trob	2740	392	927	453	250	28470	605.346	774.393	381.75	203.207	28470	491.174	1.23873	0.565618	2.19005	0.0285205	0.507025	253	133	148	184	28470	168.243	144.021	214.89	167.558	28470	173.678	-0.286233	0.365783	-0.78252	0.433909	0.999728
3328	NC_000068.7	32095516	32110820	+	gene3327	Plpp7	phospholipid phosphatase 7 (inactive)	protein_coding	D830019K17Rik,NET39,Ppapdc3	6642	1210	2141	972	1385	3328	1868.54	1788.54	819.119	1125.77	3328	1400.49	0.910892	0.416202	2.18858	0.0286274	0.50715	323	200	165	246	3328	214.793	216.574	239.573	224.018	3328	223.74	-0.103025	0.338178	-0.304648	0.760635	0.999728
16658	NC_000073.6	13032006	13034777	-	gene16657	Chmp2a	charged multivesicular body protein 2A	protein_coding	1500016L11Rik	997	315	183	149	65	16658	486.439	152.874	125.565	52.8339	16658	204.428	1.83923	0.842068	2.18418	0.0289489	0.510174	94	74	33	84	16658	62.5094	80.1323	47.9146	76.494	16658	66.7626	0.179862	0.478729	0.375707	0.707135	0.999728
9047	NC_000070.6	48539834	48565892	+	gene9046	Msantd3	Myb/SANT-like DNA-binding domain containing 3	protein_coding	2410046L14Rik,2810429P03Rik,5730528L13Rik,Mysantd3	340	68	151	8	36	9047	105.009	126.142	6.74172	29.2618	9047	66.7886	2.68219	1.22996	2.18072	0.0292044	0.510731	37	14	14	12	9047	24.6048	15.1602	20.3274	10.9277	9047	17.755	0.384961	0.782115	0.492205	0.622575	0.999728
28994	NC_000077.6	106216926	106249140	+	gene28993	Ddx42	DEAD (Asp-Glu-Ala-Asp) box polypeptide 42	protein_coding	1810047H21Rik,AW319508,AW556242,B430002H05Rik,RHELP,RNAHP,SF3b125	562	22	52	201	195	28994	33.9735	43.4395	169.386	158.502	28994	101.325	-2.07896	0.953649	-2.18001	0.0292571	0.510731	17	29	12	34	28994	11.3049	31.4032	17.4235	30.9619	28994	22.7734	-0.2221	0.747188	-0.297248	0.766277	0.999728
12075	NC_000071.6	82336847	82337717	+	gene12074	Rpl7-ps7	ribosomal protein L7%2C pseudogene 7	pseudogene	EG433912,Gm5557	788	348	96	49	128	12075	537.399	80.1961	41.2931	104.042	12075	190.733	2.08417	0.956021	2.18004	0.0292544	0.510731	66	33	25	43	12075	43.8896	35.7347	36.299	39.1577	12075	38.7702	0.080424	0.550585	0.14607	0.883866	0.999728
18709	NC_000073.6	97550329	97579509	-	gene18708	Aamdc	adipogenesis associated Mth938 domain containing	protein_coding	1810020D17Rik,1810037D19Rik,LI2	3171	729	739	522	422	18709	1125.76	617.343	439.897	343.014	18709	631.503	1.15351	0.528921	2.18087	0.029193	0.510731	278	150	112	219	18709	184.868	162.43	162.619	199.431	18709	177.337	-0.0616559	0.360623	-0.17097	0.864247	0.999728
35675	NC_000081.6	3317755	3583352	-	gene35674	Ghr	growth hormone receptor	protein_coding	GHBP,GHR/BP	4050	262	772	1155	1489	35675	404.594	644.91	973.336	1210.3	35675	808.286	-1.05508	0.484207	-2.17899	0.0293327	0.510731	168	76	57	71	35675	111.719	82.298	82.7617	64.6557	35675	85.3586	0.408366	0.438585	0.931098	0.351803	0.999728
16648	NC_000073.6	12922311	12926686	+	gene16647	Rps5	ribosomal protein S5	protein_coding	AA617411	4523	1181	635	550	621	16648	1823.76	530.464	463.494	504.767	16648	830.621	1.28033	0.587186	2.18045	0.0292241	0.510731	509	333	247	447	16648	338.482	360.595	358.634	407.058	16648	366.192	-0.133197	0.317711	-0.419241	0.67504	0.999728
5681	NC_000068.7	161521988	162661147	-	gene5680	Ptprt	protein tyrosine phosphatase%2C receptor type%2C T	protein_coding	mKIAA0283,mRPTPrho,R-PTP-T,RPTP-rfo,RPTP-rho,RPTPmam4,RPTPrho	268	0	1	0	104	5681	0	0.835376	0	84.5342	5681	21.3424	-6.31514	2.90394	-2.17468	0.0296538	0.511515	46	37	34	46	5681	30.5897	40.0661	49.3666	41.8896	5681	40.478	-0.3723	0.545526	-0.68246	0.494948	0.999728
18773	NC_000073.6	99657804	99711340	-	gene18772	Slco2b1	solute carrier organic anion transporter family%2C member 2b1	protein_coding	AI060904,AI852653,OATP-B,Slc21a9	413	119	155	18	60	18773	183.766	129.483	15.1689	48.7697	18773	94.2969	2.29081	1.05228	2.177	0.0294809	0.511515	27	11	4	19	18773	17.9548	11.9116	5.80784	17.3022	18773	13.2441	0.341782	0.902417	0.37874	0.704881	0.999728
7430	NC_000069.6	94884324	94886958	-	gene7429	Psmb4	proteasome (prosome%2C macropain) subunit%2C beta type 4	protein_coding	Pros-27	956	204	335	158	50	7430	315.027	279.851	133.149	40.6415	7430	192.167	1.77533	0.817415	2.17189	0.0298641	0.512315	74	36	33	66	7430	49.2095	38.9833	47.9146	60.1025	7430	49.0525	-0.292605	0.510812	-0.572823	0.566764	0.999728
27694	NC_000077.6	67112461	67120080	-	gene27693	2310065F04Rik	RIKEN cDNA 2310065F04 gene	lncRNA	linc-Myh	1239	265	339	180	107	27694	409.227	283.192	151.689	86.9727	27694	232.77	1.53576	0.707909	2.16943	0.0300504	0.512675	146	81	57	64	27694	97.0891	87.7123	82.7617	58.2812	27694	81.4611	0.401673	0.440883	0.911065	0.362261	0.999728
2207	NC_000067.6	171129157	171150603	-	gene2206	Sdhc	succinate dehydrogenase complex%2C subunit C%2C integral membrane protein	protein_coding	0610010E03Rik,AI316496,AU019277	1683	351	409	205	212	2207	542.032	341.669	172.757	172.32	2207	307.194	1.35524	0.625749	2.16579	0.0303274	0.516532	176	97	72	161	2207	117.039	105.038	104.541	146.614	2207	118.308	-0.182241	0.400478	-0.455058	0.649067	0.999728
3112	NC_000068.7	25573431	25574871	-	gene3111	Phpt1	phosphohistidine phosphatase 1	protein_coding	1700008C22Rik,Php14	2631	455	941	336	494	3112	702.634	786.089	283.152	401.538	3112	543.353	1.12077	0.517785	2.16454	0.0304225	0.517285	136	107	51	111	3112	90.4391	115.867	74.0499	101.081	3112	95.3593	0.224455	0.425656	0.527315	0.597975	0.999728
36676	NC_000081.6	81972350	81972897	+	gene36675	LOC102634709	-	misc_RNA	-	1910	435	444	220	286	36676	671.749	370.907	185.397	232.469	36676	365.131	1.31749	0.609599	2.16124	0.0306767	0.520734	192	110	67	156	36676	127.679	119.116	97.2813	142.06	36676	121.534	0.0376383	0.400432	0.0939941	0.925114	0.999728
25671	NC_000076.6	81176631	81182509	+	gene25670	Eef2	eukaryotic translation elongation factor 2	protein_coding	Ef-2	15969	916	3172	4717	4471	25671	1414.53	2649.81	3975.09	3634.16	25671	2918.4	-0.90382	0.418411	-2.16012	0.030763	0.521328	852	565	439	837	25671	566.575	611.821	637.41	762.208	25671	644.503	-0.249764	0.30455	-0.820108	0.412155	0.999728
11369	NC_000071.6	24451886	24502047	+	gene11368	Agap3	ArfGAP with GTPase domain%2C ankyrin repeat and PH domain 3	protein_coding	AGAP-3,AV028425,Centg3,cnt-g3,Crag,Crag.,MRIP-1	348	89	96	0	25	11369	137.438	80.1961	0	20.3207	11369	59.4888	3.41813	1.58842	2.1519	0.0314052	0.527805	62	26	17	33	11369	41.2296	28.1546	24.6833	30.0512	11369	31.0297	0.344302	0.609825	0.564592	0.572351	0.999728
27496	NC_000077.6	59183855	59192207	-	gene27495	Guk1	guanylate kinase 1	protein_coding	AA409738,AL033299,AL033300,AV026611,Gmk,Guk-1	245	72	55	0	14	27496	111.186	45.9457	0	11.3796	27496	42.1278	3.78311	1.76036	2.14906	0.0316296	0.529822	41	20	11	32	27496	27.2647	21.6574	15.9715	29.1406	27496	23.5086	0.102389	0.687879	0.148848	0.881674	0.999728
13062	NC_000071.6	129715441	129718712	+	gene13061	Mrps17	mitochondrial ribosomal protein S17	protein_coding	1810006P02Rik,Mprs17	456	125	170	56	43	13062	193.031	142.014	47.1921	34.9517	13062	104.297	2.02721	0.944552	2.14622	0.0318557	0.532204	19	22	9	12	13062	12.6349	23.8231	13.0676	10.9277	13062	15.1133	0.594889	0.832	0.71501	0.474603	0.999728
17771	NC_000073.6	43296522	43313309	-	gene17770	Zfp715	zinc finger protein 715	protein_coding	2610041B18Rik,mszf15	1878	126	260	1199	254	17771	194.576	217.198	1010.42	206.459	17771	407.162	-1.56263	0.728176	-2.14595	0.0318767	0.532204	11	3	19	6	17771	7.31493	3.24861	27.5872	5.46386	17771	10.9037	-1.57742	1.06676	-1.4787	0.139221	0.999728
13223	NC_000071.6	137528129	137533229	-	gene13222	Gnb2	guanine nucleotide binding protein (G protein)%2C beta 2	protein_coding	Gnb-2	15129	1297	3344	5948	4402	13223	2002.89	2793.5	5012.47	3578.07	13223	3346.73	-0.840313	0.391751	-2.14502	0.0319514	0.532576	55	37	7	39	13223	36.5747	40.0661	10.1637	35.5151	13223	30.5799	0.705856	0.676057	1.04408	0.29645	0.999728
8905	NC_000070.6	42979964	43000507	-	gene8904	Vcp	valosin containing protein	protein_coding	3110001E05,CDC48,p97,p97/VCP	13536	1386	1549	3920	3680	8905	2140.33	1294	3303.44	2991.21	8905	2432.25	-0.875009	0.408206	-2.14355	0.032069	0.53366	918	754	492	837	8905	610.464	816.483	714.364	762.208	8905	725.88	-0.0510012	0.311486	-0.163735	0.86994	0.999728
34039	NC_000080.6	31088127	31128930	-	gene34038	Smim4	small integral membrane protein 4	protein_coding	2010107H07Rik,Gm41122	328	93	113	36	3	34039	143.615	94.3975	30.3378	2.43849	34039	67.6973	2.86053	1.33734	2.13897	0.0324383	0.535535	40	13	13	17	34039	26.5997	14.0773	18.8755	15.4809	34039	18.7584	0.268541	0.75686	0.35481	0.722732	0.999728
27052	NC_000077.6	35121456	35708507	+	gene27051	Slit3	slit homolog 3 (Drosophila)	protein_coding	b2b2362.1Clo,Slil2,Slit1	1117	58	169	328	476	27052	89.5666	141.178	276.411	386.907	27052	223.516	-1.51943	0.709749	-2.1408	0.0322904	0.535535	33	17	10	26	27052	21.9448	18.4088	14.5196	23.6767	27052	19.6375	0.0664314	0.730708	0.0909136	0.927561	0.999728
27244	NC_000077.6	50225335	50235103	+	gene27243	Mgat4b	mannoside acetylglucosaminyltransferase 4%2C isoenzyme B	protein_coding	AA407995,GnTIVb	2163	205	296	1054	545	27244	316.571	247.271	888.222	442.992	27244	473.764	-1.24068	0.58019	-2.1384	0.0324845	0.535535	27	11	10	15	27244	17.9548	11.9116	14.5196	13.6596	27244	14.5114	0.0991545	0.825658	0.120091	0.904411	0.999728
21266	NC_000074.6	83715177	83723351	+	gene21265	Ddx39	DEAD (Asp-Glu-Ala-Asp) box polypeptide 39	protein_coding	2610307C23Rik,BAT1,Ddx39a,DDXL,URH49	542	28	39	163	222	21266	43.239	32.5797	137.363	180.448	21266	98.4073	-2.07167	0.970749	-2.13409	0.0328354	0.540214	45	12	14	19	21266	29.9247	12.9944	20.3274	17.3022	21266	20.1372	0.216635	0.749605	0.288999	0.772582	0.999728
17316	NC_000073.6	28376784	28379228	-	gene17315	Zfp36	zinc finger protein 36	protein_coding	Gos24,Nup475,Tis11,TIS11D,TISII,Ttp,Zfp-36	1186	68	190	355	524	17316	105.009	158.721	299.164	425.922	17316	247.204	-1.45567	0.682903	-2.1316	0.03304	0.541824	19	14	4	12	17316	12.6349	15.1602	5.80784	10.9277	17316	11.1326	0.697189	0.943507	0.738934	0.459947	0.999728
20028	NC_000073.6	145181633	145284011	-	gene20027	Tpcn2	two pore segment channel 2	protein_coding	D830047E22Rik,Gm35086	142	0	0	74	0	20028	0	0	62.3609	0	20028	15.5902	-7.22131	3.39571	-2.1266	0.0334534	0.543863	4	22	19	23	20028	2.65997	23.8231	27.5872	20.9448	20028	18.7538	-0.915887	0.900135	-1.0175	0.308916	0.999728
19806	NC_000073.6	139659544	139660179	-	gene19805	Gm4459	predicted gene 4459	pseudogene	100043472	4724	1550	971	1037	672	19806	2393.59	811.15	873.896	546.221	19806	1156.21	1.17317	0.552562	2.12315	0.0337417	0.54627	159	149	71	115	19806	105.734	161.347	103.089	104.724	19806	118.724	0.355559	0.408483	0.870438	0.384061	0.999728
6190	NC_000068.7	181520180	181552886	+	gene6189	Dnajc5	DnaJ heat shock protein family (Hsp40) member C5	protein_coding	2610314I24Rik,AU018536,Csp	1773	57	247	433	556	6190	88.0223	206.338	364.896	451.933	6190	277.797	-1.46652	0.691763	-2.11997	0.0340088	0.549718	163	123	55	139	6190	108.394	133.193	79.8577	126.579	6190	112.006	0.213931	0.419232	0.510292	0.609847	0.999728
23305	NC_000075.6	60793206	60880370	+	gene23304	Uaca	uveal autoantigen with coiled-coil domains and ankyrin repeats	protein_coding	2700059D02Rik,nucling	1581	239	261	131	108	23305	369.076	218.033	110.396	87.7855	23305	196.323	1.5652	0.743204	2.10601	0.0352034	0.562756	231	207	116	288	23305	153.614	224.154	168.427	262.265	23305	202.115	-0.198718	0.388027	-0.512125	0.608564	0.999728
17473	NC_000073.6	31051678	31055874	-	gene17472	Fxyd1	FXYD domain-containing ion transport regulator 1	protein_coding	0610012C17Rik,1110006M24Rik,Plm,Pml	4393	1458	568	739	571	17473	2251.52	474.493	622.767	464.125	17473	953.226	1.32533	0.630756	2.10118	0.0356254	0.564171	400	218	141	298	17473	265.997	236.065	204.726	271.372	17473	244.54	0.0739574	0.346861	0.213219	0.831156	0.999728
16430	NC_000073.6	7282309	7300870	-	gene16429	Clcn4	chloride channel%2C voltage-sensitive 4	protein_coding	Clc4-2,Clcn4-2	1206	217	419	174	136	16430	335.103	350.022	146.632	110.545	16430	235.576	1.41386	0.674337	2.09667	0.036023	0.567729	91	73	33	63	16430	60.5144	79.0494	47.9146	57.3705	16430	61.2122	0.39534	0.477505	0.827929	0.407711	0.999728
21924	NC_000074.6	119394419	119421940	+	gene21923	Mlycd	malonyl-CoA decarboxylase	protein_coding	AI324784,Mcd	1584	296	549	195	268	21924	457.098	458.621	164.33	217.838	21924	324.472	1.26062	0.601059	2.09733	0.035964	0.567729	84	79	38	75	21924	55.8595	85.5466	55.1744	68.2982	21924	66.2197	0.181217	0.476955	0.379945	0.703986	0.999728
12025	NC_000071.6	76183880	76209244	+	gene12024	Tmem165	transmembrane protein 165	protein_coding	AV026557,pFT27,Tpardl,Tparl	410	114	155	46	43	12025	176.045	129.483	38.7649	34.9517	12025	94.8111	2.05018	0.978698	2.0948	0.0361885	0.567773	28	10	5	9	12025	18.6198	10.8287	7.2598	8.19579	12025	11.226	0.937576	0.946382	0.990696	0.321834	0.999728
7785	NC_000069.6	107438298	107458925	-	gene7784	Kcnc4	potassium voltage gated channel%2C Shaw-related subfamily%2C member 4	protein_coding	AI850292,Kcr2-4,KSHIIIC,Kv3.4	583	129	266	100	19	7785	199.208	222.21	84.2715	15.4438	7785	130.283	2.08027	0.992777	2.09541	0.0361348	0.567773	26	21	15	7	7785	17.2898	22.7402	21.7794	6.3745	7785	17.046	0.545985	0.831742	0.656436	0.511544	0.999728
36481	NC_000081.6	76721465	76723845	-	gene36480	C030006K11Rik	RIKEN cDNA C030006K11 gene	protein_coding	1110033I13Rik	255	74	57	10	16	36481	114.275	47.6164	8.42715	13.0053	36481	45.8309	2.91381	1.39321	2.09144	0.0364885	0.569033	32	27	18	21	36481	21.2798	29.2374	26.1353	19.1235	36481	23.944	0.161432	0.672919	0.239897	0.81041	0.999728
11517	NC_000071.6	31054696	31078479	+	gene11516	Cad	carbamoyl-phosphate synthetase 2%2C aspartate transcarbamylase%2C and dihydroorotase	protein_coding	2410008J01Rik,AU018859,Cpad	1365	248	576	172	252	11517	382.974	481.176	144.947	204.833	11517	303.483	1.30545	0.6242	2.09139	0.036493	0.569033	46	28	12	31	11517	30.5897	30.3203	17.4235	28.2299	11517	26.6409	0.397546	0.647473	0.613997	0.539217	0.999728
36610	NC_000081.6	79823898	79834333	-	gene36609	Cbx6	chromobox 6	protein_coding	-	3973	186	879	1640	1115	36610	287.231	734.295	1382.05	906.304	36610	827.471	-1.16062	0.554579	-2.09279	0.0363679	0.569033	63	27	28	35	36610	41.8946	29.2374	40.6549	31.8725	36610	35.9149	-0.0104119	0.576202	-0.0180699	0.985583	0.999728
23862	NC_000075.6	96196245	96323646	+	gene23861	Tfdp2	transcription factor Dp 2	protein_coding	1110029I05Rik,A330080J22Rik,DP-3,DP3	687	55	20	444	107	23862	84.9338	16.7075	374.166	86.9727	23862	140.695	-2.19426	1.05055	-2.08867	0.0367374	0.570743	20	9	9	23	23862	13.2999	9.74582	13.0676	20.9448	23862	14.2645	-0.565509	0.838178	-0.674689	0.499873	0.999728
35628	NC_000080.6	121542037	121797896	-	gene35627	Dock9	dedicator of cytokinesis 9	protein_coding	AA959601,AW538057,B230309H04Rik,D14Wsu89e,mKIAA1058,Zizimin1	1324	85	206	431	503	35628	131.261	172.087	363.21	408.853	35628	268.853	-1.34552	0.644315	-2.08829	0.0367713	0.570743	36	20	15	28	35628	23.9398	21.6574	21.7794	25.498	35628	23.2186	-0.0548877	0.670318	-0.0818831	0.93474	0.999728
15981	NC_000072.6	134035700	134270158	+	gene15980	Etv6	ets variant 6	protein_coding	AW123102,AW557856,Tel	863	46	104	182	449	15981	71.0356	86.8791	153.374	364.96	15981	169.062	-1.71287	0.820592	-2.08736	0.0368552	0.571171	36	24	7	15	15981	23.9398	25.9888	10.1637	13.6596	15981	18.438	1.05007	0.756691	1.38771	0.165224	0.999728
10075	NC_000070.6	122836073	122859175	+	gene10074	Ppt1	palmitoyl-protein thioesterase 1	protein_coding	9530043G02Rik,AA960502,C77813,CLN1,D4Ertd184e,INCL,PPT	2230	99	462	971	630	10075	152.881	385.944	818.277	512.082	10075	467.296	-1.29954	0.623008	-2.08591	0.0369864	0.571728	34	14	2	18	10075	22.6098	15.1602	2.90392	16.3916	10075	14.2664	0.917666	0.922703	0.99454	0.31996	0.999728
28783	NC_000077.6	100574909	100591418	+	gene28782	Cnp	2'%2C3'-cyclic nucleotide 3' phosphodiesterase	protein_coding	Cnp-1,Cnp1,CNPase	222	2	1	10	94	28783	3.0885	0.835376	8.42715	76.4059	28783	22.1892	-4.49705	2.15806	-2.08383	0.0371753	0.571767	57	22	10	26	28783	37.9046	23.8231	14.5196	23.6767	28783	24.981	0.68312	0.68123	1.00278	0.315969	0.999728
10516	NC_000070.6	137594149	137658537	+	gene10515	Usp48	ubiquitin specific peptidase 48	protein_coding	2810449C13Rik,AI115503,BC021769,D330022K21Rik,Usp31	252	26	131	15	6	10516	40.1505	109.434	12.6407	4.87697	10516	41.7756	3.09816	1.48617	2.08466	0.0371006	0.571767	23	19	15	17	10516	15.2949	20.5745	21.7794	15.4809	10516	18.2824	-0.0514689	0.749687	-0.0686538	0.945265	0.999728
37325	NC_000082.6	4480212	4541880	-	gene37324	Srl	sarcalumenin	protein_coding	9830004M20Rik,AW108387,sar	11969	2008	2497	1915	1534	37325	3100.86	2085.93	1613.8	1246.88	37325	2011.87	0.858034	0.411743	2.08391	0.0371685	0.571767	1390	750	854	1021	37325	924.341	812.151	1239.97	929.767	37325	976.558	-0.319729	0.308484	-1.03645	0.299992	0.999728
39947	NC_000083.6	45567778	45573261	-	gene39946	Hsp90ab1	heat shock protein 90 alpha (cytosolic)%2C class B member 1	protein_coding	90kDa,AL022974,C81438,Hsp84,Hsp84-1,Hsp90,Hspcb	29265	2169	5097	8654	6891	39947	3349.48	4257.91	7292.86	5601.21	39947	5125.36	-0.760977	0.366127	-2.07845	0.037668	0.578469	2300	1395	873	1886	39947	1529.49	1510.6	1267.56	1717.47	39947	1506.28	0.0254985	0.302187	0.0843799	0.932754	0.999728
6493	NC_000069.6	32529463	32579225	+	gene6492	Mfn1	mitofusin 1	protein_coding	2310002F04Rik,6330416C07Rik,D3Ertd265e,HR2,mKIAA4032	5145	537	795	1487	1895	6493	829.263	664.124	1253.12	1540.31	6493	1071.7	-0.904292	0.435781	-2.07511	0.0379766	0.580573	122	92	73	144	6493	81.1292	99.6239	105.993	131.133	6493	104.47	-0.400247	0.408206	-0.980501	0.326839	0.999728
3352	NC_000068.7	32621758	32635058	+	gene3351	Ak1	adenylate kinase 1	protein_coding	Ak-1,B430205N08Rik	12969	2169	2463	1687	1923	3352	3349.48	2057.53	1421.66	1563.07	3352	2097.94	0.85667	0.412657	2.07598	0.0378954	0.580573	1582	853	901	1391	3352	1052.02	923.687	1308.22	1266.7	3352	1137.66	-0.381551	0.290925	-1.31151	0.189686	0.999728
12355	NC_000071.6	100033577	100039941	-	gene12354	Hnrnpdl	heterogeneous nuclear ribonucleoprotein D-like	protein_coding	AA407431,AA959857,D5Ertd650e,D5Wsu145e,hnRNP DL,hnRNP-DL,Hnrnpdl1,Hnrpdl,JKTBP	416	129	132	31	57	12355	199.208	110.27	26.1242	46.3313	12355	95.4834	2.09236	1.00883	2.07405	0.0380748	0.581198	20	13	11	23	12355	13.2999	14.0773	15.9715	20.9448	12355	16.0734	-0.44291	0.78491	-0.564281	0.572563	0.999728
16109	NC_000072.6	142490249	142507957	-	gene16108	Ldhb	lactate dehydrogenase B	protein_coding	AI790582,H-Ldh,Ldh-2,LDH-B,LDH-H,Ldh2	977	221	178	115	53	16109	341.28	148.697	96.9123	43.0799	16109	157.492	1.80541	0.871631	2.0713	0.0383303	0.584221	118	81	76	135	16109	78.4693	87.7123	110.349	122.937	16109	99.8668	-0.494168	0.405711	-1.21803	0.223212	0.999728
36885	NC_000081.6	89416405	89429927	-	gene36884	Gm44502	predicted readthrough transcript (NMD candidate)%2C 44502	lncRNA	BC090627,Chkb-Cpt1b,Chkbcpt1b,ChkbCpt1b	638	106	160	7	60	36885	163.691	133.66	5.89901	48.7697	36885	88.0049	2.44194	1.17991	2.0696	0.0384902	0.584901	84	61	56	104	36885	55.8595	66.055	81.3097	94.7069	36885	74.4828	-0.537783	0.443531	-1.21251	0.225319	0.999728
17574	NC_000073.6	34201327	34230336	-	gene17573	Gpi1	glucose phosphate isomerase 1	protein_coding	Amf,Gpi,Gpi-1,Gpi-1r,Gpi-1s,Gpi-1t,Gpi1-r,Gpi1-s,Gpi1-t,Gpi1s,MF,NK,NK/GPI,Nlk,Org,Pgi,Phi	7700	1597	1786	1122	1438	17574	2466.17	1491.98	945.527	1168.85	17574	1518.13	0.903877	0.436732	2.06964	0.0384864	0.584901	626	424	273	434	17574	416.286	459.136	396.385	395.219	17574	416.757	0.1445	0.311437	0.463978	0.642664	0.999728
27240	NC_000077.6	50131060	50172785	+	gene27239	Tbc1d9b	TBC1 domain family%2C member 9B	protein_coding	-	386	80	132	38	15	27240	123.54	110.27	32.0232	12.1924	27240	69.5063	2.40298	1.16149	2.06887	0.0385587	0.585067	43	22	19	37	27240	28.5947	23.8231	27.5872	33.6938	27240	28.4247	-0.226398	0.620341	-0.364956	0.715144	0.999728
41749	NC_000084.6	77773768	77782869	+	gene41748	Atp5a1	ATP synthase%2C H+ transporting%2C mitochondrial F1 complex%2C alpha subunit 1	protein_coding	AI035633,AL022851,AL023067,Atpm,D18Ertd206e,Mom2	26357	4535	7322	5269	4179	41749	7003.18	6116.62	4440.27	3396.81	41749	5239.22	0.743285	0.359511	2.06749	0.038688	0.586152	1524	1121	1118	1289	41749	1013.45	1213.9	1623.29	1173.82	41749	1256.11	-0.328172	0.312006	-1.05181	0.292885	0.999728
14919	NC_000072.6	72608420	72617000	-	gene14918	Tgoln1	trans-golgi network protein	protein_coding	AU015504,D6Ertd384e,TGN38,TGN38A,Ttgn1	608	54	330	58	47	14919	83.3896	275.674	48.8775	38.203	14919	111.536	2.04721	0.991064	2.06567	0.0388597	0.587876	56	25	13	25	14919	37.2396	27.0717	18.8755	22.7661	14919	26.4882	0.626879	0.648069	0.967303	0.333393	0.999728
3686	NC_000068.7	59899363	60209855	-	gene3685	Baz2b	bromodomain adjacent to zinc finger domain%2C 2B	protein_coding	5830435C13Rik,BC053917,D2Ertd794e	2508	188	270	635	745	3686	290.319	225.551	535.124	605.558	3686	414.138	-1.14649	0.555328	-2.06454	0.0389669	0.58862	146	181	141	202	3686	97.0891	195.999	204.726	183.95	3686	170.441	-0.414397	0.415061	-0.998401	0.318085	0.999728
33479	NC_000079.6	114287795	114388094	-	gene33478	Ndufs4	NADH dehydrogenase (ubiquinone) Fe-S protein 4	protein_coding	6720411N02Rik,C1-18k	4257	931	784	543	648	33479	1437.7	654.935	457.595	526.713	33479	769.235	1.08674	0.527111	2.06169	0.039237	0.590067	454	311	205	381	33479	301.907	336.772	297.652	346.955	33479	320.821	-0.0161484	0.325579	-0.0495992	0.960442	0.999728
6014	NC_000068.7	174461075	174464101	-	gene6013	Atp5e	ATP synthase%2C H+ transporting%2C mitochondrial F1 complex%2C epsilon subunit	protein_coding	2410043G19Rik,ATPE,AV000645	15996	2148	6029	3113	2662	6014	3317.05	5036.48	2623.37	2163.75	6014	3285.16	0.803584	0.390409	2.05831	0.03956	0.592291	855	416	278	495	6014	568.57	450.473	403.645	450.768	6014	468.364	0.254608	0.318063	0.800497	0.423423	0.999728
20203	NC_000074.6	13159161	13175338	+	gene20202	Lamp1	lysosomal-associated membrane protein 1	protein_coding	CD107a,Lamp-1,LGP-120,LGP-A,P2B	1967	432	346	298	102	20203	667.117	289.04	251.129	82.9086	20203	322.549	1.51585	0.737028	2.05671	0.039714	0.592848	271	141	148	229	20203	180.213	152.684	214.89	208.537	20203	189.081	-0.344059	0.352187	-0.976923	0.328607	0.999728
36601	NC_000081.6	79670868	79672862	+	gene36600	Tomm22	translocase of outer mitochondrial membrane 22 homolog (yeast)	protein_coding	2310047D01,Tom22	1262	253	475	227	150	36601	390.696	396.803	191.296	121.924	36601	275.18	1.3303	0.648205	2.05228	0.0401423	0.596668	74	36	14	33	36601	49.2095	38.9833	20.3274	30.0512	36601	34.6429	0.796712	0.590405	1.34943	0.177198	0.999728
23873	NC_000075.6	96685391	96731675	-	gene23872	Zbtb38	zinc finger and BTB domain containing 38	protein_coding	A930014K01Rik,CIBZ	2101	113	321	681	562	23873	174.5	268.156	573.889	456.81	23873	368.339	-1.21648	0.592757	-2.05224	0.0401462	0.596668	141	88	57	138	23873	93.7641	95.2924	82.7617	125.669	23873	99.3717	-0.149868	0.422139	-0.35502	0.722574	0.999728
25992	NC_000076.6	97606955	97613688	+	gene25991	Kera	keratocan	protein_coding	CNA2,SLRR2B	441	109	186	64	34	25992	168.323	155.38	53.9338	27.6362	25992	101.318	1.98865	0.971038	2.04796	0.0405636	0.60199	9	16	10	13	25992	5.98494	17.3259	14.5196	11.8384	25992	12.4172	-0.20213	0.924096	-0.218732	0.826859	0.999728
5483	NC_000068.7	153241532	153271029	+	gene5482	Pofut1	protein O-fucosyltransferase 1	protein_coding	mKIAA0180,O-FucT-1	527	4	20	104	96	5483	6.177	16.7075	87.6424	78.0316	5483	47.1396	-2.83509	1.38496	-2.04706	0.040652	0.602421	144	63	25	71	5483	95.7591	68.2207	36.299	64.6557	5483	66.2336	0.68812	0.495114	1.38982	0.164583	0.999728
39303	NC_000083.6	26676396	26699647	+	gene39302	Atp6v0e	ATPase%2C H+ transporting%2C lysosomal V0 subunit E	protein_coding	Atp6k,Atp6v0e1,M9.2	675	33	85	297	202	39303	50.9603	71.0069	250.286	164.191	39303	134.111	-1.76096	0.860503	-2.04643	0.0407141	0.602462	18	15	7	18	39303	11.9699	16.243	10.1637	16.3916	39303	13.6921	0.058991	0.852054	0.0692339	0.944803	0.999728
19710	NC_000073.6	132557475	132576398	-	gene19709	Oat	ornithine aminotransferase	protein_coding	AI194874,rhg	4799	398	738	2568	757	19710	614.612	616.507	2164.09	615.312	19710	1002.63	-1.17474	0.574832	-2.04362	0.0409908	0.605673	132	68	61	77	19710	87.7792	73.6351	88.5695	70.1195	19710	80.0258	0.0342964	0.437717	0.078353	0.937547	0.999728
507	NC_000067.6	45795153	45823638	+	gene506	Wdr75	WD repeat domain 75	protein_coding	1300003A18Rik,2410118I19Rik,C77608	920	35	151	244	444	507	54.0488	126.142	205.623	360.896	507	186.677	-1.64556	0.805967	-2.04172	0.0411792	0.606691	17	11	9	9	507	11.3049	11.9116	13.0676	8.19579	507	11.12	0.144843	0.928789	0.155948	0.876074	0.999728
40227	NC_000083.6	57203967	57228136	-	gene40226	C3	complement component 3	protein_coding	AI255234,ASP,HSE-MSF,Plp	2124	90	179	211	807	40227	138.983	149.532	177.813	655.953	40227	280.57	-1.53063	0.751279	-2.03737	0.0416133	0.612197	389	167	139	142	40227	258.683	180.839	201.822	129.311	40227	192.664	0.418892	0.389596	1.07519	0.282288	0.999728
27287	NC_000077.6	51619773	51623714	+	gene27286	Nhp2	NHP2 ribonucleoprotein	protein_coding	2410130M07Rik,D11Ertd175e,Nola2	475	91	146	40	32	27287	140.527	121.965	33.7086	26.0105	27287	80.5527	2.13565	1.04928	2.03534	0.0418169	0.614303	71	39	20	36	27287	47.2146	42.2319	29.0392	32.7832	27287	37.8172	0.530772	0.557028	0.952864	0.340659	0.999728
47294	NT_166299.2	1499847	1500389	-	gene47293	LOC102641064	-	pseudogene	-	1191	389	289	99	258	47294	600.714	241.424	83.4288	209.71	47294	283.819	1.5203	0.74772	2.03324	0.042028	0.615623	72	28	27	29	47294	47.8795	30.3203	39.2029	26.4087	47294	35.9529	0.277404	0.589547	0.470537	0.637971	0.999728
33861	NC_000080.6	20658945	20668354	-	gene33860	Synpo2l	synaptopodin 2-like	protein_coding	1110054M18Rik,Chap	4853	899	1557	933	841	33861	1388.28	1300.68	786.254	683.589	33861	1039.7	0.871271	0.428404	2.03376	0.0419761	0.615623	163	160	105	195	33861	108.394	173.259	152.456	177.575	33861	152.921	-0.237754	0.394333	-0.602928	0.546557	0.999728
9559	NC_000070.6	95049036	95052222	-	gene9558	Jun	jun proto-oncogene	protein_coding	AP-1,c-jun,Junc	3098	210	402	1032	660	9559	324.293	335.821	869.682	536.467	9559	516.566	-1.09072	0.537118	-2.03068	0.0422872	0.616468	210	175	142	267	9559	139.649	189.502	206.178	243.142	9559	194.618	-0.455634	0.363327	-1.25406	0.20982	0.999728
28616	NC_000077.6	97703434	97713500	+	gene28615	Psmb3	proteasome (prosome%2C macropain) subunit%2C beta type 3	protein_coding	AL033320,C10-II	4957	247	1171	1943	1504	28616	381.43	978.225	1637.4	1222.5	28616	1054.89	-1.07024	0.526687	-2.03203	0.042151	0.616468	37	32	14	9	28616	24.6048	34.6518	20.3274	8.19579	28616	21.9449	1.08898	0.742311	1.46701	0.142373	0.999728
13173	NC_000071.6	136116691	136122947	+	gene13172	Polr2j	polymerase (RNA) II (DNA directed) polypeptide J	protein_coding	14.5kDa,Polr2i,Rpb11a,Rpo2-4	1403	292	499	146	281	13173	450.921	416.852	123.036	228.405	13173	304.804	1.30362	0.642401	2.02929	0.042429	0.617045	57	42	35	51	13173	37.9046	45.4805	50.8186	46.4428	13173	45.1616	-0.224467	0.520054	-0.431622	0.666016	0.999728
22028	NC_000074.6	122611626	122615591	+	gene22027	Trappc2l	trafficking protein particle complex 2-like	protein_coding	1810017G16Rik,AB030200,Hspc176,Tca17	1097	243	372	191	122	22028	375.253	310.76	160.959	99.1652	22028	236.534	1.39859	0.689542	2.02829	0.0425306	0.617636	72	38	21	38	22028	47.8795	41.149	30.4911	34.6044	22028	38.531	0.450531	0.553381	0.814143	0.415563	0.999728
12745	NC_000071.6	115333242	115341161	-	gene12744	Gatc	glutamyl-tRNA(Gln) amidotransferase%2C subunit C	protein_coding	2010003O18Rik	322	59	110	10	26	12745	91.1108	91.8913	8.42715	21.1336	12745	53.1407	2.62938	1.29733	2.02676	0.0426869	0.61902	40	26	19	32	12745	26.5997	28.1546	27.5872	29.1406	12745	27.8705	-0.0547894	0.620936	-0.0882368	0.929688	0.999728
30773	NC_000078.6	101968099	101977063	-	gene30772	LOC102631912	-	lncRNA	-	5820	1337	1299	867	1103	30773	2064.66	1085.15	730.634	896.551	30773	1194.25	0.951916	0.470911	2.02144	0.0432347	0.623403	474	278	171	291	30773	315.207	301.037	248.285	264.997	30773	282.382	0.263248	0.326686	0.805814	0.42035	0.999728
27505	NC_000077.6	59407141	59450034	-	gene27504	Snap47	synaptosomal-associated protein%2C 47	protein_coding	1110031B06Rik,SNAP-47	93	39	2	1	1	27505	60.2258	1.67075	0.842715	0.812829	27505	15.888	5.21881	2.58382	2.0198	0.0434038	0.624068	18	8	12	12	27505	11.9699	8.66295	17.4235	10.9277	27505	12.246	-0.429805	0.89442	-0.48054	0.630843	0.999728
10964	NC_000070.6	154011803	154021512	+	gene10963	Lrrc47	leucine rich repeat containing 47	protein_coding	2900010D03Rik,AA960559,mKIAA1185	590	36	49	256	168	10964	55.593	40.9334	215.735	136.555	10964	112.204	-1.87152	0.926352	-2.02031	0.043351	0.624068	24	24	15	18	10964	15.9598	25.9888	21.7794	16.3916	10964	20.0299	0.132952	0.729837	0.182166	0.855452	0.999728
650	NC_000067.6	58522806	58586333	-	gene649	Fam126b	family with sequence similarity 126%2C member B	protein_coding	C130065N10Rik,D1Ertd53e,D630010C10	935	41	144	200	497	650	63.3143	120.294	168.543	403.976	650	189.032	-1.63546	0.812799	-2.01213	0.0442063	0.632026	21	11	11	10	650	13.9649	11.9116	15.9715	9.10643	650	12.7386	0.0728885	0.879864	0.0828406	0.933978	0.999728
25609	NC_000076.6	80249121	80256793	+	gene25608	Ndufs7	NADH dehydrogenase (ubiquinone) Fe-S protein 7	protein_coding	1010001M04Rik	9776	1684	862	1079	697	25609	2600.52	720.094	909.29	566.542	25609	1199.11	1.16889	0.580629	2.01314	0.0441002	0.632026	1559	1482	1146	1267	25609	1036.73	1604.81	1663.95	1153.78	25609	1364.82	-0.0931386	0.33956	-0.274292	0.78386	0.999728
6497	NC_000069.6	32737063	32751559	+	gene6496	Ndufb5	NADH dehydrogenase (ubiquinone) 1 beta subcomplex%2C 5	protein_coding	0610007D05Rik,AU015782,CI-SGDH,SGDH	11363	2320	3526	2628	1927	6497	3582.66	2945.53	2214.66	1566.32	6497	2577.29	0.787745	0.391481	2.01222	0.0441969	0.632026	336	236	142	248	6497	223.438	255.557	206.178	225.84	6497	227.753	0.145934	0.340887	0.428102	0.668577	0.999728
36596	NC_000081.6	79527696	79546741	-	gene36595	Ddx17	DEAD (Asp-Glu-Ala-Asp) box polypeptide 17	protein_coding	2610007K22Rik,A430025E01Rik,AI047725,C80929,Gm926,p72	371	73	91	16	24	36596	112.73	76.0192	13.4834	19.5079	36596	55.4352	2.51456	1.25026	2.01123	0.044301	0.632397	80	37	28	22	36596	53.1995	40.0661	40.6549	20.0342	36596	38.4887	0.650862	0.590222	1.10274	0.27014	0.999728
36695	NC_000081.6	82346046	82349062	+	gene36694	Smdt1	single-pass membrane protein with aspartate rich tail 1	protein_coding	1500032L24Rik,Emre	3442	987	635	455	657	36695	1524.18	530.464	383.436	534.029	36695	743.026	1.16161	0.577712	2.0107	0.0443569	0.632397	214	200	138	156	36695	142.309	216.574	200.37	142.06	36695	175.328	0.0681192	0.391386	0.174046	0.861829	0.999728
36458	NC_000081.6	76457092	76459468	+	gene36457	Scx	scleraxis	protein_coding	BB114693,Bhlha41,Scl	223	54	93	21	6	36458	83.3896	77.6899	17.697	4.87697	36458	45.9134	2.8359	1.41157	2.00903	0.0445338	0.634029	10	20	5	14	36458	6.64994	21.6574	7.2598	12.749	36458	12.079	0.450657	0.96203	0.468444	0.639467	0.999728
1691	NC_000067.6	135301535	135313737	-	gene1690	Timm17a	translocase of inner mitochondrial membrane 17a	protein_coding	17kDa,mTim17a	855	183	232	107	82	1691	282.598	193.807	90.1706	66.652	1691	158.307	1.60187	0.798738	2.0055	0.0449092	0.636695	78	68	32	73	1691	51.8695	73.6351	46.4627	66.477	1691	59.6111	0.134702	0.492816	0.273331	0.784599	0.999728
10940	NC_000070.6	152324436	152334082	+	gene10939	Rpl22	ribosomal protein L22	protein_coding	2700038K18Rik	2941	182	202	766	498	10940	281.054	168.746	645.52	404.789	10940	375.027	-1.22654	0.611865	-2.00459	0.0450068	0.637188	434	332	225	302	10940	288.607	359.512	326.691	275.014	10940	312.456	0.10734	0.333648	0.321717	0.747667	0.999728
25521	NC_000076.6	78400362	78413043	-	gene25520	Rrp1	ribosomal RNA processing 1 homolog (S. cerevisiae)	protein_coding	AL033305,AL033306,AU018604,NNP-1,Nnp1	952	161	207	84	75	25521	248.624	172.923	70.7881	60.9622	25521	138.324	1.67665	0.837258	2.00255	0.0452253	0.638995	172	85	74	94	25521	114.379	92.0438	107.445	85.6005	25521	99.867	0.106016	0.414312	0.255884	0.79804	0.999728
22566	NC_000075.6	25481524	25604110	+	gene22565	Eepd1	endonuclease/exonuclease/phosphatase family domain containing 1	protein_coding	2310005P05Rik,AI481005	2278	174	379	938	590	22566	268.7	316.607	790.467	479.569	22566	463.836	-1.1166	0.557831	-2.00168	0.0453193	0.638995	58	47	18	74	22566	38.5696	50.8948	26.1353	67.3876	22566	45.7468	-0.0917682	0.580021	-0.158215	0.874287	0.999728
35005	NC_000080.6	63145150	63181687	-	gene35004	Fdft1	farnesyl diphosphate farnesyl transferase 1	protein_coding	SQS,SS	2410	230	275	882	648	35005	355.178	229.728	743.275	526.713	35005	463.724	-1.12097	0.560578	-1.99966	0.045537	0.638995	105	83	88	99	35005	69.8243	89.8781	127.772	90.1537	35005	94.4071	-0.446793	0.429353	-1.04062	0.298052	0.999728
32959	NC_000079.6	74322255	74350240	-	gene32958	Sdha	succinate dehydrogenase complex%2C subunit A%2C flavoprotein (Fp)	protein_coding	1500032O14Rik,2310034D06Rik,4921513A11,C81073,FP,SDH2,SDHF	3108	482	622	369	351	32959	744.329	519.604	310.962	285.303	32959	465.049	1.08289	0.541634	1.99931	0.0455751	0.638995	426	246	296	316	32959	283.287	266.386	429.78	287.763	32959	316.804	-0.380147	0.34587	-1.0991	0.271723	0.999728
8221	NC_000069.6	142239585	142395696	-	gene8220	Pdlim5	PDZ and LIM domain 5	protein_coding	1110001A05Rik,AI987914,C87059,Enh,Enh1,Enh2,Enh3,LIM	5550	433	817	1449	1530	8221	668.661	682.502	1221.09	1243.63	8221	953.971	-0.86714	0.433436	-2.00062	0.0454337	0.638995	447	273	220	381	8221	297.252	295.623	319.431	346.955	8221	314.815	-0.16954	0.321485	-0.527367	0.597939	0.999728
27775	NC_000077.6	69395791	69396671	+	gene27774	Naa38	N(alpha)-acetyltransferase 38%2C NatC auxiliary subunit	protein_coding	1500034E06Rik,Lsmd1	865	35	60	7	5	27775	54.0488	50.1225	5.89901	4.06415	27775	28.5336	3.38647	1.69515	1.99775	0.0457442	0.639599	258	170	166	164	27775	171.568	184.088	241.025	149.345	27775	186.507	-0.128462	0.379798	-0.338239	0.735183	0.999728
14559	NC_000072.6	58017477	58017757	+	gene14558	Rps15-ps2	ribosomal protein S15%2C pseudogene 2	pseudogene	EG633683,Gm7121	8908	3785	754	1906	1076	14559	5844.99	629.873	1606.22	874.604	14559	2238.92	1.3835	0.692863	1.99679	0.0458476	0.640164	408	395	170	414	14559	271.317	427.733	246.833	377.006	14559	330.722	0.157454	0.373251	0.421844	0.673139	0.999728
19542	NC_000073.6	127015051	127017352	-	gene19541	Pagr1a	PAXIP1 associated glutamate rich protein 1A	protein_coding	2900092E17Rik,C77040,PA1,PAGR1	373	74	155	33	33	19542	114.275	129.483	27.8096	26.8234	19542	74.5977	2.1581	1.08142	1.99562	0.0459751	0.640981	29	17	8	24	19542	19.2848	18.4088	11.6157	21.8554	19542	17.7912	0.14913	0.766663	0.194519	0.84577	0.999728
33471	NC_000079.6	113592179	113618564	-	gene33470	Snx18	sorting nexin 18	protein_coding	Snag1	1059	74	149	517	265	33471	114.275	124.471	435.684	215.4	33471	222.457	-1.44656	0.725628	-1.99353	0.0462031	0.640981	35	5	6	8	33471	23.2748	5.41434	8.71175	7.28515	33471	11.1715	0.879075	1.01322	0.867602	0.385612	0.999728
35175	NC_000080.6	70474555	70520713	-	gene35174	Bmp1	bone morphogenetic protein 1	protein_coding	Pcp,Tld	1649	609	238	298	194	35175	940.449	198.819	251.129	157.689	35175	387.022	1.47644	0.740678	1.99336	0.0462219	0.640981	107	53	82	68	35175	71.1543	57.392	119.061	61.9237	35175	77.3827	-0.476458	0.478107	-0.99655	0.318983	0.999728
12732	NC_000071.6	115102922	115110268	-	gene12731	Rpl37rt	ribosomal protein L37%2C retrotransposed	protein_coding	Gm13826,OTTMUSG00000014624	5551	1787	966	955	1056	12732	2759.58	806.973	804.793	858.348	12732	1307.42	1.09954	0.551303	1.99443	0.0461047	0.640981	229	236	107	215	12732	152.284	255.557	155.36	195.788	12732	189.747	0.207288	0.390659	0.530611	0.595689	0.999728
21397	NC_000074.6	87661810	87959595	-	gene21396	Zfp423	zinc finger protein 423	protein_coding	ataxia1,Ebfaz,mKIAA0760,nur12,Roaz,Zfp104,Znf423	510	32	20	204	143	21397	49.416	16.7075	171.914	116.235	21397	88.568	-2.13716	1.07324	-1.99131	0.0464472	0.641412	15	28	27	41	21397	9.97491	30.3203	39.2029	37.3364	21397	29.2086	-0.958518	0.68052	-1.40851	0.158981	0.999728
19935	NC_000073.6	142008535	142061073	-	gene19934	Mob2	MOB kinase activator 2	protein_coding	1110017M21Rik,2700078K21Rik,AI256456,Mmh	652	107	242	12	90	19935	165.235	202.161	10.1126	73.1546	19935	112.666	2.14133	1.07563	1.99077	0.0465057	0.641412	80	34	22	65	19935	53.1995	36.8175	31.9431	59.1918	19935	45.288	-0.0261229	0.554618	-0.0471007	0.962433	0.999728
39171	NC_000083.6	24470473	24471602	+	gene39170	Pgp	phosphoglycolate phosphatase	protein_coding	1700012G19Rik,AI481330,AUM,G3PP	3119	408	1200	419	549	39171	630.054	1002.45	353.098	446.243	39171	607.962	1.03127	0.517779	1.99172	0.0464023	0.641412	200	140	58	145	39171	132.999	151.602	84.2136	132.043	39171	125.214	0.384692	0.405888	0.947777	0.343243	0.999728
29368	NC_000077.6	120560304	120572936	-	gene29367	P4hb	prolyl 4-hydroxylase%2C beta polypeptide	protein_coding	ERp59,PDI,Pdia1,Thbp	3833	754	972	682	535	29368	1164.37	811.985	574.732	434.864	29368	746.487	0.968299	0.486018	1.99231	0.0463367	0.641412	273	231	169	217	29368	181.543	250.143	245.381	197.61	29368	218.669	-0.0378741	0.36077	-0.104981	0.916391	0.999728
24833	NC_000076.6	29698746	29699379	-	gene24832	Gm10275	predicted pseudogene 10275	pseudogene	ENSMUSG00000069682	7320	1735	1399	1071	1318	24833	2679.28	1168.69	902.548	1071.31	24833	1455.46	0.962132	0.48345	1.99014	0.0465758	0.641508	756	348	284	409	24833	502.735	376.838	412.356	372.453	24833	416.096	0.167379	0.32606	0.51334	0.607714	0.999728
43666	NC_000086.7	37091678	37110400	-	gene43665	Upf3b	UPF3 regulator of nonsense transcripts homolog B (yeast)	protein_coding	5730594O13Rik,AI317193,AW541158,RENT3B,UPF3X	1639	172	147	473	677	43666	265.611	122.8	398.604	550.285	43666	334.325	-1.29343	0.650108	-1.98956	0.0466396	0.641516	65	33	20	52	43666	43.2246	35.7347	29.0392	47.3534	43666	38.838	0.0372437	0.565603	0.0658478	0.947499	0.999728
4411	NC_000068.7	91184061	91202829	-	gene4410	Nr1h3	nuclear receptor subfamily 1%2C group H%2C member 3	protein_coding	AU018371,LXR,RLD1,Unr1	489	32	24	104	263	4411	49.416	20.049	87.6424	213.774	4411	92.7204	-2.12864	1.07052	-1.98842	0.0467657	0.64238	25	13	10	18	4411	16.6248	14.0773	14.5196	16.3916	4411	15.4033	-0.0091431	0.797684	-0.0114621	0.990855	0.999728
19505	NC_000073.6	126487354	126490731	+	gene19504	Tufm	Tu translation elongation factor%2C mitochondrial	protein_coding	2300002G02Rik,C76308,C76389,EF-TuMT,EFTU	1032	226	343	97	188	19505	349.001	286.534	81.7434	152.812	19505	217.522	1.43719	0.723037	1.98771	0.0468435	0.642579	68	30	24	56	19505	45.2196	32.4861	34.847	50.996	19505	40.8872	-0.146263	0.554835	-0.263615	0.792077	0.999728
30596	NC_000078.6	87443896	87449924	+	gene30595	Slirp	SRA stem-loop interacting RNA binding protein	protein_coding	1810035L17Rik	644	216	165	0	88	30596	333.558	137.837	0	71.529	30596	135.731	2.71866	1.36929	1.98546	0.0470933	0.643398	58	58	18	41	30596	38.5696	62.8064	26.1353	37.3364	30596	41.2119	0.652588	0.566815	1.15132	0.249599	0.999728
11696	NC_000071.6	38526813	38561800	-	gene11695	Wdr1	WD repeat domain 1	protein_coding	Aip1,D5Wsu185e,rede	1091	82	143	513	278	11696	126.629	119.459	432.313	225.966	11696	226.092	-1.41993	0.715377	-1.98487	0.0471594	0.643434	28	12	23	12	11696	18.6198	12.9944	33.3951	10.9277	11696	18.9843	-0.446123	0.794904	-0.561228	0.574642	0.999728
19687	NC_000073.6	131388649	131410506	-	gene19686	Ikzf5	IKAROS family zinc finger 5	protein_coding	2610034F18Rik,PEGASUS,Zfpn1a5	2280	196	409	887	716	19687	302.673	341.669	747.489	581.986	19687	493.454	-1.04421	0.526304	-1.98405	0.0472508	0.643815	30	17	11	14	19687	19.9498	18.4088	15.9715	12.749	19687	16.7698	0.429843	0.773611	0.555633	0.578462	0.999728
19237	NC_000073.6	109735836	109752263	-	gene19236	Tmem9b	TMEM9 domain family%2C member B	protein_coding	2310004K06Rik,AW539847,D7H11orf15,ICRFP703B1614Q5.3	1383	138	76	447	483	19237	213.107	63.4886	376.694	392.596	19237	261.471	-1.48316	0.748193	-1.98232	0.0474437	0.644406	71	59	49	60	19237	47.2146	63.8892	71.146	54.6386	19237	59.2221	-0.17924	0.485517	-0.369173	0.711999	0.999728
31974	NC_000079.6	24817955	24831489	-	gene31973	Acot13	acyl-CoA thioesterase 13	protein_coding	0610006O17Rik,Them2	2012	621	300	285	285	31974	958.98	250.613	240.174	231.656	31974	420.356	1.35598	0.684162	1.98195	0.0474846	0.644406	185	125	85	126	31974	123.024	135.359	123.417	114.741	31974	124.135	0.117633	0.383099	0.307057	0.7588	0.999728
80	NC_000067.6	9942025	9944118	-	gene79	Snhg6	small nucleolar RNA host gene 6	lncRNA	1110008H02Rik	181	97	13	0	15	80	149.792	10.8599	0	12.1924	80	43.2112	3.71448	1.87705	1.97889	0.0478289	0.645103	28	12	8	8	80	18.6198	12.9944	11.6157	7.28515	80	12.6288	0.774728	0.894474	0.866128	0.38642	0.999728
32171	NC_000079.6	37778380	37952005	+	gene32170	Rreb1	ras responsive element binding protein 1	protein_coding	1110037N09Rik,AA414966,B930013M22Rik	656	30	57	227	178	32171	46.3275	47.6164	191.296	144.684	32171	107.481	-1.8381	0.928747	-1.97912	0.0478024	0.645103	59	32	29	44	32171	39.2346	34.6518	42.1068	40.0683	32171	39.0154	-0.148203	0.546322	-0.271273	0.786181	0.999728
17938	NC_000073.6	45457944	45459886	-	gene17937	Ftl1	ferritin light polypeptide 1	protein_coding	Ftl,Ftl-1,L-ferritin	1288	686	88	291	66	17938	1059.36	73.5131	245.23	53.6467	17938	357.937	1.92082	0.970764	1.97867	0.0478536	0.645103	68	32	20	37	17938	45.2196	34.6518	29.0392	33.6938	17938	35.6511	0.349524	0.572941	0.610052	0.541828	0.999728
35857	NC_000081.6	25843298	25973696	+	gene35856	Fam134b	family with sequence similarity 134%2C member B	protein_coding	1810015C04Rik,AU015349	5222	425	833	2416	935	35857	656.307	695.868	2036	759.995	35857	1037.04	-1.04786	0.52923	-1.97998	0.0477062	0.645103	164	151	86	212	35857	109.059	163.513	124.868	193.056	35857	147.624	-0.234099	0.408645	-0.572866	0.566735	0.999728
23956	NC_000075.6	101074020	101104800	+	gene23955	Msl2	male-specific lethal 2 homolog (Drosophila)	protein_coding	E130103E02Rik,Msl2l1,Rnf184	1149	86	157	515	307	23956	132.806	131.154	433.998	249.539	23956	236.874	-1.37273	0.694295	-1.97715	0.0480242	0.645739	19	18	18	29	23956	12.6349	19.4916	26.1353	26.4087	23956	21.1676	-0.72667	0.706901	-1.02797	0.303966	0.999728
42952	NC_000085.6	46599106	46657389	+	gene42951	Wbp1l	WW domain binding protein 1 like	protein_coding	D19Wsu162e,Opal1	1409	133	139	442	514	42952	205.385	116.117	372.48	417.794	42952	277.944	-1.30174	0.658403	-1.97712	0.0480281	0.645739	73	44	20	44	42952	48.5445	47.6462	29.0392	40.0683	42952	41.3246	0.465625	0.543583	0.856585	0.391674	0.999728
11328	NC_000071.6	22724079	22726259	-	gene11327	Gm6560	predicted gene 6560	pseudogene	EG625174,Gm1816	4326	94	790	1010	1370	11328	145.16	659.947	851.143	1113.58	11328	692.456	-1.28311	0.649406	-1.97582	0.0481748	0.646854	270	217	309	266	11328	179.548	234.982	448.655	242.231	11328	276.354	-0.734926	0.387381	-1.89716	0.0578062	0.999728
35320	NC_000080.6	79288750	79301635	-	gene35319	Rgcc	regulator of cell cycle	protein_coding	1190002H23Rik,Rgc-32,Rgc32	848	229	215	107	115	35320	353.634	179.606	90.1706	93.4753	35320	179.221	1.53567	0.778157	1.97347	0.048442	0.649583	69	52	33	28	35320	45.8846	56.3092	47.9146	25.498	35320	43.9016	0.494138	0.555941	0.888831	0.374094	0.999728
23079	NC_000075.6	50596340	50603849	-	gene23078	Sdhd	succinate dehydrogenase complex%2C subunit D%2C integral membrane protein	protein_coding	3110001M13Rik,AVLL5809,C78570,PRO19626	4707	862	1424	787	898	23079	1331.14	1189.57	663.217	729.921	23079	978.464	0.85523	0.433748	1.97172	0.0486417	0.651401	290	180	89	177	23079	192.848	194.916	129.224	161.184	23079	169.543	0.412442	0.362956	1.13634	0.255814	0.999728
17478	NC_000073.6	31130127	31155936	-	gene17477	Gramd1a	GRAM domain containing 1A	protein_coding	1300003M23Rik,AI415002,AW547240,D7Bwg0611e	319	3	5	39	82	17478	4.63275	4.17688	32.8659	66.652	17478	27.0819	-3.50155	1.77759	-1.96983	0.0488584	0.653441	57	37	48	48	17478	37.9046	40.0661	69.694	43.7109	17478	47.8439	-0.529978	0.525111	-1.00927	0.312845	0.999728
8111	NC_000069.6	132660498	132683879	-	gene8110	Aimp1	aminoacyl tRNA synthetase complex-interacting multifunctional protein 1	protein_coding	9830137A06Rik,AIMP1/p43,Emap2,EMAPII,p43,Scye1	2400	367	918	127	519	8111	566.74	766.875	107.025	421.858	8111	465.625	1.33463	0.677764	1.96916	0.0489345	0.653598	205	103	54	107	8111	136.324	111.535	78.4058	97.4388	8111	105.926	0.492636	0.408313	1.20652	0.227619	0.999728
27206	NC_000077.6	49244191	49263027	+	gene27205	Mgat1	mannoside acetylglucosaminyltransferase 1	protein_coding	Mgat-1	1037	66	156	345	390	27206	101.921	130.319	290.737	317.003	27206	209.995	-1.38564	0.704621	-1.9665	0.0492411	0.655967	29	15	16	20	27206	19.2848	16.243	23.2313	18.2129	27206	19.243	-0.207572	0.727563	-0.285298	0.775416	0.999728
27753	NC_000077.6	69088528	69092381	+	gene27752	Vamp2	vesicle-associated membrane protein 2	protein_coding	Syb-2,Syb2,sybII	759	204	216	105	99	27753	315.027	180.441	88.4851	80.4701	27753	166.106	1.55031	0.790261	1.96176	0.0497899	0.659813	55	34	13	33	27753	36.5747	36.8175	18.8755	30.0512	27753	30.5797	0.56641	0.614943	0.921077	0.35701	0.999728
36802	NC_000081.6	85336381	85463836	+	gene36801	Atxn10	ataxin 10	protein_coding	AI325283,C77170,E46,Sca10,TEG-169,Tex169	782	157	260	61	121	36802	242.447	217.198	51.4056	98.3523	36802	152.351	1.61724	0.824182	1.96223	0.0497353	0.659813	68	51	29	35	36802	45.2196	55.2263	42.1068	31.8725	36802	43.6063	0.446789	0.534962	0.835179	0.403617	0.999728
10168	NC_000070.6	126046928	126055536	+	gene10167	Mrps15	mitochondrial ribosomal protein S15	protein_coding	1500003E24Rik,2410002B11Rik,Mprs15	1161	294	244	129	164	10168	454.01	203.832	108.71	133.304	10168	224.964	1.44028	0.734041	1.96212	0.0497486	0.659813	145	79	32	74	10168	96.4241	85.5466	46.4627	67.3876	10168	73.9552	0.666852	0.455842	1.4629	0.143494	0.999728
26459	NC_000076.6	128548110	128549168	-	gene26458	Rpl41	ribosomal protein L41	protein_coding	1810055P16Rik,2210411K19Rik	6714	2500	524	999	1035	26459	3860.63	437.737	841.873	841.278	26459	1495.38	1.35179	0.688755	1.96266	0.0496855	0.659813	636	380	210	430	26459	422.936	411.49	304.911	391.577	26459	382.728	0.258154	0.323507	0.797988	0.424878	0.999728
24465	NC_000075.6	123478661	123521552	+	gene24464	Limd1	LIM domains containing 1	protein_coding	AW822033,D9Ertd192e	1883	253	785	344	194	24465	390.696	655.77	289.894	157.689	24465	373.512	1.22677	0.625533	1.96116	0.0498606	0.65989	127	61	45	74	24465	84.4542	66.055	65.3382	67.3876	24465	70.8087	0.185628	0.451875	0.410796	0.681222	0.999728
26638	NC_000077.6	4704606	4737669	+	gene26637	Zmat5	zinc finger%2C matrin type 5	protein_coding	2610510L01Rik,D11Bwg0572e,D11Bwg1548e	447	126	129	49	46	26638	194.576	107.763	41.2931	37.3901	26638	95.2556	1.94001	0.991187	1.95726	0.0503174	0.665067	41	22	14	20	26638	27.2647	23.8231	20.3274	18.2129	26638	22.407	0.415043	0.683411	0.60731	0.543645	0.999728
17274	NC_000073.6	27591557	27639453	+	gene17273	Akt2	thymoma viral proto-oncogene 2	protein_coding	2410016A19Rik,AW554154,PKB,PKBbeta	1223	81	173	325	500	17274	125.084	144.52	273.883	406.415	17274	237.475	-1.33417	0.682457	-1.95495	0.0505885	0.667781	62	28	18	36	17274	41.2296	30.3203	26.1353	32.7832	17274	32.6171	0.279747	0.595332	0.469901	0.638426	0.999728
1987	NC_000067.6	160195260	160201186	+	gene1986	Mrps14	mitochondrial ribosomal protein S14	protein_coding	1810032L21Rik,AL022847,Rpms14	958	270	273	139	158	1987	416.948	228.058	117.137	128.427	1987	222.642	1.39126	0.713217	1.95069	0.0510945	0.668928	44	28	15	31	1987	29.2597	30.3203	21.7794	28.2299	1987	27.3973	0.241683	0.630315	0.383431	0.7014	0.999728
43671	NC_000086.7	37187588	37191238	-	gene43670	Ndufa1	NADH dehydrogenase (ubiquinone) 1 alpha subcomplex%2C 1	protein_coding	1810049F12Rik,MWFE	5390	1643	1171	1045	1097	43671	2537.2	978.225	880.638	891.674	43671	1321.94	0.987018	0.505972	1.95074	0.0510884	0.668928	173	107	58	96	43671	115.044	115.867	84.2136	87.4217	43671	100.637	0.426821	0.403412	1.05803	0.290042	0.999728
31528	NC_000079.6	12269426	12340732	-	gene31527	Actn2	actinin alpha 2	protein_coding	1110008F24Rik	12752	2255	3148	2179	2229	31528	3482.29	2629.76	1836.28	1811.8	31528	2440.03	0.74419	0.381679	1.94978	0.0512026	0.668928	790	677	662	812	31528	525.345	733.102	961.197	739.442	31528	739.772	-0.434809	0.326017	-1.3337	0.182302	0.999728
24968	NC_000076.6	41519500	41531042	+	gene24967	Cd164	CD164 antigen	protein_coding	A115,A24,AA589639,AW540279,MGC-24,MSSP	856	201	283	62	163	24968	310.394	236.411	52.2484	132.491	24968	182.886	1.56439	0.803158	1.9478	0.0514391	0.669713	68	31	17	31	24968	45.2196	33.5689	24.6833	28.2299	24968	32.9254	0.576005	0.593623	0.970321	0.331887	0.999728
29286	NC_000077.6	118164166	118248592	-	gene29285	Cyth1	cytohesin 1	protein_coding	CLM1,CTH-1,CYTIP,Pscd1	1558	101	258	706	371	29286	155.969	215.527	594.957	301.56	29286	317.003	-1.26877	0.651293	-1.94807	0.0514064	0.669713	38	37	14	33	29286	25.2698	40.0661	20.3274	30.0512	29286	28.9286	0.349337	0.637486	0.547991	0.583698	0.999728
22339	NC_000075.6	15316914	15357820	-	gene22338	Cep295	centrosomal protein 295	protein_coding	5830418K08Rik,5832426L23Rik,Gm1131,Kiaa1731	690	31	34	169	185	22339	47.8718	28.4028	142.419	150.373	22339	92.2667	-1.94756	1.0026	-1.9425	0.0520769	0.672976	102	51	40	78	22339	67.8294	55.2263	58.0784	71.0302	22339	63.041	-0.070055	0.469285	-0.14928	0.881332	0.999728
37870	NC_000082.6	32608896	32632794	+	gene37869	Tfrc	transferrin receptor	protein_coding	2610028K12Rik,CD71,E430033M20Rik,Mtvr1,p90,TFR,TFR1,TR,Trfr	1505	347	372	252	170	37870	535.855	310.76	212.364	138.181	37870	299.29	1.27066	0.654567	1.94123	0.0522308	0.672976	168	71	46	79	37870	111.719	76.8837	66.7901	71.9408	37870	81.8334	0.447407	0.443525	1.00875	0.313093	0.999728
24160	NC_000075.6	109077988	109082381	-	gene24159	Tma7	translational machinery associated 7	protein_coding	1110017O22Rik,Ccdc72	625	203	79	56	62	24160	313.483	65.9947	47.1921	50.3954	24160	119.266	1.95557	1.00869	1.93872	0.0525355	0.673343	69	51	29	76	24160	45.8846	55.2263	42.1068	69.2089	24160	53.1066	-0.156385	0.511332	-0.305839	0.759727	0.999728
24736	NC_000076.6	23102962	23350848	-	gene24735	Eya4	EYA transcriptional coactivator and phosphatase 4	protein_coding	B130023L16Rik	1269	236	434	135	225	24736	364.443	362.553	113.767	182.887	24736	255.912	1.293	0.666699	1.9394	0.0524523	0.673343	59	61	49	70	24736	39.2346	66.055	71.146	63.745	24736	60.0452	-0.367345	0.494302	-0.743159	0.457385	0.999728
7749	NC_000069.6	105942678	105960248	-	gene7748	Atp5f1	ATP synthase%2C H+ transporting%2C mitochondrial F0 complex%2C subunit B1	protein_coding	C76477	17846	3960	4672	3918	3239	7749	6115.23	3902.88	3301.76	2632.75	7749	3988.16	0.755113	0.390528	1.93357	0.053166	0.679708	767	502	279	509	7749	510.05	543.6	405.097	463.517	7749	480.566	0.27691	0.309313	0.89524	0.370659	0.999728
28831	NC_000077.6	101458748	101466199	-	gene28830	Vat1	vesicle amine transport 1	protein_coding	VAT-1	324	72	109	23	27	28831	111.186	91.0559	19.3825	21.9464	28831	60.8927	2.29001	1.18615	1.93063	0.053529	0.683488	46	13	10	24	28831	30.5897	14.0773	14.5196	21.8554	28831	20.2605	0.300186	0.750799	0.399822	0.689288	0.999728
7439	NC_000069.6	95032688	95042614	-	gene7438	Psmd4	proteasome (prosome%2C macropain) 26S subunit%2C non-ATPase%2C 4	protein_coding	Af1,angiocidin,Mcb1	1555	279	131	37	147	7439	430.846	109.434	31.1805	119.486	7439	172.737	1.83937	0.953769	1.92853	0.0537898	0.685955	299	164	184	314	7439	198.833	177.59	267.16	285.942	7439	232.381	-0.554428	0.338316	-1.63879	0.101258	0.999728
28970	NC_000077.6	105167515	105283959	+	gene28969	Tlk2	tousled-like kinase 2 (Arabidopsis)	protein_coding	4933403M19Rik,PKU-alpha,PKUalpha,Tlk	758	10	63	87	286	28970	15.4425	52.6287	73.3162	232.469	28970	93.4641	-2.15437	1.11825	-1.92656	0.0540345	0.686684	84	59	58	111	28970	55.8595	63.8892	84.2136	101.081	28970	76.2609	-0.637531	0.440814	-1.44626	0.148105	0.999728
8375	NC_000069.6	153202509	153725133	-	gene8374	St6galnac3	ST6 (alpha-N-acetyl-neuraminyl-2%2C3-beta-galactosyl-1%2C3)-N-acetylgalactosaminide alpha-2%2C6-sialyltransferase 3	protein_coding	Siat7c	290	13	0	70	155	8375	20.0753	0	58.9901	125.989	8375	51.2635	-3.24105	1.6879	-1.92017	0.0548365	0.695806	18	14	6	14	8375	11.9699	15.1602	8.71175	12.749	8375	12.1477	0.314432	0.894402	0.351556	0.725172	0.999728
15859	NC_000072.6	129232623	129238482	-	gene15858	2310001H17Rik	RIKEN cDNA 2310001H17 gene	lncRNA	AI646108	493	114	181	53	62	15859	176.045	151.203	44.6639	50.3954	15859	105.577	1.78284	0.92888	1.91934	0.054941	0.696262	41	18	6	18	15859	27.2647	19.4916	8.71175	16.3916	15859	17.9649	0.876424	0.778549	1.12571	0.260287	0.999728
42531	NC_000085.6	25033108	25033578	+	gene42530	Gm3873	-	protein_coding	-	1473	408	51	36	162	42531	630.054	42.6042	30.3378	131.678	42531	208.669	2.05101	1.0704	1.91611	0.0553512	0.699713	271	186	138	221	42531	180.213	201.414	200.37	201.252	42531	195.812	-0.0752809	0.34754	-0.21661	0.828512	0.999728
10495	NC_000070.6	136895916	136898844	-	gene10494	C1qa	complement component 1%2C q subcomponent%2C alpha polypeptide	protein_coding	AI255395,C1q	645	118	254	47	101	10495	182.222	212.185	39.6076	82.0957	10495	129.028	1.69652	0.886684	1.91333	0.0557056	0.703318	54	20	20	31	10495	35.9097	21.6574	29.0392	28.2299	10495	28.709	0.0222196	0.630614	0.035235	0.971892	0.999728
37342	NC_000082.6	4941415	4964339	-	gene37341	Anks3	ankyrin repeat and sterile alpha motif domain containing 3	protein_coding	2700067D09Rik,C81345,mKIAA1977	181	19	84	2	9	37342	29.3408	70.1716	1.68543	7.31546	37342	27.1283	3.46773	1.81567	1.90989	0.056148	0.705108	18	12	20	17	37342	11.9699	12.9944	29.0392	15.4809	37342	17.3711	-0.818766	0.780135	-1.04952	0.29394	0.999728
8977	NC_000070.6	45105209	45108113	-	gene8976	Tomm5	translocase of outer mitochondrial membrane 5 homolog (yeast)	protein_coding	1110019J04Rik,Tom5	887	373	160	203	59	8977	576.006	133.66	171.071	47.9569	8977	232.173	1.69392	0.886976	1.90977	0.0561629	0.705108	35	25	8	24	8977	23.2748	27.0717	11.6157	21.8554	8977	20.9544	0.559228	0.722335	0.774195	0.438815	0.999728
37214	NC_000081.6	102144186	102149512	+	gene37213	Igfbp6	insulin-like growth factor binding protein 6	protein_coding	IGFBP-6	1352	309	340	178	206	37214	477.174	284.028	150.003	167.443	37214	269.662	1.26009	0.659899	1.90952	0.0561947	0.705108	109	84	55	71	37214	72.4843	90.9609	79.8577	64.6557	37214	76.9897	0.178906	0.444099	0.402851	0.687058	0.999728
16042	NC_000072.6	136808248	136810074	+	gene16041	H2afj	H2A histone family%2C member J	protein_coding	E130307C13	2367	201	358	740	743	16042	310.394	299.064	623.609	603.932	16042	459.25	-1.0104	0.52881	-1.9107	0.0560435	0.705108	129	74	57	65	16042	85.7842	80.1323	82.7617	59.1918	16042	76.9675	0.235725	0.445705	0.528882	0.596888	0.999728
17449	NC_000073.6	30727701	30729534	-	gene17448	Tmem147	transmembrane protein 147	protein_coding	2010004E11Rik,5033425B17Rik,Nifie14	292	38	151	14	27	17449	58.6815	126.142	11.798	21.9464	17449	54.6419	2.45554	1.28744	1.90731	0.0564803	0.706852	29	8	8	17	17449	19.2848	8.66295	11.6157	15.4809	17449	13.7611	0.0566252	0.868634	0.0651888	0.948024	0.999728
43132	NC_000085.6	60197148	60226974	-	gene43131	Fam204a	family with sequence similarity 204%2C member A	protein_coding	2310065H12Rik,2610015K05Rik,D19Ertd737e	295	3	23	88	106	43132	4.63275	19.2136	74.159	86.1599	43132	46.0413	-2.72418	1.42864	-1.90683	0.0565426	0.706852	31	14	9	21	43132	20.6148	15.1602	13.0676	19.1235	43132	16.9915	0.146556	0.775101	0.18908	0.85003	0.999728
23450	NC_000075.6	66843664	66919705	-	gene23449	Rab8b	RAB8B%2C member RAS oncogene family	protein_coding	5930437D16,D330025I23Rik	797	62	88	210	380	23450	95.7436	73.5131	176.97	308.875	23450	163.775	-1.5239	0.80095	-1.90261	0.0570911	0.707609	14	8	7	28	23450	9.30991	8.66295	10.1637	25.498	23450	13.4086	-1.01067	0.889068	-1.13677	0.255633	0.999728
18638	NC_000073.6	88530403	88530924	-	gene18637	Rps13-ps2	ribosomal protein S13%2C pseudogene 2	pseudogene	ENSMUSG00000066362,Gm10159	10443	3557	1827	2409	1763	18638	5492.9	1526.23	2030.1	1433.02	18638	2620.56	1.01864	0.534721	1.90499	0.0567813	0.707609	340	235	106	206	18638	226.098	254.474	153.908	187.593	18638	205.518	0.487895	0.35132	1.38875	0.164909	0.999728
7781	NC_000069.6	107305511	107334967	-	gene7780	Rbm15	RNA binding motif protein 15	protein_coding	C230088J01Rik,mKIAA1438	769	75	54	290	292	7781	115.819	45.1103	244.387	237.346	7781	160.666	-1.59002	0.837483	-1.89857	0.0576212	0.711338	9	12	18	19	7781	5.98494	12.9944	26.1353	17.3022	7781	15.6042	-1.21694	0.835841	-1.45594	0.145409	0.999728
8841	NC_000070.6	41638144	41640302	-	gene8840	Enho	energy homeostasis associated	protein_coding	1110065P19Rik,2310040A07Rik	339	34	72	12	1	8841	52.5045	60.147	10.1126	0.812829	8841	30.8943	3.36865	1.77774	1.8949	0.0581054	0.712652	84	64	41	31	8841	55.8595	69.3036	59.5303	28.2299	8841	53.2308	0.530665	0.535663	0.990669	0.321847	0.999728
14918	NC_000072.6	72598628	72607488	+	gene14917	Retsat	retinol saturase (all trans retinol 13%2C14 reductase)	protein_coding	0610039N19Rik,C80029,MMT-7,Ppsig	598	121	241	101	37	14918	186.854	201.326	85.1143	30.0747	14918	125.842	1.7534	0.92503	1.8955	0.0580259	0.712652	29	25	14	30	14918	19.2848	27.0717	20.3274	27.3193	14918	23.5008	-0.0603815	0.67703	-0.0891858	0.928934	0.999728
12593	NC_000071.6	110176658	110226470	+	gene12592	Golga3	golgi autoantigen%2C golgin subfamily a%2C 3	protein_coding	5330413L04,5430416E01Rik,AI449376,AW490576,G1-499-14,Mea-2,Mea2,repro27	667	131	273	120	28	12593	202.297	228.058	101.126	22.7592	12593	138.56	1.79736	0.947613	1.89673	0.057864	0.712652	48	22	16	29	12593	31.9197	23.8231	23.2313	26.4087	12593	26.3457	0.17061	0.642506	0.265539	0.790595	0.999728
27382	NC_000077.6	54978962	55033473	-	gene27381	Anxa6	annexin A6	protein_coding	Anx6,AnxVI,AW107198,Cabm,Camb	2125	566	363	281	331	27382	874.046	303.241	236.803	269.046	27382	420.784	1.21653	0.642854	1.89239	0.0584396	0.714724	262	104	79	139	27382	174.228	112.618	114.705	126.579	27382	132.033	0.253479	0.401305	0.631637	0.527624	0.999728
13884	NC_000072.6	29348106	29376675	+	gene13883	Calu	calumenin	protein_coding	9530075H20Rik	312	26	139	17	13	13884	40.1505	116.117	14.3262	10.5668	13884	45.2902	2.65391	1.40564	1.88805	0.0590193	0.715738	35	18	39	25	13884	23.2748	19.4916	56.6264	22.7661	13884	30.5397	-0.865494	0.65666	-1.31802	0.187496	0.999728
42157	NC_000085.6	8706882	8723369	-	gene42156	Slc3a2	solute carrier family 3 (activators of dibasic and neutral amino acid transport)%2C member 2	protein_coding	4F2,4F2HC,AI314110,Cd98,Ly-10,Ly-m10,Ly10,Mdu1,Mgp-2hc,NACAE	349	65	157	30	36	42157	100.376	131.154	25.2815	29.2618	42157	71.5184	2.08665	1.10521	1.888	0.0590257	0.715738	29	15	5	12	42157	19.2848	16.243	7.2598	10.9277	42157	13.4288	0.949444	0.868366	1.09337	0.274232	0.999728
39200	NC_000083.6	24848896	24850302	-	gene39199	Fahd1	fumarylacetoacetate hydrolase domain containing 1	protein_coding	1110025H10Rik,AV002085	358	112	93	3	50	39200	172.956	77.6899	2.52815	40.6415	39200	73.4539	2.53474	1.34296	1.88742	0.0591037	0.715738	34	21	20	25	39200	22.6098	22.7402	29.0392	22.7661	39200	24.2888	-0.183535	0.659435	-0.278322	0.780765	0.999728
33987	NC_000080.6	27428840	27483555	+	gene33986	Fam208a	family with sequence similarity 208%2C member A	protein_coding	4732418E12,4933409E02Rik,D14Abb1e,MommeD6	680	45	84	271	229	33987	69.4913	70.1716	228.376	186.138	33987	138.544	-1.56933	0.830663	-1.88925	0.0588584	0.715738	25	8	8	10	33987	16.6248	8.66295	11.6157	9.10643	33987	11.5025	0.316532	0.929052	0.340704	0.733326	0.999728
1504	NC_000067.6	123332138	124846034	-	gene1503	Dpp10	dipeptidylpeptidase 10	protein_coding	6430601K09Rik,DPP X,Dprp3	910	32	134	389	203	1504	49.416	111.94	327.816	165.004	1504	163.544	-1.60381	0.849593	-1.88773	0.0590615	0.715738	48	27	28	49	1504	31.9197	29.2374	40.6549	44.6215	1504	36.6084	-0.479598	0.559727	-0.856844	0.391531	0.999728
33304	NC_000079.6	101680761	101768217	-	gene33303	Pik3r1	phosphatidylinositol 3-kinase%2C regulatory subunit%2C polypeptide 1 (p85 alpha)	protein_coding	p50alpha,p55alpha,p85alpha,PI3K	1544	142	187	470	550	33304	219.284	156.215	396.076	447.056	33304	304.658	-1.16942	0.619889	-1.8865	0.0592276	0.715738	72	42	29	52	33304	47.8795	45.4805	42.1068	47.3534	33304	45.7051	0.0590287	0.516156	0.114362	0.908951	0.999728
29912	NC_000078.6	36091835	36156825	-	gene29911	Bzw2	basic leucine zipper and W2 domains 2	protein_coding	1110001I24Rik,Bdm2,HSPC028	2655	166	501	868	786	29912	256.346	418.523	731.477	638.884	29912	511.307	-1.01929	0.540286	-1.88658	0.059217	0.715738	110	87	53	84	29912	73.1493	94.2095	76.9538	76.494	29912	80.2017	0.120234	0.43583	0.275872	0.782646	0.999728
44696	NC_000086.7	106015700	106022450	+	gene44695	Cox7b	cytochrome c oxidase subunit VIIb	protein_coding	1100001F07Rik,1110004F07Rik,C80563	2760	337	453	287	192	44696	520.413	378.425	241.859	156.063	44696	324.19	1.17473	0.621772	1.88932	0.0588487	0.715738	580	284	140	487	44696	385.696	307.535	203.274	443.483	44696	334.997	0.0956383	0.400003	0.239094	0.811033	0.999728
19085	NC_000073.6	105480616	105482197	-	gene19084	Prkcdbp	protein kinase C%2C delta binding protein	protein_coding	3110015B12Rik,6330514M23Rik,SRBC	783	183	287	114	125	19085	282.598	239.753	96.0696	101.604	19085	180.006	1.40127	0.743257	1.88531	0.0593881	0.716823	24	15	16	19	19085	15.9598	16.243	23.2313	17.3022	19085	18.1841	-0.321978	0.7451	-0.432128	0.665649	0.999728
21070	NC_000074.6	71497753	71511804	-	gene21069	Plvap	plasmalemma vesicle associated protein	protein_coding	MECA32,Pv1	583	86	279	70	67	21070	132.806	233.07	58.9901	54.4596	21070	119.831	1.69133	0.899192	1.88094	0.0599796	0.723103	41	22	4	14	21070	27.2647	23.8231	5.80784	12.749	21070	17.4112	1.42178	0.8044	1.7675	0.0771444	0.999728
8711	NC_000070.6	32238574	32586109	+	gene8710	Bach2	BTB and CNC homology%2C basic leucine zipper transcription factor 2	protein_coding	E030004N02Rik	766	22	104	171	319	8711	33.9735	86.8791	144.104	259.292	8711	131.062	-1.73021	0.922383	-1.8758	0.0606822	0.725181	73	34	23	20	8711	48.5445	36.8175	33.3951	18.2129	8711	34.2425	0.75587	0.606618	1.24604	0.21275	0.999728
42665	NC_000085.6	34240336	34255585	-	gene42664	Acta2	actin%2C alpha 2%2C smooth muscle%2C aorta	protein_coding	0610041G09Rik,a-SMA,Actvs,alphaSMA,SMalphaA	803	95	363	53	122	42665	146.704	303.241	44.6639	99.1652	42665	148.444	1.64724	0.878371	1.87533	0.060747	0.725181	71	30	23	46	42665	47.2146	32.4861	33.3951	41.8896	42665	38.7463	0.0842278	0.561465	0.150014	0.880753	0.999728
602	NC_000067.6	55088148	55091317	+	gene601	Hspe1	heat shock protein 1 (chaperonin 10)	protein_coding	10kDa,Hsp10,mt-cpn10	1101	236	302	104	186	602	364.443	252.283	87.6424	151.186	602	213.889	1.36728	0.7277	1.8789	0.0602583	0.725181	97	72	36	68	602	64.5044	77.9665	52.2705	61.9237	602	64.1663	0.309892	0.466208	0.664707	0.506238	0.999728
20153	NC_000074.6	11312805	11449287	+	gene20152	Col4a2	collagen%2C type IV%2C alpha 2	protein_coding	Col4a-2	2568	586	528	395	378	20153	904.931	441.078	332.873	307.249	20153	496.533	1.0706	0.570096	1.87793	0.0603901	0.725181	248	175	133	125	20153	164.918	189.502	193.111	113.83	20153	165.34	0.214596	0.394404	0.544102	0.586371	0.999728
45431	NC_000086.7	167207093	167213479	-	gene45430	Tmsb4x	thymosin%2C beta 4%2C X chromosome	protein_coding	Ptmb4,Tb4	22142	2754	3864	8222	6397	45431	4252.87	3227.89	6928.81	5199.67	45431	4902.31	-0.697414	0.371957	-1.87498	0.0607949	0.725181	380	205	83	237	45431	252.698	221.988	120.513	215.822	45431	202.755	0.489437	0.38835	1.2603	0.207561	0.999728
6505	NC_000069.6	33800022	33814860	+	gene6504	Ttc14	tetratricopeptide repeat domain 14	protein_coding	2700016E08Rik,4930434D01Rik,4931403I22Rik,4933402I15Rik,AI662468,AU014779,AW561908,cI-44,mKIAA1980	439	24	28	177	121	6505	37.062	23.3905	149.161	98.3523	6505	76.9914	-2.04012	1.08995	-1.87175	0.0612411	0.727731	39	15	14	21	6505	25.9348	16.243	20.3274	19.1235	6505	20.4072	0.112302	0.718764	0.156243	0.875841	0.999728
20290	NC_000074.6	19492906	19493609	+	gene20289	Rpl19-ps11	ribosomal protein L19%2C pseudogene 11	pseudogene	ENSMUSG00000047801,Gm15360,OTTMUSG00000020721,Rpl19-ps	555	150	180	6	98	20290	231.638	150.368	5.05629	79.6573	20290	116.68	2.17135	1.15978	1.87221	0.0611779	0.727731	35	27	6	53	20290	23.2748	29.2374	8.71175	48.2641	20290	27.372	-0.155869	0.752657	-0.207092	0.835938	0.999728
24770	NC_000076.6	24595442	24598683	+	gene24769	Ctgf	connective tissue growth factor	protein_coding	Ccn2,fisp-12,Fisp12,Hcs24	1716	112	336	593	598	24770	172.956	280.686	499.73	486.072	24770	359.861	-1.11665	0.59648	-1.87206	0.0611981	0.727731	17	16	18	26	24770	11.3049	17.3259	26.1353	23.6767	24770	19.6107	-0.812885	0.730397	-1.11294	0.265736	0.999728
17141	NC_000073.6	24587543	24608925	+	gene17140	Ethe1	ethylmalonic encephalopathy 1	protein_coding	0610025L15Rik,Hsco	763	164	254	70	128	17141	253.257	212.185	58.9901	104.042	17141	157.119	1.51259	0.808965	1.86979	0.0615128	0.727758	54	27	22	44	17141	35.9097	29.2374	31.9431	40.0683	17141	34.2896	-0.145967	0.578829	-0.252176	0.800905	0.999728
37116	NC_000081.6	99717593	99725008	+	gene37115	Gpd1	glycerol-3-phosphate dehydrogenase 1 (soluble)	protein_coding	AI747587,Gdc-1,Gdc1,mKIAA4010	6987	1778	1305	1112	1324	37116	2745.68	1090.17	937.1	1076.19	37116	1462.28	0.929009	0.496771	1.87009	0.0614709	0.727758	519	396	270	283	37116	345.132	428.816	392.029	257.712	37116	355.922	0.255116	0.349739	0.729445	0.465729	0.999728
31441	NC_000079.6	3298869	3299758	+	gene31440	Gm9616	predicted gene 9616	pseudogene	674228	1563	519	348	356	187	31441	801.466	290.711	300.007	151.999	31441	386.046	1.27096	0.68103	1.86623	0.062009	0.729358	75	28	23	27	31441	49.8745	30.3203	33.3951	24.5874	31441	34.5443	0.490404	0.59841	0.819512	0.412495	0.999728
23455	NC_000075.6	67022590	67049401	-	gene23454	Tpm1	tropomyosin 1%2C alpha	protein_coding	AA986836,AI854628,alpha-TM,TM2,Tm3,Tmpa,Tpm-1	276974	38895	61288	33726	51619	23455	60063.7	51198.5	28421.4	41957.4	23455	45410.3	0.660736	0.354306	1.86487	0.0621993	0.729925	28606	18292	19532	25016	23455	19022.8	19807.8	28359.7	22780.7	23455	22492.7	-0.39723	0.285017	-1.39371	0.163406	0.999728
611	NC_000067.6	55335388	55335878	+	gene610	Gm8292	-	pseudogene	-	1181	363	218	132	208	611	560.563	182.112	111.238	169.068	611	255.745	1.40302	0.753874	1.86108	0.0627329	0.732197	82	49	41	88	611	54.5295	53.0606	59.5303	80.1366	611	61.8142	-0.383327	0.472646	-0.811024	0.417352	0.999728
2580	NC_000067.6	189880492	189922376	-	gene2579	Smyd2	SET and MYND domain containing 2	protein_coding	1110020E07Rik,4930402C15,KMT3C,Zmynd14	2451	621	609	488	378	2580	958.98	508.744	411.245	307.249	2580	546.555	1.02913	0.553558	1.85912	0.0630095	0.732657	162	61	38	94	2580	107.729	66.055	55.1744	85.6005	2580	78.6397	0.301132	0.47339	0.636118	0.5247	0.999728
38396	NC_000082.6	85793827	85803113	-	gene38395	Adamts1	a disintegrin-like and metallopeptidase (reprolysin type) with thrombospondin type 1 motif%2C 1	protein_coding	ADAM-TS1,ADAMTS,ADAMTS-1,C3-C5,METH-1,METH1	1247	95	178	630	258	38396	146.704	148.697	530.911	209.71	38396	259.005	-1.32586	0.715454	-1.85318	0.0638573	0.741665	26	26	10	24	38396	17.2898	28.1546	14.5196	21.8554	38396	20.4549	0.292085	0.729076	0.400624	0.688697	0.999728
12544	NC_000071.6	108694229	108706950	+	gene12543	Fgfrl1	fibroblast growth factor receptor-like 1	protein_coding	FGFR5,FGFR5beta,FGFR5gamma	799	48	121	267	312	12544	74.1241	101.08	225.005	253.603	12544	163.453	-1.44682	0.781023	-1.85246	0.0639594	0.742002	15	5	9	22	12544	9.97491	5.41434	13.0676	20.0342	12544	12.1228	-1.09113	0.915065	-1.19241	0.233101	0.999728
36576	NC_000081.6	79075223	79094400	+	gene36575	Eif3l	eukaryotic translation initiation factor 3%2C subunit L	protein_coding	0610011H21Rik,D15N1e,Eif3eip,Eif3ip,Eif3s6ip,HSP-66Y,PAF67	2425	129	458	883	612	36576	199.208	382.602	744.118	497.451	36576	455.845	-1.09021	0.588761	-1.8517	0.0640684	0.742418	104	84	69	86	36576	69.1593	90.9609	100.185	78.3153	36576	84.6552	-0.15666	0.436064	-0.35926	0.719401	0.999728
23150	NC_000075.6	54365158	54501699	-	gene23149	Dmxl2	Dmx-like 2	protein_coding	6330586A12,6430411K14Rik,E130119P06Rik,mKIAA0856	168	0	1	73	0	23150	0	0.835376	61.5182	0	23150	15.5884	-5.86046	3.17214	-1.84748	0.0646777	0.748116	15	27	10	42	23150	9.97491	29.2374	14.5196	38.247	23150	22.9947	-0.477573	0.775831	-0.615563	0.538183	0.999728
13231	NC_000071.6	137612505	137625078	-	gene13230	Fbxo24	F-box protein 24	protein_coding	4933422D21Rik,Fbx24	574	297	51	117	9	13231	458.643	42.6042	98.5977	7.31546	13231	151.79	2.24071	1.21299	1.84727	0.064708	0.748116	31	31	11	27	13231	20.6148	33.5689	15.9715	24.5874	13231	23.6857	0.38884	0.690734	0.562938	0.573477	0.999728
30766	NC_000078.6	101221710	101222418	-	gene30765	Mylf-ps	myosin light chain%2C alkali%2C fast skeletal muscle%2C pseudogene	pseudogene	-	7465	3071	145	365	163	30766	4742.4	121.129	307.591	132.491	30766	1325.9	3.46606	1.87958	1.84407	0.0651736	0.751792	1250	720	1054	697	30766	831.242	779.665	1530.36	634.718	30766	943.998	-0.424371	0.392972	-1.0799	0.280186	0.999728
40198	NC_000083.6	56717762	56724248	+	gene40197	Ndufa11	NADH dehydrogenase (ubiquinone) 1 alpha subcomplex 11	protein_coding	2010012C24Rik,AV006275,B14.7	4715	1117	1026	536	1060	40198	1724.93	857.095	451.695	861.599	40198	973.83	0.974246	0.529316	1.84058	0.0656839	0.756818	387	216	145	228	40198	257.353	233.9	210.534	207.627	40198	227.353	0.233721	0.338474	0.690516	0.48987	0.999728
27012	NC_000077.6	32455065	32518709	+	gene27011	Ubtd2	ubiquitin domain containing 2	protein_coding	4930571L24,9630054F20Rik,AI645720	353	11	6	110	63	27012	16.9868	5.01225	92.6987	51.2082	27012	41.4765	-2.73283	1.48729	-1.83745	0.0661437	0.757813	51	28	22	62	27012	33.9147	30.3203	31.9431	56.4599	27012	38.1595	-0.472686	0.573948	-0.82357	0.410184	0.999728
25866	NC_000076.6	88731414	88743202	+	gene25865	Arl1	ADP-ribosylation factor-like 1	protein_coding	2310008D22Rik,AU019749	1214	319	134	155	85	25866	492.616	111.94	130.621	69.0905	25866	201.067	1.59518	0.86837	1.83698	0.0662131	0.757813	180	97	89	155	25866	119.699	105.038	129.224	141.15	25866	123.778	-0.266022	0.384444	-0.691967	0.488958	0.999728
22184	NC_000074.6	126588296	126593436	-	gene22183	Irf2bp2	interferon regulatory factor 2 binding protein 2	protein_coding	E130305N23Rik,IRF-2BP2	1654	137	267	590	519	22184	211.562	223.045	497.202	421.858	22184	338.417	-1.08005	0.588192	-1.83622	0.066325	0.757813	51	32	34	24	22184	33.9147	34.6518	49.3666	21.8554	22184	34.9471	-0.0317605	0.611348	-0.0519516	0.958567	0.999728
36909	NC_000081.6	90764246	90764740	-	gene36908	Rpl31-ps8	ribosomal protein L31%2C pseudogene 8	pseudogene	EG667682,Gm8759	2250	379	88	160	79	36909	585.271	73.5131	134.834	64.2135	36909	214.458	1.724	0.938095	1.83776	0.0660974	0.757813	468	381	236	459	36909	311.217	412.573	342.662	417.985	36909	371.109	-0.0757427	0.333576	-0.227063	0.820375	0.999728
15741	NC_000072.6	125192200	125194392	+	gene15740	Mrpl51	mitochondrial ribosomal protein L51	protein_coding	2610511M02Rik,CDA09,HSPC241,Mrp64	3685	709	1019	725	549	15741	1094.87	851.248	610.969	446.243	15741	750.833	0.8798	0.479814	1.83363	0.0667092	0.757813	233	171	100	179	15741	154.944	185.17	145.196	163.005	15741	162.079	0.137407	0.36549	0.375954	0.706951	0.999728
25584	NC_000076.6	79890853	79892660	+	gene25583	Cfd	complement factor D (adipsin)	protein_coding	Adn,DF	10362	839	1148	765	5529	25584	1295.63	959.011	644.677	4494.13	25584	1848.36	-1.1889	0.648409	-1.83357	0.0667184	0.757813	1366	282	222	211	25584	908.381	305.369	322.335	192.146	25584	432.058	1.24033	0.801108	1.54827	0.121558	0.999728
17400	NC_000073.6	30184171	30186030	+	gene17399	Cox7a1	cytochrome c oxidase subunit VIIa 1	protein_coding	COX7A,COX7AH,COX7AM	23459	3461	3535	3289	2587	17400	5344.65	2953.05	2771.69	2102.79	17400	3293.05	0.767056	0.417976	1.83517	0.0664805	0.757813	3273	2722	1851	2741	17400	2176.52	2947.57	2687.58	2496.07	17400	2576.94	-0.0169538	0.299407	-0.0566247	0.954844	0.999728
44211	NC_000086.7	74294907	74304721	+	gene44210	Atp6ap1	ATPase%2C H+ transporting%2C lysosomal accessory protein 1	protein_coding	16A,AC45,AI316502,Atp6ip1,Atp6s1,AW108110,C7-1,CF2,mFLJ00383,VATPS1,XAP-3	1557	340	400	259	208	44211	525.045	334.15	218.263	169.068	44211	311.632	1.14809	0.627642	1.82921	0.0673687	0.764089	153	64	38	95	44211	101.744	69.3036	55.1744	86.5111	44211	78.1833	0.267069	0.466113	0.572971	0.566665	0.999728
5595	NC_000068.7	156613633	156764363	+	gene5594	Dlgap4	discs%2C large homolog-associated protein 4 (Drosophila)	protein_coding	AI225853,BC024558,DAP-4,DAP4,SAPAP-4,Sapap4,WBP16	2504	516	745	450	448	5595	796.834	622.355	379.222	364.147	5595	540.639	0.932214	0.509924	1.82814	0.0675282	0.765043	122	86	59	78	5595	81.1292	93.1267	85.6656	71.0302	5595	82.7379	0.155587	0.430606	0.361321	0.71786	0.999728
565	NC_000067.6	52455849	52500448	-	gene564	Nab1	Ngfi-A binding protein 1	protein_coding	-	195	43	69	0	14	565	66.4028	57.6409	0	11.3796	565	33.8558	3.44383	1.88632	1.82569	0.0678966	0.766309	27	12	10	20	565	17.9548	12.9944	14.5196	18.2129	565	15.9204	-0.0789286	0.79164	-0.0997026	0.92058	0.999728
8170	NC_000069.6	137864487	137866922	+	gene8169	H2afz	H2A histone family%2C member Z	protein_coding	H2A.Z,H2a.z-1	1611	421	470	370	194	8170	650.13	392.627	311.805	157.689	8170	378.062	1.15011	0.629739	1.82632	0.0678016	0.766309	60	39	23	34	8170	39.8996	42.2319	33.3951	30.9619	8170	36.6221	0.353279	0.560773	0.629986	0.528704	0.999728
48539	NC_005089.1	13552	14070	-	gene48538	ND6	-	protein_coding	-	9462	133	77	55	21	48539	205.385	64.3239	46.3494	17.0694	48539	83.282	2.0857	1.14168	1.82687	0.0677196	0.766309	3274	2329	1123	2450	48539	2177.19	2522	1630.55	2231.08	48539	2140.2	0.282289	0.304514	0.927013	0.35392	0.999728
25819	NC_000076.6	86300412	86349505	+	gene25818	Timp3	tissue inhibitor of metalloproteinase 3	protein_coding	Timp-3	17201	1130	4235	5217	5703	25819	1745	3537.82	4396.45	4635.56	25819	3578.71	-0.772979	0.423459	-1.82539	0.0679419	0.766309	296	208	161	251	25819	196.838	225.237	233.765	228.571	25819	221.103	-0.132845	0.341111	-0.389448	0.696944	0.999728
43466	NC_000086.7	20581036	20581370	-	gene43465	Gm14539	predicted gene 14539	pseudogene	ENSMUSG00000071791,OTTMUSG00000017087	12918	4060	1754	2615	1992	43466	6269.66	1465.25	2203.7	1619.16	43466	2889.44	1.01619	0.557018	1.82435	0.0680994	0.767233	756	766	379	596	43466	502.735	829.477	550.292	542.743	43466	606.312	0.283561	0.340604	0.832526	0.405112	0.999728
37049	NC_000081.6	98517658	98534767	-	gene37048	Kansl2	KAT8 regulatory NSL complex subunit 2	protein_coding	2310037I24Rik,B930009D17	463	109	149	71	11	37049	168.323	124.471	59.8328	8.94112	37049	90.3921	2.08984	1.14761	1.82104	0.0686006	0.768515	34	18	50	21	37049	22.6098	19.4916	72.598	19.1235	37049	33.4557	-1.09592	0.689471	-1.58952	0.111944	0.999728
19686	NC_000073.6	131371113	131392768	+	gene19685	Pstk	phosphoseryl-tRNA kinase	protein_coding	5430423O14Rik,5730458D16Rik,Gm1099,R75284	763	65	82	322	237	19686	100.376	68.5008	271.354	192.641	19686	158.218	-1.46173	0.802417	-1.82165	0.0685076	0.768515	11	17	7	22	19686	7.31493	18.4088	10.1637	20.0342	19686	13.9804	-0.28069	0.887046	-0.316432	0.751674	0.999728
42225	NC_000085.6	10500512	10525209	-	gene42224	Sdhaf2	succinate dehydrogenase complex assembly factor 2	protein_coding	0610038F07Rik,AA407634,AW049997	801	112	351	66	132	42225	172.956	293.217	55.6192	107.293	42225	157.271	1.51823	0.833103	1.82237	0.0683981	0.768515	38	35	25	42	42225	25.2698	37.9004	36.299	38.247	42225	34.429	-0.252468	0.583372	-0.432773	0.66518	0.999728
15471	NC_000072.6	113728052	113740681	-	gene15470	Sec13	SEC13 homolog%2C nuclear pore and COPII coat complex component	protein_coding	1110003H02Rik,Sec13l1,Sec13r	1845	424	676	480	184	15471	654.763	564.714	404.503	149.561	15471	443.385	1.138	0.625067	1.8206	0.0686675	0.768515	31	14	9	27	15471	20.6148	15.1602	13.0676	24.5874	15471	18.3575	-0.0862543	0.76159	-0.113256	0.909828	0.999728
17431	NC_000073.6	30552556	30555439	+	gene17430	Hspb6	heat shock protein%2C alpha-crystallin-related%2C B6	protein_coding	AA387366,Gm479,Hsp20	4204	683	1315	724	758	17431	1054.72	1098.52	610.126	616.124	17431	844.873	0.812357	0.445649	1.82286	0.0683239	0.768515	237	172	162	153	17431	157.604	186.253	235.217	139.328	17431	179.601	-0.118057	0.389984	-0.302723	0.762101	0.999728
21187	NC_000074.6	78804868	78821152	-	gene21186	Lsm6	LSM6 homolog%2C U6 small nuclear RNA and mRNA degradation associated	protein_coding	1500031N17Rik,2410088K19Rik,AI747288	3143	289	548	1392	723	21187	446.289	457.786	1173.06	587.675	21187	666.202	-0.961495	0.528399	-1.81964	0.0688138	0.768676	79	44	2	66	21187	52.5345	47.6462	2.90392	60.1025	21187	40.7968	0.660295	1.60048	0.41256	0.679929	0.999728
36696	NC_000081.6	82350139	82354291	-	gene36695	Ndufa6	NADH dehydrogenase (ubiquinone) 1 alpha subcomplex%2C 6 (B14)	protein_coding	14kDa,2700038D15Rik,B230217P19Rik	11748	2237	3080	2330	2145	36696	3454.49	2572.96	1963.53	1743.52	36696	2433.62	0.700939	0.385235	1.81951	0.0688333	0.768676	639	384	319	614	36696	424.931	415.821	463.175	559.135	36696	465.766	-0.283435	0.312501	-0.906988	0.364413	0.999728
32458	NC_000079.6	54071825	54108346	+	gene32457	Sfxn1	sideroflexin 1	protein_coding	2810002O05Rik,A930015P12Rik,f	876	85	24	73	642	32458	131.261	20.049	61.5182	521.836	32458	183.666	-1.95587	1.07582	-1.81803	0.0690591	0.77035	35	5	9	3	32458	23.2748	5.41434	13.0676	2.73193	32458	11.1222	0.941681	1.07999	0.871936	0.383243	0.999728
36494	NC_000081.6	77015487	77050668	-	gene36493	Mb	myoglobin	protein_coding	AI325109	12200	535	966	510	568	36494	826.174	806.973	429.785	461.687	36494	631.155	0.873313	0.481106	1.81522	0.0694905	0.773463	2586	2117	1905	3013	36494	1719.67	2292.43	2765.98	2743.77	36494	2380.46	-0.458119	0.297052	-1.54222	0.12302	0.999728
38826	NC_000083.6	12916329	12925067	+	gene38825	Tcp1	t-complex protein 1	protein_coding	AI528772,c-cpn,CCT,Cct1,Ccta,p63,Tcp-1,Tp63,TRic	2511	515	114	237	116	38826	795.289	95.2328	199.724	94.2882	38826	296.133	1.59648	0.879925	1.81433	0.0696264	0.774127	593	364	245	327	38826	394.341	394.164	355.73	297.78	38826	360.504	0.273037	0.320445	0.852055	0.394183	0.999728
37224	NC_000081.6	102331709	102338139	+	gene37223	Myg1	melanocyte proliferating gene 1	protein_coding	0610023A07Rik,2810433J21Rik,5830429P19Rik,AI325965,Gamm1	2967	211	166	957	369	37224	325.837	138.672	806.479	299.934	37224	392.731	-1.25587	0.692405	-1.81377	0.0697128	0.77424	370	306	263	325	37224	246.048	331.358	381.865	295.959	37224	313.807	-0.231493	0.3447	-0.671576	0.501853	0.999728
28800	NC_000077.6	100956736	100971212	-	gene28799	Ptrf	polymerase I and transcript release factor	protein_coding	2310075E07Rik,AW546441,Cav-p60,Cavin	8451	810	1368	2025	2806	28800	1250.84	1142.79	1706.5	2280.8	28800	1595.23	-0.736468	0.40629	-1.81267	0.0698834	0.774439	440	333	268	401	28800	292.597	360.595	389.125	365.168	28800	351.871	-0.208884	0.323961	-0.644783	0.519068	0.999728
41079	NC_000084.6	36403679	36454495	-	gene41078	Pfdn1	prefoldin 1	protein_coding	2700086I23Rik,AA408327,AU044714	741	143	191	57	96	41079	220.828	159.557	48.0348	78.0316	41079	126.613	1.59188	0.879855	1.80926	0.0704111	0.777384	85	46	43	80	41079	56.5245	49.8119	62.4342	72.8515	41079	60.4055	-0.348141	0.471526	-0.738328	0.460315	0.999728
24111	NC_000075.6	108051672	108080309	-	gene24110	Rnf123	ring finger protein 123	protein_coding	BC003945,Kpc1	1286	290	268	120	207	24111	447.833	223.881	101.126	168.256	24111	235.274	1.31603	0.727336	1.80938	0.0703917	0.777384	119	105	65	112	24111	79.1343	113.701	94.3773	101.992	24111	97.3012	-0.0346916	0.42149	-0.082307	0.934403	0.999728
30336	NC_000078.6	75630918	75631749	-	gene30335	Rplp2-ps1	ribosomal protein%2C large P2%2C pseudogene 1	misc_RNA	665931,Gm7852	485	120	7	22	0	30336	185.31	5.84763	18.5397	0	30336	52.4244	3.36434	1.86492	1.80401	0.071229	0.777649	114	86	63	73	30336	75.8093	93.1267	91.4734	66.477	30336	81.7216	0.101208	0.441097	0.229446	0.818522	0.999728
27498	NC_000077.6	59202486	59206137	+	gene27497	Mrpl55	mitochondrial ribosomal protein L55	protein_coding	2810038N09Rik,L55mt,MRP-L55	737	122	320	112	90	27498	188.399	267.32	94.3841	73.1546	27498	155.814	1.44503	0.799899	1.80651	0.0708382	0.777649	41	22	12	18	27498	27.2647	23.8231	17.4235	16.3916	27498	21.2257	0.601706	0.70111	0.858219	0.390772	0.999728
27324	NC_000077.6	53259814	53300479	-	gene27323	Hspa4	heat shock protein 4	protein_coding	70kDa,AI317151,APG-2,Hsp110,Hsp70RY,mKIAA4025	1154	231	259	139	138	27324	356.722	216.362	117.137	112.17	27324	200.598	1.31976	0.730593	1.80642	0.0708521	0.777649	122	71	76	118	27324	81.1292	76.8837	110.349	107.456	27324	93.9544	-0.461138	0.409971	-1.1248	0.260672	0.999728
849	NC_000067.6	72711260	72713813	+	gene848	Rpl37a	ribosomal protein L37a	protein_coding	-	2733	218	541	646	1247	849	336.647	451.938	544.394	1013.6	849	586.644	-0.981083	0.543596	-1.8048	0.0711057	0.777649	35	14	10	22	849	23.2748	15.1602	14.5196	20.0342	849	18.2472	0.153543	0.755528	0.203226	0.838958	0.999728
35145	NC_000080.6	69697304	69714809	-	gene35144	R3hcc1	R3H domain and coiled-coil containing 1	protein_coding	1700020M16Rik,AA407796	345	96	67	0	32	35145	148.248	55.9702	0	26.0105	35145	57.5572	2.96992	1.64705	1.80318	0.0713603	0.778064	57	16	32	45	35145	37.9046	17.3259	46.4627	40.9789	35145	35.668	-0.637317	0.60496	-1.05349	0.292118	0.999728
44488	NC_000086.7	95469407	95557993	-	gene44487	Asb12	ankyrin repeat and SOCS box-containing 12	protein_coding	2310036C05Rik,Asb-12	324	99	93	11	50	44488	152.881	77.6899	9.26987	40.6415	44488	70.1205	2.20498	1.2232	1.80264	0.0714451	0.778153	25	22	11	13	44488	16.6248	23.8231	15.9715	11.8384	44488	17.0645	0.544093	0.778294	0.699084	0.4845	0.999728
25135	NC_000076.6	57486187	57513143	+	gene25134	Hsf2	heat shock factor 2	protein_coding	AI661205	6322	563	1189	3451	1004	25135	869.413	993.262	2908.21	816.08	25135	1396.74	-0.999298	0.5552	-1.79989	0.0718784	0.779491	36	34	14	31	25135	23.9398	36.8175	20.3274	28.2299	25135	27.3287	0.29999	0.646249	0.464202	0.642503	0.999728
2215	NC_000067.6	171234853	171247122	-	gene2214	Ndufs2	NADH dehydrogenase (ubiquinone) Fe-S protein 2	protein_coding	CI-49kD	10734	1721	2906	2096	1677	2215	2657.66	2427.6	1766.33	1363.11	2215	2053.68	0.700314	0.389188	1.79942	0.0719519	0.779491	881	519	341	593	2215	585.859	562.009	495.118	540.011	2215	545.749	0.148661	0.303233	0.490255	0.623954	0.999728
44743	NC_000086.7	109388744	109390520	-	gene44742	Gm4784	predicted gene 4784	pseudogene	EG213474	491	10	38	150	103	44743	15.4425	31.7443	126.407	83.7214	44743	64.3289	-2.14423	1.19248	-1.79812	0.0721573	0.780883	34	45	36	75	44743	22.6098	48.7291	52.2705	68.2982	44743	47.9769	-0.783776	0.556691	-1.40792	0.159155	0.999728
20735	NC_000074.6	45885452	45919548	+	gene20734	Pdlim3	PDZ and LIM domain 3	protein_coding	Actn2lp,AI463105,ALP	6104	1249	1456	1124	1069	20735	1928.77	1216.31	947.212	868.914	20735	1240.3	0.791452	0.440721	1.79581	0.0725248	0.784025	423	273	236	274	20735	281.292	295.623	342.662	249.516	20735	292.273	-0.0344256	0.339891	-0.101284	0.919325	0.999728
13894	NC_000072.6	29540827	29610113	-	gene13893	Tnpo3	transportin 3	protein_coding	5730544L10Rik,C430013M08Rik,C81142,D6Ertd313e,mKIAA4133,Trn-SR	1668	176	651	219	216	13894	271.788	543.83	184.555	175.571	13894	293.936	1.18142	0.658172	1.795	0.0726533	0.784579	155	91	65	95	13894	103.074	98.541	94.3773	86.5111	13894	95.6259	0.15964	0.408933	0.390382	0.696254	0.999728
22577	NC_000075.6	27004502	27030094	-	gene22576	Vps26b	VPS26 retromer complex component B	protein_coding	1810012I05Rik,2310075A12Rik,AI848392	828	82	60	294	298	22577	126.629	50.1225	247.758	242.223	22577	166.683	-1.47861	0.824579	-1.79317	0.072946	0.784817	31	17	24	22	22577	20.6148	18.4088	34.847	20.0342	22577	23.4762	-0.470749	0.684656	-0.68757	0.491723	0.999728
21230	NC_000074.6	81342342	82134316	+	gene21229	Inpp4b	inositol polyphosphate-4-phosphatase%2C type II	protein_coding	E130107I17Rik	911	37	67	290	139	21230	57.1373	55.9702	244.387	112.983	21230	117.62	-1.65984	0.925769	-1.79293	0.0729847	0.784817	37	289	25	27	21230	24.6048	312.949	36.299	24.5874	21230	99.61	2.47177	1.47824	1.6721	0.0945041	0.999728
37323	NC_000082.6	4284886	4437236	-	gene37322	Adcy9	adenylate cyclase 9	protein_coding	AC9,ACtp10,AW125421,D16Wsu65e,mKIAA0520	5366	510	1112	1926	1596	37323	787.568	928.938	1623.07	1297.28	37323	1159.21	-0.766087	0.427098	-1.7937	0.0728603	0.784817	81	59	28	54	37323	53.8645	63.8892	40.6549	49.1747	37323	51.8958	0.380179	0.499661	0.760874	0.446732	0.999728
26969	NC_000077.6	30771728	30880361	+	gene26968	Psme4	proteasome (prosome%2C macropain) activator subunit 4	protein_coding	AA409398,AU041366,mKIAA0077,TEMO	4717	620	1560	710	843	26969	957.436	1303.19	598.328	685.215	26969	886.041	0.817259	0.456138	1.79169	0.0731827	0.785381	359	199	146	280	26969	238.733	215.491	211.986	254.98	26969	230.297	-0.0413908	0.342817	-0.120737	0.903899	0.999728
33806	NC_000080.6	18267823	18271024	-	gene33805	Rpl15	ribosomal protein L15	protein_coding	2510008H07Rik	356	109	119	54	1	33806	168.323	99.4097	45.5066	0.812829	33806	78.5131	2.53099	1.41353	1.79055	0.0733662	0.785991	32	13	13	15	33806	21.2798	14.0773	18.8755	13.6596	33806	16.9731	0.145127	0.777892	0.186565	0.852002	0.999728
42028	NC_000085.6	5728087	5729666	-	gene42027	Fam89b	family with sequence similarity 89%2C member B	protein_coding	1110021A21Rik,MMTV,Mtvr2	402	59	208	57	26	42028	91.1108	173.758	48.0348	21.1336	42028	83.5093	1.93968	1.08421	1.78903	0.0736106	0.786548	21	12	5	14	42028	13.9649	12.9944	7.2598	12.749	42028	11.742	0.407841	0.91266	0.44687	0.654969	0.999728
6257	NC_000069.6	8802146	8923857	-	gene6256	Mrps28	mitochondrial ribosomal protein S28	protein_coding	1500012D08Rik,AW061224	1622	384	392	256	259	6257	592.992	327.467	215.735	210.523	6257	336.679	1.10889	0.619814	1.78907	0.0736036	0.786548	138	71	39	83	6257	91.7691	76.8837	56.6264	75.5834	6257	75.2156	0.346262	0.449101	0.771012	0.4407	0.999728
32495	NC_000079.6	55322055	55325272	+	gene32494	Prelid1	PRELI domain containing 1	protein_coding	2610524G07Rik,Preli	534	145	139	40	85	32495	223.916	116.117	33.7086	69.0905	32495	110.708	1.72337	0.964502	1.7868	0.0739701	0.786652	42	29	24	30	32495	27.9297	31.4032	34.847	27.3193	32495	30.3748	-0.062268	0.604648	-0.102982	0.917977	0.999728
15022	NC_000072.6	83326035	83342812	+	gene15021	Mob1a	MOB kinase activator 1A	protein_coding	4022402H07Rik,MOB1,MOB4B,Mobk1b,Mobkl1b	877	70	104	191	444	15022	108.098	86.8791	160.959	360.896	15022	179.208	-1.4223	0.796369	-1.78598	0.0741025	0.786652	28	15	10	15	15022	18.6198	16.243	14.5196	13.6596	15022	15.7605	0.31384	0.791535	0.396495	0.69174	0.999728
36381	NC_000081.6	75044018	75048853	-	gene36380	Ly6c1	lymphocyte antigen 6 complex%2C locus C1	protein_coding	AA682074,AA959465,Ly-6C,Ly-6C1,Ly6c	1187	263	155	124	107	36381	406.138	129.483	104.497	86.9727	36381	181.773	1.48115	0.829494	1.78561	0.0741628	0.786652	170	139	106	123	36381	113.049	150.519	153.908	112.009	36381	132.371	-0.0111295	0.397877	-0.0279723	0.977684	0.999728
27783	NC_000077.6	69599750	69605960	-	gene27782	Atp1b2	ATPase%2C Na+/K+ transporting%2C beta 2 polypeptide	protein_coding	Amog,Atpb-2	3415	622	1289	636	765	27783	960.524	1076.8	535.967	621.814	27783	798.776	0.815572	0.456486	1.78663	0.0739973	0.786652	41	27	13	22	27783	27.2647	29.2374	18.8755	20.0342	27783	23.853	0.533697	0.666193	0.801115	0.423065	0.999728
37662	NC_000082.6	20672720	20692883	+	gene37661	Eif4g1	eukaryotic translation initiation factor 4%2C gamma 1	protein_coding	E030015G23Rik,eIF-4-gamma 1,eIF-4G 1,eIF-4G1,eIF4GI	3657	404	743	371	416	37662	623.877	620.684	312.647	338.137	37662	473.836	0.935351	0.523358	1.78721	0.0739032	0.786652	587	303	306	527	37662	390.351	328.109	444.299	479.909	37662	410.667	-0.362475	0.316553	-1.14507	0.252182	0.999728
42746	NC_000085.6	38481114	38785105	+	gene42745	Plce1	phospholipase C%2C epsilon 1	protein_coding	4933403A21Rik,mKIAA1516,Plce,PLCepsilon	369	9	27	116	97	42746	13.8983	22.5551	97.755	78.8444	42746	53.2632	-2.26816	1.27615	-1.77735	0.0755103	0.797612	35	25	27	33	42746	23.2748	27.0717	39.2029	30.0512	42746	29.9002	-0.456666	0.610166	-0.748429	0.454202	0.999728
14869	NC_000072.6	71124589	71125001	+	gene14868	Rpl34-ps1	ribosomal protein L34%2C pseudogene 1	protein_coding	EG619547,ENSMUSG00000068396,Gm10239	1248	549	86	266	66	14869	847.794	71.8423	224.162	53.6467	14869	299.361	1.72509	0.970361	1.77779	0.0754387	0.797612	77	70	48	86	14869	51.2045	75.8008	69.694	78.3153	14869	68.7537	-0.232713	0.465289	-0.500147	0.616971	0.999728
10984	NC_000070.6	154896430	154899043	-	gene10983	Fam213b	family with sequence similarity 213%2C member B	protein_coding	2810405K02Rik,AI836168,PM/PGFS	601	46	115	8	30	10984	71.0356	96.0682	6.74172	24.3849	10984	49.5576	2.42471	1.36621	1.77477	0.0759353	0.801267	125	77	90	110	10984	83.1242	83.3809	130.676	100.171	10984	99.338	-0.465913	0.411633	-1.13187	0.257691	0.999728
1842	NC_000067.6	151367698	151428450	-	gene1841	Swt1	SWT1 RNA endoribonuclease homolog (S. cerevisiae)	protein_coding	1200016B10Rik,C1orf26	553	17	75	297	93	1842	26.2523	62.6532	250.286	75.5931	1842	103.696	-1.86526	1.0527	-1.77188	0.0764144	0.803816	30	15	8	18	1842	19.9498	16.243	11.6157	16.3916	1842	16.05	0.361224	0.791963	0.456112	0.648309	0.999728
34328	NC_000080.6	46775567	46788525	-	gene34327	Cnih1	cornichon family AMPA receptor auxiliary protein 1	protein_coding	0610007J15,Cnih,CNIH-1	1113	262	347	202	167	34328	404.594	289.875	170.229	135.742	34328	250.11	1.18145	0.66663	1.77227	0.0763504	0.803816	57	39	12	27	34328	37.9046	42.2319	17.4235	24.5874	34328	30.5368	0.9136	0.615545	1.48421	0.137753	0.999728
24035	NC_000075.6	106203108	106215387	+	gene24034	Twf2	twinfilin actin binding protein 2	protein_coding	A6-related,AU014993,Ptk9l,Ptk9r	4130	406	576	1512	936	24035	626.966	481.176	1274.19	760.808	24035	785.784	-0.877859	0.495402	-1.77202	0.076392	0.803816	222	192	109	177	24035	147.629	207.911	158.264	161.184	24035	168.747	0.149697	0.372732	0.401621	0.687963	0.999728
13585	NC_000071.6	150599931	150665612	-	gene13584	N4bp2l2	NEDD4 binding protein 2-like 2	protein_coding	2700092H06Rik,zag1	1077	64	158	392	290	13585	98.8321	131.989	330.344	235.72	13585	199.222	-1.29169	0.729631	-1.77033	0.0766714	0.804852	63	35	34	41	13585	41.8946	37.9004	49.3666	37.3364	13585	41.6245	-0.108184	0.538959	-0.200727	0.840912	0.999728
21701	NC_000074.6	105935728	105938454	-	gene21700	Psmb10	proteasome (prosome%2C macropain) subunit%2C beta type 10	protein_coding	Mecl-1,Mecl1	226	70	32	17	7	21701	108.098	26.732	14.3262	5.6898	21701	38.7114	2.74862	1.55407	1.76865	0.076952	0.80613	44	22	18	16	21701	29.2597	23.8231	26.1353	14.5703	21701	23.4471	0.411441	0.689593	0.596644	0.550745	0.999728
11137	NC_000071.6	5781530	5783636	-	gene11136	Gm15459	predicted gene 15459	pseudogene	ENSMUSG00000062019,OTTMUSG00000022243	287	75	23	16	7	11137	115.819	19.2136	13.4834	5.6898	11137	38.5514	2.81226	1.58991	1.76881	0.0769254	0.80613	77	33	29	27	11137	51.2045	35.7347	42.1068	24.5874	11137	38.4083	0.408858	0.579984	0.704947	0.480843	0.999728
18273	NC_000073.6	65862136	66050386	+	gene18272	Pcsk6	proprotein convertase subtilisin/kexin type 6	protein_coding	C86343,Pace4,SPC4	211	8	4	49	92	18273	12.354	3.3415	41.2931	74.7803	18273	32.9422	-2.91466	1.64842	-1.76815	0.0770354	0.806172	16	15	11	16	18273	10.6399	16.243	15.9715	14.5703	18273	14.3562	-0.195194	0.829157	-0.235413	0.813888	0.999728
28153	NC_000077.6	78499120	78502325	+	gene28152	Vtn	vitronectin	protein_coding	AI256434,Vn	312	48	131	0	29	28153	74.1241	109.434	0	23.572	28153	51.7826	2.96057	1.67523	1.76726	0.0771847	0.806902	49	22	8	25	28153	32.5847	23.8231	11.6157	22.7661	28153	22.6974	0.694106	0.708706	0.979399	0.327383	0.999728
31967	NC_000079.6	24327404	24477289	+	gene31966	Cmah	cytidine monophospho-N-acetylneuraminic acid hydroxylase	protein_coding	-	262	12	7	26	164	31967	18.531	5.84763	21.9106	133.304	31967	44.8983	-2.68991	1.5251	-1.76376	0.0777729	0.81138	18	19	9	7	31967	11.9699	20.5745	13.0676	6.3745	31967	12.9966	0.762814	0.902355	0.845359	0.397911	0.999728
10424	NC_000070.6	134356373	134372552	-	gene10423	Extl1	exostoses (multiple)-like 1	protein_coding	D430033M16Rik	424	74	136	16	51	10424	114.275	113.611	13.4834	41.4543	10424	70.7059	2.05182	1.16403	1.76268	0.077954	0.812434	33	24	33	57	10424	21.9448	25.9888	47.9146	51.9067	10424	36.9387	-1.06714	0.563625	-1.89335	0.0583112	0.999728
28875	NC_000077.6	102304563	102320862	-	gene28874	Ubtf	upstream binding transcription factor%2C RNA polymerase I	protein_coding	A930005G04Rik,NOR-90,Tcfubf,UBF,UBF-1,UBF1	1593	96	305	728	364	28875	148.248	254.79	613.497	295.87	28875	328.101	-1.17074	0.664456	-1.76196	0.0780761	0.812872	35	18	17	30	28875	23.2748	19.4916	24.6833	27.3193	28875	23.6923	-0.279745	0.665135	-0.420584	0.674059	0.999728
32173	NC_000079.6	37971401	37994236	-	gene32172	Ssr1	signal sequence receptor%2C alpha	protein_coding	2510001K09Rik,6330400D04,AI159733,AI452176,SSR,TRAPA	864	63	111	256	330	32173	97.2878	92.7267	215.735	268.234	32173	168.496	-1.34929	0.766499	-1.76032	0.0783529	0.814898	32	28	10	34	32173	21.2798	30.3203	14.5196	30.9619	32173	24.2704	0.147717	0.694392	0.212728	0.831539	0.999728
33316	NC_000079.6	102732486	103335099	-	gene33315	Mast4	microtubule associated serine/threonine kinase family member 4	protein_coding	4930420O11Rik,AI642422,mKIAA0303	1948	150	320	544	667	33316	231.638	267.32	458.437	542.157	33316	374.888	-1.00296	0.570062	-1.75939	0.0785115	0.814898	131	62	24	50	33316	87.1142	67.1378	34.847	45.5322	33316	58.6578	0.934879	0.49127	1.90298	0.0570426	0.999728
35780	NC_000081.6	11383663	11399658	-	gene35779	Tars	threonyl-tRNA synthetase	protein_coding	D15Wsu59e,ThrRS	649	139	180	27	107	35780	214.651	150.368	22.7533	86.9727	35780	118.686	1.73251	0.985302	1.75835	0.0786875	0.81589	84	37	30	45	35780	55.8595	40.0661	43.5588	40.9789	35780	45.1158	0.192308	0.527625	0.364478	0.715501	0.999728
14273	NC_000072.6	48062391	48086694	-	gene14272	Zfp746	zinc finger protein 746	protein_coding	2810407L07Rik,AI317225,Znf746	211	2	4	3	103	14273	3.0885	3.3415	2.52815	83.7214	14273	23.1699	-3.74319	2.13412	-1.75398	0.0794346	0.821191	17	20	38	24	14273	11.3049	21.6574	55.1744	21.8554	14273	27.498	-1.22844	0.705978	-1.74005	0.0818504	0.999728
6162	NC_000068.7	180904377	180920936	-	gene6161	Ythdf1	YTH domain family 1	protein_coding	2210410K23Rik,8030473O16	803	84	299	65	91	6162	129.717	249.777	54.7765	73.9675	6162	127.06	1.5617	0.890396	1.75394	0.0794414	0.821191	74	63	61	66	6162	49.2095	68.2207	88.5695	60.1025	6162	66.5255	-0.338788	0.47769	-0.709221	0.478187	0.999728
22442	NC_000075.6	20770057	20815117	-	gene22441	Col5a3	collagen%2C type V%2C alpha 3	protein_coding	-	656	189	214	0	110	22442	291.863	178.77	0	89.4112	22442	140.011	2.39496	1.36714	1.75181	0.079807	0.823294	63	37	10	33	22442	41.8946	40.0661	14.5196	30.0512	22442	31.6329	0.850745	0.626039	1.35893	0.174168	0.999728
8455	NC_000070.6	3831584	3835655	-	gene8454	Rps20	ribosomal protein S20	protein_coding	4632426K06Rik,Dsk4	797	46	91	20	13	8455	71.0356	76.0192	16.8543	10.5668	8455	43.619	2.42364	1.38425	1.75087	0.0799679	0.824116	225	121	97	184	8455	149.624	131.027	140.84	167.558	8455	147.262	-0.137109	0.372723	-0.367858	0.712979	0.999728
20058	NC_000074.6	3655770	3659818	+	gene20057	Retn	resistin	protein_coding	ADSF,Fizz3,Rstn,Xcp4	1009	90	24	108	569	20058	138.983	20.049	91.0133	462.5	20058	178.136	-1.80871	1.03571	-1.74635	0.0807502	0.824594	130	32	29	27	20058	86.4492	34.6518	42.1068	24.5874	20058	46.9488	0.890805	0.597289	1.49141	0.135853	0.999728
28818	NC_000077.6	101277970	101278948	-	gene28817	Coa3	cytochrome C oxidase assembly factor 3	protein_coding	1810033A19Rik,Ccdc56,D11Ertd99e,HSPC009	1140	284	246	220	57	28818	438.567	205.502	185.397	46.3313	28818	218.95	1.47341	0.842627	1.74859	0.0803615	0.824594	114	79	45	95	28818	75.8093	85.5466	65.3382	86.5111	28818	78.3013	0.0777076	0.441049	0.176188	0.860146	0.999728
19981	NC_000073.6	143052750	143067930	+	gene19980	Cd81	CD81 antigen	protein_coding	Tapa-1,Tapa1,Tspan28	1428	221	426	168	215	19981	341.28	355.87	141.576	174.758	19981	253.371	1.1401	0.652704	1.74673	0.0806836	0.824594	138	107	66	87	19981	91.7691	115.867	95.8293	79.226	19981	95.6728	0.247005	0.418398	0.590359	0.55495	0.999728
6770	NC_000069.6	57287064	57301983	-	gene6769	Tm4sf1	transmembrane 4 superfamily member 1	protein_coding	L6,M3s1	1543	142	230	636	413	6770	219.284	192.136	535.967	335.698	6770	320.771	-1.08398	0.619689	-1.74923	0.0802514	0.824594	49	30	14	29	6770	32.5847	32.4861	20.3274	26.4087	6770	27.9517	0.466863	0.627261	0.744288	0.456702	0.999728
48514	NC_005089.1	3772	3842	-	gene48513	TrnQ	-	tRNA	-	6929	734	732	529	596	48514	1133.48	611.495	445.796	484.446	48514	668.805	0.906151	0.518208	1.74862	0.0803563	0.824594	1536	1196	744	862	48514	1021.43	1295.11	1080.26	784.974	48514	1045.44	0.313342	0.317569	0.986687	0.323796	0.999728
25933	NC_000076.6	93961522	94035799	-	gene25932	Vezt	vezatin%2C adherens junctions transmembrane protein	protein_coding	A630071D13Rik,AI848282	700	45	63	258	175	25933	69.4913	52.6287	217.421	142.245	25933	120.446	-1.56124	0.894896	-1.74461	0.0810528	0.824767	41	42	21	55	25933	27.2647	45.4805	30.4911	50.0854	25933	38.3304	-0.174374	0.58501	-0.298069	0.76565	0.999728
19871	NC_000073.6	140863663	140882309	-	gene19870	Sirt3	sirtuin 3	protein_coding	2310003L23Rik,AI848213,Sir2l3	337	94	87	42	21	19871	145.16	72.6777	35.3941	17.0694	19871	67.5752	2.0519	1.17684	1.74357	0.0812346	0.825438	41	21	12	19	19871	27.2647	22.7402	17.4235	17.3022	19871	21.1827	0.531302	0.701372	0.757518	0.448739	0.999728
25695	NC_000076.6	81396191	81431133	-	gene25694	Nfic	nuclear factor I/C	protein_coding	1110019L22Rik,1500041O16Rik,AA589446,AI746521,NF1-C	12179	2449	2998	2120	2588	25695	3781.87	2504.46	1786.56	2103.6	25695	2544.12	0.691941	0.397468	1.74087	0.081706	0.82836	622	385	420	597	25695	413.626	416.904	609.823	543.654	25695	496.002	-0.473086	0.306588	-1.54307	0.122815	0.999728
2563	NC_000067.6	187608791	188214884	+	gene2562	Esrrg	estrogen-related receptor gamma	protein_coding	ERR3,Errg,mKIAA0832,NR3B3	950	51	155	286	345	2563	78.7568	129.483	241.017	280.426	2563	182.421	-1.32005	0.759532	-1.73797	0.0822152	0.831329	39	28	11	35	2563	25.9348	30.3203	15.9715	31.8725	2563	26.0248	0.20575	0.666218	0.308833	0.757448	0.999728
11661	NC_000071.6	36794867	36796754	-	gene11660	Mrfap1	Morf4 family associated protein 1	protein_coding	9130413I22Rik,AL022827,Pam14	2440	488	651	379	450	11661	753.595	543.83	319.389	365.773	11661	495.647	0.920156	0.530199	1.73549	0.0826541	0.833189	174	103	66	129	11661	115.709	111.535	95.8293	117.473	11661	110.137	0.0872458	0.397757	0.219344	0.826382	0.999728
3861	NC_000068.7	73312652	73337818	+	gene3860	Scrn3	secernin 3	protein_coding	4833415E20Rik,AI427019,AV002033,Ses3	428	11	60	118	194	3861	16.9868	50.1225	99.4404	157.689	3861	81.0596	-1.92576	1.11192	-1.73192	0.0832879	0.837914	13	12	8	12	3861	8.64492	12.9944	11.6157	10.9277	3861	11.0457	-0.0706328	0.92887	-0.0760416	0.939386	0.999728
2806	NC_000068.7	10056030	10080518	-	gene2805	Atp5c1	ATP synthase%2C H+ transporting%2C mitochondrial F1 complex%2C gamma polypeptide 1	protein_coding	1700094F02Rik	24358	5409	5250	5099	4294	2806	8352.85	4385.72	4297.01	3490.29	2806	5131.47	0.709709	0.410347	1.72953	0.0837139	0.838915	1446	1102	645	1113	2806	961.581	1193.32	936.514	1013.55	2806	1026.24	0.143036	0.299351	0.477821	0.632778	0.999728
29362	NC_000077.6	120484669	120488754	+	gene29361	Mrpl12	mitochondrial ribosomal protein L12	protein_coding	0610034O11Rik,1500031N16Rik,MRP-L12,Rpml12	3904	877	726	615	639	29362	1354.31	606.483	518.27	519.398	29362	749.615	0.916615	0.530236	1.72869	0.0838641	0.839551	409	229	163	246	29362	271.982	247.977	236.669	224.018	29362	245.162	0.176473	0.334554	0.527488	0.597855	0.999728
6797	NC_000069.6	58525821	58557501	+	gene6796	Eif2a	eukaryotic translation initiation factor 2A	protein_coding	D030048D22,D3Ertd194e	2524	302	357	1080	686	6797	466.364	298.229	910.133	557.601	6797	558.082	-0.942814	0.546693	-1.72458	0.0846041	0.843266	36	17	11	35	6797	23.9398	18.4088	15.9715	31.8725	6797	22.5481	-0.189996	0.70549	-0.26931	0.787691	0.999728
18447	NC_000073.6	80094846	80115840	-	gene18446	Idh2	isocitrate dehydrogenase 2 (NADP+)%2C mitochondrial	protein_coding	E430004F23,Idh-2,IDPm	8367	751	1416	3062	1724	18447	1159.73	1182.89	2580.39	1401.32	18447	1581.08	-0.765182	0.443397	-1.72573	0.0843965	0.843266	343	303	327	441	18447	228.093	328.109	474.791	401.594	18447	358.147	-0.658103	0.340903	-1.93047	0.0535491	0.999728
42187	NC_000085.6	8927382	8929356	-	gene42186	Rom1	rod outer segment membrane protein 1	protein_coding	M101156,Rgsc1156,Rom-1,Rosp1,Tspan23	790	46	128	240	319	42187	71.0356	106.928	202.252	259.292	42187	159.877	-1.37119	0.796387	-1.72177	0.0851117	0.846199	12	20	10	15	42187	7.97992	21.6574	14.5196	13.6596	42187	14.4541	0.0473609	0.865571	0.0547163	0.956364	0.999728
39061	NC_000083.6	21966174	21968242	-	gene39060	LOC102633627	-	misc_RNA	-	19403	1061	1648	2553	3273	39061	1638.45	1376.7	2151.45	2660.39	39061	1956.75	-0.67477	0.391851	-1.722	0.0850688	0.846199	3458	1952	2554	2904	39061	2299.55	2113.76	3708.3	2644.51	39061	2691.53	-0.524939	0.303518	-1.72952	0.0837164	0.999728
32494	NC_000079.6	55319223	55321980	-	gene32493	Rab24	RAB24%2C member RAS oncogene family	protein_coding	6530406O07Rik	785	101	325	56	128	32494	155.969	271.497	47.1921	104.042	32494	144.675	1.50052	0.87219	1.7204	0.0853595	0.847502	60	31	32	52	32494	39.8996	33.5689	46.4627	47.3534	32494	41.8212	-0.348124	0.533695	-0.65229	0.514214	0.999728
11754	NC_000071.6	45434032	45450229	-	gene11753	Qdpr	quinoid dihydropteridine reductase	protein_coding	2610008L04Rik,D5Ertd371e,Dhpr,PKU2	247	63	67	22	0	11754	97.2878	55.9702	18.5397	0	11754	42.9494	3.04755	1.77485	1.71708	0.0859653	0.85135	38	16	16	25	11754	25.2698	17.3259	23.2313	22.7661	11754	22.1483	-0.0984652	0.689959	-0.142712	0.886518	0.999728
15703	NC_000072.6	124739183	124741079	-	gene15702	Grcc10	gene rich cluster%2C C10 gene	protein_coding	2310033H05Rik,C10	2435	522	484	391	340	15703	806.099	404.322	329.502	276.362	15703	454.071	0.996752	0.581953	1.71277	0.0867544	0.856657	301	147	76	174	15703	200.163	159.182	110.349	158.452	15703	157.036	0.414542	0.385395	1.07563	0.282094	0.999728
11889	NC_000071.6	65107527	65168173	+	gene11888	Klhl5	kelch-like 5	protein_coding	1300013C10Rik	189	52	53	4	19	11889	80.3011	44.2749	3.37086	15.4438	11889	35.8476	2.72392	1.59333	1.70957	0.0873447	0.857656	26	15	12	8	11889	17.2898	16.243	17.4235	7.28515	11889	14.5604	0.478451	0.851471	0.561911	0.574177	0.999728
12612	NC_000071.6	110784489	110810121	-	gene12611	Ulk1	unc-51 like kinase 1	protein_coding	AU041434,mKIAA0722,Unc51.1	373	72	160	32	52	12612	111.186	133.66	26.9669	42.2671	12612	78.5201	1.82279	1.06685	1.70857	0.0875314	0.857656	26	6	6	19	12612	17.2898	6.49721	8.71175	17.3022	12612	12.4503	-0.12448	0.930388	-0.133794	0.893566	0.999728
13192	NC_000071.6	136953264	136966234	+	gene13191	Fis1	fission%2C mitochondrial 1	protein_coding	2010003O14Rik,Ttc11	373	109	39	0	33	13192	168.323	32.5797	0	26.8234	13192	56.9316	2.90126	1.69791	1.70873	0.0875013	0.857656	75	36	30	51	13192	49.8745	38.9833	43.5588	46.4428	13192	44.7148	-0.0140916	0.524225	-0.0268808	0.978555	0.999728
24284	NC_000075.6	114688831	114723788	+	gene24283	Dync1li1	dynein cytoplasmic 1 light intermediate chain 1	protein_coding	1110053F02Rik,Dnclic1,LIC-1	660	25	96	209	219	24284	38.6063	80.1961	176.128	178.01	24284	118.235	-1.56849	0.917697	-1.70916	0.0874219	0.857656	29	26	17	39	24284	19.2848	28.1546	24.6833	35.5151	24284	26.9094	-0.367057	0.646585	-0.567685	0.570249	0.999728
21066	NC_000074.6	71464926	71465753	+	gene21065	Mrpl34	mitochondrial ribosomal protein L34	protein_coding	0610007O17Rik,D8Bwg1484e	1140	368	165	149	184	21066	568.284	137.837	125.565	149.561	21066	245.312	1.35685	0.794051	1.70877	0.087494	0.857656	107	78	18	71	21066	71.1543	84.4637	26.1353	64.6557	21066	61.6022	0.749619	0.528175	1.41926	0.155822	0.999728
19923	NC_000073.6	141562180	141633011	+	gene19922	Ap2a2	adaptor-related protein complex 2%2C alpha 2 subunit	protein_coding	2410074K14Rik,Adtab,AF006990,AW146353,C78001,L25	1602	141	167	433	491	19923	217.739	139.508	364.896	399.099	19923	280.311	-1.09976	0.644751	-1.70572	0.0880605	0.860518	143	79	61	87	19923	95.0941	85.5466	88.5695	79.226	19923	87.109	0.111509	0.421125	0.264788	0.791173	0.999728
17888	NC_000073.6	44976755	44986420	-	gene17887	Prmt1	protein arginine N-methyltransferase 1	protein_coding	6720434D09Rik,AW214366,Hrmt1l2,Mrmt1	12226	396	3375	4380	3733	17888	611.523	2819.39	3691.09	3034.29	17888	2539.08	-0.969785	0.56858	-1.70563	0.0880779	0.860518	116	68	73	85	17888	77.1393	73.6351	105.993	77.4047	17888	83.543	-0.274217	0.433843	-0.632065	0.527344	0.999728
7691	NC_000069.6	102995740	103003914	+	gene7690	Sike1	suppressor of IKBKE 1	protein_coding	2810005O12Rik,5730470L24Rik,AI450236,AI839862,Sike,Sikeb	492	39	36	135	223	7691	60.2258	30.0735	113.767	181.261	7691	96.3317	-1.71579	1.00656	-1.7046	0.0882684	0.861551	23	15	6	15	7691	15.2949	16.243	8.71175	13.6596	7691	13.4773	0.473671	0.856585	0.552977	0.580279	0.999728
15820	NC_000072.6	128321161	128355873	-	gene15819	Tulp3	tubby-like protein 3	protein_coding	2310022L06Rik,AI316887	247	25	128	24	2	15820	38.6063	106.928	20.2252	1.62566	15820	41.8463	2.73963	1.6078	1.70396	0.088388	0.861784	19	20	9	20	15820	12.6349	21.6574	13.0676	18.2129	15820	16.3932	0.103767	0.795495	0.130443	0.896216	0.999728
27327	NC_000077.6	53350482	53421830	+	gene27326	Aff4	AF4/FMR2 family%2C member 4	protein_coding	AF5Q31,Alf4,Laf4l,MCEF	1683	167	260	535	603	27327	257.89	217.198	450.853	490.136	27327	354.019	-0.987126	0.579578	-1.70318	0.0885342	0.861784	43	25	12	38	27327	28.5947	27.0717	17.4235	34.6044	27327	26.9236	0.0763548	0.656018	0.116391	0.907343	0.999728
7693	NC_000069.6	103058285	103067914	+	gene7692	Nras	neuroblastoma ras oncogene	protein_coding	AV095280,N-ras	27177	3145	5105	7994	8574	7693	4856.67	4264.59	6736.67	6969.2	7693	5706.78	-0.587615	0.345024	-1.70311	0.088547	0.861784	855	520	332	652	7693	568.57	563.092	482.05	593.739	7693	551.863	0.0714767	0.309222	0.231151	0.817198	0.999728
42919	NC_000085.6	45552275	45560543	-	gene42918	Poll	polymerase (DNA directed)%2C lambda	protein_coding	1110003P06Rik,AV007317	361	56	173	0	44	42919	86.4781	144.52	0	35.7645	42919	66.6906	2.69123	1.58168	1.7015	0.0888497	0.86225	33	18	14	23	42919	21.9448	19.4916	20.3274	20.9448	42919	20.6772	0.0083062	0.702401	0.0118254	0.990565	0.999728
28928	NC_000077.6	103365092	103412664	-	gene28927	Plekhm1	pleckstrin homology domain containing%2C family M (with RUN domain) member 1	protein_coding	AP162,B2,BC038943,D330036J23Rik	146	36	52	0	11	28928	55.593	43.4395	0	8.94112	28928	26.9934	3.4664	2.04392	1.69596	0.0898941	0.869094	17	8	9	13	28928	11.3049	8.66295	13.0676	11.8384	28928	11.2185	-0.305191	0.918135	-0.332403	0.739585	0.999728
37688	NC_000082.6	21649045	21694665	-	gene37687	2510009E07Rik	RIKEN cDNA 2510009E07 gene	protein_coding	AI194952	389	121	100	36	59	37688	186.854	83.5376	30.3378	47.9569	37688	87.1717	1.78509	1.05405	1.69355	0.0903508	0.869094	34	7	16	16	37688	22.6098	7.58008	23.2313	14.5703	37688	16.9979	-0.280183	0.825402	-0.339451	0.73427	0.999728
33476	NC_000079.6	113794508	114157462	+	gene33475	Arl15	ADP-ribosylation factor-like 15	protein_coding	A430036I03,Arfrp2,C230032K13Rik	934	49	169	283	363	33476	75.6683	141.178	238.488	295.057	33476	187.598	-1.29397	0.763447	-1.69491	0.0900929	0.869094	18	18	7	27	33476	11.9699	19.4916	10.1637	24.5874	33476	16.5531	-0.185958	0.816757	-0.227678	0.819896	0.999728
21317	NC_000074.6	84834652	84840748	-	gene21316	Rad23a	RAD23 homolog A%2C nucleotide excision repair protein	protein_coding	2310040P19Rik,AL024030,HR23A,mHR23A	2839	498	831	417	562	21317	769.037	694.197	351.412	456.81	21317	567.864	0.855988	0.504842	1.69556	0.0899697	0.869094	225	115	69	122	21317	149.624	124.53	100.185	111.098	21317	121.359	0.376119	0.389915	0.964619	0.334736	0.999728
28037	NC_000077.6	75410029	75422623	-	gene28036	Serpinf1	serine (or cysteine) peptidase inhibitor%2C clade F%2C member 1	protein_coding	AI195227,EPC-1,Pedf,Pedfl,Sdf3	424	185	40	50	51	28037	285.686	33.415	42.1358	41.4543	28037	100.673	1.92851	1.1406	1.69079	0.0908777	0.869726	34	24	17	23	28037	22.6098	25.9888	24.6833	20.9448	28037	23.5567	0.0931429	0.667758	0.139486	0.889066	0.999728
29213	NC_000077.6	116131817	116138868	-	gene29212	Mrpl38	mitochondrial ribosomal protein L38	protein_coding	1110036N21Rik,4733401F03Rik,MRP-L3,R75240,Rpml3	947	180	351	166	134	29213	277.965	293.217	139.891	108.919	29213	204.998	1.1992	0.708813	1.69184	0.0906769	0.869726	40	32	14	30	29213	26.5997	34.6518	20.3274	27.3193	29213	27.2246	0.343869	0.638677	0.538408	0.590295	0.999728
5544	NC_000068.7	155276364	155278073	+	gene5543	Map1lc3a	microtubule-associated protein 1 light chain 3 alpha	protein_coding	1010001H21Rik,4922501H04Rik,LC3,LC3a	1155	184	324	134	157	5544	284.142	270.662	112.924	127.614	5544	198.835	1.20549	0.713116	1.69045	0.0909425	0.869726	132	87	47	90	5544	87.7792	94.2095	68.2421	81.9579	5544	83.0472	0.27043	0.428803	0.630663	0.528261	0.999728
38024	NC_000082.6	42955580	42956079	+	gene38023	BC002163	cDNA sequence BC002163	misc_RNA	-	305	94	17	14	19	38024	145.16	14.2014	11.798	15.4438	38024	46.6507	2.54327	1.5087	1.68573	0.0918482	0.873056	45	36	30	50	38024	29.9247	38.9833	43.5588	45.5322	38024	39.4997	-0.379989	0.548184	-0.693177	0.488198	0.999728
15390	NC_000072.6	106778244	106800099	-	gene15389	Crbn	cereblon	protein_coding	2610203G15Rik,2900045O07Rik,AF229032,AW108261,piL	806	130	339	131	106	15390	200.753	283.192	110.396	86.1599	15390	170.125	1.30126	0.771882	1.68583	0.0918279	0.873056	34	23	10	33	15390	22.6098	24.906	14.5196	30.0512	15390	23.0216	0.0650745	0.698718	0.0931342	0.925797	0.999728
20450	NC_000074.6	25154552	25256583	-	gene20449	Tacc1	transforming%2C acidic coiled-coil containing protein 1	protein_coding	4833447E04Rik,AA960202,B230378H13Rik	540	16	81	158	210	20450	24.708	67.6654	133.149	170.694	20450	99.0542	-1.70769	1.01338	-1.68514	0.091962	0.873252	30	15	16	14	20450	19.9498	16.243	23.2313	12.749	20450	18.0433	0.0370594	0.763457	0.0485416	0.961285	0.999728
31047	NC_000078.6	110898094	110898586	+	gene31046	Rps19-ps6	ribosomal protein S19%2C pseudogene 6	pseudogene	Gm19633	1363	610	106	292	151	31047	941.993	88.5498	246.073	122.737	31047	349.838	1.48034	0.879999	1.68221	0.0925286	0.876991	94	40	23	47	31047	62.5094	43.3147	33.3951	42.8002	31047	45.5049	0.473096	0.534187	0.885639	0.375812	0.999728
22496	NC_000075.6	21766773	21798546	-	gene22495	Kank2	KN motif and ankyrin repeat domains 2	protein_coding	AI504612,Ankrd25,BC010245	322	74	112	36	30	22496	114.275	93.5621	30.3378	24.3849	22496	65.6398	1.92459	1.1456	1.67998	0.0929609	0.878627	30	9	16	15	22496	19.9498	9.74582	23.2313	13.6596	22496	16.6467	-0.27341	0.807286	-0.338678	0.734853	0.999728
106	NC_000067.6	13139105	13374083	-	gene105	Ncoa2	nuclear receptor coactivator 2	protein_coding	bHLHe75,D1Ertd433e,GRIP-1,Grip1,KAT13C,NCoA-2,SRC-2,TIF2	844	37	144	253	307	106	57.1373	120.294	213.207	249.539	106	160.044	-1.37675	0.819273	-1.68045	0.0928691	0.878627	37	16	24	26	106	24.6048	17.3259	34.847	23.6767	106	25.1136	-0.457254	0.664118	-0.688513	0.49113	0.999728
12789	NC_000071.6	117120112	117275101	+	gene12788	Taok3	TAO kinase 3	protein_coding	2900006A08Rik,A130052D22,A430105I05Rik	731	41	108	267	223	12789	63.3143	90.2206	225.005	181.261	12789	139.95	-1.40041	0.835638	-1.67586	0.0937658	0.880497	27	24	13	28	12789	17.9548	25.9888	18.8755	25.498	12789	22.0793	-0.0360898	0.695603	-0.0518828	0.958622	0.999728
9758	NC_000070.6	108227755	108301138	-	gene9757	Zyg11b	zyg-ll family member B%2C cell cycle regulator	protein_coding	1110046I03Rik,2810482G21Rik,D4Mgi23,Gm431,mKIAA1730	836	129	361	156	83	9758	199.208	301.571	131.464	67.4648	9758	174.927	1.33353	0.795148	1.67709	0.0935249	0.880497	32	26	20	29	9758	21.2798	28.1546	29.0392	26.4087	9758	26.2206	-0.171087	0.641525	-0.266689	0.789709	0.999728
8845	NC_000070.6	41714798	41723163	-	gene8844	Dctn3	dynactin 3	protein_coding	p24	1200	234	372	188	190	8845	361.355	310.76	158.431	154.438	8845	246.246	1.10261	0.657452	1.67709	0.0935241	0.880497	88	42	28	58	8845	58.5194	45.4805	40.6549	52.8173	8845	49.368	0.151632	0.51257	0.295827	0.767362	0.999728
14881	NC_000072.6	71388634	71440643	-	gene14880	Rmnd5a	required for meiotic nuclear division 5 homolog A	protein_coding	1110007A06Rik,AJ237586,AW125795,Gid2,MTA.D02.090	1330	89	233	392	470	14881	137.438	194.643	330.344	382.03	14881	261.114	-1.09859	0.655447	-1.67609	0.0937212	0.880497	49	32	26	39	14881	32.5847	34.6518	37.7509	35.5151	14881	35.1256	-0.123656	0.567401	-0.217934	0.82748	0.999728
38690	NC_000083.6	5410864	5440260	-	gene38689	Tmem242	transmembrane protein 242	protein_coding	1110008A10Rik,2310046K16Rik,5730437N04Rik	2417	664	492	533	315	38690	1025.38	411.005	449.167	256.041	38690	535.399	1.02471	0.610783	1.6777	0.0934052	0.880497	172	92	63	86	38690	114.379	99.6239	91.4734	78.3153	38690	95.9479	0.340552	0.413038	0.824503	0.409654	0.999728
40401	NC_000083.6	73883895	73950196	-	gene40400	Xdh	xanthine dehydrogenase	protein_coding	XO,Xor,Xox-1,Xox1	1655	169	239	515	589	40401	260.978	199.655	433.998	478.756	40401	343.347	-0.988373	0.590202	-1.67464	0.0940058	0.881031	36	23	46	38	40401	23.9398	24.906	66.7901	34.6044	40401	37.5601	-1.03968	0.589794	-1.76279	0.0779367	0.999728
18979	NC_000073.6	103882573	103883104	-	gene18978	Dnajc19-ps	-	protein_coding	-	824	361	13	106	66	18979	557.475	10.8599	89.3278	53.6467	18979	177.827	1.98852	1.18878	1.67274	0.0943781	0.882166	70	58	68	82	18979	46.5496	62.8064	98.7332	74.6727	18979	70.6905	-0.666878	0.46216	-1.44296	0.149032	0.999728
15045	NC_000072.6	83806058	83831741	-	gene15044	Paip2b	poly(A) binding protein interacting protein 2B	protein_coding	-	241	2	6	18	81	15045	3.0885	5.01225	15.1689	65.8392	15045	22.2772	-3.30747	1.97866	-1.67157	0.0946084	0.882708	45	31	20	38	15045	29.9247	33.5689	29.0392	34.6044	15045	31.7843	-0.0128746	0.592329	-0.0217355	0.982659	0.999728
26895	NC_000077.6	23564949	23634991	-	gene26894	0610010F05Rik	RIKEN cDNA 0610010F05 gene	protein_coding	Kiaa1841,mKIAA1841	423	49	204	47	37	26895	75.6683	170.417	39.6076	30.0747	26895	78.9418	1.82326	1.09098	1.67122	0.0946777	0.882708	26	26	10	24	26895	17.2898	28.1546	14.5196	21.8554	26895	20.4549	0.292085	0.729076	0.400624	0.688697	0.999728
12018	NC_000071.6	75933265	75979074	-	gene12017	Kdr	kinase insert domain protein receptor	protein_coding	6130401C07,Flk-1,Flk1,Krd-1,Ly73,sVEGFR-2,VEGFR-2,VEGFR2	400	93	138	11	70	12018	143.615	115.282	9.26987	56.898	12018	81.2663	1.96682	1.17773	1.67001	0.0949169	0.883184	38	20	9	21	12018	25.2698	21.6574	13.0676	19.1235	12018	19.7796	0.531468	0.72791	0.730129	0.465311	0.999728
24100	NC_000075.6	107888112	107903139	+	gene24099	Mon1a	MON1 homolog A%2C secretory traffciking associated	protein_coding	2810468K17Rik	293	62	90	5	36	24100	95.7436	75.1838	4.21358	29.2618	24100	51.1007	2.35045	1.40883	1.66837	0.0952415	0.883265	42	22	15	21	24100	27.9297	23.8231	21.7794	19.1235	24100	23.1639	0.349282	0.674143	0.518113	0.604379	0.999728
5342	NC_000068.7	148693985	148732420	-	gene5341	Napb	N-ethylmaleimide sensitive fusion protein attachment protein beta	protein_coding	b-SNAP,Brp14,E161,I47,SNARE	523	44	19	322	60	5342	67.9471	15.8721	271.354	48.7697	5342	100.986	-1.94467	1.16574	-1.66819	0.0952788	0.883265	25	16	8	29	5342	16.6248	17.3259	11.6157	26.4087	5342	17.9938	-0.191229	0.774845	-0.246797	0.805065	0.999728
42577	NC_000085.6	28995379	29048091	-	gene42576	Ak3	adenylate kinase 3	protein_coding	AA407498,AI506714,AK-3,Ak3l,Ak3l1,Akl3l	723	112	205	31	105	42577	172.956	171.252	26.1242	85.3471	42577	113.92	1.62613	0.974606	1.6685	0.0952159	0.883265	91	77	46	56	42577	60.5144	83.3809	66.7901	50.996	42577	65.4204	0.290412	0.473801	0.612941	0.539916	0.999728
34735	NC_000080.6	54426909	54429750	+	gene34734	Mrpl52	mitochondrial ribosomal protein L52	protein_coding	1110047B07Rik	1050	216	207	115	134	34735	333.558	172.923	96.9123	108.919	34735	178.078	1.29679	0.778209	1.66637	0.0956394	0.884601	167	71	61	79	34735	111.054	76.8837	88.5695	71.9408	34735	87.112	0.23938	0.438294	0.546162	0.584955	0.999728
2530	NC_000067.6	185361554	185428355	+	gene2529	Eprs	glutamyl-prolyl-tRNA synthetase	protein_coding	2410081F06Rik,3010002K18Rik,C79379,Qprs	8855	1189	2521	1434	1588	2530	1836.11	2105.98	1208.45	1290.77	2530	1610.33	0.657712	0.39475	1.66615	0.0956844	0.884601	760	447	279	637	2530	505.395	484.042	405.097	580.08	2530	493.653	0.00376177	0.326559	0.0115194	0.990809	0.999728
15234	NC_000072.6	90604729	90646412	+	gene15233	Slc41a3	solute carrier family 41%2C member 3	protein_coding	1010001P06Rik,AI480742,SLC41A1-L2	907	214	315	90	213	15234	330.47	263.143	75.8444	173.133	15234	210.648	1.25254	0.75248	1.66455	0.0960023	0.886732	25	14	9	27	15234	16.6248	15.1602	13.0676	24.5874	15234	17.36	-0.262674	0.774454	-0.339173	0.734479	0.999728
8755	NC_000070.6	34768664	34778396	-	gene8754	Smim8	small integral membrane protein 8	protein_coding	1810030N24Rik,2810406B13Rik	458	123	155	67	65	8755	189.943	129.483	56.4619	52.8339	8755	107.18	1.5458	0.929218	1.66355	0.0962027	0.887776	14	9	12	13	8755	9.30991	9.74582	17.4235	11.8384	8755	12.0794	-0.607051	0.893906	-0.6791	0.497075	0.999728
45201	NC_000086.7	150547417	150570622	+	gene45200	Alas2	aminolevulinic acid synthase 2%2C erythroid	protein_coding	ALAS,Alas-2,ALAS-E,ALASE	178	4	8	70	45	45201	6.177	6.68301	58.9901	36.5773	45201	27.1069	-2.8915	1.73873	-1.663	0.0963133	0.887989	15	13	10	13	45201	9.97491	14.0773	14.5196	11.8384	45201	12.6025	-0.136014	0.875932	-0.155279	0.876602	0.999728
36261	NC_000081.6	63929094	64060452	-	gene36260	Fam49b	family with sequence similarity 49%2C member B	protein_coding	0910001A06Rik,AW122079	584	36	60	83	329	36261	55.593	50.1225	69.9454	267.421	36261	110.77	-1.67528	1.0095	-1.65951	0.0970131	0.888103	43	15	9	9	36261	28.5947	16.243	13.0676	8.19579	36261	16.5253	1.11324	0.816707	1.36309	0.172854	0.999728
2172	NC_000067.6	170925181	170925660	-	gene2171	Gm2962	predicted pseudogene 2962	pseudogene	100040778	2429	713	609	509	525	2172	1101.05	508.744	428.942	426.735	2172	616.368	0.910114	0.547868	1.66119	0.096675	0.888103	35	23	5	10	2172	23.2748	24.906	7.2598	9.10643	2172	16.1367	1.54206	0.817836	1.88554	0.0593573	0.999728
22468	NC_000075.6	21165678	21213248	+	gene22467	Pde4a	phosphodiesterase 4A%2C cAMP specific	protein_coding	D9Ertd60e,Dpde2	2772	201	622	1032	811	22468	310.394	519.604	869.682	659.204	22468	589.721	-0.878984	0.529243	-1.66083	0.096747	0.888103	26	22	17	41	22468	17.2898	23.8231	24.6833	37.3364	22468	25.7832	-0.616614	0.658123	-0.936928	0.348796	0.999728
13425	NC_000071.6	144767738	144859778	+	gene13424	Trrap	transformation/transcription domain-associated protein	protein_coding	AI481500	2993	20	64	195	136	13425	30.885	53.464	164.33	110.545	13425	89.8058	-1.69799	1.02306	-1.65972	0.0969709	0.888103	1210	531	306	531	13425	804.642	575.003	444.299	483.552	13425	576.874	0.573104	0.32219	1.77877	0.075277	0.999728
42775	NC_000085.6	40292040	40513874	-	gene42774	Sorbs1	sorbin and SH3 domain containing 1	protein_coding	2310065E01Rik,9530001P15Rik,CAP,mKIAA1296,Sh3d5,SH3P12	4409	460	801	1353	1405	42775	710.356	669.136	1140.19	1142.02	42775	915.428	-0.726539	0.43782	-1.65945	0.0970255	0.888103	109	85	70	126	42775	72.4843	92.0438	101.637	114.741	42775	95.2266	-0.4031	0.416174	-0.968584	0.332753	0.999728
8908	NC_000070.6	43027690	43031384	-	gene8907	Stoml2	stomatin (Epb7.2)-like 2	protein_coding	0610038F01Rik,MSLP2,SLP-2	2607	208	538	1165	601	8908	321.204	449.432	981.764	488.51	8908	560.228	-0.930448	0.561253	-1.65781	0.0973566	0.888539	31	18	23	23	8908	20.6148	19.4916	33.3951	20.9448	8908	23.6116	-0.421132	0.677114	-0.621951	0.533974	0.999728
30559	NC_000078.6	86241838	86294657	+	gene30558	Gpatch2l	G patch domain containing 2 like	protein_coding	1700020O03Rik,4732487G21Rik,A630090I05Rik,Kiaa1152	230	29	98	13	15	30559	44.7833	81.8668	10.9553	12.1924	30559	37.4495	2.45409	1.48804	1.64921	0.0991056	0.889496	28	16	16	15	30559	18.6198	17.3259	23.2313	13.6596	30559	18.2092	-0.0153345	0.754698	-0.0203188	0.983789	0.999728
15519	NC_000072.6	116208027	116262671	+	gene15518	Fam21	family with sequence similarity 21	protein_coding	A130095H06,C530005J20Rik,D6Wsu116e	789	40	124	225	292	15519	61.77	103.587	189.611	237.346	15519	148.078	-1.36388	0.826706	-1.64977	0.0989895	0.889496	38	20	36	14	15519	25.2698	21.6574	52.2705	12.749	15519	27.9867	-0.436839	0.725749	-0.601916	0.54723	0.999728
25267	NC_000076.6	63928497	64090255	-	gene25266	Lrrtm3	leucine rich repeat transmembrane neuronal 3	protein_coding	9630044H04Rik	824	67	106	369	205	25267	103.465	88.5498	310.962	166.63	25267	167.402	-1.31581	0.79593	-1.65317	0.0982956	0.889496	22	17	16	22	25267	14.6299	18.4088	23.2313	20.0342	25267	19.076	-0.392082	0.729818	-0.537232	0.591107	0.999728
15483	NC_000072.6	114860621	114969989	-	gene15482	Vgll4	vestigial like family member 4	protein_coding	BC048841,VGL-4	908	66	108	152	457	15483	101.921	90.2206	128.093	371.463	15483	172.924	-1.37956	0.833889	-1.65437	0.0980526	0.889496	47	35	14	29	15483	31.2547	37.9004	20.3274	26.4087	15483	28.9728	0.549648	0.622149	0.883467	0.376984	0.999728
10530	NC_000070.6	138304738	138312611	+	gene10529	Ddost	dolichyl-di-phosphooligosaccharide-protein glycotransferase	protein_coding	-	1338	62	286	506	403	10530	95.7436	238.917	426.414	327.57	10530	272.161	-1.16641	0.705045	-1.65438	0.0980508	0.889496	33	20	9	19	10530	21.9448	21.6574	13.0676	17.3022	10530	18.493	0.509715	0.743875	0.685216	0.493208	0.999728
33328	NC_000079.6	103738565	103774603	-	gene33327	Srek1	splicing regulatory glutamine/lysine-rich protein 1	protein_coding	8430401B01,AI450757,AI462342,Sfrs12,SRrp508,SRrp86,Srsf12	1537	147	187	407	551	33328	227.005	156.215	342.985	447.869	33328	293.519	-1.0478	0.635312	-1.64926	0.0990941	0.889496	83	38	44	80	33328	55.1945	41.149	63.8862	72.8515	33328	58.2703	-0.500458	0.483108	-1.03591	0.300243	0.999728
40474	NC_000083.6	79848352	79896123	-	gene40473	Atl2	atlastin GTPase 2	protein_coding	2010110I21Rik,AA407293,Aip-2,Arl6ip2,AV334690	2654	517	834	428	589	40474	798.378	696.703	360.682	478.756	40474	583.63	0.832286	0.503383	1.65338	0.0982528	0.889496	92	74	55	65	40474	61.1794	80.1323	79.8577	59.1918	40474	70.0903	0.02556	0.462167	0.0553048	0.955896	0.999728
39424	NC_000083.6	30592861	30612659	-	gene39423	Glo1	glyoxalase 1	protein_coding	0610009E22Rik,1110008E19Rik,2510049H23Rik,AW550643,Glo-1,Glo-1r,Glo-1s,Glo1-r,Glo1-s,GLY1,Qglo	3686	677	1038	775	554	39424	1045.46	867.12	653.104	450.307	39424	753.997	0.793163	0.480626	1.65027	0.0988878	0.889496	226	159	100	157	39424	150.289	172.176	145.196	142.971	39424	152.658	0.160541	0.366383	0.438178	0.661257	0.999728
34050	NC_000080.6	31373774	31436033	-	gene34049	Sh3bp5	SH3-domain binding protein 5 (BTK-associated)	protein_coding	AI606498,Sab,SH3BP-5	4036	381	846	1499	1144	34050	588.36	706.728	1263.23	929.877	34050	872.049	-0.75919	0.459897	-1.65078	0.0987827	0.889496	64	46	16	40	34050	42.5596	49.8119	23.2313	36.4257	34050	38.0072	0.610129	0.569572	1.0712	0.284078	0.999728
6798	NC_000069.6	58576658	58593544	+	gene6797	Selt	selenoprotein T	protein_coding	2810407C02Rik,5730408P04Rik	12401	1248	2729	4563	3341	6798	1927.23	2279.74	3845.31	2715.66	6798	2691.98	-0.640833	0.388554	-1.64928	0.0990908	0.889496	203	110	89	118	6798	134.994	119.116	129.224	107.456	6798	122.697	0.108704	0.388521	0.279788	0.77964	0.999728
34063	NC_000080.6	32080517	32085692	-	gene34062	Dph3	diphthamine biosynthesis 3	protein_coding	DELGIP1,DelgipP1,Desr1,KTI11,Zcsl2	314	94	23	16	22	34063	145.16	19.2136	13.4834	17.8822	34063	48.9347	2.38469	1.44928	1.64543	0.0998802	0.893665	45	51	16	47	34063	29.9247	55.2263	23.2313	42.8002	34063	37.7956	0.335461	0.604614	0.554834	0.579008	0.999728
13756	NC_000072.6	13869074	13871483	-	gene13755	2610001J05Rik	RIKEN cDNA 2610001J05 gene	lncRNA	C79299	447	60	208	47	53	13756	92.6551	173.758	39.6076	43.0799	13756	87.2752	1.6902	1.02893	1.64267	0.10045	0.893665	35	20	8	16	13756	23.2748	21.6574	11.6157	14.5703	13756	17.7795	0.769909	0.760116	1.01288	0.311116	0.999728
5768	NC_000068.7	164777161	164779734	-	gene5767	Tnnc2	troponin C2%2C fast	protein_coding	Tncs	438263	106343	67998	85629	72677	5768	164220	56803.9	72160.9	59074	5768	88064.8	0.752033	0.457728	1.64297	0.10039	0.893665	39298	26231	17344	22743	5768	26132.9	28404.7	25182.8	20710.8	5768	25107.8	0.248993	0.284015	0.87669	0.380655	0.999728
43086	NC_000085.6	57610963	58133343	+	gene43085	Atrnl1	attractin like 1	protein_coding	AI504415,Alp,Atrnl,Atrnlp,AW555641	445	15	52	106	181	43086	23.1638	43.4395	89.3278	147.122	43086	75.7633	-1.82027	1.10875	-1.64174	0.100643	0.893858	11	22	24	34	43086	7.31493	23.8231	34.847	30.9619	43086	24.2367	-1.11662	0.731297	-1.52691	0.126784	0.999728
12983	NC_000071.6	124540791	124550503	+	gene12982	Tmed2	transmembrane emp24 domain trafficking protein 2	protein_coding	1110032D12Rik,1810020N21Rik,p24beta1,Rnp24,Sid394	1291	67	255	520	335	12983	103.465	213.021	438.212	272.298	12983	256.749	-1.16208	0.707983	-1.64139	0.100716	0.893858	32	24	24	34	12983	21.2798	25.9888	34.847	30.9619	12983	28.2694	-0.480469	0.621	-0.773702	0.439107	0.999728
21670	NC_000074.6	105467492	105471422	-	gene21669	Tppp3	tubulin polymerization-promoting protein family member 3	protein_coding	2700055K07Rik,Ceacam9,CGI-38,mmCGM8	909	239	110	142	35	21670	369.076	91.8913	119.666	28.449	21670	152.27	1.63551	0.998822	1.63744	0.101538	0.898613	117	97	69	100	21670	77.8043	105.038	100.185	91.0643	21670	93.523	-0.0684882	0.421305	-0.162562	0.870863	0.999728
40170	NC_000083.6	56256793	56263608	+	gene40169	Fem1a	feminization 1 homolog a (C. elegans)	protein_coding	AW611390,Fem1aa	4903	800	1338	1070	528	40170	1235.4	1117.73	901.706	429.174	40170	921.003	0.82212	0.502205	1.63702	0.101626	0.898614	440	225	197	305	40170	292.597	243.645	286.036	277.746	40170	275.006	-0.0699239	0.33232	-0.210411	0.833347	0.999728
27499	NC_000077.6	59208361	59210736	+	gene27498	2310033P09Rik	RIKEN cDNA 2310033P09 gene	protein_coding	Mmtag2	412	22	38	79	207	27499	33.9735	31.7443	66.5745	168.256	27499	75.137	-1.83824	1.12399	-1.63546	0.101953	0.899425	28	9	8	21	27499	18.6198	9.74582	11.6157	19.1235	27499	14.7762	-0.113866	0.840349	-0.135498	0.892218	0.999728
22043	NC_000074.6	123065508	123097751	+	gene22042	Spg7	spastic paraplegia 7 homolog (human)	protein_coding	AI452278,AU015315,Cmar,PGN	1336	129	167	448	409	22043	199.208	139.508	377.537	332.447	22043	262.175	-1.07025	0.654313	-1.63569	0.101905	0.899425	66	35	21	61	22043	43.8896	37.9004	30.4911	55.5492	22043	41.9576	-0.0864375	0.557928	-0.154926	0.87688	0.999728
37639	NC_000082.6	20097458	20129226	+	gene37638	Klhl24	kelch-like 24	protein_coding	1110046J11Rik,4930429H24Rik,6530402O20Rik,C85082	3170	200	674	1084	843	37639	308.85	563.043	913.504	685.215	37639	617.653	-0.872182	0.533343	-1.63531	0.101984	0.899425	103	79	81	106	37639	68.4944	85.5466	117.609	96.5282	37639	92.0445	-0.476077	0.421806	-1.12866	0.25904	0.999728
22894	NC_000075.6	42251592	42264300	-	gene22893	Sc5d	sterol-C5-desaturase	protein_coding	A830037K02,A830073K23Rik,Sc5dl	549	101	204	48	90	22894	155.969	170.417	40.4503	73.1546	22894	109.998	1.52263	0.931734	1.63419	0.102219	0.900715	35	26	20	25	22894	23.2748	28.1546	29.0392	22.7661	22894	25.8087	-0.00733555	0.646212	-0.0113516	0.990943	0.999728
29297	NC_000077.6	118489760	118911597	-	gene29296	Rbfox3	RNA binding protein%2C fox-1 homolog (C. elegans) 3	protein_coding	Fox-3,Hrnbp3,NeuN,Neuna60	691	35	79	430	49	29297	54.0488	65.9947	362.368	39.8286	29297	130.56	-1.74265	1.06717	-1.63297	0.102475	0.902033	25	14	23	36	29297	16.6248	15.1602	33.3951	32.7832	29297	24.4908	-1.0535	0.660392	-1.59527	0.110652	0.999728
22511	NC_000075.6	22002988	22014245	+	gene22510	Prkcsh	protein kinase C substrate 80K-H	protein_coding	80K-H,PKCSH	174	33	70	9	13	22511	50.9603	58.4763	7.58444	10.5668	22511	31.897	2.59219	1.59046	1.62984	0.103136	0.902865	21	8	10	10	22511	13.9649	8.66295	14.5196	9.10643	22511	11.5635	-0.0284862	0.921653	-0.0309078	0.975343	0.999728
559	NC_000067.6	52119438	52161865	+	gene558	Stat1	signal transducer and activator of transcription 1	protein_coding	2010005J02Rik,AA408197	206	8	5	23	114	559	12.354	4.17688	19.3825	92.6625	559	32.144	-2.78231	1.7088	-1.62822	0.103478	0.902865	27	19	6	4	559	17.9548	20.5745	8.71175	3.64257	559	12.7209	1.69277	0.936501	1.80755	0.0706772	0.999728
2931	NC_000068.7	14229414	14332023	+	gene2930	Mrc1	mannose receptor%2C C type 1	protein_coding	AW259686,CD206,MR	247	35	118	9	29	2931	54.0488	98.5743	7.58444	23.572	2931	45.9449	2.29373	1.40602	1.63137	0.102813	0.902865	34	9	8	5	2931	22.6098	9.74582	11.6157	4.55322	2931	12.1311	1.06346	0.964276	1.10286	0.270087	0.999728
7220	NC_000069.6	89246236	89249729	+	gene7219	Krtcap2	keratinocyte associated protein 2	protein_coding	0610010I12Rik,Kcp2	978	157	441	71	233	7220	242.447	368.401	59.8328	189.389	7220	215.018	1.29423	0.794993	1.62798	0.10353	0.902865	39	15	5	17	7220	25.9348	16.243	7.2598	15.4809	7220	16.2296	0.868538	0.822872	1.0555	0.291199	0.999728
18782	NC_000073.6	99920254	99980694	-	gene18781	Rnf169	ring finger protein 169	protein_coding	2900057K09Rik	1056	86	102	284	333	18782	132.806	85.2083	239.331	270.672	18782	182.004	-1.2298	0.755261	-1.62831	0.103459	0.902865	106	52	40	53	18782	70.4893	56.3092	58.0784	48.2641	18782	58.2852	0.264605	0.482248	0.548691	0.583218	0.999728
12795	NC_000071.6	117357305	117378589	+	gene12794	Wsb2	WD repeat and SOCS box-containing 2	protein_coding	AA673511,Swip2,WSB-2	1496	222	448	149	262	12795	342.824	374.248	125.565	212.961	12795	263.899	1.08299	0.664648	1.62942	0.103223	0.902865	176	84	53	102	12795	117.039	90.9609	76.9538	92.8856	12795	94.4598	0.291918	0.420982	0.693423	0.488044	0.999728
7322	NC_000069.6	92428067	92429423	-	gene7321	Gm9774	predicted pseudogene 9774	pseudogene	ENSMUSG00000042165	194	61	27	2	18	7322	94.1993	22.5551	1.68543	14.6309	7322	33.2677	2.83389	1.74403	1.62491	0.104181	0.903596	31	18	15	22	7322	20.6148	19.4916	21.7794	20.0342	7322	20.48	-0.0551458	0.704693	-0.0782551	0.937625	0.999728
36674	NC_000081.6	81951106	81960930	-	gene36673	Pmm1	phosphomannomutase 1	protein_coding	C77612	199	12	69	6	4	36674	18.531	57.6409	5.05629	3.25132	36674	21.1199	3.20118	1.97087	1.62425	0.104323	0.903596	52	24	7	25	36674	34.5797	25.9888	10.1637	22.7661	36674	23.3746	0.852204	0.709857	1.20053	0.229934	0.999728
29921	NC_000078.6	36380335	36689503	+	gene29920	Ispd	isoprenoid synthase domain containing	protein_coding	4930579E17Rik,AV040780	272	13	17	72	116	29921	20.0753	14.2014	60.6755	94.2882	29921	47.3101	-2.18243	1.34367	-1.62423	0.104326	0.903596	35	10	2	7	29921	23.2748	10.8287	2.90392	6.3745	29921	10.8455	1.84426	1.03037	1.7899	0.0734692	0.999728
13548	NC_000071.6	149184560	149215434	+	gene13547	Uspl1	ubiquitin specific peptidase like 1	protein_coding	E430026A01Rik	381	23	23	33	248	13548	35.5178	19.2136	27.8096	201.582	13548	71.0307	-2.07454	1.277	-1.62454	0.104261	0.903596	21	9	8	16	13548	13.9649	9.74582	11.6157	14.5703	13548	12.4742	-0.139755	0.880306	-0.158757	0.87386	0.999728
27927	NC_000077.6	72389163	72411713	-	gene27926	Smtnl2	smoothelin-like 2	protein_coding	D130058I21Rik	5966	906	811	763	636	27927	1399.09	677.49	642.992	516.959	27927	809.133	0.838837	0.515791	1.62631	0.103883	0.903596	902	627	468	853	27927	599.824	678.958	679.517	776.779	27927	683.77	-0.18901	0.302433	-0.624964	0.531995	0.999728
27699	NC_000077.6	67237812	67260447	+	gene27698	Myh4	myosin%2C heavy polypeptide 4%2C skeletal muscle	protein_coding	AI506973,MHC2B,Minimsc,Minmus,MM,MYH-2B,MyHC-IIb,Myhsf	656589	76143	137322	98333	96936	27699	117584	114715	82866.7	78792.4	27699	98489.6	0.52303	0.321948	1.62458	0.104252	0.903596	77858	51790	47887	70320	27699	51775.1	56081.8	69530	64036.4	27699	60355.8	-0.308438	0.276587	-1.11516	0.264783	0.999728
469	NC_000067.6	43123071	43198299	-	gene468	Fhl2	four and a half LIM domains 2	protein_coding	FHL-2,SLIM-3,SLIM3	190	3	14	64	65	469	4.63275	11.6953	53.9338	52.8339	469	30.7739	-2.68984	1.65652	-1.62379	0.104422	0.903652	10	10	12	12	469	6.64994	10.8287	17.4235	10.9277	469	11.4575	-0.701903	0.928668	-0.755817	0.449759	0.999728
24659	NC_000076.6	19591958	19610225	+	gene24658	Ifngr1	interferon gamma receptor 1	protein_coding	CD119,Ifgr,IFN-gammaR,Ifngr,Nktar	378	17	12	91	105	24659	26.2523	10.0245	76.6871	85.3471	24659	49.5777	-2.17356	1.33954	-1.62262	0.10467	0.904261	49	30	32	42	24659	32.5847	32.4861	46.4627	38.247	24659	37.4451	-0.374407	0.556337	-0.672985	0.500957	0.999728
17351	NC_000073.6	28971372	28981888	-	gene17350	Eif3k	eukaryotic translation initiation factor 3%2C subunit K	protein_coding	1200009C21Rik,Eif3s12	3049	649	600	423	556	17351	1002.22	501.225	356.469	451.933	17351	577.962	0.893524	0.55065	1.62267	0.10466	0.904261	275	178	140	228	17351	182.873	192.751	203.274	207.627	17351	196.631	-0.13059	0.345832	-0.377611	0.70572	0.999728
4831	NC_000068.7	119288742	119298453	+	gene4830	Vps18	VPS18 CORVET/HOPS core subunit	protein_coding	9930024E13Rik	231	34	111	6	28	4831	52.5045	92.7267	5.05629	22.7592	4831	43.2617	2.38537	1.47095	1.62165	0.104877	0.904578	26	7	8	11	4831	17.2898	7.58008	11.6157	10.0171	4831	11.6257	0.230488	0.932373	0.247206	0.804749	0.999728
8354	NC_000069.6	152183871	152210328	-	gene8353	Dnajb4	DnaJ heat shock protein family (Hsp40) member B4	protein_coding	1700029A20Rik,2010306G19Rik,5730460G06Rik	738	84	26	292	245	8354	129.717	21.7198	246.073	199.143	8354	149.163	-1.56648	0.965997	-1.62162	0.104885	0.904578	38	27	8	18	8354	25.2698	29.2374	11.6157	16.3916	8354	20.6286	0.940158	0.721401	1.30324	0.192493	0.999728
8925	NC_000070.6	43513726	43523583	-	gene8924	Tpm2	tropomyosin 2%2C beta	protein_coding	Tpm-2,Trop-2	79582	12938	5673	10376	5600	8925	19979.5	4739.09	8744.02	4551.84	8925	9503.62	0.894455	0.552038	1.62028	0.105173	0.905522	12508	10402	8209	13876	8925	8317.74	11264	11919.1	12636.1	8925	11034.2	-0.326653	0.294813	-1.108	0.26786	0.999728
18474	NC_000073.6	80915379	80947550	-	gene18473	Sec11a	SEC11 homolog A%2C signal peptidase complex subunit	protein_coding	1810012E07Rik,18kDa,Sec11l1,sid2895,Sid2895p,Spc18	1679	130	331	549	569	18474	200.753	276.509	462.651	462.5	18474	350.603	-0.952883	0.588301	-1.61972	0.105292	0.905783	38	23	19	20	18474	25.2698	24.906	27.5872	18.2129	18474	23.994	0.147836	0.670108	0.220615	0.825392	0.999728
2030	NC_000067.6	162639150	162649694	+	gene2029	Myoc	myocilin	protein_coding	AI957332,GLC1A,TIGR	2748	420	904	537	414	2030	648.586	755.18	452.538	336.511	2030	548.204	0.831615	0.513615	1.61914	0.105417	0.906087	140	109	101	123	2030	93.0991	118.033	146.648	112.009	2030	117.447	-0.292076	0.401713	-0.727076	0.46718	0.999728
32466	NC_000079.6	54499578	54503877	-	gene32465	Gm2830	-	pseudogene	-	8071	1839	1813	1826	1324	32466	2839.88	1514.54	1538.8	1076.19	32466	1742.35	0.734985	0.454436	1.61736	0.105801	0.907848	446	237	174	412	32466	296.587	256.64	252.641	375.185	32466	295.263	-0.185235	0.350161	-0.528999	0.596806	0.999728
10008	NC_000070.6	119277327	119294666	-	gene10007	Ybx1	Y box protein 1	protein_coding	1700102N10Rik,C79409,dbpB,EF1A,MSY1,mYB-1a,Nsep1,YB-1	17020	1932	3368	7251	3858	10008	2983.49	2813.55	6110.53	3135.89	10008	3760.87	-0.673622	0.416425	-1.61763	0.105742	0.907848	213	116	65	217	10008	141.644	125.613	94.3773	197.61	10008	139.811	-0.13655	0.430832	-0.316944	0.751286	0.999728
35376	NC_000080.6	88122952	88123833	-	gene35375	Rps3a2	ribosomal protein S3A2	pseudogene	ENSMUSG00000062611,Gm10119	2493	1183	159	592	346	35376	1826.85	132.825	498.888	281.239	35376	684.95	1.32749	0.821032	1.61685	0.10591	0.908021	81	41	22	69	35376	53.8645	44.3976	31.9431	62.8344	35376	48.2599	0.0381343	0.541589	0.0704119	0.943866	0.999728
7904	NC_000069.6	116739999	116808166	-	gene7903	Agl	amylo-1%2C6-glucosidase%2C 4-alpha-glucanotransferase	protein_coding	1110061O17Rik,9430004C13Rik,9630046L06Rik,AI850929,C77197	5053	475	1342	536	754	7904	733.519	1121.07	451.695	612.873	7904	729.791	0.801758	0.496004	1.61644	0.106	0.908022	599	387	371	589	7904	398.331	419.07	538.677	536.369	7904	473.112	-0.395663	0.305911	-1.29339	0.195876	0.999728
4597	NC_000068.7	104999656	105017027	-	gene4596	Eif3m	eukaryotic translation initiation factor 3%2C subunit M	protein_coding	Ga17,Pcid1,Tango7	1817	239	751	319	302	4597	369.076	627.367	268.826	245.474	4597	377.686	0.955778	0.592423	1.61334	0.106671	0.912233	80	54	33	39	4597	53.1995	58.4749	47.9146	35.5151	4597	48.776	0.429115	0.512812	0.836787	0.402712	0.999728
37556	NC_000082.6	17651208	17722947	-	gene37555	Med15	mediator complex subunit 15	protein_coding	A230074L19Rik,AW536074,mPcqap,Pcqap	242	62	68	12	28	37556	95.7436	56.8055	10.1126	22.7592	37556	46.3552	2.21188	1.37372	1.61014	0.107368	0.915874	14	20	17	21	37556	9.30991	21.6574	24.6833	19.1235	37556	18.6935	-0.520091	0.772047	-0.673653	0.500532	0.999728
5019	NC_000068.7	127791377	127792488	-	gene5018	1500011K16Rik	RIKEN cDNA 1500011K16 gene	lncRNA	-	1404	205	364	135	213	5019	316.571	304.077	113.767	173.133	5019	226.887	1.11295	0.691641	1.60915	0.107584	0.916946	177	108	58	144	5019	117.704	116.95	84.2136	131.133	5019	112.5	0.114604	0.412339	0.277938	0.78106	0.999728
574	NC_000067.6	52845038	52920986	+	gene573	Hibch	3-hydroxyisobutyryl-Coenzyme A hydrolase	protein_coding	2610509I15Rik,HIBYL-COA-H	288	73	86	36	20	574	112.73	71.8423	30.3378	16.2566	574	57.7917	1.98464	1.23559	1.60622	0.108225	0.919324	18	14	17	24	574	11.9699	15.1602	24.6833	21.8554	574	18.4172	-0.784251	0.74334	-1.05504	0.291408	0.999728
13065	NC_000071.6	129787356	129846443	+	gene13064	Cct6a	chaperonin containing Tcp1%2C subunit 6a (zeta)	protein_coding	CCT-zeta,CCT-zeta-1,Cct6,Cctz-1,TCP-1-zeta	2794	346	813	265	514	13065	534.311	679.16	223.32	417.794	13065	463.646	0.920998	0.573317	1.60644	0.108178	0.919324	270	168	190	228	13065	179.548	181.922	275.872	207.627	13065	211.242	-0.415998	0.352984	-1.17852	0.23859	0.999728
24798	NC_000076.6	26274461	26375992	-	gene24797	L3mbtl3	l(3)mbt-like 3 (Drosophila)	protein_coding	AI481284,MBT-1	512	2	44	54	188	24798	3.0885	36.7565	45.5066	152.812	24798	59.5409	-2.29439	1.42944	-1.6051	0.108471	0.920328	21	172	12	19	24798	13.9649	186.253	17.4235	17.3022	24798	58.736	2.52508	1.49525	1.68874	0.0912701	0.999728
35971	NC_000081.6	36595658	36609581	-	gene35970	Pabpc1	poly(A) binding protein%2C cytoplasmic 1	protein_coding	ePAB,PABP,Pabp1,PabpI,Pabpl1	3241	487	1127	358	773	35971	752.05	941.468	301.692	628.317	35971	655.882	0.865075	0.539666	1.60298	0.108939	0.923069	212	89	76	119	35971	140.979	96.3753	110.349	108.367	35971	114.017	0.124466	0.407157	0.305696	0.759836	0.999728
18103	NC_000073.6	51746679	51747902	+	gene18102	Gm7336	predicted gene 7336	pseudogene	654473,EG654473	1422	418	277	143	332	18103	645.497	231.399	120.508	269.859	18103	316.816	1.16523	0.727748	1.60115	0.109344	0.923785	78	64	42	68	18103	51.8695	69.3036	60.9823	61.9237	18103	61.0198	-0.0277273	0.474553	-0.0584283	0.953407	0.999728
15120	NC_000072.6	86675169	86684491	-	gene15119	Snrnp27	small nuclear ribonucleoprotein 27 (U4/U6.U5)	protein_coding	2610209M04Rik,AI449063,AU022368,Ry1	2817	820	370	540	369	15120	1266.29	309.089	455.066	299.934	15120	582.594	1.05932	0.661375	1.60169	0.109224	0.923785	236	181	112	189	15120	156.939	195.999	162.619	172.112	15120	171.917	0.0723253	0.3623	0.199628	0.841771	0.999728
26443	NC_000076.6	128363096	128370037	-	gene26442	Coq10a	coenzyme Q10A	protein_coding	Gm1	6626	702	1360	2068	2114	26443	1084.06	1136.11	1742.74	1718.32	26443	1420.31	-0.640397	0.40001	-1.60095	0.109387	0.923785	129	84	51	118	26443	85.7842	90.9609	74.0499	107.456	26443	89.5627	-0.0481763	0.429786	-0.112094	0.910749	0.999728
40162	NC_000083.6	56111597	56117606	-	gene40161	Plin5	perilipin 5	protein_coding	2310076L09Rik,AI415325,AW109675,Lsdp5,MLDP,PAT-1	493	31	250	35	53	40162	47.8718	208.844	29.495	43.0799	40162	82.3227	1.82647	1.14157	1.59997	0.109605	0.924732	37	40	20	27	40162	24.6048	43.3147	29.0392	24.5874	40162	30.3865	0.333225	0.626369	0.531995	0.594729	0.999728
40172	NC_000083.6	56278962	56290511	-	gene40171	Plin3	perilipin 3	protein_coding	1300012C15Rik,M6prbp1,Tip47	1786	110	376	553	600	40172	169.868	314.101	466.022	487.697	40172	359.422	-0.975171	0.609624	-1.59963	0.109682	0.924732	46	31	26	44	40172	30.5897	33.5689	37.7509	40.0683	40172	35.4945	-0.283272	0.565488	-0.500934	0.616418	0.999728
25421	NC_000076.6	75932970	75937747	+	gene25420	Chchd10	coiled-coil-helix-coiled-coil-helix domain containing 10	protein_coding	1620401E04Rik,AI267078,Ndg2	12113	1413	2781	2016	1453	25421	2182.03	2323.18	1698.91	1181.04	25421	1846.29	0.645673	0.403896	1.59861	0.109907	0.925862	1363	1065	694	1328	25421	906.386	1153.25	1007.66	1209.33	25421	1069.16	-0.107705	0.305846	-0.352154	0.724723	0.999728
39251	NC_000083.6	25773758	25783332	+	gene39250	Narfl	nuclear prelamin A recognition factor-like	protein_coding	9030612I22Rik,AI504405,PRN	627	134	205	61	114	39251	206.93	171.252	51.4056	92.6625	39251	130.562	1.39139	0.871041	1.59739	0.110179	0.927388	32	24	21	36	39251	21.2798	25.9888	30.4911	32.7832	39251	27.6357	-0.429888	0.625791	-0.686952	0.492113	0.999728
41336	NC_000084.6	49832587	49965473	+	gene41335	Dmxl1	Dmx-like 1	protein_coding	C630007L23Rik,D030030C22	523	64	229	55	63	41336	98.8321	191.301	46.3494	51.2082	41336	96.9227	1.57476	0.987256	1.59509	0.110693	0.929399	33	27	20	32	41336	21.9448	29.2374	29.0392	29.1406	41336	27.3405	-0.193985	0.630693	-0.307575	0.758406	0.999728
21079	NC_000074.6	71568873	71587304	+	gene21078	Slc27a1	solute carrier family 27 (fatty acid transporter)%2C member 1	protein_coding	Fatp,FATP1	2031	137	401	453	846	21079	211.562	334.986	381.75	687.653	21079	403.988	-0.966079	0.605903	-1.59444	0.110837	0.929837	66	44	22	62	21079	43.8896	47.6462	31.9431	56.4599	21079	44.9847	0.0316599	0.541896	0.0584244	0.953411	0.999728
20225	NC_000074.6	13869641	13881639	+	gene20224	Champ1	chromosome alignment maintaining phosphoprotein 1	protein_coding	AA675043,AI116001,D8Ertd457e,D8Ertd569e,mKIAA1802,Zfp828,Znf828	898	24	5	191	44	20225	37.062	4.17688	160.959	35.7645	20225	59.4905	-2.27396	1.4304	-1.58974	0.111894	0.935937	170	140	156	168	20225	113.049	151.602	226.506	152.988	20225	161.036	-0.519039	0.390399	-1.32951	0.183679	0.999728
19267	NC_000073.6	111067985	111083030	-	gene19266	Eif4g2	eukaryotic translation initiation factor 4%2C gamma 2	protein_coding	DAP-5,E130105L11Rik,Nat1,Natm1,p97	6905	564	716	612	353	19267	870.958	598.129	515.742	286.929	19267	567.939	0.871249	0.548105	1.58957	0.111933	0.935937	1279	907	1376	1098	19267	850.527	982.162	1997.9	999.886	19267	1207.62	-0.708927	0.362118	-1.95772	0.0502623	0.999728
24341	NC_000075.6	118926536	119044119	+	gene24340	Ctdspl	CTD (carboxy-terminal domain%2C RNA polymerase II%2C polypeptide A) small phosphatase-like	protein_coding	2810418J22Rik,AI426263,HYA22,SCP3	1718	69	406	627	523	24341	106.553	339.163	528.383	425.11	24341	349.802	-1.09187	0.687283	-1.58867	0.112135	0.936086	29	27	20	17	24341	19.2848	29.2374	29.0392	15.4809	24341	23.2606	0.135155	0.70087	0.192839	0.847085	0.999728
37983	NC_000082.6	38346983	38352763	+	gene37982	Cox17	cytochrome c oxidase assembly protein 17	protein_coding	AI037035	5265	1006	1552	1042	1126	37983	1553.52	1296.5	878.11	915.246	37983	1160.84	0.667924	0.420343	1.589	0.112061	0.936086	213	131	63	132	37983	141.644	141.856	91.4734	120.205	37983	123.794	0.414909	0.391131	1.06079	0.288784	0.999728
42947	NC_000085.6	46376814	46395735	-	gene42946	Actr1a	ARP1 actin-related protein 1A%2C centractin alpha	protein_coding	alpha-Arp1,Arp1	666	147	202	106	84	42947	227.005	168.746	89.3278	68.2776	42947	138.339	1.32724	0.836305	1.58703	0.112505	0.936123	42	37	16	32	42947	27.9297	40.0661	23.2313	29.1406	42947	30.0919	0.358805	0.616871	0.581652	0.560801	0.999728
29520	NC_000078.6	8921307	8938742	+	gene29519	Laptm4a	lysosomal-associated protein transmembrane 4A	protein_coding	AA286466,LAPTM4,mKIAA0108,MTP,Mtrp	3235	609	937	654	575	29520	940.449	782.747	551.136	467.377	29520	685.427	0.758159	0.477755	1.58692	0.112531	0.936123	141	100	91	128	29520	93.7641	108.287	132.128	116.562	29520	112.685	-0.299904	0.394626	-0.759971	0.447272	0.999728
1930	NC_000067.6	156004599	156036480	-	gene1929	Tor1aip1	torsin A interacting protein 1	protein_coding	LAP1,Lap1B	3673	401	666	1303	1058	1930	619.245	556.36	1098.06	859.973	1930	783.409	-0.736421	0.46385	-1.58763	0.112371	0.936123	82	57	41	65	1930	54.5295	61.7235	59.5303	59.1918	1930	58.7438	-0.0332021	0.473584	-0.0701081	0.944108	0.999728
30103	NC_000078.6	56373462	56373838	-	gene30102	LOC102640946	-	pseudogene	-	4778	1348	489	997	407	30103	2081.65	408.499	840.187	330.821	30103	915.29	1.08732	0.684656	1.58813	0.112256	0.936123	495	434	224	384	30103	329.172	469.965	325.239	349.687	30103	368.516	0.240471	0.336324	0.714998	0.47461	0.999728
28505	NC_000077.6	95026258	95041371	-	gene28504	Pdk2	pyruvate dehydrogenase kinase%2C isoenzyme 2	protein_coding	-	7555	1206	2575	1486	1663	28505	1862.37	2151.09	1252.28	1351.73	28505	1654.37	0.62435	0.393596	1.58627	0.112678	0.936123	266	161	64	134	28505	176.888	174.342	92.9254	122.026	28505	141.545	0.701871	0.380722	1.84353	0.0652524	0.999728
15289	NC_000072.6	94500012	94604659	+	gene15288	Slc25a26	solute carrier family 25 (mitochondrial carrier%2C phosphate carrier)%2C member 26	protein_coding	4930433D19Rik,4933433F13Rik,AW557176,D6Bwg0781e,Slc25a6	219	23	112	0	20	15289	35.5178	93.5621	0	16.2566	15289	36.3341	2.98978	1.88727	1.58418	0.113153	0.93841	13	14	20	17	15289	8.64492	15.1602	29.0392	15.4809	15289	17.0813	-0.907163	0.80092	-1.13265	0.257361	0.999728
7492	NC_000069.6	95929245	95947387	+	gene7491	Anp32e	acidic (leucine-rich) nuclear phosphoprotein 32 family%2C member E	protein_coding	2810018A15Rik,AI047746,AI326868,CPD1,LANP-L,LANPL,mLANP-L	15029	889	2942	5616	2315	7492	1372.84	2457.68	4732.69	1881.7	7492	2611.23	-0.787409	0.496981	-1.58438	0.113107	0.93841	1063	683	947	574	7492	706.888	739.599	1375.01	522.709	7492	836.05	-0.389515	0.408444	-0.953656	0.340258	0.999728
37382	NC_000082.6	9104706	9106942	-	gene37381	Gm18722	predicted gene%2C 18722	pseudogene	-	125	34	26	8	1	37382	52.5045	21.7198	6.74172	0.812829	37382	20.4447	3.29565	2.08306	1.58212	0.113623	0.939597	13	9	5	29	37382	8.64492	9.74582	7.2598	26.4087	37382	13.0148	-0.908947	0.926465	-0.981092	0.326547	0.999728
27293	NC_000077.6	51692263	51757280	-	gene27292	Sec24a	Sec24 related gene family%2C member A (S. cerevisiae)	protein_coding	-	2125	37	134	145	399	27293	57.1373	111.94	122.194	324.319	27293	153.898	-1.39599	0.882449	-1.58195	0.113662	0.939597	460	228	290	432	27293	305.897	246.894	421.068	393.398	27293	341.814	-0.556205	0.325624	-1.70812	0.0876143	0.999728
28137	NC_000077.6	78206749	78245738	-	gene28136	Supt6	suppressor of Ty 6	protein_coding	5131400N11Rik,AI132449,mKIAA0162,SPT6,Supt6h	698	68	46	134	355	28137	105.009	38.4273	112.924	288.554	28137	136.229	-1.4927	0.943999	-1.58125	0.113822	0.940116	27	15	17	36	28137	17.9548	16.243	24.6833	32.7832	28137	22.9161	-0.753678	0.679777	-1.10871	0.267554	0.999728
23663	NC_000075.6	79768941	79793430	-	gene23662	Tmem30a	transmembrane protein 30A	protein_coding	2010200I23Rik,AW540225,Cdc50a,D9Wsu20e	813	141	302	80	159	23663	217.739	252.283	67.4172	129.24	23663	166.67	1.25735	0.796861	1.57788	0.114593	0.944948	57	34	17	23	23663	37.9046	36.8175	24.6833	20.9448	23663	30.0876	0.719618	0.610279	1.17916	0.238333	0.999728
19440	NC_000073.6	121986722	122021198	-	gene19439	Gga2	golgi associated%2C gamma adaptin ear containing%2C ARF binding protein 2	protein_coding	1200007E24Rik,mKIAA1080	362	37	220	56	1	19440	57.1373	183.783	47.1921	0.812829	19440	72.2312	2.33025	1.48169	1.5727	0.115788	0.949066	20	9	9	10	19440	13.2999	9.74582	13.0676	9.10643	19440	11.3049	0.080771	0.922215	0.0875837	0.930208	0.999728
42162	NC_000085.6	8741424	8755642	+	gene42161	Stx5a	syntaxin 5A	protein_coding	0610031F24Rik,D19Ertd627e,Stx5	482	36	38	226	102	42162	55.593	31.7443	190.454	82.9086	42162	90.1749	-1.65197	1.04986	-1.57351	0.1156	0.949066	38	13	17	12	42162	25.2698	14.0773	24.6833	10.9277	42162	18.7395	0.187594	0.78213	0.23985	0.810447	0.999728
36214	NC_000081.6	59374198	59601684	+	gene36213	Nsmce2	NSE2/MMS21 homolog%2C SMC5-SMC6 complex SUMO ligase	protein_coding	1110014D18Rik,AI661537	574	62	5	266	176	36214	95.7436	4.17688	224.162	143.058	36214	116.785	-1.89124	1.20299	-1.57211	0.115924	0.949066	33	10	11	11	36214	21.9448	10.8287	15.9715	10.0171	36214	14.6905	0.372464	0.849195	0.438608	0.660946	0.999728
16346	NC_000073.6	5046946	5051486	-	gene16345	Gm15510	-	lncRNA	-	783	97	27	343	242	16346	149.792	22.5551	289.051	196.705	16346	164.526	-1.5048	0.957531	-1.57154	0.116058	0.949066	18	25	14	17	16346	11.9699	27.0717	20.3274	15.4809	16346	18.7125	0.112651	0.772387	0.145848	0.884042	0.999728
39314	NC_000083.6	26937972	26939820	-	gene39313	Cuta	cutA divalent cation tolerance homolog	protein_coding	0610039D01Rik,1810022E02Rik,1810060C03Rik,2700094G22Rik,AI326454	1192	345	246	171	239	39314	532.767	205.502	144.104	194.266	39314	269.16	1.12295	0.714559	1.57153	0.11606	0.949066	84	45	14	48	39314	55.8595	48.7291	20.3274	43.7109	39314	42.1567	0.684441	0.571851	1.19689	0.231351	0.999728
17873	NC_000073.6	44812256	44816658	-	gene17872	Atf5	activating transcription factor 5	protein_coding	AFTA,Atf7,Atfx,ODA-10	1321	254	329	156	230	17873	392.24	274.839	131.464	186.951	17873	246.373	1.06562	0.677731	1.57233	0.115874	0.949066	106	48	37	161	17873	70.4893	51.9777	53.7225	146.614	17873	80.7008	-0.718235	0.519974	-1.38129	0.16719	0.999728
18779	NC_000073.6	99837569	99870340	-	gene18778	Spcs2	signal peptidase complex subunit 2 homolog (S. cerevisiae)	protein_coding	5730406I15Rik,AA408713,mKIAA0102	2006	151	316	452	695	18779	233.182	263.979	380.907	564.916	18779	360.746	-0.927156	0.590069	-1.57127	0.116121	0.949066	124	98	71	99	18779	82.4592	106.121	103.089	90.1537	18779	95.4558	-0.0369522	0.417131	-0.0885864	0.929411	0.999728
30703	NC_000078.6	96922294	96923058	-	gene30702	Gm6863	predicted gene 6863	pseudogene	EG628277	2571	755	540	522	523	30703	1165.91	451.103	439.897	425.11	30703	620.505	0.900774	0.572752	1.57271	0.115785	0.949066	69	55	53	54	30703	45.8846	59.5578	76.9538	49.1747	30703	57.8927	-0.253294	0.49798	-0.508643	0.611002	0.999728
34032	NC_000080.6	30999826	31001666	-	gene34031	Spcs1	signal peptidase complex subunit 1 homolog (S. cerevisiae)	protein_coding	1810004F21Rik	907	163	330	90	189	34032	251.713	275.674	75.8444	153.625	34032	189.214	1.20065	0.764815	1.56986	0.116447	0.950972	47	43	17	28	34032	31.2547	46.5633	24.6833	25.498	34032	31.9998	0.622233	0.604954	1.02856	0.303686	0.999728
30030	NC_000078.6	51743722	51829536	-	gene30029	Hectd1	HECT domain containing 1	protein_coding	A630086P08Rik,AI844876,b2b327Clo,opm	3825	305	738	1358	888	30030	470.997	616.507	1144.41	721.792	30030	738.426	-0.777981	0.496427	-1.56716	0.117077	0.954577	181	124	68	163	30030	120.364	134.276	98.7332	148.435	30030	125.452	0.033248	0.401051	0.082902	0.933929	0.999728
12372	NC_000071.6	100654723	100674289	-	gene12371	Coq2	coenzyme Q2 4-hydroxybenzoate polyprenyltransferase	protein_coding	2310002F18Rik,PHB:PPT	244	52	9	6	7	12372	80.3011	7.51838	5.05629	5.6898	12372	24.6414	3.02498	1.93129	1.5663	0.117278	0.954681	78	35	26	31	12372	51.8695	37.9004	37.7509	28.2299	12372	38.9377	0.462172	0.562002	0.822367	0.410868	0.999728
26982	NC_000077.6	31665150	31671862	-	gene26981	Bod1	biorientation of chromosomes in cell division 1	protein_coding	2310022M17Rik,BOD2.1,Fam44b	1739	249	551	185	334	26982	384.519	460.292	155.902	271.485	26982	318.049	0.983514	0.629445	1.56251	0.118168	0.958853	143	84	76	117	26982	95.0941	90.9609	110.349	106.545	26982	100.737	-0.219522	0.402041	-0.546018	0.585054	0.999728
16151	NC_000072.6	145211134	145216542	+	gene16150	Lyrm5	LYR motif containing 5	protein_coding	4930469P12Rik,AL022899,Ghiso	302	79	98	37	34	16151	121.996	81.8668	31.1805	27.6362	16151	65.6698	1.79179	1.14889	1.55958	0.118859	0.961483	22	12	5	15	16151	14.6299	12.9944	7.2598	13.6596	16151	12.1359	0.377905	0.902553	0.418707	0.67543	0.999728
30459	NC_000078.6	81860028	82000924	+	gene30458	Pcnx	pecanex homolog (Drosophila)	protein_coding	2900024E21Rik,3526401J03Rik,AF096286,AI327143,AI413187,Pcnx1,Pcnxl1	610	21	105	167	246	30459	32.4293	87.7144	140.733	199.956	30459	115.208	-1.49509	0.958299	-1.56015	0.118724	0.961483	11	10	10	40	30459	7.31493	10.8287	14.5196	36.4257	30459	17.2722	-1.52957	0.822928	-1.85869	0.0630707	0.999728
5270	NC_000068.7	144369032	144407675	+	gene5269	Csrp2bp	cysteine and glycine-rich protein 2 binding protein	protein_coding	2510008M08Rik,ATAC2,AU023459,D2Ertd473e,D2Wsu131e,E430020F17	271	44	81	0	23	5270	67.9471	67.6654	0	18.6951	5270	38.5769	2.85735	1.83283	1.55899	0.119	0.961756	44	17	26	36	5270	29.2597	18.4088	37.7509	32.7832	5270	29.5506	-0.545935	0.621931	-0.877807	0.380049	0.999728
36074	NC_000081.6	43250040	43282736	-	gene36073	Eif3e	eukaryotic translation initiation factor 3%2C subunit E	protein_coding	48kDa,eIF3-p46,eIF3-p48,Eif3s6,Int6	145	33	21	4	5	36074	50.9603	17.5429	3.37086	4.06415	36074	18.9845	3.19972	2.05489	1.55713	0.11944	0.9618	33	16	12	21	36074	21.9448	17.3259	17.4235	19.1235	36074	18.9544	0.107235	0.731952	0.146506	0.883522	0.999728
8191	NC_000069.6	138458960	138489382	-	gene8190	Metap1	methionyl aminopeptidase 1	protein_coding	1700029C17Rik,AW047992,mKIAA0094	309	44	135	0	36	8191	67.9471	112.776	0	29.2618	8191	52.4962	2.62667	1.69007	1.55418	0.120142	0.9618	35	15	20	24	8191	23.2748	16.243	29.0392	21.8554	8191	22.6031	-0.343629	0.687949	-0.499498	0.617429	0.999728
7186	NC_000069.6	88549819	88552927	-	gene7185	Lamtor2	late endosomal/lysosomal adaptor%2C MAPK and MTOR activator 2	protein_coding	2010111E04Rik,AL022628,Mapbpip,P14,Rab25,Robld3	317	87	83	35	35	7186	134.35	69.3362	29.495	28.449	7186	65.4075	1.81114	1.16428	1.55558	0.119807	0.9618	31	15	10	21	7186	20.6148	16.243	14.5196	19.1235	7186	17.6252	0.128011	0.758167	0.168843	0.86592	0.999728
34441	NC_000080.6	51091077	51106151	+	gene34440	Rnase4	ribonuclease%2C RNase A family 4	protein_coding	C730049F20Rik,Rab1	881	118	352	137	111	34441	182.222	294.052	115.452	90.224	34441	170.487	1.21324	0.779414	1.55661	0.119564	0.9618	66	25	25	47	34441	43.8896	27.0717	36.299	42.8002	34441	37.5151	-0.148843	0.572291	-0.260082	0.7948	0.999728
12197	NC_000071.6	91517700	91624011	+	gene12196	Parm1	prostate androgen-regulated mucin-like protein 1	protein_coding	2210012L08Rik,9130213B05Rik,W91666	924	126	428	140	161	12197	194.576	357.541	117.98	130.865	12197	200.241	1.15177	0.740817	1.55473	0.120011	0.9618	20	12	11	26	12197	13.2999	12.9944	15.9715	23.6767	12197	16.4856	-0.604619	0.781345	-0.773818	0.439038	0.999728
21301	NC_000074.6	84246233	84251711	-	gene21300	D8Ertd738e	DNA segment%2C Chr 8%2C ERATO Doi 738%2C expressed	protein_coding	AA589584	2343	507	494	440	329	21301	782.935	412.676	370.795	267.421	21301	458.457	0.904064	0.58143	1.5549	0.11997	0.9618	218	132	94	129	21301	144.969	142.939	136.484	117.473	21301	135.466	0.184553	0.376461	0.49023	0.623971	0.999728
35004	NC_000080.6	63122462	63145923	+	gene35003	Ctsb	cathepsin B	protein_coding	CB	3215	528	779	437	590	35004	815.365	650.758	368.267	479.569	35004	578.49	0.789461	0.507203	1.5565	0.119589	0.9618	377	200	145	159	35004	250.703	216.574	210.534	144.792	35004	205.651	0.402863	0.365488	1.10226	0.270348	0.999728
13160	NC_000071.6	135778649	135790386	+	gene13159	Mdh2	malate dehydrogenase 2%2C NAD (mitochondrial)	protein_coding	MDH,Mdh-2,Mor-1,Mor1	6095	617	1050	1987	1513	13160	952.803	877.144	1674.48	1229.81	13160	1183.56	-0.666615	0.428872	-1.55435	0.120102	0.9618	235	207	173	313	13160	156.274	224.154	251.189	285.031	13160	229.162	-0.501311	0.357734	-1.40135	0.16111	0.999728
8971	NC_000070.6	44981394	44990734	+	gene8970	Grhpr	glyoxylate reductase/hydroxypyruvate reductase	protein_coding	1110059D05Rik,6430629L09Rik,Glxr	437	78	98	51	5	8971	120.452	81.8668	42.9785	4.06415	8971	62.3403	2.10433	1.35555	1.55238	0.120572	0.962402	78	56	37	34	8971	51.8695	60.6406	53.7225	30.9619	8971	49.2986	0.424583	0.528024	0.804098	0.42134	0.999728
37334	NC_000082.6	4726361	4766741	+	gene37333	Hmox2	heme oxygenase 2	protein_coding	HO-2,HO2	475	138	140	48	96	37334	213.107	116.953	40.4503	78.0316	37334	112.135	1.47569	0.950335	1.55281	0.120467	0.962402	13	14	11	15	37334	8.64492	15.1602	15.9715	13.6596	37334	13.3591	-0.330031	0.86226	-0.382751	0.701905	0.999728
17311	NC_000073.6	28314891	28338804	-	gene17310	Supt5	suppressor of Ty 5	protein_coding	AL033283,AL033321,AU019549,Spt5,Supt5h	606	153	76	26	85	17311	236.27	63.4886	21.9106	69.0905	17311	97.69	1.71604	1.1055	1.55227	0.120597	0.962402	87	58	37	84	17311	57.8545	62.8064	53.7225	76.494	17311	62.7193	-0.121344	0.473952	-0.256026	0.797931	0.999728
5577	NC_000068.7	156071841	156111965	-	gene5576	Cpne1	copine I	protein_coding	1810028N16Rik,mKIAA4108	346	14	37	206	41	5577	21.6195	30.9089	173.599	33.326	5577	64.8634	-1.97344	1.27212	-1.5513	0.12083	0.96262	18	12	6	12	5577	11.9699	12.9944	8.71175	10.9277	5577	11.1509	0.333342	0.923222	0.361063	0.718052	0.999728
23755	NC_000075.6	88449364	88482397	-	gene23754	Syncrip	synaptotagmin binding%2C cytoplasmic RNA interacting protein	protein_coding	2610109K23Rik,4632417O19Rik,GRY-RBP,Nsap1,Nsap1l,pp68	1896	93	371	580	512	23755	143.615	309.924	488.775	416.169	23755	339.621	-0.992428	0.639875	-1.55097	0.120908	0.96262	120	60	61	99	23755	79.7992	64.9721	88.5695	90.1537	23755	80.8736	-0.299616	0.431851	-0.693795	0.487811	0.999728
32497	NC_000079.6	55343833	55362783	-	gene32496	Lman2	lectin%2C mannose-binding 2	protein_coding	1110003H06Rik,1300009F09Rik,AA408240,AL023023,AU040819,GP36B,VIP36	695	97	217	75	78	32497	149.792	181.277	63.2037	63.4007	32497	114.418	1.38757	0.895834	1.54892	0.121402	0.965037	96	48	24	60	32497	63.8394	51.9777	34.847	54.6386	32497	51.3257	0.362187	0.514972	0.703313	0.481861	0.999728
12893	NC_000071.6	121849001	121854606	+	gene12892	Fam109a	family with sequence similarity 109%2C member A	protein_coding	A230106M15Rik,AU017694,IPIP27A,Ses1	300	52	138	14	49	12893	80.3011	115.282	11.798	39.8286	12893	61.8024	1.92227	1.24232	1.54732	0.121787	0.965075	15	11	11	10	12893	9.97491	11.9116	15.9715	9.10643	12893	11.7411	-0.181248	0.911037	-0.198946	0.842305	0.999728
26188	NC_000076.6	117050998	117063814	-	gene26187	Cct2	chaperonin containing Tcp1%2C subunit 2 (beta)	protein_coding	Cctb	661	141	160	111	39	26188	217.739	133.66	93.5414	31.7003	26188	119.16	1.48719	0.960588	1.54821	0.121571	0.965075	68	42	39	61	26188	45.2196	45.4805	56.6264	55.5492	26188	50.7189	-0.306185	0.496009	-0.617298	0.537038	0.999728
27422	NC_000077.6	57801637	57810615	+	gene27421	Sap30l	SAP30-like	protein_coding	2310079P12Rik,AF006998,L55	1442	72	287	711	237	27422	111.186	239.753	599.171	192.641	27422	285.688	-1.17001	0.757773	-1.54401	0.122586	0.969134	57	29	22	27	27422	37.9046	31.4032	31.9431	24.5874	27422	31.4596	0.308883	0.600458	0.514412	0.606964	0.999728
41760	NC_000084.6	78750378	79109391	-	gene41759	Setbp1	SET binding protein 1	protein_coding	C130092E12,mKIAA0437,Seb	1989	168	280	590	517	41760	259.434	233.905	497.202	420.233	41760	352.694	-0.895656	0.580497	-1.54291	0.122852	0.970485	102	183	40	109	41760	67.8294	198.165	58.0784	99.2601	41760	105.833	0.739327	0.524289	1.41015	0.158495	0.999728
3110	NC_000068.7	25557821	25562082	+	gene3109	Edf1	endothelial differentiation-related factor 1	protein_coding	0610008L11Rik,AA409425	4469	922	1068	980	682	3110	1423.8	892.181	825.861	554.349	3110	924.048	0.745887	0.483609	1.54233	0.122993	0.970839	297	210	90	220	3110	197.503	227.402	130.676	200.342	3110	188.981	0.351589	0.375065	0.93741	0.348548	0.999728
25704	NC_000076.6	81559444	81566371	+	gene25703	Aes	amino-terminal enhancer of split	protein_coding	AL024115,Esp1,Grg,Grg-5,Grg5,Tle5	5124	1091	1056	841	1016	25704	1684.78	882.157	708.724	825.834	25704	1025.37	0.741083	0.481223	1.54	0.12356	0.97456	391	244	202	283	25704	260.013	264.22	293.296	257.712	25704	268.81	-0.0703112	0.330404	-0.212804	0.83148	0.999728
29692	NC_000078.6	21267246	21286279	-	gene29691	Itgb1bp1	integrin beta 1 binding protein 1	protein_coding	AI449260,AU019480,Icap1	149	60	5	0	11	29692	92.6551	4.17688	0	8.94112	29692	26.4433	3.43081	2.23137	1.53753	0.124164	0.975778	24	15	7	27	29692	15.9598	16.243	10.1637	24.5874	29692	16.7385	-0.139127	0.80126	-0.173635	0.862153	0.999728
28116	NC_000077.6	77930839	77979052	+	gene28115	Sez6	seizure related gene 6	protein_coding	BSRP-C,D11Bhm177e,sez-6	208	2	6	86	6	28116	3.0885	5.01225	72.4735	4.87697	28116	21.3628	-3.242	2.10846	-1.53762	0.124142	0.975778	54	14	9	31	28116	35.9097	15.1602	13.0676	28.2299	28116	23.0918	0.300448	0.741704	0.405078	0.68542	0.999728
19917	NC_000073.6	141460870	141466613	+	gene19916	Cracr2b	calcium release activated channel regulator 2B	protein_coding	6330520A15Rik,BC026645,Cracr2a,Efcab4,Efcab4a	337	117	81	48	46	19917	180.677	67.6654	40.4503	37.3901	19917	81.5458	1.67043	1.08709	1.53662	0.124387	0.975778	14	13	8	10	19917	9.30991	14.0773	11.6157	9.10643	19917	11.0273	0.171734	0.933934	0.183882	0.854106	0.999728
32293	NC_000079.6	47084767	47106227	-	gene32292	Dek	DEK oncogene (DNA binding)	protein_coding	1810019E15Rik,D13H6S231E	1349	206	430	134	262	32293	318.116	359.212	112.924	212.961	32293	250.803	1.05572	0.687032	1.53664	0.124382	0.975778	128	69	32	88	32293	85.1192	74.7179	46.4627	80.1366	32293	71.6091	0.324131	0.471957	0.686781	0.492221	0.999728
6437	NC_000069.6	28263214	28672457	+	gene6436	Tnik	TRAF2 and NCK interacting kinase	protein_coding	1500031A17Rik,4831440I19Rik,AI451411,C530008O15Rik,C630040K21Rik	1757	131	315	376	728	6437	202.297	263.143	316.861	591.74	6437	343.51	-0.963616	0.62622	-1.53878	0.123857	0.975778	71	36	40	60	6437	47.2146	38.9833	58.0784	54.6386	6437	49.7287	-0.379776	0.503041	-0.754959	0.450273	0.999728
25961	NC_000076.6	95547007	95564180	-	gene25960	Nudt4	nudix (nucleoside diphosphate linked moiety X)-type motif 4	protein_coding	4933436C10Rik,DIPP2,DIPP2alpha,DIPP2beta,HDCMB47P	4918	259	967	1506	1034	25961	399.961	807.808	1269.13	840.465	25961	829.341	-0.802418	0.52202	-1.53714	0.124259	0.975778	415	317	152	268	25961	275.972	343.269	220.698	244.052	25961	270.998	0.410559	0.337396	1.21685	0.223663	0.999728
29376	NC_000077.6	120618372	120625008	-	gene29375	Sirt7	sirtuin 7	protein_coding	-	175	3	10	112	6	29376	4.63275	8.35376	94.3841	4.87697	29376	28.0619	-2.92187	1.91332	-1.52712	0.126732	0.978932	15	7	13	9	29376	9.97491	7.58008	18.8755	8.19579	29376	11.1566	-0.587176	0.950947	-0.617465	0.536928	0.999728
23436	NC_000075.6	66088127	66124886	-	gene23435	Snx1	sorting nexin 1	protein_coding	-	261	32	138	37	4	23436	49.416	115.282	31.1805	3.25132	23436	49.7824	2.26137	1.47653	1.53154	0.125635	0.978932	24	6	10	10	23436	15.9598	6.49721	14.5196	9.10643	23436	11.5208	-0.0294948	0.945769	-0.0311861	0.975121	0.999728
9299	NC_000070.6	65380803	66404531	-	gene9298	Astn2	astrotactin 2	protein_coding	1d8,Astnl,bM452J22.1	266	4	32	67	117	9299	6.177	26.732	56.4619	95.101	9299	46.118	-2.18469	1.43217	-1.52544	0.127149	0.978932	17	7	9	13	9299	11.3049	7.58008	13.0676	11.8384	9299	10.9477	-0.380679	0.932027	-0.408442	0.682949	0.999728
8121	NC_000069.6	133310070	133378235	+	gene8120	Ppa2	pyrophosphatase (inorganic) 2	protein_coding	1110013G13Rik,Sid6306	602	207	113	134	8	8121	319.66	94.3975	112.924	6.50263	8121	133.371	1.79215	1.17431	1.52613	0.126978	0.978932	52	32	18	38	8121	34.5797	34.6518	26.1353	34.6044	8121	32.4928	0.178561	0.590217	0.302534	0.762245	0.999728
362	NC_000067.6	36699200	36710017	-	gene361	Actr1b	ARP1 actin-related protein 1B%2C centractin beta	protein_coding	2310066K23Rik,AA960180,AI851923,Arp1b	733	106	208	80	80	362	163.691	173.758	67.4172	65.0263	362	117.473	1.34955	0.883569	1.52739	0.126665	0.978932	107	51	28	73	362	71.1543	55.2263	40.6549	66.477	362	58.3781	0.229587	0.499584	0.459557	0.645834	0.999728
28792	NC_000077.6	100715003	100738215	-	gene28791	Rab5c	RAB5C%2C member RAS oncogene family	protein_coding	AI326010,Rabl	858	69	122	266	298	28792	106.553	101.916	224.162	242.223	28792	168.714	-1.16208	0.7619	-1.52525	0.127198	0.978932	40	17	15	31	28792	26.5997	18.4088	21.7794	28.2299	28792	23.7545	-0.149718	0.673954	-0.222149	0.824198	0.999728
30333	NC_000078.6	75449463	75596250	-	gene30332	Ppp2r5e	protein phosphatase 2%2C regulatory subunit B'%2C epsilon	protein_coding	4633401M22Rik,AI449017,B56beta	871	65	116	176	389	30333	100.376	96.9036	148.318	316.191	30333	165.447	-1.23585	0.810263	-1.52525	0.127198	0.978932	40	35	18	32	30333	26.5997	37.9004	26.1353	29.1406	30333	29.944	0.209101	0.614097	0.340501	0.733479	0.999728
9885	NC_000070.6	116150498	116159844	+	gene9884	Pomgnt1	protein O-linked mannose beta 1%2C2-N-acetylglucosaminyltransferase	protein_coding	0610016I07Rik,4930467B06Rik	941	94	86	206	412	9885	145.16	71.8423	173.599	334.886	9885	181.372	-1.23364	0.806534	-1.52956	0.126127	0.978932	48	30	24	41	9885	31.9197	32.4861	34.847	37.3364	9885	34.1473	-0.167318	0.573308	-0.291847	0.770404	0.999728
25650	NC_000076.6	80826656	80829290	+	gene25649	Oaz1	ornithine decarboxylase antizyme 1	protein_coding	Antizyme,AZ-1,AZ1,Oaz,ODC-Az	1474	190	197	124	114	25650	293.408	164.569	104.497	92.6625	25650	163.784	1.21388	0.795613	1.52571	0.127082	0.978932	289	196	114	250	25650	192.183	212.242	165.523	227.661	25650	199.402	0.0345268	0.36029	0.0958307	0.923655	0.999728
12817	NC_000071.6	118560701	118765438	+	gene12816	Med13l	mediator complex subunit 13-like	protein_coding	2210413I17Rik,6330591G05Rik,9030618F05Rik,mKIAA1025,Thrap2,Trap240L	1699	167	270	779	358	12817	257.89	225.551	656.475	290.993	12817	357.727	-0.971364	0.636898	-1.52515	0.127222	0.978932	53	21	17	34	12817	35.2447	22.7402	24.6833	30.9619	12817	28.4075	0.0634021	0.632283	0.100275	0.920126	0.999728
34332	NC_000080.6	46882965	47105817	+	gene34331	Samd4	sterile alpha motif domain containing 4	protein_coding	1700024G08Rik,1700111L17Rik,4933436G17Rik,Samd4a,Smaug,Smaug1,sunk	1719	173	247	537	530	34332	267.155	206.338	452.538	430.799	34332	339.208	-0.901252	0.591193	-1.52446	0.127393	0.978932	70	40	33	89	34332	46.5496	43.3147	47.9146	81.0472	34332	54.7065	-0.531635	0.507796	-1.04695	0.295124	0.999728
36592	NC_000081.6	79417852	79455579	-	gene36591	Csnk1e	casein kinase 1%2C epsilon	protein_coding	AI426939,AI551861,AW457082,CK1epsilon,CKIe,KC1epsilon,tau	3261	94	886	1020	1156	36592	145.16	740.143	859.57	939.63	36592	671.126	-1.0195	0.666333	-1.53002	0.126011	0.978932	36	17	16	36	36592	23.9398	18.4088	23.2313	32.7832	36592	24.5908	-0.40584	0.664056	-0.611153	0.541098	0.999728
7588	NC_000069.6	97658212	97673812	+	gene7587	Prkab2	protein kinase%2C AMP-activated%2C beta 2 non-catalytic subunit	protein_coding	5730553K21Rik,AW049591,BB124140	7273	1118	2258	1338	1526	7588	1726.47	1886.28	1127.55	1240.38	7588	1495.17	0.609624	0.398609	1.52938	0.126171	0.978932	361	232	173	267	7588	240.063	251.225	251.189	243.142	7588	246.405	-0.00895869	0.332638	-0.0269322	0.978514	0.999728
37421	NC_000082.6	11136594	11176393	-	gene37420	Zc3h7a	zinc finger CCCH type containing 7 A	protein_coding	A430104C18Rik,AI447294,AW556219,HSPC055,Zc3h7,Zc3hdc7	53513	55	63	210	213	37421	84.9338	52.6287	176.97	173.133	37421	121.916	-1.35225	0.886809	-1.52485	0.127297	0.978932	18692	10291	15053	8936	37421	12430.1	11143.8	21856.3	8137.51	37421	13391.9	-0.347306	0.401586	-0.864835	0.387129	0.999728
31074	NC_000078.6	111758849	111807844	+	gene31073	Klc1	kinesin light chain 1	protein_coding	AI874768,Kns2	1642	132	287	633	396	31074	203.841	239.753	533.439	321.88	31074	324.728	-0.946157	0.621198	-1.52312	0.127729	0.980773	72	39	30	53	31074	47.8795	42.2319	43.5588	48.2641	31074	45.4836	-0.0271087	0.517714	-0.0523622	0.95824	0.999728
28798	NC_000077.6	100886806	100939579	-	gene28797	Stat3	signal transducer and activator of transcription 3	protein_coding	1110034C02Rik,Aprf,AW109958	1586	88	351	526	505	28798	135.894	293.217	443.268	410.479	28798	320.715	-0.988186	0.649047	-1.52252	0.127879	0.98118	38	25	24	29	28798	25.2698	27.0717	34.847	26.4087	28798	28.3993	-0.219646	0.621078	-0.353652	0.723599	0.999728
13565	NC_000071.6	149660652	149661238	-	gene13564	Gm5566	-	misc_RNA	-	1676	961	27	258	361	13565	1484.03	22.5551	217.421	293.431	13565	504.358	1.55897	1.0243	1.52199	0.128012	0.981338	19	24	8	18	13565	12.6349	25.9888	11.6157	16.3916	13565	16.6577	0.430879	0.806364	0.534348	0.593101	0.999728
9638	NC_000070.6	101151974	101265291	-	gene9637	Jak1	Janus kinase 1	protein_coding	AA960307,BAP004,C130039L05Rik	850	85	300	72	112	9638	131.261	250.613	60.6755	91.0369	9638	133.397	1.33388	0.877061	1.52085	0.128297	0.981417	109	53	34	85	9638	72.4843	57.392	49.3666	77.4047	9638	64.1619	0.0280463	0.481919	0.0581971	0.953592	0.999728
9394	NC_000070.6	82290173	82505779	-	gene9393	Nfib	nuclear factor I/B	protein_coding	6720429L07Rik,CTF,E030026I10Rik,NF-I/B,NF1-B,NFI-B	8155	1307	2028	1571	1353	9394	2018.34	1694.14	1323.91	1099.76	9394	1534.04	0.614908	0.404428	1.52044	0.128401	0.981472	601	424	293	578	9394	399.661	459.136	425.424	526.352	9394	452.643	-0.151083	0.318329	-0.474612	0.635064	0.999728
25656	NC_000076.6	80899450	80900969	-	gene25655	Timm13	translocase of inner mitochondrial membrane 13	protein_coding	D10Ertd378e,Tim9,Timm9	1328	115	160	358	407	25656	177.589	133.66	301.692	330.821	25656	235.941	-1.02514	0.674818	-1.51913	0.128729	0.982499	115	56	50	67	25656	76.4743	60.6406	72.598	61.0131	25656	67.6815	0.0473334	0.45963	0.102982	0.917978	0.999728
12043	NC_000071.6	76951308	76967507	+	gene12042	Paics	phosphoribosylaminoimidazole carboxylase%2C phosphoribosylaminoribosylaminoimidazole%2C succinocarboxamide synthetase	protein_coding	2610511I09Rik,ADE2H1,AIRC,PAIS	366	58	175	65	19	12043	89.5666	146.191	54.7765	15.4438	12043	76.4944	1.74953	1.15231	1.51828	0.128944	0.982663	16	8	4	21	12043	10.6399	8.66295	5.80784	19.1235	12043	11.0585	-0.397488	0.972328	-0.408801	0.682686	0.999728
36583	NC_000081.6	79229160	79249466	+	gene36582	Pick1	protein interacting with C kinase 1	protein_coding	Prkcabp	504	25	73	243	106	36583	38.6063	60.9824	204.78	86.1599	36583	97.6321	-1.54199	1.01542	-1.51856	0.128873	0.982663	22	9	13	13	36583	14.6299	9.74582	18.8755	11.8384	36583	13.7724	-0.302603	0.852766	-0.354848	0.722703	0.999728
44345	NC_000086.7	82814664	85205050	+	gene44344	Dmd	dystrophin%2C muscular dystrophy	protein_coding	Dp427,Dp71,DXSmh7,DXSmh9,dys,mdx,pke	17613	1791	3649	5376	4858	44345	2765.75	3048.29	4530.44	3948.72	44345	3573.3	-0.544237	0.35899	-1.51602	0.129514	0.986272	581	366	314	678	44345	386.361	396.33	455.915	617.416	44345	464.006	-0.457964	0.322373	-1.4206	0.155432	0.999728
43149	NC_000085.6	60889610	61095968	+	gene43148	Grk5	G protein-coupled receptor kinase 5	protein_coding	Gprk5	571	32	88	188	202	43149	49.416	73.5131	158.431	164.191	43149	111.388	-1.38807	0.916542	-1.51446	0.129909	0.988536	30	9	8	14	43149	19.9498	9.74582	11.6157	12.749	43149	13.5151	0.301411	0.869378	0.346697	0.728819	0.999728
27777	NC_000077.6	69398508	69418147	-	gene27776	Kdm6b	KDM1 lysine (K)-specific demethylase 6B	protein_coding	1700064E03Rik,BC038313,Jmjd3,mKIAA0346	3178	230	741	1244	808	27777	355.178	619.013	1048.34	656.766	27777	669.824	-0.805465	0.532161	-1.51357	0.130134	0.988838	42	33	29	51	27777	27.9297	35.7347	42.1068	46.4428	27777	38.0535	-0.48675	0.55579	-0.875781	0.381149	0.999728
3553	NC_000068.7	43748782	44395953	+	gene3552	Arhgap15	Rho GTPase activating protein 15	protein_coding	5830480G12Rik	318	3	41	43	175	3553	4.63275	34.2504	36.2368	142.245	3553	54.3413	-2.17956	1.44309	-1.51034	0.130957	0.989883	27	10	3	16	3553	17.9548	10.8287	4.35588	14.5703	3553	11.9274	0.572076	0.953834	0.599765	0.548663	0.999728
19775	NC_000073.6	137375569	137411921	-	gene19774	9430038I01Rik	RIKEN cDNA 9430038I01 gene	protein_coding	-	319	16	32	148	75	19775	24.708	26.732	124.722	60.9622	19775	59.281	-1.85071	1.22377	-1.51229	0.130459	0.989883	19	8	7	14	19775	12.6349	8.66295	10.1637	12.749	19775	11.0526	-0.101522	0.928898	-0.109293	0.91297	0.999728
42089	NC_000085.6	6906819	6909645	-	gene42088	Prdx5	peroxiredoxin 5	protein_coding	AOEB166,AOPP,Pmp20,Prdx6,PrxV	359	48	74	27	1	42089	74.1241	61.8178	22.7533	0.812829	42089	39.877	2.52893	1.67486	1.50993	0.131061	0.989883	58	55	45	51	42089	38.5696	59.5578	65.3382	46.4428	42089	52.4771	-0.189263	0.516311	-0.366567	0.713942	0.999728
38358	NC_000082.6	78930863	78951730	+	gene38357	Chodl	chondrolectin	protein_coding	3110074E07Rik,MT75,PRED12	608	89	271	93	84	38358	137.438	226.387	78.3725	68.2776	38358	127.619	1.31281	0.871669	1.50609	0.132044	0.989883	19	22	13	17	38358	12.6349	23.8231	18.8755	15.4809	38358	17.7036	0.074624	0.773517	0.0964737	0.923144	0.999728
33982	NC_000080.6	27114822	27403916	+	gene33981	Arhgef3	Rho guanine nucleotide exchange factor (GEF) 3	protein_coding	1200004I24Rik,9830169H03Rik,C76747,Xpln	831	52	119	171	351	33982	80.3011	99.4097	144.104	285.303	33982	152.28	-1.25497	0.831478	-1.50933	0.131214	0.989883	60	19	16	43	33982	39.8996	20.5745	23.2313	39.1577	33982	30.7158	-0.0443233	0.642248	-0.0690129	0.944979	0.999728
37749	NC_000082.6	23965052	23988612	-	gene37748	Bcl6	B cell leukemia/lymphoma 6	protein_coding	Bcl5	1405	112	211	316	531	37749	172.956	176.264	266.298	431.612	37749	261.783	-0.998842	0.663204	-1.50609	0.132045	0.989883	79	35	32	89	37749	52.5345	37.9004	46.4627	81.0472	37749	54.4862	-0.500124	0.51904	-0.963554	0.335269	0.999728
22438	NC_000075.6	20652130	20666584	+	gene22437	Pin1	protein (peptidyl-prolyl cis/trans isomerase) NIMA-interacting 1	protein_coding	0610025L01Rik,D9Bwg1161e	1783	473	397	181	459	22438	730.431	331.644	152.532	373.089	22438	396.924	1.01296	0.6722	1.50694	0.131826	0.989883	117	67	36	53	22438	77.8043	72.5522	52.2705	48.2641	22438	62.7228	0.584921	0.466175	1.25473	0.209578	0.999728
21875	NC_000074.6	114439635	115352712	+	gene21874	Wwox	WW domain-containing oxidoreductase	protein_coding	5330426P09Rik,9030416C10Rik,WOX1	2224	176	400	650	649	21875	271.788	334.15	547.765	527.526	21875	420.307	-0.826287	0.548432	-1.50663	0.131905	0.989883	94	67	31	157	21875	62.5094	72.5522	45.0107	142.971	21875	80.7608	-0.495005	0.533436	-0.927956	0.353431	0.999728
12923	NC_000071.6	122850162	122868945	+	gene12922	Rnf34	ring finger protein 34	protein_coding	AW061037,AW536122,BC004042,C88279,RIFF	2226	291	301	937	599	12923	449.377	251.448	789.624	486.885	12923	494.334	-0.867605	0.575424	-1.50777	0.131614	0.989883	27	27	13	31	12923	17.9548	29.2374	18.8755	28.2299	12923	23.5744	-0.0251909	0.687907	-0.0366196	0.970788	0.999728
20403	NC_000074.6	22577075	22593813	-	gene20402	Vdac3	voltage-dependent anion channel 3	protein_coding	-	4976	1269	792	992	783	20403	1959.65	661.618	835.974	636.445	20403	1023.42	0.83078	0.550973	1.50784	0.131595	0.989883	350	307	138	345	20403	232.748	332.441	200.37	314.172	20403	269.933	0.127669	0.373513	0.341807	0.732496	0.999728
24075	NC_000075.6	107340640	107349683	+	gene24074	6430571L13Rik	RIKEN cDNA 6430571L13 gene	protein_coding	-	574	133	233	4	136	24075	205.385	194.643	3.37086	110.545	24075	128.486	1.81153	1.20352	1.50519	0.132274	0.990202	23	18	13	14	24075	15.2949	19.4916	18.8755	12.749	24075	16.6027	0.145861	0.781635	0.18661	0.851966	0.999728
13297	NC_000071.6	139251583	139270051	+	gene13296	Get4	golgi to ER traffic protein 4	protein_coding	1110007L15Rik,AW412535,Cee	166	25	69	12	8	13297	38.6063	57.6409	10.1126	6.50263	13297	28.2156	2.53622	1.68659	1.50375	0.132645	0.99023	17	13	8	14	13297	11.3049	14.0773	11.6157	12.749	13297	12.4367	0.0478356	0.876977	0.054546	0.9565	0.999728
23292	NC_000075.6	59750843	59928866	+	gene23291	Myo9a	myosin IXa	protein_coding	4732465J09Rik,C130068I12Rik,C230003M11	575	35	92	214	190	23292	54.0488	76.8546	180.341	154.438	23292	116.421	-1.35124	0.899025	-1.50301	0.132837	0.99023	13	10	13	8	23292	8.64492	10.8287	18.8755	7.28515	23292	11.4086	-0.402455	0.947428	-0.424787	0.670992	0.999728
29222	NC_000077.6	116287998	116306749	-	gene29221	Exoc7	exocyst complex component 7	protein_coding	Exo70,sec70	671	87	249	68	95	29222	134.35	208.009	57.3047	77.2188	29222	119.22	1.3492	0.896851	1.50438	0.132485	0.99023	73	35	29	35	29222	48.5445	37.9004	42.1068	31.8725	29222	40.1061	0.240427	0.551327	0.436089	0.662772	0.999728
16166	NC_000072.6	145858243	145865420	-	gene16165	Bhlhe41	basic helix-loop-helix family%2C member e41	protein_coding	6430520M22Rik,Bhlhb2l,Bhlhb3,DEC2,Sharp1	954	183	278	183	94	16166	282.598	232.234	154.217	76.4059	16166	186.364	1.1581	0.77077	1.50253	0.132961	0.99023	59	48	50	59	16166	39.2346	51.9777	72.598	53.7279	16166	54.3846	-0.469819	0.499556	-0.940472	0.346975	0.999728
17857	NC_000073.6	44501699	44524722	-	gene17856	Mybpc2	myosin binding protein C%2C fast-type	protein_coding	-	29727	3461	4341	3692	3615	17857	5344.65	3626.37	3111.31	2938.38	17857	3755.18	0.568098	0.377878	1.50339	0.132739	0.99023	4648	2672	3545	3753	17857	3090.89	2893.42	5147.19	3417.64	17857	3637.29	-0.516771	0.310916	-1.66209	0.0964945	0.999728
1571	NC_000067.6	131053700	131097843	-	gene1570	Mapkapk2	MAP kinase-activated protein kinase 2	protein_coding	AA960234,MAPKAP-K2,MK-2,MK2,Rps6kc1	2643	615	503	514	385	1571	949.714	420.194	433.156	312.939	1571	529.001	0.874931	0.582646	1.50165	0.133187	0.990587	205	153	98	170	1571	136.324	165.679	142.292	154.809	1571	149.776	0.0189792	0.371285	0.0511177	0.959232	0.999728
23047	NC_000075.6	48651797	48836381	-	gene23046	Zbtb16	zinc finger and BTB domain containing 16	protein_coding	AI467657,lu,PLZF,Zfp145	6911	688	1178	2255	1593	23047	1062.44	984.073	1900.32	1294.84	23047	1310.42	-0.642904	0.428149	-1.50159	0.133204	0.990587	409	266	213	309	23047	271.982	288.043	309.267	281.389	23047	287.67	-0.0762241	0.32641	-0.233522	0.815356	0.999728
461	NC_000067.6	42851233	42905683	+	gene460	Mrps9	mitochondrial ribosomal protein S9	protein_coding	2310002A08Rik,AW322516,mg637,Mrp-S9,S9mt	207	30	71	3	19	461	46.3275	59.3117	2.52815	15.4438	461	30.9028	2.555	1.70424	1.4992	0.133821	0.992436	22	21	17	24	461	14.6299	22.7402	24.6833	21.8554	461	20.9772	-0.327149	0.708977	-0.461438	0.644484	0.999728
19919	NC_000073.6	141467362	141471481	+	gene19918	Cd151	CD151 antigen	protein_coding	PETA-3,SFA-1,Tspan24	1538	160	401	136	202	19919	247.08	334.986	114.609	164.191	19919	215.217	1.06294	0.709005	1.4992	0.133823	0.992436	202	139	125	173	19919	134.329	150.519	181.495	157.541	19919	155.971	-0.250616	0.366212	-0.684347	0.493756	0.999728
34793	NC_000080.6	55575674	55576952	+	gene34792	Fitm1	fat storage-inducing transmembrane protein 1	protein_coding	1110028A07Rik,AV010547,Cg10671,Fit1	1731	380	239	254	196	34793	586.815	199.655	214.05	159.315	34793	289.959	1.07226	0.715623	1.49836	0.134039	0.992436	243	149	114	156	34793	161.593	161.347	165.523	142.06	34793	157.631	0.0733074	0.364203	0.201282	0.840478	0.999728
6008	NC_000068.7	174284306	174346744	+	gene6007	Gnas	GNAS (guanine nucleotide binding protein%2C alpha stimulating) complex locus	protein_coding	5530400H20Rik,A930027G11Rik,C130027O20Rik,Galphas,Gnas1,Gnasxl,GPSA,Gsa,GSP,Nesp,Nespl,Oed-Sml,Oedsml,P1,P2,P3,PHP1A,PHP1B,POH	28626	3547	8680	5182	5432	6008	5477.46	7251.06	4366.95	4415.29	6008	5377.69	0.535587	0.357038	1.50008	0.133593	0.992436	2153	1058	997	1577	6008	1431.73	1145.67	1447.6	1436.08	6008	1365.27	-0.161348	0.295179	-0.546611	0.584646	0.999728
30509	NC_000078.6	84361756	84373796	+	gene30508	Coq6	coenzyme Q6 monooxygenase	protein_coding	5930427M12Rik,AW742344	823	133	311	99	153	30509	205.385	259.802	83.4288	124.363	30509	168.245	1.16342	0.777438	1.49648	0.134528	0.993879	40	39	24	24	30509	26.5997	42.2319	34.847	21.8554	30509	31.3835	0.284848	0.622643	0.457482	0.647325	0.999728
37430	NC_000082.6	11321876	11755931	+	gene37429	Snx29	sorting nexin 29	protein_coding	4933437K13Rik,ENSMUSG00000079738,Gm11170,Gm1737,Gm930,Rundc2a	599	23	94	95	305	37430	35.5178	78.5253	80.058	247.913	37430	110.503	-1.51745	1.01527	-1.49463	0.135012	0.995153	47	13	9	13	37430	31.2547	14.0773	13.0676	11.8384	37430	17.5595	0.886408	0.798769	1.10972	0.267121	0.999728
1115	NC_000067.6	87574027	87597845	+	gene1114	Neu2	neuraminidase 2	protein_coding	MBS,MSS,MTS	485	98	219	0	91	1115	151.337	182.947	0	73.9675	1115	102.063	2.17583	1.45781	1.49254	0.135559	0.99551	30	13	20	14	1115	19.9498	14.0773	29.0392	12.749	1115	18.9538	-0.259599	0.768225	-0.337921	0.735423	0.999728
37992	NC_000082.6	38497843	38522704	-	gene37991	Timmdc1	translocase of inner mitochondrial membrane domain containing 1	protein_coding	2810021C21Rik,4930455C21Rik,AV135763	652	40	84	161	245	37992	61.77	70.1716	135.677	199.143	37992	116.69	-1.3423	0.899461	-1.49234	0.135611	0.99551	43	31	11	37	37992	28.5947	33.5689	15.9715	33.6938	37992	27.9572	0.294415	0.653367	0.450612	0.652269	0.999728
44217	NC_000086.7	74352162	74353618	-	gene44216	Lage3	L antigen family%2C member 3	protein_coding	1110049G11Rik,Eso3,Itba2	575	120	195	109	55	44217	185.31	162.898	91.856	44.7056	44217	121.192	1.35019	0.906248	1.48987	0.136258	0.99892	40	21	9	26	44217	26.5997	22.7402	13.0676	23.6767	44217	21.5211	0.40613	0.711349	0.57093	0.568047	0.999728
37091	NC_000081.6	99242817	99251961	-	gene37090	Mcrs1	microspherule protein 1	protein_coding	C78274,ICP22BP,MSP58,P78	100	36	2	9	5	37091	55.593	1.67075	7.58444	4.06415	37091	17.2281	2.29115	2.30862	0.992432	0.320987	0.999872	23	9	7	9	37091	15.2949	9.74582	10.1637	8.19579	37091	10.85	0.470875	0.945551	0.497991	0.618491	0.999728
24153	NC_000075.6	108953575	108984876	+	gene24152	Col7a1	collagen%2C type VII%2C alpha 1	protein_coding	AW209154	107	30	24	2	8	24153	46.3275	20.049	1.68543	6.50263	24153	18.6412	3.01465	2.09793	1.43697	0.150728	0.999872	8	12	8	15	24153	5.31995	12.9944	11.6157	13.6596	24153	10.8974	-0.502297	0.960502	-0.522953	0.601007	0.999728
3219	NC_000068.7	28566245	28583279	-	gene3218	Gtf3c5	general transcription factor IIIC%2C polypeptide 5	protein_coding	2700084A09Rik,TFiiiC2-63,TFIIIC63	110	32	0	23	0	3219	49.416	0	19.3825	0	3219	17.1996	1.34578	2.95619	0.455242	0.648935	0.999872	12	12	14	17	3219	7.97992	12.9944	20.3274	15.4809	3219	14.1957	-0.782717	0.842132	-0.929447	0.352658	0.999728
[truncated: 14,244 more rows]
